# Supplementary material for: Conserved cross-domain protein-to-mRNA ratios enable proteome prediction in microbes
Source: mBio. 2025 Jul 24;16(8):e01411-25. doi: 10.1128/mbio.01411-25 (PMC12345168; doi:10.1128/mbio.01411-25)
Supplement: Data set S1 — List of microbes used in this study along with growth conditions, strain information, and reference genomes. [file mbio.01411-25-s0001.xlsx]

## Sheet: Strain info and growth
Dataset S1: List of microbes used in this study along with growth conditions, strain information, and reference genomes.
Prokaryote	strain	Code	Domain	Gram reaction	Description	media	temperature	Oxic/anoxic conditions	planktonic or biofilm growth
Aggregatibacter actinomycetemcomitans	624	Aa 624	Bacteria	Negative	facultative anaerobe	TSAYE plates, autoclave	37ºC	oxic (5% CO2)	colony biofilm
Aggregatibacter actinomycetemcomitans	Y4	Aa Y4	Bacteria	Negative	facultative anaerobe	TSBYE broth, filter-sterilized	37ºC	oxic (5% CO2)	planktonic
Aggregatibacter actinomycetemcomitans	VT1169	Aa VT1169TY	Bacteria	Negative	facultative anaerobe	TSBYE broth, filter-sterilized	37ºC	oxic (5% CO2)	planktonic
Aggregatibacter actinomycetemcomitans	VT1169	Aa VT1169BY	Bacteria	Negative	facultative anaerobe	BHIYE broth, filter-sterilized	37ºC	oxic (5% CO2)	planktonic
Porphyromonas gingivalis	ATCC 33277	Pg	Bacteria	Negative	obligate anaerobe	TSBYE broth + 5 ug/ml hemin + 1 ug/ml menadione; filter-sterilized	37ºC	anoxic (anaerobic chamber with an 85% N2, 10% CO2, 5% H2 atmosphere)	planktonic
Streptococcus gordonii	DL1.1	Sg	Bacteria	Positive	facultative anaerobe	TSBYE broth, filter-sterilized	37ºC	oxic (5% CO2)	planktonic
Staphylococcus aureus	LAC	Sa	Bacteria	Positive	facultative anaerobe	BHI, autoclave	37ºC	oxic	planktonic
Pseudomonas aeruginosa	UCBPP-PA14	Pa	Bacteria	Negative	facultative anaerobe	MOPS-succinate, autoclave	37ºC	oxic	planktonic
Sulfolobus islandicus	M.16.4	Si	Archaea	-	facultative anaerobe	DT medium	76-78ºC	oxic	planktonic
*TSBYE: tryptic soy broth (BD Difco) supplemented with 0.5% yeast extract (Fluka) (TSBYE)
*TSAYE: autoclaved tryptic soy agar (BD Difco) supplemented with 0.5% yeast extract (Fluka) (TSAYE)
*DT medium, which comprised a basal salt medium supplemented with 0.2% w/v Dextrin (Sigma-Aldrich, USA) and 0.1% w/v Ezmix™ N-Z-Amine® A (Sigma-Aldrich, USA)

## Sheet: Strain info and statistics
Microbe	Strain	Genome size (Mbp)	Genome completeness	Genes	Protein coding	Detected transcriptome	Detected Proteome*	Paired transcriptome and proteome
Aggregatibacter actinomycetemcomitans	624	2.4	0.9793	2359	2181	2276	1682	1682
Aggregatibacter actinomycetemcomitans	Y4	2.2	0.9582	2164	1963	1862	1616	1522
Aggregatibacter actinomycetemcomitans	VT1169	2.1	0.9951	2100	1913	2027	1442	1442
Porphyromonas gingivalis	ATCC 33277	2.4	0.98	2065	1921	1998	1202	1198
Streptococcus gordonii	DL1.1	2.2	0.999	2123	2015	2031	936	936
Staphylococcus aureus	USA300_FPR3757	2.9	0.9856	2929	2781	2779	825	825
Pseudomonas aeruginosa	UCBPP-PA14	6.5	0.983	5894	5894	5894	3721	3721
Sulfolobus islandicus	M.16.4	2.6	0.9842	2862	2696	2806	1314	1310
* fewer proteins than protein coding genes due to serveral genes encodes the same protein
* exclude proteome and transcriptome with zero reads across all 4 replicates

## Sheet: reference genome
Microbe	Strain	Transcriptome source	Reference transcriptome	Proteome source	Proteome ID	Proteome download date
Aggregatibacter actinomycetemcomitans	624	NCBI	GCF_001594265.1	NCBI	GCF_001594265.1	Oct-23-2023	https://www.ncbi.nlm.nih.gov/datasets/genome/GCF_001594265.1/
Aggregatibacter actinomycetemcomitans	Y4	NCBI	GCF_000318155.1	NCBI	GCF_000318155.1	Oct-23-2023	https://www.ncbi.nlm.nih.gov/datasets/genome/GCF_000318155.1/
Aggregatibacter actinomycetemcomitans	VT1169	NCBI	GCF_001594245.1	NCBI	GCF_001594245.1	Oct-23-2023	https://www.ncbi.nlm.nih.gov/datasets/genome/GCF_001594245.1/
Porphyromonas gingivalis	ATCC 33277	NCBI	GCF_000010505.1	Uniprot	UP000008842	Oct-23-2023	https://www.ncbi.nlm.nih.gov/datasets/genome/GCF_000010505.1/
Streptococcus gordonii	DL1.1	NCBI	GCF_000017005.1	UniProt	UP000001131	Oct-23-2023	https://www.ncbi.nlm.nih.gov/datasets/genome/GCF_000017005.1/
Staphylococcus aureus	LAC	NCBI	GCF_000013465.1	Uniprot	UP000001939	Oct-23-2023	https://www.ncbi.nlm.nih.gov/datasets/genome/GCF_000013465.1/
Pseudomonas aeruginosa	UCBPP-PA14	PA.com	GCF_000014625.1	Uniprot	UP000000653	Oct-23-2024	https://www.pseudomonas.com/strain/show/109
Sulfolobus islandicus	M.16.4	NCBI	GCF_000022445.1	UniProt	UP000001479	Oct-23-2023	https://www.ncbi.nlm.nih.gov/datasets/genome/GCF_000022445.1/
