# Supplementary material for: Conserved cross-domain protein-to-mRNA ratios enable proteome prediction in microbes
Source: mBio. 2025 Jul 24;16(8):e01411-25. doi: 10.1128/mbio.01411-25 (PMC12345168; doi:10.1128/mbio.01411-25)
Supplement: Data set S2 — The raw abundance values (log2 transformed) of mRNA and protein levels for each microbe used in this study. [file mbio.01411-25-s0002.xlsx]

## Sheet: Dataset S2
Dataset S2: The raw abundance values (log2 transformed) of mRNA and protein levels for each microbe used in this study.

## Sheet: Aa 624
The raw abundance values (log2 transformed) of paired datasets with both mRNA (x1, x2, x3, x4) and protein (y1, y2, y3, y4) detected for Aggregatibacter actinomycetemcomitans Aa 624.
locustag	entry	x1	x2	x3	x4	y1	y2	y3	y4
ACT75_RS00005	WP_014702198.1	8.66392	8.53071	8.52172	8.49912	6.27713	6.3104	6.41332	6.90637
ACT75_RS00025	WP_005543419.1	9.7758	9.73615	9.85038	9.64322	14.7545	14.7616	14.6969	14.5808
ACT75_RS00030	WP_005552058.1	5.23659	5.38871	5.56723	5.30401	7.50003	7.52132	7.63425	7.58006
ACT75_RS00035	WP_005593782.1	5.91703	5.24933	5.56723	5.45236	10.6778	10.6528	10.6568	10.3511
ACT75_RS00040	WP_005538876.1	8.66702	8.74564	8.99873	8.74192	14.1163	14.1122	14.0798	14.0392
ACT75_RS00045	WP_005538875.1	8.72776	8.63799	8.63998	8.87496	14.0067	13.9444	14.0343	13.7782
ACT75_RS00050	WP_005538874.1	10.4647	10.7464	10.4536	10.9599	13.8968	13.9209	13.8259	13.8224
ACT75_RS00055	WP_005538873.1	10.7893	10.6596	10.3919	11.0112	12.2279	12.2264	12.2479	12.165
ACT75_RS00060	WP_005538871.1	10.1399	10.0399	10.0586	10.069	14.6169	14.7249	14.3854	14.799
ACT75_RS00065	WP_005538870.1	7.93036	7.88942	7.89801	7.82231	14.0403	14.0792	13.873	14.2124
ACT75_RS00070	WP_081110731.1	7.89372	8.27446	8.20545	8.30461	11.104	11.0381	10.9896	10.4964
ACT75_RS00075	WP_061866512.1	6.99674	7.68823	7.62625	7.74289	7.04442	6.98837	7.11316	6.7707
ACT75_RS00085	WP_236759961.1	6.09356	6.54832	6.50933	6.43579	9.71501	9.69879	9.52444	8.83971
ACT75_RS00090	WP_061866514.1	8.14598	8.8434	8.47267	8.42922	8.44873	9.13608	8.26207	5.87345
ACT75_RS00095	WP_005562624.1	9.08891	10.0713	10.0969	9.71475	6.53432	6.58426	6.36316	5.88642
ACT75_RS00100	WP_005562620.1	7.40647	8.0066	7.87303	7.8086	12.9106	12.9098	12.6666	11.8294
ACT75_RS00110	WP_231097947.1	8.98077	9.10227	9.17942	9.41512	10.7693	10.6939	10.6949	10.4257
ACT75_RS00180	WP_014702199.1	6.86234	6.96842	6.8958	6.95012	11.3858	11.3433	11.4302	11.3988
ACT75_RS00190	WP_005538867.1	10.0841	9.86708	10.0475	9.92301	15.2547	15.2188	15.3158	15.3689
ACT75_RS00195	WP_005538866.1	7.4286	7.11213	7.41747	7.26303	12.7888	12.7937	12.8277	12.6958
ACT75_RS00200	WP_005593786.1	9.85689	9.75817	10.0212	9.68756	13.8005	13.7352	13.8036	13.8553
ACT75_RS00205	WP_005538863.1	8.73369	8.4566	8.70514	8.54115	11.8737	11.8345	11.8971	11.7836
ACT75_RS00210	WP_005538862.1	7.18178	6.82851	7.02995	7.19445	7.55556	7.53957	7.41157	7.05643
ACT75_RS00215	WP_005538861.1	11.6786	11.763	12.216	11.8643	14.6526	14.6406	14.6123	14.9127
ACT75_RS00220	WP_005538860.1	8.38723	8.15457	9.0442	8.79152	12.661	12.9431	13.0441	13.2231
ACT75_RS00225	WP_061866515.1	9.2508	9.07156	9.0973	9.20109	8.93981	9.04587	8.96359	8.79856
ACT75_RS00230	WP_005538858.1	10.0991	9.77479	9.99249	9.75341	13.9311	13.9033	13.9425	13.9843
ACT75_RS00235	WP_005551113.1	7.81752	7.9492	7.67525	7.77142	10.3387	10.279	10.3086	10.2277
ACT75_RS00240	WP_005538828.1	6.79581	6.74795	6.48754	6.6558	9.56274	9.49431	9.55734	8.81307
ACT75_RS00245	WP_005538830.1	6.90504	6.92327	6.5414	7.05441	6.04618	5.90353	6.00614	5.10624
ACT75_RS00250	WP_005538832.1	9.18301	9.08802	8.86784	8.80078	7.78847	7.79077	7.90167	7.53512
ACT75_RS00280	WP_005538140.1	7.2161	7.30045	7.38838	7.22227	11.7519	11.6942	11.7809	11.7289
ACT75_RS00290	WP_005556438.1	11.193	11.0618	11.0998	10.9682	9.84439	9.82501	9.89808	9.62646
ACT75_RS00295	WP_005538151.1	7.62659	7.30045	7.55473	7.575	11.101	11.0662	11.1419	11.1583
ACT75_RS00340	WP_005542135.1	7.31443	7.3075	7.38838	7.55326	9.27439	9.17823	9.20058	8.83596
ACT75_RS00345	WP_005542137.1	6.62751	6.86717	6.96049	6.74482	12.6248	12.5936	12.6584	11.962
ACT75_RS00350	WP_005542139.1	6.13002	5.8216	6.46543	6.27239	10.613	10.6039	10.682	10.7905
ACT75_RS00355	WP_005542140.1	2.42475	3.24605	1.89925	3.8628	4.74006	4.80981	4.78693	4.39451
ACT75_RS00360	WP_005542142.1	4.13779	5.5158	4.11946	5.32982	8.49057	8.25209	8.23972	8.08866
ACT75_RS00365	WP_005542144.1	6.23417	6.21534	6.23646	6.33744	10.1308	10.0221	10.2203	10.1401
ACT75_RS00385	WP_005551624.1	6.45143	6.28837	6.39697	6.37511	8.27302	8.15046	8.28552	7.92701
ACT75_RS00390	WP_005542159.1	7.63295	8.29587	7.74117	7.88892	13.1274	13.2928	13.3339	13.3757
ACT75_RS00395	WP_005542161.1	7.94578	7.98918	7.98997	8.25159	13.0783	13.237	13.2837	13.293
ACT75_RS00400	WP_005551622.1	5.3645	4.92225	5.10622	4.95184	11.0842	11.0317	11.1394	10.9859
ACT75_RS00405	WP_005594107.1	7.08296	7.02079	7.05238	7.12244	9.44164	9.33666	9.47207	9.23627
ACT75_RS00410	WP_005551615.1	9.43875	9.32862	9.39074	9.57202	8.13151	8.34487	8.28389	8.0197
ACT75_RS00415	WP_005551614.1	9.36801	9.31295	9.20133	9.69006	6.30235	6.31999	6.33347	6.74185
ACT75_RS00425	WP_005548745.1	10.6049	10.6099	10.9659	10.365	12.6508	12.6784	12.6661	12.5496
ACT75_RS00430	WP_005542113.1	8.60685	8.59257	8.67413	8.68807	11.7661	11.6633	11.8165	11.6533
ACT75_RS00435	WP_005551610.1	7.68901	7.18279	7.83903	7.5911	11.285	11.1714	11.1702	10.9619
ACT75_RS00440	WP_005551608.1	10.2568	10.8513	10.5844	10.2807	13.4197	13.5917	13.1884	12.448
ACT75_RS00445	WP_005565219.1	2.83129	3.24605	3.20016	3.71396	8.86301	8.78145	8.90597	9.02463
ACT75_RS00450	WP_005542108.1	3.98694	3.7383	4.06166	4.23473	6.10656	6.05961	6.18477	6.14574
ACT75_RS00460	WP_032997062.1	5.4535	5.49126	5.68675	5.64969	8.48968	8.45817	8.51896	8.83094
ACT75_RS00465	WP_005551600.1	7.24132	7.30045	7.44033	7.24957	11.7425	11.6579	11.7183	11.6727
ACT75_RS00485	WP_005594724.1	2.42475	2.67835	3.08883	2.74516	9.92091	9.92661	9.95492	9.97346
ACT75_RS00490	WP_144419726.1	6.36229	6.31658	6.70134	6.89931	4.81434	4.872	5.05163	5.01272
ACT75_RS00500	WP_005544426.1	3.98694	4.68321	4.28013	4.06072	9.45485	9.42719	9.44493	8.75075
ACT75_RS00505	WP_005551543.1	6.14791	6.30254	6.62359	6.21815	4.23126	4.17598	3.99619	3.90565
ACT75_RS00510	WP_005544430.1	4.81198	5.4409	5.4369	5.2237	3.96392	2.68418	4.31039	3.74876
ACT75_RS00525	WP_005553373.1	10.6226	10.7103	10.7723	10.5187	14.1806	14.1459	14.2381	14.5474
ACT75_RS00530	WP_005543110.1	8.56752	8.33432	8.45594	8.324	9.33705	9.27337	9.25546	9.00866
ACT75_RS00535	WP_032997165.1	7.33018	7.22805	7.40591	7.38498	8.98448	8.9118	8.91958	8.66709
ACT75_RS00540	WP_005543107.1	9.46574	9.7204	9.66874	9.70739	14.7144	14.9896	14.5441	14.796
ACT75_RS00545	WP_005543104.1	8.9632	8.75855	8.56656	8.44701	7.54162	7.47771	7.52409	7.24951
ACT75_RS00550	WP_236759963.1	9.16116	8.88402	9.03484	9.38004	5.17658	5.49015	5.52927	5.26034
ACT75_RS00560	WP_005543098.1	4.27435	3.89617	4.9557	4.53016	7.58703	7.62815	7.99146	7.77255
ACT75_RS00565	WP_005543095.1	8.64515	8.67931	8.51366	8.73952	4.13309	3.88426	3.75349	3.56196
ACT75_RS00570	WP_014167878.1	9.56728	9.56888	9.18957	9.77822	2.94612	2.73288	3.1748	3.20272
ACT75_RS00575	WP_005543092.1	10.131	10.2363	8.72854	11.2149	6.18214	6.10193	6.19957	6.11576
ACT75_RS00580	WP_005594929.1	8.15042	8.23805	8.55089	8.3111	12.6835	12.6338	12.713	12.6355
ACT75_RS00585	WP_005543085.1	7.90428	8.02381	7.57036	7.87146	11.3311	11.3111	11.4907	11.3145
ACT75_RS00590	WP_005543083.1	7.68901	7.37611	7.60112	7.5696	10.112	9.94197	10.1348	9.9967
ACT75_RS00600	WP_014702216.1	8.44625	8.34805	8.55089	8.4021	8.69853	8.6534	8.65055	8.25042
ACT75_RS00605	WP_005549113.1	8.52366	8.35486	8.57691	8.4733	11.5885	11.5391	11.5666	11.5708
ACT75_RS00610	WP_005553588.1	9.35073	9.34069	9.22621	9.23392	12.1033	12.0553	12.1108	12.2035
ACT75_RS00615	WP_005540887.1	8.59386	8.75082	8.81416	8.51327	9.5692	9.58728	9.68725	9.50801
ACT75_RS00620	WP_005540884.1	8.18549	8.19691	7.90625	8.45583	12.0349	11.9773	12.0237	11.9992
ACT75_RS00625	WP_005540882.1	4.76639	4.9585	4.9557	4.28836	9.56828	9.52185	9.59	9.22206
ACT75_RS00630	WP_005540880.1	8.46421	8.3274	8.3752	8.31434	7.24028	7.13098	7.44447	7.64319
ACT75_RS00635	WP_005540878.1	6.85146	6.99484	6.96837	6.66597	12.8623	12.8841	12.8647	12.6592
ACT75_RS00640	WP_005540874.1	8.55752	8.26725	8.605	8.2105	14.2854	14.2637	14.2606	14.4235
ACT75_RS00650	WP_005540870.1	8.90127	8.60692	8.7401	9.05788	8.57043	8.59369	8.48009	8.49657
ACT75_RS00655	WP_005540868.1	7.07363	6.97728	7.22027	6.99113	12.4748	12.4145	12.4996	12.3406
ACT75_RS00660	WP_005540866.1	8.12355	7.96265	8.00154	8.16104	9.5862	9.58047	9.71115	9.62702
ACT75_RS00665	WP_005540864.1	7.16431	6.73755	7.28484	6.66597	9.80714	9.75873	9.82718	9.92131
ACT75_RS00670	WP_005540862.1	9.09353	9.27213	9.21133	9.20458	13.0907	13.1248	13.1224	13.2019
ACT75_RS00675	WP_005540860.1	10.413	10.4222	10.5441	10.3989	15.2495	15.4557	15.4184	15.5431
ACT75_RS00680	WP_179287356.1	7.31443	7.49195	7.69914	7.54226	12.5013	12.4872	12.4898	12.4403
ACT75_RS00685	WP_005540856.1	6.14791	6.15413	6.36148	6.27239	8.63686	8.57445	8.62514	8.59154
ACT75_RS00710	WP_005540847.1	7.27427	6.96842	7.08175	6.6558	11.3315	11.2327	11.3196	11.2039
ACT75_RS00715	WP_005540846.1	9.28758	9.29888	9.24418	9.10721	14.8877	14.8697	14.7563	14.8792
ACT75_RS00725	WP_005554013.1	8.82826	8.68202	8.86995	8.93505	7.82963	7.79737	7.85652	7.8229
ACT75_RS00740	WP_005540837.1	7.15549	7.41577	7.43465	7.13713	13.6872	13.6367	13.637	12.7509
ACT75_RS00745	WP_061866518.1	8.39848	8.27446	8.43048	8.42024	11.9674	11.8997	11.879	11.0136
ACT75_RS00750	WP_005540833.1	5.61656	6.13842	6.33733	5.89415	9.27357	9.25879	9.23215	8.47937
ACT75_RS00755	WP_005555124.1	10.1343	9.80621	9.97596	10.0074	8.3132	8.3156	8.37471	7.63457
ACT75_RS00760	WP_005594956.1	8.32962	8.17011	8.15797	8.25159	8.27261	8.16672	8.28878	8.12606
ACT75_RS00765	WP_005540827.1	3.90515	3.96906	4.28013	3.99772	8.06889	8.02679	8.25271	7.92701
ACT75_RS00770	WP_005552065.1	4.06433	4.22858	4.22854	4.23473	4.90424	4.9337	5.64192	5.08952
ACT75_RS00775	WP_005540820.1	7.25789	7.17511	7.46283	7.26971	11.7664	11.7807	11.8887	11.8763
ACT75_RS00780	WP_005594959.1	7.27427	6.90481	7.32838	6.95012	7.88211	7.97965	8.0748	7.73778
ACT75_RS00785	WP_005540817.1	6.23417	6.12253	6.30032	6.27239	12.7672	12.7563	12.8256	12.824
ACT75_RS00795	WP_005540812.1	7.92518	8.50948	8.33307	7.83137	15.5224	15.5609	15.3635	15.2132
ACT75_RS00815	WP_005565871.1	2.64229	2.98995	3.08883	1.27867	8.34722	8.23761	8.34468	8.08936
ACT75_RS00820	WP_005552365.1	6.49401	6.4371	6.68229	6.45936	10.2091	10.0763	10.1789	9.6948
ACT75_RS00825	WP_005543985.1	8.7218	8.65742	8.94179	8.6705	14.5043	14.4788	14.4295	14.3188
ACT75_RS00830	WP_005543986.1	7.1377	7.14397	7.00716	7.1076	12.9868	13.0154	12.978	12.4714
ACT75_RS00845	WP_005543992.1	3.4077	3.81939	3.73183	4.28836	8.8159	9.39645	8.83596	8.47061
ACT75_RS00850	WP_230456990.1	10.1242	10.1566	9.94433	9.60146	11.0674	11.0236	11.0908	11.153
ACT75_RS00855	WP_005543995.1	7.09222	6.27406	7.32224	7.04665	8.56792	8.54612	8.01429	6.93266
ACT75_RS00870	WP_005544001.1	6.5623	6.64047	6.90405	7.05441	11.756	11.7273	11.7459	11.6041
ACT75_RS00875	WP_005544007.1	6.20028	5.80178	6.04094	6.10313	7.30973	7.29845	7.23606	7.32012
ACT75_RS00880	WP_005544008.1	5.80874	5.67679	5.83211	6.62486	8.25584	8.22298	8.37299	8.40658
ACT75_RS00890	WP_061866520.1	7.38401	7.21312	7.68006	7.44525	11.0284	10.9491	11.0826	11.1443
ACT75_RS00895	WP_005550827.1	4.98119	5.0621	5.56723	5.38009	8.1297	8.01256	8.14484	8.25501
ACT75_RS00910	WP_005538242.1	4.45765	3.81939	3.49035	2.89098	9.24375	9.17625	9.28198	8.96538
ACT75_RS00915	WP_005552198.1	8.19843	8.36165	8.43901	8.10983	14.6262	14.6561	14.5372	14.2754
ACT75_RS00920	WP_005538250.1	7.57463	7.39608	7.50681	7.89758	9.05439	9.03717	9.09826	8.97679
ACT75_RS00925	WP_005538251.1	7.24963	7.09595	6.94458	7.15889	12.2576	12.2342	12.1702	12.1307
ACT75_RS00930	WP_005538253.1	6.60178	6.69521	6.77512	6.91645	9.80351	9.74344	10.137	9.49033
ACT75_RS00935	WP_005594477.1	8.29792	8.24173	8.18529	8.14659	7.32767	7.29886	7.4331	7.16996
ACT75_RS00940	WP_005538258.1	7.60084	7.81722	7.35268	7.39724	10.7572	10.711	10.7946	10.6475
ACT75_RS00945	WP_005549736.1	7.54117	7.52255	7.63123	7.4334	10.2297	10.1791	10.2529	10.0557
ACT75_RS00950	WP_005538261.1	8.41705	8.23436	8.50284	8.12095	9.7793	9.64311	9.84009	9.62178
ACT75_RS00955	WP_005538263.1	7.4359	7.49195	7.089	7.62797	7.10301	7.20749	7.24658	6.96512
ACT75_RS00965	WP_005538269.1	6.42232	6.49995	6.49848	6.38745	12.3392	12.3625	12.3234	12.1586
ACT75_RS00970	WP_005538271.1	4.98119	5.36189	5.41399	4.9847	11.2237	11.2474	11.2684	10.9976
ACT75_RS00975	WP_005538273.1	5.30196	4.16795	4.22854	4.28836	5.24699	5.34578	5.52236	5.50704
ACT75_RS00980	WP_005538275.1	6.6147	6.54832	6.5201	6.35011	7.71433	7.65556	7.71403	7.64256
ACT75_RS00985	WP_005538277.1	8.81712	8.85306	8.85726	8.67805	12.5383	12.2844	13.0673	13.3284
ACT75_RS00990	WP_005551566.1	8.18115	7.98039	8.05436	8.16104	9.56467	9.50091	9.63201	9.6149
ACT75_RS00995	WP_005538282.1	7.73708	7.71497	7.79979	7.76197	10.5863	10.5557	10.6175	10.6866
ACT75_RS01000	WP_014702227.1	7.19904	7.40923	7.29114	6.95841	12.2628	12.245	12.3103	12.5101
ACT75_RS01005	WP_005538287.1	6.36229	6.2596	6.87078	6.50538	11.3306	11.2572	11.2898	11.2912
ACT75_RS01015	WP_005538293.1	5.87468	5.587	5.79712	5.89415	5.25868	5.04586	5.16243	4.96257
ACT75_RS01025	WP_005553783.1	4.27435	3.7383	4.46983	4.81235	5.95061	5.7249	6.06912	5.83382
ACT75_RS01030	WP_005538298.1	6.01775	5.87947	6.27511	5.78644	9.48172	9.39626	9.44191	9.12393
ACT75_RS01035	WP_005538301.1	6.6402	6.49995	6.56239	6.86442	9.31594	9.1757	9.37896	9.33627
ACT75_RS01040	WP_005538303.1	9.79154	9.53026	9.89864	9.32335	4.36393	4.19	4.09262	4.21764
ACT75_RS01045	WP_005538307.1	6.88385	6.68443	6.70134	7.30916	9.46551	9.41026	9.46434	9.34901
ACT75_RS01050	WP_005538309.1	7.77211	7.85136	8.25786	8.06827	7.7467	7.7351	7.83354	7.67095
ACT75_RS01065	WP_005538315.1	8.19413	8.01952	8.25141	7.9526	10.3439	10.2712	10.4114	10.4856
ACT75_RS01070	WP_005538320.1	8.44986	8.26363	8.31154	8.49342	13.8452	13.8487	13.8451	13.7139
ACT75_RS01075	WP_005538322.1	7.493	7.38945	7.29741	7.32208	11.1102	11.0588	11.1237	11.0582
ACT75_RS01080	WP_005538324.1	8.48548	8.32045	8.65472	8.25159	6.94511	6.92744	6.95284	6.91114
ACT75_RS01085	WP_005538326.1	9.27135	9.32515	9.41835	9.29087	11.1863	11.1136	11.2601	11.2475
ACT75_RS01090	WP_005538329.1	6.76136	6.87667	7.25291	6.66597	13.7217	13.7955	13.7579	13.9689
ACT75_RS01095	WP_180267040.1	8.19843	7.95369	8.34524	8.0096	12.0346	12.0405	12.0718	12.1084
ACT75_RS01100	WP_005550226.1	7.88841	7.87527	8.21873	8.09861	14.2918	14.318	14.2518	14.2756
ACT75_RS01115	WP_005538545.1	7.98113	8.29587	8.07642	8.17535	8.97755	8.98523	9.14544	8.74734
ACT75_RS01120	WP_005538543.1	7.69511	7.52859	7.64113	7.9895	6.50798	6.44362	6.52605	6.25646
ACT75_RS01125	WP_005538541.1	6.91552	6.8576	7.089	6.7352	12.9334	12.9093	12.9337	12.6608
ACT75_RS01130	WP_041160746.1	6.89448	6.81868	6.95256	6.98302	9.3901	9.26563	9.32787	9.24185
ACT75_RS01140	WP_041160747.1	7.31443	6.78879	7.32224	7.20842	4.56287	4.40657	4.35151	4.37317
ACT75_RS01145	WP_014702257.1	10.0876	9.82352	10.0231	9.97096	8.4733	8.3435	8.17775	7.89874
ACT75_RS01150	WP_005542401.1	9.60985	9.69108	9.96418	9.73179	11.8784	11.8548	11.9185	12.046
ACT75_RS01155	WP_005542400.1	7.60732	7.52859	7.81299	7.5031	8.04015	7.97334	8.33781	8.2319
ACT75_RS01160	WP_005542399.1	7.33018	7.34906	7.57553	7.32849	7.06691	6.99137	7.05929	6.94924
ACT75_RS01165	WP_005542398.1	7.50693	7.45436	7.46283	7.11504	11.4046	11.356	11.4444	11.4751
ACT75_RS01170	WP_005563125.1	5.05889	5.4409	5.60818	5.38009	8.46881	8.5927	8.43021	7.8661
ACT75_RS01175	WP_005542395.1	6.79581	6.72708	7.04494	6.97486	13.7441	13.8178	13.8748	14.1063
ACT75_RS01180	WP_005542394.1	8.00587	7.85136	8.19876	8.15384	11.9718	11.983	11.9991	11.9609
ACT75_RS01185	WP_005542392.1	8.47842	8.22695	8.50826	8.36826	10.7182	10.6829	10.767	10.6642
ACT75_RS01190	WP_005542390.1	7.83971	7.49812	8.20211	7.98545	9.62113	9.5677	9.64502	9.50923
ACT75_RS01195	WP_005542389.1	9.21519	9.05701	9.34907	9.08654	7.78126	7.67967	7.7801	7.51507
ACT75_RS01200	WP_005542388.1	9.54044	9.5075	9.50357	9.44494	13.0321	12.9265	13.0769	13.1857
ACT75_RS01205	WP_005542387.1	7.32233	7.15182	7.42895	7.1298	13.3955	13.3385	13.3687	13.2901
ACT75_RS01210	WP_032997085.1	10.8737	10.8699	10.9441	10.5215	16.0667	16.0566	16.04	15.9721
ACT75_RS01215	WP_032997086.1	10.8723	11.0376	11.0895	10.8879	15.8779	15.9754	15.7637	15.5859
ACT75_RS01220	WP_005542382.1	12.1672	12.321	12.2278	11.9862	17.0727	17.0327	16.9221	16.9114
ACT75_RS01225	WP_032997084.1	10.0864	9.66526	9.9007	10.0546	9.33508	9.2944	9.36348	9.0733
ACT75_RS01230	WP_005542379.1	8.31385	8.3412	8.22861	8.53284	10.3735	10.2987	10.4168	10.3935
ACT75_RS01235	WP_061866521.1	7.63929	7.34906	7.8476	7.58575	14.532	14.5172	14.5882	15.0987
ACT75_RS01240	WP_005542377.1	7.16431	6.68443	7.09622	7.04665	11.158	11.0472	11.1483	11.4025
ACT75_RS01250	WP_005542372.1	5.69166	5.67679	5.84929	5.87675	8.0938	8.07598	8.16805	8.2
ACT75_RS01255	WP_005542371.1	9.06086	9.12836	9.10089	8.87057	15.2328	15.153	15.1811	15.3273
ACT75_RS01260	WP_005542370.1	9.60014	9.51513	9.78603	9.24922	15.6152	15.705	15.5122	15.5266
ACT75_RS01270	WP_005550118.1	5.83106	5.65486	6.2101	5.99438	6.19436	6.19088	6.07574	6.05387
ACT75_RS01275	WP_005553345.1	6.07498	5.84115	6.36148	5.97815	11.2157	11.1791	11.218	11.3048
ACT75_RS01280	WP_005542366.1	7.45039	7.52859	7.68486	7.40333	13.2697	13.3723	13.2623	13.3351
ACT75_RS01290	WP_005542364.1	7.94066	7.71497	7.79093	7.55873	11.4042	11.374	11.5403	11.5536
ACT75_RS01295	WP_005542363.1	8.08228	8.27446	8.4892	7.9895	9.21511	9.2063	9.25546	9.12199
ACT75_RS01300	WP_005542362.1	4.56807	3.81939	4.71449	4.53016	9.56173	9.59182	9.63064	9.56669
ACT75_RS01305	WP_005542361.1	5.9783	6.21534	6.07055	5.72941	12.0366	11.983	12.0193	11.805
ACT75_RS01310	WP_005542359.1	6.52172	6.12253	6.46543	6.58255	9.59849	9.50161	9.58346	9.31083
ACT75_RS01315	WP_005542358.1	7.76633	7.70966	7.80421	7.42144	14.1942	14.1549	14.0733	13.2298
ACT75_RS01330	WP_005543822.1	6.6147	6.41117	6.61356	6.59325	12.2681	12.3624	12.0432	11.6497
ACT75_RS01335	WP_071805317.1	8.75428	8.77389	8.6596	8.94134	12.5629	12.4286	12.5577	12.5309
ACT75_RS01340	WP_005543814.1	6.72607	6.68443	6.84531	6.84665	11.4151	11.4267	11.5206	11.429
ACT75_RS01350	WP_005543806.1	9.64807	9.7283	9.77933	9.62249	12.2161	12.1667	12.265	12.1744
ACT75_RS01355	WP_005552038.1	9.18734	9.31994	9.24742	9.1835	13.8686	13.8366	13.94	13.7895
ACT75_RS01360	WP_005565665.1	3.81844	4.34271	4.82283	4.88378	11.2523	11.2134	11.2892	11.2236
ACT75_RS01365	WP_005543797.1	8.02051	8.1428	8.43048	8.10236	13.7134	13.674	13.7041	13.7318
ACT75_RS01370	WP_005594350.1	7.2076	7.13607	7.50681	7.4334	7.02842	6.98335	7.06311	7.08484
ACT75_RS01375	WP_005543791.1	6.86234	6.89549	6.65324	6.81045	7.85707	7.78212	7.95601	7.8405
ACT75_RS01380	WP_005543789.1	5.02056	5.02838	5.13453	5.30401	11.0276	11.0066	11.0295	10.9406
ACT75_RS01390	WP_005543783.1	9.78869	9.44818	9.92623	9.60013	14.288	14.247	14.3405	14.4034
ACT75_RS01395	WP_005543782.1	6.9567	7.02934	7.33449	7.00721	14.0519	14.0824	14.0833	14.1455
ACT75_RS01400	WP_005543779.1	6.20028	5.95319	5.91605	5.67004	10.8999	10.8328	10.9093	10.6548
ACT75_RS01470	WP_005538677.1	7.85067	7.74122	7.91035	7.60702	7.16775	7.23014	7.15128	6.99037
ACT75_RS01475	WP_005554359.1	7.30648	7.30045	7.47948	7.26303	11.9975	11.9447	12.0147	11.9306
ACT75_RS01480	WP_005538685.1	7.03569	6.44989	6.48754	6.64556	7.20835	7.19928	7.20101	7.08531
ACT75_RS01485	WP_005538687.1	9.67453	9.93575	9.71282	9.95238	13.6105	13.6713	13.5296	13.6743
ACT75_RS01490	WP_005538694.1	8.45706	8.3984	8.56916	8.44701	9.77168	9.73383	9.76978	9.73263
ACT75_RS01500	WP_005538698.1	7.85067	7.69362	7.67525	7.5696	10.0147	9.97959	10.0435	9.97479
ACT75_RS01505	WP_005538700.1	9.26111	9.40121	9.35359	9.36451	11.2429	11.2222	11.2893	11.039
ACT75_RS01510	WP_005538703.1	9.4223	9.58637	9.57889	9.36139	14.3937	14.4162	14.244	13.6155
ACT75_RS01515	WP_005538705.1	6.42232	6.49995	6.70134	6.52786	7.67594	7.63585	7.63873	7.51716
ACT75_RS01520	WP_005550633.1	6.9567	6.95053	7.06714	6.9079	6.82954	6.70694	6.76017	6.8064
ACT75_RS01530	WP_005538718.1	4.67063	5.09504	5.31851	5.13864	9.79573	9.76328	9.88407	9.81387
ACT75_RS01535	WP_005538720.1	3.81844	3.12368	4.06166	2.74516	4.49674	4.30718	4.32951	4.63125
ACT75_RS01545	WP_005550641.1	3.62764	3.81939	4.06166	4.12109	9.07342	9.01937	8.99437	8.73604
ACT75_RS01550	WP_005538728.1	12.6674	12.5966	12.7214	12.5341	12.4169	12.4539	12.4868	12.7834
ACT75_RS01555	WP_014702270.1	8.39848	8.02381	8.3422	8.20702	11.9231	11.8773	11.9575	12.003
ACT75_RS01570	WP_005538743.1	6.43695	6.49995	6.47653	6.41182	12.0461	12.0303	12.1182	12.0479
ACT75_RS01575	WP_005538744.1	15.1839	15.3258	15.2967	15.1315	15.5795	15.3917	15.7323	16.1111
ACT75_RS01580	WP_005538747.1	9.23415	9.1363	9.18957	8.89239	10.4595	10.3417	10.442	10.2363
ACT75_RS01585	WP_005538749.1	7.54117	7.35587	7.68486	7.30266	9.87515	9.78082	9.71955	9.22823
ACT75_RS01590	WP_005538750.1	8.83103	8.70354	8.87205	8.76102	9.44283	9.40003	9.45567	9.05643
ACT75_RS01595	WP_005538751.1	8.36063	8.5839	8.75157	8.51327	13.5957	13.3673	13.4225	13.9843
ACT75_RS01600	WP_005538752.1	8.61008	8.40498	8.39289	8.53839	11.7858	11.6529	11.8669	11.7871
ACT75_RS01605	WP_005538754.1	7.11968	6.78879	6.49848	7.32208	11.0467	10.9972	11.1221	10.8206
ACT75_RS01610	WP_005538755.1	6.81833	6.76851	7.07446	6.82867	12.5163	12.4924	12.462	12.0814
ACT75_RS01615	WP_005538756.1	5.85303	6.39803	6.24946	6.11802	8.61154	8.73186	8.69961	8.54901
ACT75_RS01620	WP_061866596.1	7.04527	6.6066	7.00716	6.49402	7.88642	7.88049	7.97789	7.54504
ACT75_RS01625	WP_005538760.1	6.34688	6.21534	6.61356	6.21815	11.9231	11.9363	11.9667	11.7711
ACT75_RS01630	WP_005538762.1	7.24132	7.12814	7.30988	7.20842	13.9249	13.9496	13.8142	12.7933
ACT75_RS01635	WP_005538764.1	8.59386	8.40827	8.63751	8.47619	9.55294	10.1897	9.00779	10.2596
ACT75_RS01640	WP_005538766.1	7.24132	6.96842	7.27215	7.24279	12.1278	12.0888	12.086	10.863
ACT75_RS01645	WP_005538768.1	8.08228	8.09475	8.32695	7.73808	11.2206	11.176	11.2593	10.9827
ACT75_RS01670	WP_005542080.1	6.40755	5.89826	6.68229	6.10313	7.97131	7.97713	8.02043	8.07951
ACT75_RS01735	WP_005542066.1	8.85573	8.56932	8.93376	8.89887	12.2313	12.1983	12.2331	12.1058
ACT75_RS01740	WP_005542063.1	7.30648	7.3075	7.53363	7.28957	10.2578	10.2244	10.2965	10.3271
ACT75_RS01745	WP_005542061.1	8.67321	8.24173	8.77198	8.60331	9.15105	9.15105	9.18667	9.06572
ACT75_RS01750	WP_005542060.1	8.40965	8.50029	8.59994	8.23461	6.98536	6.95848	7.03571	6.99387
ACT75_RS01760	WP_005540212.1	8.88802	9.08597	8.89499	9.07515	13.2904	13.4225	13.0626	13.5895
ACT75_RS01765	WP_061866523.1	6.45143	6.65158	6.55193	5.99438	11.9148	11.8528	11.898	11.88
ACT75_RS01770	WP_005540205.1	8.44264	8.15457	8.40165	8.07972	13.0621	12.9649	13.0729	13.0738
ACT75_RS01775	WP_005540203.1	7.03569	7.25015	6.73871	6.98302	13.0473	13.0137	13.0762	13.0378
ACT75_RS01780	WP_005540201.1	9.07962	9.17533	9.20801	9.03844	14.9252	14.905	14.8594	15.3026
ACT75_RS01785	WP_005540199.1	10.5894	10.5672	10.7055	10.4833	14.7479	14.7406	14.8983	15.6248
ACT75_RS01790	WP_005540197.1	8.33353	8.25637	8.3603	8.29481	12.4198	12.3789	12.4699	12.4866
ACT75_RS01800	WP_005551275.1	9.60985	9.51817	9.2763	9.9617	7.36599	7.18972	7.34422	7.45757
ACT75_RS01805	WP_269194748.1	7.36883	7.58765	7.47395	7.9773	9.22067	9.13688	9.06072	8.77071
ACT75_RS01810	WP_005594265.1	9.46396	9.49213	9.66632	9.2677	13.2153	13.1451	13.2049	12.9675
ACT75_RS01815	WP_005540188.1	7.25789	7.42227	6.85385	7.30266	12.8469	12.7589	13.001	13.3869
ACT75_RS01820	WP_005540185.1	9.13224	8.73	9.1862	8.77283	12.2612	12.1981	12.2484	12.0352
ACT75_RS01825	WP_005540183.1	7.52072	7.58765	7.66559	7.24957	12.8462	12.7628	12.8351	12.7106
ACT75_RS01830	WP_005540181.1	9.89844	10.0218	10.2854	9.89735	13.5584	13.7421	13.4343	13.7827
ACT75_RS01835	WP_005540177.1	7.91477	8.09881	7.90214	7.83137	12.7358	12.8073	12.6513	12.6727
ACT75_RS01840	WP_005540174.1	7.41389	7.34906	7.4117	7.36015	12.2209	12.143	12.2294	12.1162
ACT75_RS01845	WP_005540172.1	6.07498	6.23024	6.55193	6.6144	12.6058	12.6111	12.5071	12.3753
ACT75_RS01850	WP_005540170.1	12.4534	12.3428	12.0941	12.7962	14.6089	14.6624	14.6449	14.9218
ACT75_RS01855	WP_005540167.1	6.67763	6.71653	6.86234	6.86442	13.5937	13.617	13.7644	14.3792
ACT75_RS01860	WP_005551816.1	5.89601	5.67679	5.6675	5.91135	10.5151	10.4825	10.9856	10.4705
ACT75_RS01865	WP_005540161.1	9.3096	9.17917	9.58275	9.22707	14.4927	14.5069	14.4713	14.6012
ACT75_RS01870	WP_005540160.1	6.52172	6.46257	6.72946	6.60386	7.49086	7.45358	7.72309	7.58205
ACT75_RS01875	WP_005540158.1	6.43695	6.59513	6.63354	6.7352	7.90167	7.90831	7.90619	7.55894
ACT75_RS01880	WP_005540156.1	6.74969	6.8576	7.089	6.99113	14.2384	14.3195	14.1477	14.4848
ACT75_RS01885	WP_005551814.1	6.03708	6.07378	6.2101	6.31177	10.036	9.96042	10.0051	9.79135
ACT75_RS01890	WP_005551812.1	8.69467	8.71153	8.3752	9.31045	14.1437	14.1368	14.1156	14.0403
ACT75_RS01895	WP_005546457.1	8.59059	8.84582	8.46711	8.88152	6.91747	6.60468	7.05067	6.91589
ACT75_RS01900	WP_005552667.1	6.97686	7.24282	7.13176	7.49172	13.2799	13.2972	13.2262	12.9207
ACT75_RS01910	WP_005544187.1	2.99837	0.825057	3.49035	2.58293	3.58867	4.4215	4.24475	3.74876
ACT75_RS01920	WP_005552670.1	0	0	0	1.94573	6.43555	6.68049	6.29264	6.71907
ACT75_RS01925	WP_061866524.1	6.91552	7.19804	6.90405	7.05441	7.23775	7.10208	7.40107	7.38706
ACT75_RS01930	WP_005539223.1	4.56807	4.10465	4.92361	4.48494	9.68378	9.67337	9.6524	9.40745
ACT75_RS01935	WP_005539226.1	4.81198	4.49857	5.16229	4.81235	8.35015	8.37087	8.29528	8.13763
ACT75_RS01940	WP_005539229.1	7.46473	7.56432	7.6944	7.37262	10.298	10.2852	10.2734	9.92085
ACT75_RS01945	WP_005539231.1	11.8837	11.7956	11.8431	11.7305	14.714	14.755	14.604	14.7316
ACT75_RS01950	WP_005539234.1	12.3577	12.1023	12.2897	12.1504	15.2289	15.3406	14.9915	15.1484
ACT75_RS01955	WP_005539236.1	8.88002	8.70621	8.90118	8.78687	13.4393	13.4469	13.4984	13.2906
ACT75_RS01960	WP_005539240.1	8.58075	8.8793	8.98324	8.72013	13.5328	13.6516	13.3959	13.3433
ACT75_RS01965	WP_005551875.1	6.65279	6.23024	6.66299	6.7352	10.1143	10.0342	10.1545	9.9806
ACT75_RS01970	WP_005539244.1	6.20028	6.48759	6.19673	6.36267	3.7055	3.54024	3.68585	3.51819
ACT75_RS01975	WP_005539248.1	6.25082	6.18506	5.79712	6.43579	9.67959	9.43227	9.77814	9.59421
ACT75_RS01980	WP_005539250.1	8.28585	8.08248	8.27386	7.94844	13.7924	13.6477	13.7663	13.8614
ACT75_RS01985	WP_005539253.1	6.05615	5.53993	5.81472	6.05752	8.05889	8.03507	8.15247	8.24665
ACT75_RS01990	WP_005539255.1	7.65188	7.37611	7.69914	7.44525	3.14632	3.18183	3.49014	3.50142
ACT75_RS01995	WP_005539257.1	8.0398	7.85136	8.20545	7.92747	13.9761	13.9912	13.8592	13.7513
ACT75_RS02005	WP_005539260.1	7.74885	7.54656	7.65096	7.49172	10.4475	10.3481	10.4612	10.4064
ACT75_RS02010	WP_005539261.1	6.72607	6.59513	6.76611	6.58255	11.3795	11.2789	11.4123	11.3058
ACT75_RS02015	WP_005539264.1	7.62019	7.79734	7.84332	7.58575	13.0371	13.0775	13.0622	12.7626
ACT75_RS02025	WP_005539272.1	7.19044	7.01219	6.93657	7.04665	12.1191	12.2273	12.2089	12.0569
ACT75_RS02030	WP_005552685.1	9.04424	8.72475	9.19126	8.67805	8.47473	8.43224	8.4872	8.19436
ACT75_RS02035	WP_005540124.1	5.26964	5.4409	5.31851	5.4986	9.73771	9.65351	9.75468	9.66899
ACT75_RS02040	WP_005540122.1	8.30192	8.31347	8.58719	8.51889	10.0006	9.88009	9.95229	9.66672
ACT75_RS02045	WP_005540120.1	8.7098	8.95975	9.10983	8.86837	12.4321	12.4311	12.5017	12.3548
ACT75_RS02050	WP_005540116.1	13.239	13.2694	13.3002	13.1448	16.2013	16.1282	16.0541	15.582
ACT75_RS02055	WP_005540114.1	11.2134	11.2435	11.3009	11.0741	10.6892	10.6295	10.6109	9.95787
ACT75_RS02060	WP_005540112.1	7.40647	7.29337	7.25936	7.43934	13.5624	13.5272	13.6126	13.6598
ACT75_RS02065	WP_005567583.1	6.26728	6.46257	6.57277	6.11802	12.2315	12.1745	12.2512	12.5433
ACT75_RS02070	WP_230456981.1	4.3991	4.63922	4.78761	4.34008	6.07574	6.15202	6.1547	5.91835
ACT75_RS02075	WP_005594231.1	1.85663	1.72893	1.89925	0.776593	8.61154	8.53174	8.66223	8.79942
ACT75_RS02080	WP_061866525.1	10.3075	10.3852	10.2234	10.5554	7.31374	7.33794	7.50109	7.65335
ACT75_RS02090	WP_005594223.1	8.84754	8.76624	8.93376	9.14223	12.7798	12.7396	12.8619	13.1455
ACT75_RS02095	WP_005540098.1	5.26964	5.24933	5.56723	5.67004	8.47652	8.34252	8.45998	8.10933
ACT75_RS02100	WP_005540094.1	7.79499	7.83195	7.93067	7.69405	10.4779	10.4362	10.6403	10.3262
ACT75_RS02115	WP_005540091.1	6.82946	6.66261	6.88751	6.792	9.58097	9.50967	9.58885	9.47458
ACT75_RS02120	WP_005540089.1	7.07363	6.69521	7.19361	6.74482	9.79185	10.0729	9.66931	9.52219
ACT75_RS02125	WP_005540087.1	4.81198	4.44846	4.98708	5.4986	9.20953	9.15787	9.25879	9.44045
ACT75_RS02135	WP_005540081.1	4.67063	4.80767	5.29362	4.43825	11.4103	11.4346	11.595	11.6575
ACT75_RS02150	WP_005540072.1	5.02056	5.09504	4.78761	5.2237	4.56017	4.64149	4.70144	4.46826
ACT75_RS02160	WP_005540068.1	4.33808	4.34271	4.9557	4.28836	6.72931	6.40357	6.61381	6.56892
ACT75_RS02175	WP_005540061.1	5.50993	5.41504	5.74299	5.60811	9.39096	9.36387	9.42516	9.36203
ACT75_RS02180	WP_005540058.1	9.67453	9.51817	9.93732	9.6277	12.5614	12.5602	12.5644	12.5902
ACT75_RS02185	WP_005540054.1	6.78442	6.70591	6.96837	6.78269	13.1681	13.1709	13.2188	13.2652
ACT75_RS02190	WP_005540052.1	5.53733	6.05716	6.09956	5.70989	12.1397	12.0568	12.1908	12.2925
ACT75_RS02195	WP_005540050.1	8.37209	8.29232	8.42762	8.20702	13.4601	13.4197	13.4748	13.6129
ACT75_RS02200	WP_005540048.1	8.75135	8.7815	8.85514	8.73228	11.126	11.0789	11.1526	11.442
ACT75_RS02205	WP_014702294.1	9.02501	8.70087	9.01975	8.92026	11.9989	11.9032	12.0369	11.908
ACT75_RS02210	WP_061866526.1	6.87313	7.34906	6.90405	7.28957	13.1455	13.0956	13.1663	13.0677
ACT75_RS02220	WP_005594208.1	6.36229	6.38477	6.4316	6.47101	6.81999	6.80981	6.74482	6.45817
ACT75_RS02225	WP_005540035.1	6.07498	6.16968	6.40861	6.13276	4.97679	5.07825	5.19581	4.2975
ACT75_RS02230	WP_005540033.1	6.5489	6.62927	6.65324	6.17608	12.1707	12.1708	12.2078	11.0066
ACT75_RS02235	WP_005540031.1	7.49998	7.42875	7.78647	7.35387	9.8421	9.79099	9.9373	9.4195
ACT75_RS02240	WP_005540029.1	7.81192	7.95818	8.01683	7.83137	12.8352	12.8037	12.9117	12.5852
ACT75_RS02245	WP_005540027.1	12.109	11.8208	12.4454	12.2305	13.9625	13.9535	13.8619	13.3186
ACT75_RS02250	WP_005540023.1	9.10731	8.98194	9.0955	9.15491	12.7056	12.678	12.6976	12.0305
ACT75_RS02255	WP_005540021.1	10.1071	10.0367	10.1165	10.0642	15.1875	15.1278	14.9588	14.2337
ACT75_RS02260	WP_005540019.1	10.1926	10.2289	10.4738	10.4674	12.628	12.5953	12.5402	11.7418
ACT75_RS02265	WP_005540017.1	8.09617	7.97154	7.73194	7.82231	3.7769	3.94751	4.39451	4.90849
ACT75_RS02270	WP_005540015.1	5.48199	5.49126	5.0178	5.27773	4.75192	4.77303	4.63894	4.40957
ACT75_RS02275	WP_005544132.1	5.53733	4.68321	5.29362	5.01683	8.44435	8.23972	8.47437	8.96015
ACT75_RS02285	WP_032997072.1	6.33131	6.44989	6.50933	6.07289	10.9907	10.8637	11.0198	10.922
ACT75_RS02290	WP_005544139.1	8.52366	8.57808	8.92771	8.69305	14.5119	14.6387	14.547	14.7162
ACT75_RS02295	WP_005544141.1	5.71585	5.98869	6.3251	6.0263	11.9402	11.8968	11.9354	11.9756
ACT75_RS02300	WP_005544145.1	8.41335	8.80906	8.76521	8.75389	13.8853	13.975	13.716	13.6429
ACT75_RS02315	WP_005544155.1	3.52186	2.28037	2.69163	2.19074	6.50237	6.5649	6.65229	6.31999
ACT75_RS02325	WP_005544163.1	6.57558	6.53638	6.79299	7.34124	8.4267	8.35677	8.42651	8.37356
ACT75_RS02330	WP_005552728.1	9.25287	9.51969	9.47756	9.21501	14.2639	14.2053	14.262	14.3747
ACT75_RS02345	WP_005541927.1	9.47463	9.58637	9.9007	9.32014	14.2988	14.2651	14.2243	13.452
ACT75_RS02350	WP_005541925.1	7.59433	7.07133	7.52296	7.46285	10.5464	10.367	10.4992	10.3612
ACT75_RS02355	WP_005541922.1	8.35294	8.31347	8.58719	8.55216	10.1698	10.0678	10.2024	10.1165
ACT75_RS02360	WP_005541921.1	6.73793	7.03784	6.79299	6.77331	12.6732	12.6271	12.6508	12.5717
ACT75_RS02365	WP_005550468.1	3.98694	3.7383	3.65574	3.45722	8.95297	8.91602	8.97603	8.61398
ACT75_RS02390	WP_005550464.1	11.0985	10.6374	11.2128	10.85	6.40583	6.47544	5.78732	4.81207
ACT75_RS02410	WP_005541912.1	5.91703	6.16968	5.79712	6.19024	9.55743	9.38125	9.65445	9.63449
ACT75_RS02415	WP_005541911.1	7.71325	7.59343	7.96654	7.82231	11.912	11.9847	11.8599	11.993
ACT75_RS02420	WP_014702303.1	6.91552	6.82851	6.84531	7.39112	9.95767	9.90619	10.0108	9.94527
ACT75_RS02425	WP_005541905.1	9.3813	9.51513	8.45594	10.0956	12.2955	12.2346	12.2755	12.0058
ACT75_RS02430	WP_005541901.1	7.42126	7.23545	7.28484	7.26971	10.4535	10.3677	10.3838	9.82935
ACT75_RS02435	WP_005541899.1	4.51391	3.96906	4.59734	4.06072	10.5673	10.5821	10.5152	9.76115
ACT75_RS02440	WP_005541897.1	6.60178	6.70591	7.0148	6.80125	13.1515	13.1506	13.1075	12.5482
ACT75_RS02445	WP_005541895.1	7.54117	7.25015	7.24644	7.46285	10.5045	10.4447	10.3921	10.1522
ACT75_RS02470	WP_005553165.1	8.32962	8.20825	8.28021	8.44701	8.07362	8.0882	8.07244	7.97004
ACT75_RS02475	WP_005543852.1	9.89711	9.6501	9.69155	9.39692	4.89998	5.04586	5.03813	4.46826
ACT75_RS02480	WP_005543854.1	9.56562	9.53327	9.61952	9.67629	15.2393	15.2087	15.2594	15.1801
ACT75_RS02485	WP_005553160.1	7.83419	7.74641	8.13012	7.70887	12.681	12.6417	12.6734	12.5606
ACT75_RS02495	WP_005551731.1	2.42475	1.72893	3.08883	3.8628	5.67718	5.00283	6.22532	5.70307
ACT75_RS02505	WP_005553155.1	3.90515	3.96906	3.65574	3.8628	6.74897	6.62611	6.60338	6.16361
ACT75_RS02520	WP_005543870.1	8.82548	8.95303	8.80098	8.86175	14.3352	14.3093	14.3702	14.2776
ACT75_RS02525	WP_005551736.1	11.0747	10.8627	10.8189	10.7285	16.0906	16.2016	16.0674	16.3409
ACT75_RS02530	WP_005541126.1	9.39821	8.86505	9.23604	9.08844	12.3702	12.4172	12.476	12.5327
ACT75_RS02535	WP_005541123.1	7.37644	6.98609	7.56517	7.55873	6.77129	6.62997	6.67303	6.53706
ACT75_RS02540	WP_005541121.1	5.39478	5.41504	4.67648	5.04826	8.65214	8.6947	8.80156	8.86628
ACT75_RS02545	WP_005541120.1	11.7252	12.1288	12.1904	11.8626	14.3823	14.1567	14.5637	14.3132
ACT75_RS02550	WP_005541118.1	8.17244	8.37512	8.42762	8.2717	10.8568	10.7513	10.8464	10.5433
ACT75_RS02575	WP_005541113.1	6.42232	6.18506	6.40861	6.24552	9.62912	9.49995	9.6606	9.51568
ACT75_RS02580	WP_005541112.1	5.80874	6.28837	5.79712	5.76768	13.5003	13.4838	13.481	13.3134
ACT75_RS02585	WP_005541111.1	9.00551	8.88166	8.76521	9.01079	10.87	10.7988	10.9537	10.9287
ACT75_RS02590	WP_005541109.1	8.60685	8.51253	8.69567	8.46459	9.4452	9.22674	9.55091	9.60888
ACT75_RS02595	WP_005541107.1	5.78607	6.15413	5.89964	5.8413	10.373	10.239	10.4113	10.3932
ACT75_RS02600	WP_005541104.1	8.1768	8.17782	8.41901	8.16821	13.6273	13.5549	13.6518	13.5871
ACT75_RS02605	WP_005541102.1	6.50793	6.47513	6.4316	6.64556	10.9694	11.0029	11.0928	11.3048
ACT75_RS02610	WP_005541099.1	7.08296	7.04628	6.99949	7.02312	12.2368	12.2349	12.3442	12.6581
ACT75_RS02615	WP_005541097.1	7.40647	7.18279	7.40009	7.15889	12.3603	12.3724	12.4222	12.4054
ACT75_RS02625	WP_005541092.1	8.21124	8.10287	8.0691	7.89758	10.3742	10.3053	10.3649	10.4091
ACT75_RS02630	WP_005541091.1	6.46576	6.61798	6.53079	6.24552	10.6142	10.6848	10.6356	10.4577
ACT75_RS02635	WP_005541088.1	8.91961	8.79159	8.80318	8.68307	12.2156	12.1918	12.2183	12.0563
ACT75_RS02640	WP_005550291.1	9.93496	9.81983	10.0269	9.81066	14.8821	14.9617	14.71	14.2642
ACT75_RS02645	WP_005541085.1	8.54069	8.53372	8.62759	8.4112	14.477	14.4875	14.2738	13.5036
ACT75_RS02650	WP_005541084.1	8.66702	8.81402	8.88669	8.93294	11.0995	10.9946	10.9932	10.6708
ACT75_RS02655	WP_005541082.1	7.06424	7.21312	7.4117	7.47447	13.2819	13.2397	13.2665	13.0279
ACT75_RS02660	WP_005541079.1	9.60662	9.48282	9.79825	9.46982	13.1799	13.137	13.1792	12.7199
ACT75_RS02675	WP_005541071.1	7.34577	7.30045	7.55473	7.22227	5.81472	5.93717	6.04136	5.92045
ACT75_RS02680	WP_005541070.1	8.51679	8.69013	8.06175	9.27436	13.1674	13.1079	13.187	12.9459
ACT75_RS02685	WP_032997091.1	10.1665	10.5919	10.4288	10.2497	12.1097	12.0665	12.1996	11.9367
ACT75_RS02695	WP_032997093.1	9.5217	9.59934	9.53576	9.24922	12.476	12.4528	12.5457	12.5832
ACT75_RS02700	WP_005541064.1	6.65279	6.23024	6.87078	6.44762	10.2038	10.1112	10.2444	10.0654
ACT75_RS02705	WP_005541063.1	7.19904	7.31451	7.43465	7.04665	13.9207	13.7782	13.7977	13.9783
ACT75_RS02710	WP_005541061.1	8.13257	8.43102	8.18529	8.0096	14.0515	14.1205	14.0576	14.4823
ACT75_RS02735	WP_005541054.1	5.02056	4.84688	5.07735	5.13864	8.59517	8.57561	8.68406	8.28756
ACT75_RS02740	WP_005541052.1	7.46473	7.5346	7.98609	7.45701	12.939	12.878	12.9438	12.8513
ACT75_RS02745	WP_005541050.1	7.37644	6.99484	7.21365	7.33488	9.25775	9.16797	9.23965	9.08578
ACT75_RS02750	WP_005541048.1	8.917	8.72475	8.74699	8.35889	10.8408	10.698	10.8053	10.6388
ACT75_RS02755	WP_005541046.1	7.98113	7.88942	8.20878	7.89326	10.0926	10.0509	10.0773	9.99271
ACT75_RS02760	WP_005541044.1	8.19843	8.16624	8.46711	8.01756	12.2485	12.2253	12.302	12.2919
ACT75_RS02765	WP_005541043.1	6.01775	6.20028	6.23646	5.99438	10.6073	10.6178	10.5917	10.5886
ACT75_RS02770	WP_005541041.1	8.00096	7.86097	8.13012	7.79013	9.93386	9.85961	10.0112	10.2569
ACT75_RS02775	WP_005541038.1	7.8063	7.74641	8.32695	7.92747	10.6092	10.5642	10.7263	10.7686
ACT75_RS02780	WP_005541036.1	5.83106	6.27406	6.60347	6.47101	3.03424	2.88711	3.14632	3.16063
ACT75_RS02785	WP_005541034.1	6.77294	6.92327	7.08175	7.00721	9.88635	9.6595	9.94855	10.1233
ACT75_RS02790	WP_005541032.1	6.87313	7.36265	7.35869	7.15889	14.3676	14.1087	14.1158	13.796
ACT75_RS02795	WP_005594450.1	7.01635	7.2647	7.49048	7.18033	9.89627	10.0819	10.1207	10.2715
ACT75_RS02800	WP_005541027.1	4.62026	5.18958	5.36704	4.57401	9.39209	9.36271	9.4207	9.35632
ACT75_RS02805	WP_005541024.1	7.92518	7.75159	8.20211	7.80401	13.2606	13.1909	13.1711	12.9372
ACT75_RS02810	WP_005541021.1	9.99919	9.9882	10.2068	9.85243	9.49192	9.46209	9.5176	9.6043
ACT75_RS02815	WP_005541019.1	9.06086	9.21895	9.52778	9.31369	11.6142	11.4248	11.7458	11.5679
ACT75_RS02820	WP_005541018.1	4.98119	5.0621	5.45945	4.8485	11.1168	11.017	11.0609	10.9043
ACT75_RS02825	WP_005541016.1	5.80874	5.36189	5.58785	5.40458	8.02801	7.9408	8.03943	7.86583
ACT75_RS02835	WP_005541013.1	9.85689	9.6501	9.75104	9.65731	14.9908	14.9846	14.7893	15.0561
ACT75_RS02840	WP_005541011.1	7.47893	7.34906	7.46841	7.49742	13.2579	13.2353	13.3325	13.4409
ACT75_RS02850	WP_005538088.1	10.8266	10.6568	10.9285	10.6767	11.0149	11.0353	11.0644	10.8633
ACT75_RS02855	WP_005538090.1	7.30648	7.68282	7.59604	7.45114	13.6442	13.568	13.6083	13.4684
ACT75_RS02860	WP_005538094.1	7.31443	7.42875	7.79093	7.54226	12.4005	12.3455	12.4127	12.4817
ACT75_RS02865	WP_005538097.1	8.40594	8.18166	8.29596	8.24821	10.5783	10.5248	10.6287	10.5209
ACT75_RS02870	WP_005548400.1	6.40755	6.34424	6.4316	6.53896	9.17206	9.07637	9.20263	8.97084
ACT75_RS02875	WP_005595003.1	7.2161	7.29337	7.50681	7.45701	10.5715	10.5074	10.6475	10.5181
ACT75_RS02880	WP_005548404.1	8.9274	8.81649	9.00257	8.9245	12.8355	12.7743	12.8018	12.7714
ACT75_RS02885	WP_005538110.1	9.75407	9.53477	9.74416	9.44199	14.5482	14.4942	14.4966	14.0169
ACT75_RS02890	WP_005538111.1	8.07762	7.98479	8.23843	7.91046	10.537	10.4917	10.4503	9.83082
ACT75_RS02900	WP_005538116.1	6.99674	7.03784	7.25291	7.11504	12.2974	12.2199	12.2692	11.807
ACT75_RS02910	WP_005538118.1	8.85301	8.62395	8.87625	8.62953	14.0817	14.0548	14.1115	14.0628
ACT75_RS02915	WP_005538119.1	8.9632	8.8016	8.84232	8.79616	14.0966	14.0993	14.1041	14.1946
ACT75_RS02920	WP_005542760.1	8.85028	8.7534	8.95772	8.87496	14.8934	15.0122	15.0336	15.0473
ACT75_RS02925	WP_005551151.1	8.12355	7.99355	8.38112	8.09108	9.78155	9.80515	9.84708	9.93808
ACT75_RS02935	WP_005544023.1	6.23417	6.65158	6.5414	6.70593	12.6422	12.5812	12.5786	11.9879
ACT75_RS02940	WP_032997171.1	7.2985	7.08779	7.5176	7.14442	10.6898	10.7028	10.7417	10.8069
ACT75_RS02945	WP_005544026.1	9.09814	9.02317	8.97935	9.08086	13.9189	13.9175	13.8816	14.1569
ACT75_RS02950	WP_005595016.1	9.36227	9.80123	9.21299	10.565	8.34546	8.18914	8.33938	8.08539
ACT75_RS02955	WP_005544066.1	8.79174	8.84824	8.84018	8.82593	13.0434	13.0966	13.1237	13.0652
ACT75_RS02960	WP_005544068.1	9.80287	9.87421	9.90584	9.50281	14.0189	14.0195	14.0858	13.4306
ACT75_RS02970	WP_005544072.1	7.61377	7.47953	7.76852	7.68408	10.2486	10.1878	10.2178	9.84688
ACT75_RS02975	WP_061866529.1	7.03569	6.67356	7.00716	6.85556	9.45992	9.29997	9.47914	9.28668
ACT75_RS02980	WP_005544076.1	8.84754	8.84824	8.79212	8.80308	7.19103	7.14229	7.26408	6.93162
ACT75_RS02985	WP_005544077.1	7.74298	7.6276	7.50681	7.55326	9.6509	9.57814	9.63601	9.58578
ACT75_RS02990	WP_005544079.1	8.35679	8.0066	8.1717	8.26503	10.0974	9.96959	10.1377	9.99127
ACT75_RS03000	WP_005544083.1	6.86234	6.86717	6.93657	6.72551	10.2773	10.2071	10.2769	10.2184
ACT75_RS03005	WP_005544085.1	11.3355	11.4148	11.3041	11.3919	16.2232	16.1875	16.1971	16.5541
ACT75_RS03010	WP_005544087.1	9.23415	9.12836	9.15544	9.46982	9.27635	9.13608	9.36	9.2349
ACT75_RS03015	WP_005544089.1	5.78607	5.93511	6.04094	5.60811	13.4156	13.4574	13.3407	13.28
ACT75_RS03020	WP_005544091.1	5.95817	5.95319	6.39697	5.38009	7.80166	7.7801	7.98946	7.79336
ACT75_RS03025	WP_005544093.1	7.29047	7.16739	7.57036	7.16607	9.8495	9.75217	9.83786	9.64407
ACT75_RS03035	WP_005539638.1	8.72776	8.49413	8.72389	8.77986	13.0717	13.0496	13.1025	13.1066
ACT75_RS03040	WP_005539640.1	8.16806	8.22323	8.03572	8.324	6.92063	6.75605	6.83289	6.5219
ACT75_RS03045	WP_005547219.1	7.93551	7.91732	8.0432	8.0096	11.0779	11.0234	11.2182	11.2491
ACT75_RS03050	WP_005549698.1	8.87465	8.82633	8.69567	9.09032	12.3289	12.3025	12.3724	12.1088
ACT75_RS03055	WP_005539650.1	9.50618	9.25947	9.55159	9.46401	11.0252	11.0184	11.0707	10.7843
ACT75_RS03060	WP_005539658.1	9.81692	9.94481	9.54765	9.63678	13.6051	13.5984	13.547	13.6381
ACT75_RS03065	WP_005539660.1	9.04424	8.93949	9.1963	8.94552	12.5211	12.4916	12.5798	12.6615
ACT75_RS03070	WP_005539663.1	7.83971	7.98039	7.95865	7.69405	13.2955	13.2465	13.3487	13.6343
ACT75_RS03075	WP_005539664.1	7.2161	7.02079	7.02239	6.96666	10.4291	10.3773	10.4537	10.356
ACT75_RS03080	WP_005539667.1	7.44316	7.49812	7.58582	7.37881	12.3642	12.2955	12.3497	12.3404
ACT75_RS03085	WP_005539669.1	6.8405	6.65158	6.94458	6.51666	11.3195	11.2899	11.4041	11.4241
ACT75_RS03090	WP_005539671.1	9.43329	9.59647	9.60821	9.5127	13.2871	13.2337	13.3091	13.2312
ACT75_RS03095	WP_005539673.1	9.84871	9.27572	10.1333	9.60674	9.69772	9.53581	9.69565	9.47458
ACT75_RS03100	WP_005539760.1	7.80066	7.79734	6.96049	7.575	11.5292	11.7334	11.7294	12.0086
ACT75_RS03105	WP_005553467.1	9.17431	9.17917	9.29679	8.9476	12.471	12.3968	12.4615	12.1641
ACT75_RS03110	WP_005539763.1	9.44237	9.27752	9.3566	9.1657	13.784	13.7508	13.8011	13.809
ACT75_RS03115	WP_005539765.1	8.15927	7.9265	8.13363	7.92747	9.26169	9.23289	9.31404	9.10971
ACT75_RS03120	WP_005539767.1	9.44237	9.47032	9.46089	9.52113	11.6147	11.6049	11.7306	11.7214
ACT75_RS03125	WP_005547254.1	9.32737	9.59359	9.52511	9.42712	15.1987	15.2001	14.9684	14.8863
ACT75_RS03135	WP_005542783.1	4.81198	4.80767	4.78761	4.6981	3.0951	2.79839	3.4673	3.49014
ACT75_RS03155	WP_005542788.1	5.05889	4.84688	4.67648	4.53016	5.37522	5.3237	5.26862	5.13732
ACT75_RS03160	WP_005542790.1	4.62026	5.5158	4.82283	4.23473	8.10401	8.00168	7.89821	7.41531
ACT75_RS03165	WP_005554187.1	6.33131	6.79882	6.42015	6.32466	11.8556	11.7555	11.7883	11.2144
ACT75_RS03170	WP_005584918.1	8.17244	8.02808	8.17851	8.16463	12.2885	12.2456	12.3928	12.6325
ACT75_RS03175	WP_005549177.1	8.51679	8.50643	8.71922	8.67302	9.36522	9.29926	9.23785	8.50938
ACT75_RS03180	WP_005542794.1	5.73964	6.13842	6.50933	5.72941	10.4457	10.369	10.4594	10.4798
ACT75_RS03185	WP_005542795.1	4.76639	4.88506	4.92361	5.01683	7.35087	7.38173	7.34305	7.07401
ACT75_RS03190	WP_005542796.1	6.18303	6.15413	6.48754	6.56092	7.87372	7.86337	7.99496	8.22532
ACT75_RS03195	WP_005542797.1	7.41389	7.24282	7.35268	6.99919	7.838	7.7988	7.95241	7.90487
ACT75_RS03200	WP_005542798.1	6.86234	6.86717	7.15267	6.76388	9.32351	9.30047	9.35135	9.40191
ACT75_RS03210	WP_005542801.1	6.6147	6.47513	6.59331	6.14734	6.96053	6.98837	6.98887	6.78405
ACT75_RS03220	WP_005542805.1	6.6402	6.53638	6.88751	6.93338	7.11821	7.06738	7.14769	7.25951
ACT75_RS03230	WP_005542808.1	9.91028	9.73092	9.11339	10.8594	9.95633	9.94901	10.0282	10.0907
ACT75_RS03235	WP_081110724.1	6.96681	6.97728	6.75703	6.59325	7.16198	7.12324	7.14544	6.89304
ACT75_RS03240	WP_005538460.1	3.62764	3.12368	2.83652	3.14468	5.46299	5.64701	5.56467	5.15708
ACT75_RS03245	WP_155719818.1	7.51384	7.5346	7.9626	7.63834	4.52466	4.40357	4.5922	4.22105
ACT75_RS03265	WP_005540510.1	7.16431	7.12016	7.22027	7.25631	12.4178	12.3876	12.4374	12.0291
ACT75_RS03270	WP_005540508.1	8.05884	8.23436	8.10888	8.22776	12.4921	12.6428	12.7025	12.8222
ACT75_RS03280	WP_005594325.1	8.12355	7.90808	8.27386	7.94009	11.8985	11.8741	11.9773	11.894
ACT75_RS03285	WP_005543706.1	8.24903	7.95818	8.30221	7.94427	10.9832	10.9235	11.0001	10.8801
ACT75_RS03290	WP_005543708.1	8.52023	8.45342	8.57949	8.6191	11.4456	11.3602	11.4668	11.0375
ACT75_RS03295	WP_005543710.1	10.3934	10.4303	11.1771	10.6929	11.6145	11.5765	11.6265	11.4628
ACT75_RS03300	WP_005543712.1	9.29161	9.32342	9.18789	9.30233	7.61814	7.3988	7.64923	7.4052
ACT75_RS03310	WP_005543719.1	8.35679	8.08248	8.22203	8.22776	8.54117	8.46413	8.50553	8.60207
ACT75_RS03320	WP_005543723.1	6.49401	6.42419	6.62359	6.60386	5.4958	5.5334	5.39048	5.03619
ACT75_RS03325	WP_005543726.1	4.67063	4.49857	4.63745	4.43825	12.9625	12.977	13.0292	12.7527
ACT75_RS03330	WP_005543727.1	3.52186	2.98995	2.34917	3.71396	5.87345	5.93821	6.15292	6.16539
ACT75_RS03335	WP_014702515.1	11.2737	11.3321	11.3372	11.8437	9.06952	8.95592	9.2035	9.06311
ACT75_RS03340	WP_005543732.1	9.57722	9.55119	9.60062	9.36295	14.4996	14.4238	14.4727	14.6463
ACT75_RS03345	WP_005543734.1	9.29161	9.26672	9.45669	9.11651	15.1555	15.161	15.119	15.0266
ACT75_RS03365	WP_230456991.1	4.76639	4.7259	4.9557	4.57401	3.16773	3.28992	3.49579	2.8698
ACT75_RS03370	WP_005555155.1	6.65279	6.53638	6.80185	6.6144	4.51634	4.66175	4.54662	4.58956
ACT75_RS03375	WP_005543747.1	6.50793	6.21534	6.4316	6.25902	11.4222	11.2547	11.3253	11.0548
ACT75_RS03395	WP_005542465.1	8.48548	8.25637	8.61759	8.37137	9.99863	9.63128	10.0206	9.66076
ACT75_RS03400	WP_005542466.1	8.7218	8.57808	8.80098	8.7892	11.3824	11.2917	11.3477	11.0328
ACT75_RS03405	WP_005542467.1	8.9248	9.23751	9.07557	8.74192	14.2807	14.3074	14.1794	14.1469
ACT75_RS03410	WP_005594622.1	5.26964	5.89826	5.86627	5.99438	9.74069	9.68911	9.80707	9.6183
ACT75_RS03415	WP_005551171.1	3.28373	2.49304	2.34917	3.71396	7.50635	7.34187	7.61717	7.64923
ACT75_RS03420	WP_005542473.1	8.30591	7.89411	8.43048	8.3336	11.065	11.0166	11.1116	11.4003
ACT75_RS03425	WP_005542474.1	8.30989	7.97597	8.26428	8.24482	12.0891	12.0585	12.1147	12.0366
ACT75_RS03430	WP_005551169.1	7.52757	7.767	7.65096	7.91899	12.0625	12.0588	12.0636	11.9395
ACT75_RS03435	WP_005539337.1	6.80711	7.07958	7.22686	6.89931	12.378	12.3367	12.4114	12.3555
ACT75_RS03445	WP_005539331.1	5.71585	5.69838	5.81472	5.97815	8.16849	8.04667	8.08374	7.95498
ACT75_RS03455	WP_005539327.1	8.24488	8.23805	8.43333	8.18951	14.2809	14.3579	14.2604	13.9125
ACT75_RS03460	WP_005539324.1	11.091	11.1043	11.3814	11.1252	14.1067	14.0839	14.1397	14.1279
ACT75_RS03465	WP_032997113.1	10.8817	10.6547	10.7427	10.6647	14.7218	14.6806	14.7548	14.7509
ACT75_RS03475	WP_005539319.1	6.40755	6.95053	6.46543	7.15167	8.23169	8.22149	8.24161	8.22851
ACT75_RS03485	WP_005594612.1	7.58123	7.62196	7.59604	7.75246	9.8879	9.72573	9.7588	8.7118
ACT75_RS03490	WP_005539313.1	7.70118	7.36265	7.30366	7.67906	13.6129	13.5589	13.5841	13.4623
ACT75_RS03495	WP_005539311.1	7.10143	6.92327	7.02239	6.97486	10.7146	10.6234	10.8348	10.4777
ACT75_RS03500	WP_005539309.1	7.40647	7.35587	7.38838	7.63834	11.54	11.4305	11.5487	11.3546
ACT75_RS03515	WP_005539301.1	5.95817	5.87947	6.01072	6.27239	11.8206	11.7882	11.852	11.9976
ACT75_RS03525	WP_061866535.1	5.4535	4.99387	5.45945	5.25097	11.933	11.8302	11.9349	12.0931
ACT75_RS03530	WP_005539296.1	6.1119	5.97105	5.93226	6.33744	10.7479	10.6909	10.8223	11.0531
ACT75_RS03535	WP_005539294.1	7.94066	7.54656	7.27215	8.01756	10.9083	10.8426	10.9283	11.0287
ACT75_RS03540	WP_005539292.1	2.42475	2.67835	2.14168	2.19074	7.31773	7.33912	7.4246	7.37139
ACT75_RS03545	WP_005539290.1	10.1488	10.1498	10.0155	10.13	12.2248	12.165	12.2096	12.0023
ACT75_RS03550	WP_005539288.1	8.95814	8.6183	8.43048	8.80997	12.3303	12.3606	12.3799	12.19
ACT75_RS03555	WP_005539285.1	6.46576	6.2596	6.62359	6.58255	8.90637	8.73843	8.97528	8.82828
ACT75_RS03560	WP_005539283.1	3.98694	4.59384	4.82283	4.57401	11.1333	11.0788	11.2023	11.2103
ACT75_RS03565	WP_014702506.1	5.05889	5.63259	5.648	5.42867	10.2616	10.2465	10.2587	10.3648
ACT75_RS03570	WP_005539279.1	1.85663	2.28037	2.34917	2.19074	9.16985	9.29187	9.52003	8.85794
ACT75_RS03575	WP_005538061.1	6.33131	6.04034	6.5201	6.27239	10.9627	10.8786	11.0038	11.105
ACT75_RS03585	WP_005538052.1	9.95796	10.025	10.2397	9.88326	14.9583	14.9442	14.8918	14.972
ACT75_RS03590	WP_005538048.1	6.29965	5.98869	6.01072	6.01042	9.84784	9.85033	9.79006	9.71751
ACT75_RS03600	WP_005538044.1	8.75719	8.6183	9.07557	8.75864	10.7795	10.6523	10.6868	10.4739
ACT75_RS03610	WP_005548279.1	5.69166	6.27406	6.36148	6.17608	13.509	13.6785	13.7286	13.8989
ACT75_RS03615	WP_005538028.1	6.20028	5.87947	6.02591	6.2319	8.23655	8.23084	8.26539	8.42892
ACT75_RS03620	WP_005564192.1	6.45143	6.07378	6.34945	6.25902	10.5746	10.485	10.5226	10.1434
ACT75_RS03625	WP_005538021.1	5.20275	5.12725	5.68675	5.16756	12.5652	12.5374	12.3834	12.6223
ACT75_RS03630	WP_005538019.1	9.48698	9.27033	9.68199	9.41662	11.4202	11.3705	11.3908	11.2291
ACT75_RS03635	WP_005594589.1	8.32569	7.99355	8.34524	8.11354	13.3437	13.2982	13.3391	13.296
ACT75_RS03640	WP_005538014.1	5.59063	5.65486	6.27511	6.07289	11.3666	11.2901	11.357	11.3626
ACT75_RS03645	WP_005538010.1	7.68901	7.5525	7.92257	7.37881	13.5759	13.59	13.5639	13.6762
ACT75_RS03650	WP_005538006.1	4.06433	4.34271	4.59734	4.53016	7.7968	7.8875	7.9173	8.42633
ACT75_RS03655	WP_005538002.1	8.21549	7.90808	8.05806	7.92323	11.03	10.9404	11.069	11.0884
ACT75_RS03660	WP_005537998.1	6.98683	6.75827	7.04494	7.031	12.207	12.1325	12.1646	12.1267
ACT75_RS03665	WP_005537996.1	8.50643	8.35146	8.19541	8.33041	11.1878	11.1353	11.1755	11.0808
ACT75_RS03675	WP_005537989.1	7.2661	7.11213	7.29741	7.00721	10.5807	10.5001	10.5842	10.4112
ACT75_RS03680	WP_005537983.1	9.35843	9.35945	9.38339	9.36139	12.22	12.4428	12.4651	12.562
ACT75_RS03685	WP_005537969.1	7.61377	7.18279	7.37658	7.30266	10.4899	10.4279	10.5417	10.6089
ACT75_RS03690	WP_005537967.1	9.32541	9.05701	9.15889	9.1128	13.7964	13.871	13.9048	13.8884
ACT75_RS03715	WP_005539352.1	10.4504	10.8597	10.8189	10.8058	13.2704	13.4856	13.5195	13.6508
ACT75_RS03720	WP_005539356.1	6.58874	6.42419	6.55193	6.37511	12.6414	12.9661	13.0144	13.1086
ACT75_RS03725	WP_005539359.1	9.99054	9.84788	9.82997	9.61464	12.6804	12.8062	12.8074	12.8979
ACT75_RS03730	WP_005539361.1	8.77745	8.90739	8.86784	8.73952	13.9643	14.042	14.1031	14.1131
ACT75_RS03735	WP_005539363.1	7.00658	7.34906	7.27851	7.28957	14.0604	14.1974	14.2246	14.3301
ACT75_RS03740	WP_005539416.1	7.3535	7.31451	7.65096	7.27636	12.963	13.0114	13.071	13.0661
ACT75_RS03745	WP_005539419.1	8.917	9.12438	9.13982	9.04235	14.8336	14.8733	14.9106	15.2138
ACT75_RS03750	WP_005539422.1	8.45706	8.59833	8.55613	8.57122	12.629	12.752	12.7418	12.8611
ACT75_RS03755	WP_005539425.1	8.7098	8.74564	8.84018	8.8551	14.0244	13.8876	13.8081	14.015
ACT75_RS03760	WP_005539427.1	11.7147	11.5052	11.7189	11.6165	14.2385	14.3881	14.4157	14.549
ACT75_RS03765	WP_001181005.1	7.95088	8.00226	7.90214	7.86706	13.0528	13.2363	13.2433	13.4371
ACT75_RS03770	WP_005539430.1	7.33018	7.2206	7.24644	7.24957	6.87797	6.76076	6.86164	6.6724
ACT75_RS03795	WP_005539439.1	8.62613	8.64635	8.6226	8.91813	7.5687	7.5515	7.58272	7.3532
ACT75_RS03800	WP_005539441.1	9.41862	9.42083	9.18281	9.6316	9.35174	9.09953	9.5046	9.33015
ACT75_RS03805	WP_005550982.1	9.5556	9.6065	9.43124	9.46255	11.9117	11.8121	11.9057	11.5317
ACT75_RS03810	WP_005539457.1	9.30363	9.20203	9.10805	9.13858	11.1267	10.6472	11.3592	11.7407
ACT75_RS03815	WP_005539458.1	8.16367	7.91732	8.3752	7.96912	3.34733	3.18883	3.36598	3.60968
ACT75_RS03820	WP_061866536.1	7.33018	6.97728	7.35869	7.06213	6.10471	6.26394	6.20734	5.95677
ACT75_RS03825	WP_005539460.1	5.50993	5.56366	5.6675	5.16756	12.8692	12.8087	12.8431	12.7726
ACT75_RS03830	WP_005539462.1	6.03708	6.33048	6.15589	6.39969	12.017	11.9647	12.0469	12.2357
ACT75_RS03835	WP_005539464.1	7.66437	7.72026	7.79537	7.63316	11.975	11.9726	12.527	13.0652
ACT75_RS03845	WP_005539467.1	4.62026	5.27831	5.36704	5.27773	9.17328	9.30702	9.34481	9.23405
ACT75_RS03850	WP_005539469.1	3.14809	4.28677	4.75151	3.93183	10.7762	10.7844	10.8189	10.2072
ACT75_RS03860	WP_005539474.1	6.98683	7.27193	7.34664	6.99919	11.1312	10.9584	11.332	12.2103
ACT75_RS03865	WP_005552104.1	4.67063	4.84688	5.34298	4.95184	5.53752	5.46443	5.96699	5.90247
ACT75_RS03875	WP_005539478.1	11.0235	10.7386	10.9708	11.2697	11.0585	11.0587	11.0406	10.8334
ACT75_RS03880	WP_005539481.1	9.22996	9.35436	9.50357	9.27602	15.9266	15.9785	15.7299	16.099
ACT75_RS03885	WP_005539482.1	6.72607	6.46257	6.5414	6.32466	12.3816	12.3894	12.3556	12.2698
ACT75_RS03890	WP_005539483.1	9.23624	9.3112	9.50221	9.28429	9.233	8.97376	9.47449	10.7253
ACT75_RS03895	WP_005539485.1	9.27746	9.30241	9.64557	9.27436	13.1358	13.1036	13.0732	12.8361
ACT75_RS03900	WP_005539500.1	9.2508	9.12637	9.56466	9.12206	10.8459	10.7669	10.7044	10.4323
ACT75_RS03905	WP_005539502.1	9.31555	9.24853	9.61324	9.10348	13.2899	13.2087	13.2296	12.9868
ACT75_RS03910	WP_005539504.1	14.2006	14.1351	13.2682	14.2288	11.1014	11.0158	11.0299	10.8719
ACT75_RS03940	WP_005543570.1	5.71585	6.10646	6.04094	6.14734	9.15998	9.11901	9.22376	9.24375
ACT75_RS03945	WP_014702329.1	8.24072	8.13886	8.13012	8.42324	6.54117	6.46395	6.50868	6.3168
ACT75_RS03955	WP_005543582.1	4.13779	4.16795	3.73183	4.23473	7.40708	7.31693	7.38744	7.1044
ACT75_RS03960	WP_005543584.1	4.67063	4.34271	5.10622	4.61657	11.8444	11.8377	11.6927	11.8526
ACT75_RS03965	WP_005543586.1	7.4359	7.42227	7.45724	7.53118	12.8827	12.8397	12.9821	12.9938
ACT75_RS03970	WP_005543588.1	8.84754	8.39179	8.77424	8.26503	8.5716	8.45926	8.56809	8.52502
ACT75_RS03980	WP_005543594.1	8.91439	8.92582	9.04607	8.95176	13.8203	13.9525	13.7586	14.0511
ACT75_RS03985	WP_005549686.1	11.3138	11.2325	11.3636	11.2253	14.1308	14.2218	14.2918	14.3298
ACT75_RS03990	WP_005543598.1	10.1926	10.1846	10.3089	10.0786	14.4812	14.6259	14.5264	14.7836
ACT75_RS03995	WP_005543603.1	9.53535	9.68838	9.94633	9.57742	12.9471	13.1772	13.2377	13.4541
ACT75_RS04000	WP_005543605.1	9.4764	9.49676	9.64311	9.44347	13.7714	13.8425	13.7245	13.8323
ACT75_RS04005	WP_005543609.1	9.98806	10.0494	10.1688	9.98422	11.7923	11.6821	11.8688	11.8677
ACT75_RS04010	WP_005543611.1	9.29563	9.17917	9.35058	9.18704	14.488	14.6921	14.4688	14.6455
ACT75_RS04015	WP_005543631.1	6.03708	6.27406	6.37341	5.96174	11.9357	12.0518	11.9134	12.1355
ACT75_RS04020	WP_005543632.1	8.01564	8.1349	8.32081	8.18598	14.3889	14.5179	14.5801	14.6038
ACT75_RS04025	WP_005543634.1	7.53439	7.767	7.66559	7.56417	13.6213	13.8815	13.3995	13.9459
ACT75_RS04030	WP_005543636.1	9.1501	9.42408	9.26033	9.33932	13.8324	13.9004	13.9433	14.0656
ACT75_RS04035	WP_005543638.1	9.78011	9.68433	9.81146	9.87562	13.712	13.7663	13.6116	13.7848
ACT75_RS04040	WP_005543640.1	8.35294	8.56344	8.76068	8.4675	12.7129	12.892	12.9397	13.0792
ACT75_RS04045	WP_005543641.1	9.90765	10.0388	10.1619	10.0748	14.4054	14.5407	14.5359	14.5956
ACT75_RS04050	WP_005548785.1	8.09156	8.19691	8.39873	8.12095	13.3044	13.5087	13.5232	13.6593
ACT75_RS04055	WP_061866537.1	8.89068	9.07363	9.08103	8.82366	13.5077	13.6072	13.7065	13.7946
ACT75_RS04065	WP_005549678.1	6.31557	6.39803	6.60347	6.05752	11.0532	10.9948	11.1287	11.1139
ACT75_RS04075	WP_005549677.1	7.19904	7.21312	7.38249	7.1076	10.0733	10.0681	10.1388	10.184
ACT75_RS04080	WP_005549676.1	10.4185	9.86827	10.3089	10.1217	11.0791	10.9616	11.0944	11.1067
ACT75_RS04090	WP_230456977.1	7.83971	7.62196	7.71329	7.70887	6.64086	6.51704	6.62353	6.42818
ACT75_RS04105	WP_005541206.1	5.91703	6.07378	6.07055	6.11802	9.76188	9.69234	9.65556	9.51377
ACT75_RS04110	WP_005541208.1	3.62764	4.16795	3.8041	3.71396	9.22727	9.12655	9.22685	9.26024
ACT75_RS04115	WP_005541210.1	7.10143	7.08779	6.85385	6.96666	10.5851	10.4829	10.5582	10.5177
ACT75_RS04120	WP_005541212.1	5.69166	5.67679	6.04094	5.97815	9.51612	9.50967	9.54453	9.45657
ACT75_RS04130	WP_005541216.1	8.88802	8.8434	8.93979	8.86837	7.4097	7.35515	7.39048	6.92796
ACT75_RS04135	WP_005553334.1	9.03706	9.20203	9.13282	8.94134	9.5316	9.27048	9.41036	9.31783
ACT75_RS04145	WP_005550254.1	7.04527	7.11213	7.35869	7.17322	9.16221	9.05726	9.12016	8.68839
ACT75_RS04150	WP_032997192.1	10.5378	10.5278	10.7393	10.4298	13.9115	13.8453	13.9165	13.7684
ACT75_RS04155	WP_005541226.1	9.91942	9.79372	10.0724	9.46401	11.6262	11.5598	11.5926	11.4244
ACT75_RS04160	WP_005541228.1	7.2161	7.18279	7.26577	7.47447	8.54714	8.36664	8.51982	8.2658
ACT75_RS04165	WP_005551473.1	8.66702	8.87457	8.63256	8.54115	14.3993	14.3657	14.3528	14.246
ACT75_RS04170	WP_005540755.1	7.68901	7.84654	7.54422	7.71378	10.0889	10.0493	10.2098	10.4325
ACT75_RS04175	WP_005540756.1	7.25789	7.35587	7.47395	7.1298	9.41531	9.17658	9.44502	9.36975
ACT75_RS04180	WP_005551479.1	8.10993	8.11094	8.37816	8.132	8.68839	8.65103	8.65577	8.54407
ACT75_RS04185	WP_005540759.1	7.40647	7.40267	7.54949	7.27636	12.8662	12.8117	12.8781	13.1601
ACT75_RS04210	WP_005540772.1	5.83106	5.56366	6.09956	6.21815	10.9088	10.878	10.9697	10.9497
ACT75_RS04215	WP_005540773.1	6.85146	6.78879	6.92851	7.14442	10.3687	10.3414	10.3826	10.1847
ACT75_RS04220	WP_005540775.1	8.83931	8.89342	8.76068	8.54941	12.709	12.6583	12.7763	12.9197
ACT75_RS04235	WP_005540784.1	7.16431	7.42227	7.48499	7.0926	11.3038	11.2965	11.2596	11.1894
ACT75_RS04240	WP_032997183.1	8.44625	8.4148	8.7832	8.1789	8.26559	8.05985	8.13831	7.78299
ACT75_RS04245	WP_005540789.1	8.94796	8.71153	8.72389	8.76102	13.0046	12.9826	13.0202	12.9804
ACT75_RS04250	WP_005540791.1	6.8405	7.30045	7.30988	7.03885	12.7596	12.9768	13.0005	13.0372
ACT75_RS04255	WP_005540792.1	8.95306	9.00379	9.09009	8.94134	9.91525	9.97327	9.96463	9.98538
ACT75_RS04260	WP_005540793.1	8.43901	8.6183	8.55352	8.51045	10.6415	10.5893	10.6475	10.6689
ACT75_RS04265	WP_061866538.1	7.19044	7.27193	7.34058	7.1874	13.5355	13.7327	13.752	13.9472
ACT75_RS04275	WP_005540796.1	8.82826	8.6183	8.71454	8.51889	11.0667	11.0527	11.1204	10.9355
ACT75_RS04280	WP_005540797.1	10.2087	10.3968	10.0906	10.1208	14.4721	14.446	14.5384	14.4562
ACT75_RS04285	WP_005540798.1	9.54888	9.61788	9.70341	9.58682	12.9085	12.8634	12.9603	13.0296
ACT75_RS04290	WP_005540800.1	7.11059	6.62927	7.0148	6.72551	10.8427	10.7764	10.8381	10.7271
ACT75_RS04295	WP_005540804.1	9.37372	9.56154	9.71517	9.45377	10.9801	10.9233	10.9158	10.6391
ACT75_RS04300	WP_005540806.1	7.70118	7.78225	8.0691	7.68408	13.5906	13.5525	13.5935	13.3502
ACT75_RS04305	WP_005540807.1	6.07498	6.13842	6.18325	6.27239	8.05627	8.23972	8.51757	7.85405
ACT75_RS04310	WP_005549026.1	9.65902	10.043	10.4717	10.0575	14.5626	14.7325	14.8216	14.9496
ACT75_RS04315	WP_005541294.1	6.49401	6.79882	6.79299	6.7352	12.7863	12.8777	12.794	12.7392
ACT75_RS04320	WP_005549024.1	6.37753	6.51219	6.22334	5.97815	7.71494	7.77226	7.79651	7.91387
ACT75_RS04325	WP_005541284.1	8.0541	8.15457	8.15797	7.82231	13.7576	13.8839	13.9518	14.0465
ACT75_RS04330	WP_005541282.1	7.66437	7.50427	7.23994	7.75246	11.4286	11.3841	11.4316	11.3427
ACT75_RS04335	WP_005553653.1	10.6721	10.6325	10.5997	10.8018	13.3736	13.3254	13.368	13.0571
ACT75_RS04340	WP_005541279.1	8.90127	8.9929	8.95177	8.98056	11.8378	11.7342	11.9015	12.1212
ACT75_RS04345	WP_005541277.1	6.80711	6.81868	6.70134	6.84665	8.20022	8.15493	8.24371	8.20799
ACT75_RS04350	WP_005541275.1	7.568	7.96265	7.35869	8.33678	11.6481	11.6042	11.6167	11.45
ACT75_RS04355	WP_005541273.1	7.10143	7.12814	7.0148	7.58039	8.58642	8.52916	8.56742	8.44709
ACT75_RS04360	WP_005541271.1	6.46576	6.49995	6.39697	6.53896	9.66162	9.57614	9.71759	9.57798
ACT75_RS04365	WP_005541270.1	7.05478	6.72708	7.07446	6.98302	10.5737	10.4582	10.5191	10.2408
ACT75_RS04370	WP_005541268.1	7.61377	7.59343	7.74117	7.699	11.8184	11.8428	11.7673	11.6093
ACT75_RS04375	WP_005541265.1	8.0541	8.03658	8.30533	7.99354	11.1462	11.13	11.24	11.1846
ACT75_RS04380	WP_005541263.1	11.0759	11.6161	12.0329	12.1361	7.20101	7.22971	7.2879	7.27686
ACT75_RS04385	WP_005541261.1	4.85618	4.63922	5.2683	5.07902	3.92254	3.94751	4.24475	4.56825
ACT75_RS04390	WP_005541259.1	8.60037	8.80658	8.93175	8.72743	12.8432	12.847	12.91	12.7728
ACT75_RS04395	WP_005551449.1	6.98683	6.57192	7.11054	6.48256	13.2153	13.1994	13.2467	13.2255
ACT75_RS04400	WP_032998892.1	1.85663	1.72893	1.6077	2.40012	2.58158	2.3639	2.43625	2.41254
ACT75_RS04405	WP_005541254.1	8.11448	7.9492	7.91035	7.82684	9.88305	9.81005	9.82886	9.73927
ACT75_RS04410	WP_005541253.1	9.29963	9.47189	9.3581	9.28264	15.2196	15.3143	15.0658	15.4309
ACT75_RS04415	WP_005541250.1	9.69597	9.90589	9.88099	9.72573	14.4554	14.3836	14.389	14.4708
ACT75_RS04420	WP_005553658.1	8.03019	7.96265	8.06175	7.88458	5.91096	5.92465	6.11852	6.16893
ACT75_RS04425	WP_005541246.1	9.08195	8.78403	9.2763	8.78454	9.63841	9.56979	9.67337	9.57506
ACT75_RS04430	WP_005541245.1	7.79499	7.69362	7.91851	7.86264	11.7496	11.6915	11.7635	11.6858
ACT75_RS04440	WP_014167500.1	10.6266	10.811	10.8172	10.671	16.1915	16.2668	16.3491	16.4641
ACT75_RS04465	WP_005595390.1	7.07363	6.87667	7.22686	6.95012	10.5709	10.5242	10.5707	10.3935
ACT75_RS04470	WP_005551364.1	10.8175	10.5745	11.057	10.6923	14.0893	14.0464	14.1434	14.1523
ACT75_RS04475	WP_005595387.1	7.67674	7.68282	8.19541	7.85822	9.2076	9.08238	9.21393	9.03584
ACT75_RS04480	WP_005540693.1	8.77457	8.55163	8.66446	8.44111	10.0242	10.0522	10.0163	9.90174
ACT75_RS04485	WP_005540689.1	7.76633	7.70433	7.86037	7.86264	10.2709	10.1769	10.3205	10.152
ACT75_RS04490	WP_005540687.1	9.6699	9.76074	9.72101	9.51973	10.6347	10.5377	10.5695	10.5601
ACT75_RS04495	WP_005540685.1	5.85303	5.78168	6.01072	6.10313	11.1925	11.126	11.2069	11.0524
ACT75_RS04500	WP_061866539.1	9.42963	9.35606	9.61701	9.1888	13.6776	13.5299	13.7522	13.6754
ACT75_RS04505	WP_005540681.1	7.95088	7.61062	7.71329	7.62797	11.5701	11.5248	11.5977	11.5429
ACT75_RS04510	WP_005540679.1	9.14566	9.06949	9.12049	9.11465	14.4736	14.4789	14.4326	14.239
ACT75_RS04515	WP_061866540.1	6.42232	6.245	6.4316	6.2319	11.7251	11.7532	11.8404	11.8073
ACT75_RS04520	WP_005540675.1	5.42444	5.5158	4.92361	5.32982	8.76252	8.76589	8.82041	8.68452
ACT75_RS04525	WP_005540673.1	6.25082	6.51219	6.58308	6.7352	4.80754	4.47687	4.51912	4.21078
ACT75_RS04530	WP_005595379.1	8.55081	8.54568	8.83156	8.44111	13.0847	13.0408	13.028	13.0501
ACT75_RS04535	WP_005551379.1	12.4546	12.1635	12.408	12.362	9.97067	9.91109	9.97004	9.92851
ACT75_RS04540	WP_005543553.1	13.0765	12.9095	12.9637	13.089	13.0587	13.1337	12.9705	13.2427
ACT75_RS04555	WP_005543547.1	8.03019	7.85618	8.3573	7.91046	13.6006	13.5724	13.6369	13.5916
ACT75_RS04560	WP_005543544.1	10.5352	10.2764	10.6533	10.1555	12.2514	12.192	12.2684	12.1267
ACT75_RS04565	WP_005543542.1	8.16806	8.18549	8.24818	8.20004	11.2765	11.2369	11.3286	11.2232
ACT75_RS04570	WP_005543540.1	6.34688	6.30254	6.64342	6.43579	13.112	13.016	13.1708	13.1922
ACT75_RS04585	WP_005593842.1	7.24963	7.2647	7.36468	7.28957	11.2205	11.1712	11.2253	10.9479
ACT75_RS04600	WP_005594980.1	6.07498	6.02333	6.30032	6.53896	7.08249	6.94821	6.80356	6.18039
ACT75_RS04630	WP_061866542.1	5.73964	5.63259	5.2683	5.6901	7.76291	7.77865	7.89794	7.68215
ACT75_RS04640	WP_005540439.1	4.76639	4.88506	5.0178	5.32982	4.41256	4.41853	4.22105	4.6261
ACT75_RS04650	WP_005540434.1	7.76633	7.51648	7.38249	7.33488	10.8892	10.7366	10.9088	10.6853
ACT75_RS04660	WP_005549668.1	7.39153	7.16739	7.40591	7.64349	10.5498	10.3942	10.4615	9.96132
ACT75_RS04665	WP_061866543.1	6.58874	6.52434	6.49848	6.68609	9.71819	9.69933	9.71562	9.20792
ACT75_RS04670	WP_005540426.1	9.00797	8.87457	8.80538	9.00078	8.34017	8.22405	8.29528	7.89393
ACT75_RS04675	WP_005540424.1	7.40647	6.80879	6.98401	7.07745	10.9872	10.9536	10.9855	10.6667
ACT75_RS04680	WP_005549663.1	6.33131	5.93511	6.11385	5.80496	10.4761	10.4342	10.5061	10.2937
ACT75_RS04685	WP_005540420.1	9.12549	8.82142	9.02354	8.76575	12.4167	12.3373	12.4104	12.2723
ACT75_RS04690	WP_005553711.1	9.07962	8.81154	9.33389	9.26603	9.01716	8.90929	9.14319	9.08859
ACT75_RS04695	WP_005540415.1	8.73073	8.5427	8.86362	8.44406	10.9474	10.8771	10.9207	10.7857
ACT75_RS04700	WP_005595521.1	9.87177	9.66114	9.77484	9.51552	14.5655	14.6956	14.5463	14.6538
ACT75_RS04705	WP_005540410.1	10.6836	10.6499	10.6829	10.5561	14.8489	14.8378	14.8838	14.9595
ACT75_RS04710	WP_005540408.1	10.1003	10.0314	9.85783	10.2715	11.1493	11.1065	11.17	11.2053
ACT75_RS04715	WP_005540406.1	10.2413	9.98051	10.3719	10.042	3.87126	3.85376	3.87994	3.92673
ACT75_RS04720	WP_005540404.1	7.71325	7.75674	7.79093	7.75246	9.15083	9.22334	9.08847	8.81731
ACT75_RS04725	WP_005540402.1	8.96067	8.82388	8.71922	8.91174	10.4001	10.3521	10.5116	10.2842
ACT75_RS04730	WP_005540399.1	9.06792	9.05282	9.07008	8.9245	14.7101	14.7855	14.6196	14.6046
ACT75_RS04735	WP_005540393.1	10.7057	10.0089	10.5315	10.2327	13.6498	13.6593	13.7143	13.8258
ACT75_RS04740	WP_005553196.1	10.6729	10.4495	10.6199	10.3913	11.896	11.8985	11.8384	11.6282
ACT75_RS04745	WP_005543189.1	7.16431	7.05468	7.0148	7.23598	11.134	11.0729	11.1717	11.2334
ACT75_RS04755	WP_005543199.1	7.8452	7.99355	7.83903	7.88022	12.4731	12.477	12.4737	12.4732
ACT75_RS04760	WP_005543201.1	7.56134	7.65548	7.10339	7.64349	5.0688	5.17658	5.36135	5.51403
ACT75_RS04770	WP_005543206.1	5.48199	5.18958	5.07735	5.13864	3.68089	3.43823	3.67592	3.28339
ACT75_RS04775	WP_005563858.1	6.13002	6.04034	6.2101	6.05752	4.52743	4.20043	4.64404	4.78231
ACT75_RS04780	WP_005551396.1	6.31557	6.30254	6.11385	6.27239	12.0547	11.9866	12.0954	12.2849
ACT75_RS04785	WP_005543214.1	5.16811	5.15875	5.76126	5.25097	9.57673	9.66304	9.66555	9.52141
ACT75_RS04790	WP_005543215.1	6.36229	6.12253	6.22334	6.80125	9.25546	9.2243	9.28484	9.08425
ACT75_RS04795	WP_179287362.1	7.45039	7.48576	7.57036	7.63316	10.6714	10.6549	10.7272	10.5509
ACT75_RS04815	WP_005543325.1	8.21124	8.2852	8.28653	8.01358	13.4399	13.5526	13.4095	13.9441
ACT75_RS04820	WP_005555497.1	8.45706	8.5839	8.64245	8.54115	13.9496	14.1035	14.1187	14.0485
ACT75_RS04825	WP_005543329.1	10.3544	10.4408	10.5618	10.2463	15.8649	15.9328	15.9457	16.024
ACT75_RS04835	WP_005594082.1	9.78011	9.84546	9.89347	9.70492	13.7366	13.6933	13.6512	12.6118
ACT75_RS04840	WP_005594081.1	8.47488	8.33432	8.3573	8.49057	9.28902	9.28627	9.42849	9.52625
ACT75_RS04850	WP_005542169.1	7.8452	7.88472	7.6944	8.20702	4.40657	4.64149	4.80981	4.23464
ACT75_RS04855	WP_005542170.1	9.24042	9.27213	9.50085	9.25091	14.5332	14.5212	14.4975	14.7273
ACT75_RS04870	WP_005540550.1	9.48698	9.2811	8.84232	9.92725	12.2972	12.4366	12.1408	12.2305
ACT75_RS04875	WP_005540547.1	6.65279	6.73755	6.4316	6.83769	4.15112	3.87561	4.24139	3.94751
ACT75_RS04880	WP_005540545.1	5.26964	5.24933	5.48166	5.8413	8.03337	7.98845	8.07574	8.10979
ACT75_RS04890	WP_005555221.1	5.48199	5.80178	5.41399	5.89415	9.38249	9.31723	9.36484	9.2312
ACT75_RS04895	WP_005549966.1	6.68989	7.15182	6.91225	6.75438	8.60125	8.66646	8.56708	8.35288
ACT75_RS04900	WP_005540532.1	8.20698	8.12297	8.13363	8.27834	12.0239	11.9455	11.9694	11.6013
ACT75_RS04905	WP_005540529.1	7.60084	8.27446	8.19541	8.74672	14.1	14.0285	13.8263	13.2266
ACT75_RS04915	WP_005594820.1	8.61973	8.84824	8.80538	8.83947	13.625	13.5554	13.6657	13.8723
ACT75_RS04920	WP_005540522.1	9.56728	9.57035	9.58275	9.58145	13.9317	13.9024	13.9388	14.1089
ACT75_RS04925	WP_005549972.1	8.84206	8.89809	9.0955	9.1513	10.3458	10.2534	10.3485	10.1485
ACT75_RS04930	WP_005540560.1	9.65902	9.70715	8.92163	10.3828	10.9027	10.804	10.9283	10.8275
ACT75_RS04935	WP_005549975.1	9.13673	9.06742	9.18789	9.11836	9.53932	9.53555	9.65042	9.53701
ACT75_RS04940	WP_005549976.1	8.02051	7.72026	7.8304	7.70395	11.6522	11.6537	11.6129	11.2371
ACT75_RS04945	WP_005553286.1	8.37209	8.48794	8.55875	8.15384	10.5083	10.4343	10.6645	10.6312
ACT75_RS04950	WP_061866544.1	9.21306	9.09618	9.37154	9.05207	12.1217	12.0339	12.1091	11.9866
ACT75_RS04955	WP_005541983.1	7.89901	7.65548	7.96654	7.5144	11.0283	11.047	11.0508	10.9375
ACT75_RS04960	WP_005549983.1	11.786	11.8527	11.7561	11.6348	16.8173	16.8684	16.6079	16.7497
ACT75_RS04965	WP_005541988.1	8.6763	8.77643	8.96956	8.66797	8.8615	8.79384	8.80584	8.77913
ACT75_RS04975	WP_005541991.1	8.66702	8.84582	8.62759	8.90746	11.5627	11.4988	11.5639	11.4601
ACT75_RS04980	WP_005554419.1	6.97686	6.93242	7.10339	7.14442	10.4598	10.3915	10.4601	10.2967
ACT75_RS04985	WP_005541993.1	10.7481	10.9344	10.923	10.8825	14.9783	15.0779	14.9811	14.9861
ACT75_RS04990	WP_005562331.1	7.25789	7.4352	7.12472	7.35387	8.78867	8.71756	8.85354	8.46719
ACT75_RS04995	WP_005541995.1	8.62293	8.65189	8.58975	8.42324	14.4951	14.426	14.392	14.1237
ACT75_RS05000	WP_005541996.1	7.03569	6.86717	7.04494	6.98302	13.8552	13.8848	13.7305	14.0905
ACT75_RS05005	WP_005541997.1	4.45765	5.21977	4.85721	4.95184	8.63222	8.63061	8.69731	8.56758
ACT75_RS05010	WP_005549599.1	5.30196	5.95319	5.83211	5.74867	7.1081	7.04779	7.14139	6.94305
ACT75_RS05015	WP_005549598.1	7.03569	7.05468	6.88751	6.88197	10.309	10.1069	10.2288	10.5522
ACT75_RS05020	WP_005549596.1	6.6147	5.93511	6.65324	6.28564	8.41872	8.28062	8.32952	8.36509
ACT75_RS05025	WP_032997144.1	5.09622	5.0621	5.07735	4.65791	12.0579	11.971	12.0782	12.31
ACT75_RS05030	WP_005542006.1	6.1119	5.93511	6.23646	6.58255	9.92308	9.86173	9.9647	9.96559
ACT75_RS05040	WP_061866545.1	7.00658	7.07133	7.49594	6.94177	12.6053	12.6053	12.5965	12.2664
ACT75_RS05045	WP_005542011.1	6.50793	6.54832	6.80185	6.77331	8.96487	8.9118	8.92207	8.30276
ACT75_RS05055	WP_005542013.1	6.39262	6.30254	6.22334	5.87675	7.50495	7.22291	7.49862	7.41493
ACT75_RS05060	WP_005542014.1	5.71585	5.27831	5.36704	5.16756	9.50372	9.48216	9.54444	9.46434
ACT75_RS05065	WP_061866546.1	9.55392	9.62071	9.86207	9.45524	9.34305	8.71044	9.3956	9.41503
ACT75_RS05070	WP_005542016.1	7.16431	7.2206	7.35869	7.13713	11.3188	11.2935	11.3226	11.0583
ACT75_RS05075	WP_005542017.1	9.58216	9.40942	9.52511	9.3908	12.4955	12.4332	12.4543	12.1204
ACT75_RS05080	WP_005542018.1	8.57084	8.43102	8.68614	8.2717	6.52329	6.39603	6.58956	6.44215
ACT75_RS05085	WP_005542019.1	8.03019	7.80234	7.98609	8.13566	11.4688	11.4495	11.5506	11.5897
ACT75_RS05090	WP_005546151.1	7.17307	6.84797	7.17328	6.94177	7.97991	7.93066	8.22128	7.95729
ACT75_RS05095	WP_005542021.1	7.85067	7.90808	8.03196	7.8086	10.0503	10.031	10.1048	10.0006
ACT75_RS05100	WP_061866547.1	5.87468	5.56366	5.88305	5.35517	8.96308	8.96907	9.09267	8.81618
ACT75_RS05105	WP_005549569.1	4.98119	5.36189	5.36704	5.38009	11.2718	11.2567	11.3108	11.3797
ACT75_RS05110	WP_005542026.1	11.0077	11.1314	10.9199	11.2672	13.164	13.1536	13.1943	12.7608
ACT75_RS05115	WP_005542027.1	11.1247	11.1388	11.0593	11.2445	14.2927	14.2544	14.3073	14.2005
ACT75_RS05120	WP_005542029.1	7.71325	7.44161	7.50681	7.58039	10.971	10.866	10.987	10.76
ACT75_RS05125	WP_005542031.1	9.54213	9.56006	9.53709	9.46546	13.0868	13.0057	13.0625	12.764
ACT75_RS05130	WP_005542033.1	8.26551	8.24907	8.23843	8.04119	12.1294	12.0878	12.1597	12.1414
ACT75_RS05135	WP_005542035.1	6.28356	6.35788	6.11385	7.0926	10.2293	10.213	10.2299	10.0032
ACT75_RS05140	WP_005542039.1	8.48899	8.3412	8.16485	8.72013	8.07881	7.9708	8.08304	7.76379
ACT75_RS05145	WP_014702356.1	8.27368	7.9671	8.03947	7.98138	8.56943	8.51722	8.61917	8.44032
ACT75_RS05150	WP_005549562.1	8.15927	7.79734	8.05806	7.97322	8.80441	8.74897	8.86846	8.85299
ACT75_RS05155	WP_005542971.1	10.1083	10.2112	10.1697	9.96582	15.3724	15.3489	15.3291	15.5887
ACT75_RS05160	WP_005542968.1	7.77786	7.85618	7.82607	7.88458	11.5046	11.5035	11.5917	11.4603
ACT75_RS05165	WP_005542966.1	6.76136	6.27406	6.58308	6.68609	8.62062	8.49816	8.76061	8.541
ACT75_RS05170	WP_005542964.1	8.47134	8.45025	8.43901	8.39295	13.845	13.7713	13.849	13.7892
ACT75_RS05175	WP_005542959.1	8.86387	8.73	9.01975	8.57392	13.3837	13.3437	13.4072	13.6336
ACT75_RS05185	WP_005542950.1	6.65279	6.69521	6.78409	6.49402	10.1405	10.0525	10.1576	10.1152
ACT75_RS05190	WP_005542948.1	6.47995	6.48759	6.79299	6.51666	12.8545	12.7882	12.8066	12.7028
ACT75_RS05195	WP_005542946.1	8.24488	8.42779	8.35128	8.03335	9.48989	9.37886	9.45974	9.22344
ACT75_RS05200	WP_005542943.1	8.40222	8.33086	8.65472	8.39601	13.8035	13.8366	13.7179	13.734
ACT75_RS05205	WP_005542935.1	3.81844	4.34271	4.78761	4.65791	9.32052	9.44849	9.21168	9.19244
ACT75_RS05210	WP_005542933.1	6.34688	6.54832	6.14201	6.31177	12.967	12.9879	12.9638	13.1102
ACT75_RS05225	WP_005542929.1	7.57463	7.59918	7.70859	7.52561	11.8311	11.7635	11.8898	12.0405
ACT75_RS05230	WP_005542927.1	4.62026	4.68321	5.21627	4.48494	12.2121	12.1909	12.2416	12.0209
ACT75_RS05235	WP_032997149.1	7.77211	7.54656	7.78647	7.21536	6.07291	5.97308	6.01896	5.8327
ACT75_RS05240	WP_005542923.1	5.05889	5.41504	5.04788	4.53016	8.08257	7.97991	8.14372	8.21443
ACT75_RS05245	WP_005542920.1	2.83129	4.03845	2.83652	3.71396	7.3882	7.39086	7.55252	7.45103
ACT75_RS05250	WP_005542917.1	5.71585	6.23024	5.648	5.82325	13.1015	13.1945	13.2604	13.1634
ACT75_RS05260	WP_005542913.1	2.16847	2.49304	3.30351	3.54797	7.32648	7.36445	7.38706	7.32132
ACT75_RS05265	WP_005542910.1	6.40755	6.33048	6.68229	6.51666	6.02874	5.94649	6.04136	5.87995
ACT75_RS05270	WP_005542908.1	7.08296	7.04628	7.15267	6.74482	11.4467	11.3562	11.4876	11.6922
ACT75_RS05275	WP_005542906.1	6.85146	7.02934	7.37064	6.68609	11.1267	11.0517	11.0855	10.8542
ACT75_RS05280	WP_005542903.1	7.14662	6.72708	6.90405	6.72551	11.8065	11.761	11.86	11.8441
ACT75_RS05285	WP_005542899.1	7.92518	7.59343	7.78647	7.49172	13.5134	13.5002	13.5363	13.6242
ACT75_RS05290	WP_005542896.1	6.98683	6.9595	7.10339	7.03885	11.1029	10.9881	11.113	11.0979
ACT75_RS05300	WP_005542886.1	7.62019	7.67195	7.63123	7.66899	14.0169	14.1975	14.1958	14.2525
ACT75_RS05305	WP_005542882.1	8.31385	8.3951	8.54299	8.35575	15.0688	15.2998	15.168	15.4152
ACT75_RS05310	WP_005542877.1	6.18303	6.27406	6.22334	5.85913	7.13914	7.24028	7.19538	6.83289
ACT75_RS05315	WP_005542875.1	6.78442	6.46257	6.78409	6.92494	5.75939	5.53202	5.66594	5.61619
ACT75_RS05320	WP_005542873.1	8.81152	8.5277	8.90939	8.70542	12.8236	12.7728	12.8463	13.012
ACT75_RS05325	WP_005542871.1	6.16558	6.37139	6.23646	6.19024	8.57645	8.47258	8.4598	8.50518
ACT75_RS05330	WP_044116060.1	6.14791	5.89826	6.30032	6.25902	10.1662	10.0948	10.1531	10.2556
ACT75_RS05335	WP_005542866.1	6.9567	6.72708	7.03746	7.08504	9.17372	9.07283	9.17206	9.19092
ACT75_RS05340	WP_005542864.1	8.97828	8.92811	8.89912	9.10348	12.6352	12.5466	12.6413	12.9862
ACT75_RS05345	WP_005542862.1	6.89448	6.88611	7.17328	6.89931	12.9054	12.8828	12.9715	13.4877
ACT75_RS05350	WP_005542860.1	7.50693	6.99484	7.37064	7.23598	5.13732	5.07448	5.01863	5.20619
ACT75_RS05355	WP_005542858.1	9.15895	9.12038	9.34756	9.26435	11.969	11.9242	12.0461	12.1638
ACT75_RS05360	WP_061887487.1	8.37968	8.27446	8.23843	8.61123	7.65808	7.54401	7.70886	7.36908
ACT75_RS05365	WP_005542853.1	8.77745	8.74824	8.76747	8.66036	11.4913	11.3974	11.4546	10.9619
ACT75_RS05370	WP_005542849.1	7.55465	7.32148	7.60618	7.7667	3.8181	3.53476	3.68089	3.18183
ACT75_RS05375	WP_005542847.1	6.6402	6.76851	7.02995	6.95841	9.63961	9.61952	9.63056	9.27758
ACT75_RS05380	WP_005542845.1	5.53733	6.07378	6.18325	5.99438	12.6276	12.9129	12.9577	13.2163
ACT75_RS05385	WP_005542843.1	5.69166	5.12725	5.31851	5.45236	10.3857	10.3149	10.4232	10.292
ACT75_RS05390	WP_005542841.1	5.09622	4.9585	4.92361	5.52118	8.81971	8.71378	8.80384	8.77971
ACT75_RS05395	WP_005542839.1	7.02605	6.58357	6.72015	6.52786	10.9045	10.875	10.9321	10.7009
ACT75_RS05400	WP_005554465.1	7.19904	7.12016	7.35268	7.30916	11.3095	11.2553	11.249	10.4792
ACT75_RS05405	WP_005542835.1	9.6211	9.81859	9.92116	9.81979	12.2726	12.4994	12.469	12.5564
ACT75_RS05410	WP_005542826.1	8.82826	8.93039	9.15025	8.91601	12.621	12.7975	12.6643	12.7618
ACT75_RS05415	WP_005549324.1	6.9567	6.48759	6.30032	7.42144	7.09185	7.19755	7.46911	7.35203
ACT75_RS05420	WP_005540229.1	6.23417	6.65158	6.99177	6.56092	11.7032	11.6149	11.6699	11.7052
ACT75_RS05425	WP_005540230.1	6.80711	6.84797	6.68229	6.57178	11.6725	11.5628	11.633	11.4428
ACT75_RS05430	WP_005540234.1	6.52172	6.44989	6.39697	6.41182	8.97388	8.99012	9.09139	9.025
ACT75_RS05435	WP_005540236.1	7.23296	7.02079	7.39425	7.32208	4.27794	4.44799	4.39451	3.92673
ACT75_RS05440	WP_005540238.1	7.30648	7.30045	7.43465	7.11504	11.1192	11.1309	11.1115	10.8165
ACT75_RS05445	WP_005540240.1	8.52366	8.27086	8.4892	8.19303	13.4472	13.3418	13.4011	13.6089
ACT75_RS05450	WP_005540242.1	7.25789	7.11213	7.27215	6.81959	12.2059	12.1347	12.1801	12.1774
ACT75_RS05455	WP_005549313.1	10.4772	10.4519	10.5786	10.3564	14.5294	14.4918	14.565	14.6723
ACT75_RS05460	WP_005549310.1	4.76639	4.16795	4.46983	5.04826	8.16339	8.17181	8.09822	7.69603
ACT75_RS05465	WP_005549308.1	2.42475	2.49304	1.89925	2.58293	5.61878	5.9872	5.98116	5.83939
ACT75_RS05470	WP_005543969.1	1.45824	3.56102	2.53053	3.14468	5.85377	5.74403	5.89286	5.77923
ACT75_RS05475	WP_005549304.1	1.45824	1.72893	2.34917	2.19074	5.25201	5.31573	5.60185	5.62525
ACT75_RS05480	WP_005554456.1	5.9783	5.63259	5.96416	5.97815	7.506	7.39654	7.58139	7.42978
ACT75_RS05485	WP_005543963.1	8.61331	8.40827	8.64737	8.5658	12.2938	12.3006	12.3545	12.3795
ACT75_RS05490	WP_005543960.1	8.29792	8.0618	8.28653	8.1061	9.53529	9.44739	9.6263	9.55928
ACT75_RS05495	WP_005543958.1	5.73964	5.30671	5.31851	5.32982	8.13491	8.03991	8.17995	8.22766
ACT75_RS05510	WP_005543953.1	4.62026	4.68321	5.13453	4.43825	10.9239	10.9764	10.961	11.2388
ACT75_RS05525	WP_005543943.1	8.18982	7.87052	8.03947	8.4112	10.7852	10.6528	10.7608	10.4765
ACT75_RS05535	WP_014702365.1	7.86696	7.85136	8.11954	7.98138	12.7864	12.7746	12.829	12.8729
ACT75_RS05540	WP_005543937.1	10.3262	10.0132	10.4752	10.2707	13.5198	13.4817	13.5706	13.6511
ACT75_RS05555	WP_005589530.1	4.67063	4.99387	4.55607	5.47566	9.57989	9.57406	9.5924	9.38925
ACT75_RS05560	WP_005544590.1	6.05615	6.42419	5.68675	6.2319	6.72751	6.57361	6.66427	6.41032
ACT75_RS05570	WP_005544999.1	12.1147	11.8849	12.1279	12.0426	15.2605	15.2207	15.2489	15.0847
ACT75_RS05575	WP_005544584.1	8.00587	7.78225	7.9977	7.83137	9.04007	8.9836	9.04442	8.72028
ACT75_RS05580	WP_005544582.1	8.40965	8.26001	8.48096	8.27502	8.33584	8.35638	8.30457	8.17489
ACT75_RS05585	WP_005550875.1	7.47185	7.40267	7.55473	7.28298	12.0553	11.9903	12.1607	12.3411
ACT75_RS05590	WP_005540005.1	8.84754	8.74305	9.02354	8.71769	13.9571	13.8671	13.9525	13.7511
ACT75_RS05600	WP_005539999.1	4.67063	5.02838	4.59734	4.9847	5.40106	5.46154	5.31733	5.33636
ACT75_RS05605	WP_005555177.1	7.18178	6.9595	6.87917	6.63525	10.0009	9.93216	10.0053	9.98324
ACT75_RS05610	WP_005539995.1	8.28585	8.10287	8.24494	7.96088	9.0943	9.04454	9.19928	8.97894
ACT75_RS05615	WP_005539993.1	7.96609	7.81722	7.97439	7.94427	10.8417	10.7414	10.8623	10.6708
ACT75_RS05620	WP_005550868.1	8.07762	8.09881	8.00921	7.75246	11.0694	11.0209	11.1182	10.942
ACT75_RS05625	WP_005539986.1	7.65188	7.31451	7.54949	7.5144	11.609	11.6427	11.5773	11.3274
ACT75_RS05630	WP_005539982.1	5.64203	5.15875	5.29362	5.07902	11.278	11.2319	11.1837	10.9078
ACT75_RS05635	WP_005539980.1	6.31557	6.13842	6.24946	6.6144	8.06128	8.16915	8.33604	8.73111
ACT75_RS05640	WP_005539979.1	6.88385	6.64047	6.78409	6.47101	11.8768	11.8723	11.9162	11.6934
ACT75_RS05645	WP_005539977.1	7.10143	7.2206	7.10339	6.91645	14.4547	14.5223	14.4146	14.4388
ACT75_RS05650	WP_005539975.1	5.16811	5.4409	5.6675	5.47566	6.54458	6.26394	6.54253	6.09356
ACT75_RS05655	WP_196756021.1	8.12355	8.04924	8.14063	8.01756	11.9809	12.028	12.1384	12.0203
ACT75_RS05660	WP_005539971.1	6.28356	6.51219	6.36148	6.60386	10.1191	10.0239	10.1667	10.1767
ACT75_RS05665	WP_005539967.1	8.39099	8.26001	8.57175	8.21743	13.2198	13.1972	13.2844	13.3558
ACT75_RS05675	WP_014167584.1	7.28239	7.17511	7.40009	7.24957	9.60308	9.57272	9.6166	9.68779
ACT75_RS05680	WP_005538526.1	5.09622	5.5158	5.52508	5.58686	9.78804	9.75836	9.79415	10.0164
ACT75_RS05685	WP_005550148.1	5.26964	5.74064	5.60818	5.2237	10.9662	10.941	11.0007	11.3192
ACT75_RS05690	WP_005538521.1	6.60178	6.46257	6.71078	6.75438	8.74512	8.61868	8.67599	8.82954
ACT75_RS05695	WP_005538518.1	7.04527	7.47953	7.40591	7.30266	14.271	14.281	14.2018	13.7807
ACT75_RS05700	WP_005538517.1	10.5078	10.5435	10.6035	10.4688	14.4741	14.487	14.4296	14.302
ACT75_RS05715	WP_005538650.1	8.43172	8.68202	8.76068	8.47619	13.9048	13.9411	13.8075	13.3852
ACT75_RS05720	WP_005554522.1	9.56728	8.67387	9.14852	8.8282	11.6767	11.79	11.8194	12.1711
ACT75_RS05725	WP_061866549.1	9.10503	9.02745	9.16405	9.24414	14.0708	14.1529	14.2122	14.5104
ACT75_RS05730	WP_005538657.1	8.34908	8.27805	8.4782	8.29809	13.3201	13.2901	13.3815	13.3514
ACT75_RS05735	WP_032996149.1	8.87734	8.64912	8.76747	9.09973	11.8493	11.7314	11.9869	12.0349
ACT75_RS05740	WP_005538674.1	7.58779	7.69362	7.9822	7.71867	13.9384	14.1329	13.7207	14.123
ACT75_RS05760	WP_014702376.1	7.51384	7.40267	7.79537	7.56417	12.6673	12.5962	12.5537	12.3353
ACT75_RS05775	WP_005544483.1	6.34688	6.53638	6.55193	6.62486	11.4397	11.4559	11.3997	11.2062
ACT75_RS05785	WP_005544481.1	6.97686	7.12016	6.81065	6.96666	5.88426	5.5687	5.85707	6.09729
ACT75_RS05800	WP_005544478.1	6.68989	6.68443	6.79299	6.81959	11.9768	11.9599	12.0247	11.9442
ACT75_RS05805	WP_005544477.1	9.05376	8.66292	9.13632	8.83497	10.9621	10.9156	10.9904	11.1563
ACT75_RS05810	WP_005544476.1	7.81192	7.74122	7.54422	7.83588	8.94937	8.86996	8.74734	8.41051
ACT75_RS05815	WP_005544475.1	7.06424	7.11213	7.38838	7.16607	9.42293	9.34706	9.45557	9.15709
ACT75_RS05820	WP_005544474.1	5.91703	5.76131	6.11385	5.58686	6.69777	6.64149	6.6319	6.24644
ACT75_RS05825	WP_005544473.1	5.89601	5.67679	6.01072	6.0263	4.8166	4.87634	4.88282	4.51077
ACT75_RS05830	WP_005544472.1	5.05889	5.24933	5.24252	5.10914	10.1089	10.0484	10.1105	9.96279
ACT75_RS05835	WP_005544471.1	9.46574	9.49213	9.66753	9.5127	10.2114	10.2518	10.2258	10.329
ACT75_RS05840	WP_005544470.1	6.93626	7.15182	7.45163	7.13713	11.2318	11.3452	11.2669	11.2464
ACT75_RS05845	WP_014702379.1	6.71411	6.66261	7.14573	6.48256	9.13382	9.06323	9.11086	9.09523
ACT75_RS05850	WP_005544468.1	7.41389	7.47328	7.42895	7.39112	12.1469	12.1866	12.0948	12.0333
ACT75_RS05855	WP_005544467.1	8.55752	8.37512	8.58719	8.34313	12.7565	12.7615	12.7414	12.5436
ACT75_RS05860	WP_005544466.1	7.7893	7.88472	8.01303	7.60702	13.3199	13.3229	13.2773	13.1923
ACT75_RS05865	WP_005544465.1	10.7814	10.5172	10.8035	10.746	13.3017	13.2771	13.2568	13.0929
ACT75_RS05875	WP_005544463.1	8.58404	8.70087	8.85088	8.43814	14.1795	14.1874	14.2205	14.1265
ACT75_RS05880	WP_005544462.1	10.2172	10.0143	10.354	10.0633	12.6836	12.6606	12.6652	12.4834
ACT75_RS05885	WP_005544459.1	7.4359	7.14397	7.75491	7.60702	9.45249	9.50407	9.55827	9.45312
ACT75_RS05890	WP_005544457.1	7.25789	7.13607	7.34664	6.92494	9.4827	9.44401	9.50644	9.36908
ACT75_RS05895	WP_005544455.1	9.38884	9.19825	9.4954	9.23392	9.97029	9.93373	10.051	9.96896
ACT75_RS05900	WP_005550184.1	8.18982	8.32045	8.43048	8.4021	6.87309	6.79727	6.759	6.25229
ACT75_RS05905	WP_005544451.1	8.10993	7.97597	8.05806	7.91899	12.2975	12.3161	12.3698	12.2955
ACT75_RS05910	WP_005544450.1	9.00306	8.95527	9.26514	8.96211	13.9931	13.9718	14.0052	13.9699
ACT75_RS05915	WP_005544448.1	8.19413	7.92192	8.16142	8.09485	11.8881	11.8446	11.8856	11.854
ACT75_RS05920	WP_005544445.1	8.39848	8.24173	8.46154	8.28495	9.33439	9.2062	9.29207	9.33361
ACT75_RS05925	WP_005550190.1	10.897	10.7873	10.9644	10.9079	13.0432	13.0134	13.0815	13.1714
ACT75_RS05935	WP_005539615.1	7.88841	7.74122	7.67043	7.74768	9.21683	9.17779	9.24122	8.9797
ACT75_RS05940	WP_061866550.1	8.25317	8.0618	8.24494	8.12464	10.5371	10.4465	10.5275	10.2934
ACT75_RS05945	WP_005539611.1	7.42126	7.2206	7.5176	7.30266	12.7037	12.6612	12.6456	12.1751
ACT75_RS05950	WP_005539609.1	7.31443	7.21312	7.30988	7.31564	4.73768	4.67676	4.80298	4.474
ACT75_RS05955	WP_005539607.1	6.92593	6.59513	7.04494	6.85556	11.4442	11.4092	11.4521	11.4131
ACT75_RS05960	WP_005546333.1	7.34577	7.09595	7.73656	7.1298	2.93784	3.13187	3.08012	2.81658
ACT75_RS05965	WP_005539603.1	7.23296	6.88611	7.22027	6.74482	8.70389	8.66662	8.75178	8.67116
ACT75_RS05970	WP_005539601.1	5.09622	5.30671	5.45945	5.32982	5.72369	5.75703	5.72008	5.62654
ACT75_RS05975	WP_005539599.1	7.63295	7.40267	7.90625	7.61753	9.9109	9.87846	9.92766	9.76232
ACT75_RS05980	WP_005539597.1	8.7396	8.78907	8.81853	8.55216	14.7723	14.7074	14.6472	14.788
ACT75_RS05985	WP_005566162.1	5.05889	4.59384	4.63745	5.74867	9.86248	9.78292	9.87073	9.83145
ACT75_RS05990	WP_005539592.1	10.7807	11.1289	10.9555	10.7394	16.116	16.0708	15.952	16.2906
ACT75_RS05995	WP_005539591.1	10.0689	9.94029	10.0031	9.86352	12.8333	12.7822	12.8759	12.9413
ACT75_RS06000	WP_005539586.1	8.93256	8.7941	9.02164	8.52449	10.4915	10.5062	10.5068	10.414
ACT75_RS06005	WP_041160754.1	7.62659	7.54656	7.77303	7.68907	10.7269	10.6152	10.7204	10.2369
ACT75_RS06010	WP_005539584.1	9.03225	8.96644	8.83803	9.14768	10.4911	10.469	10.5259	10.0253
ACT75_RS06015	WP_005539583.1	8.79742	8.91202	9.15717	9.0306	10.6702	10.5019	10.6786	10.2565
ACT75_RS06020	WP_005539582.1	7.24963	7.29337	7.38249	7.40939	12.5111	12.4776	12.5479	12.5975
ACT75_RS06025	WP_005539581.1	6.5489	6.96842	6.7479	6.66597	12.0894	12.0724	12.0696	12.042
ACT75_RS06030	WP_005550209.1	7.01635	7.02934	7.10339	6.9079	12.3312	12.2588	12.3124	11.6817
ACT75_RS06035	WP_005539579.1	9.07495	8.58099	9.04607	8.74192	10.9623	10.8828	10.8883	10.2425
ACT75_RS06045	WP_005539577.1	6.74969	6.245	6.55193	6.59325	10.7976	10.7883	10.9086	10.0728
ACT75_RS06050	WP_005539576.1	8.74843	8.75598	9.00257	8.61123	12.9258	12.8654	12.8865	12.9435
ACT75_RS06055	WP_005539575.1	7.36883	6.96842	7.33449	6.86442	10.8391	10.851	10.8005	10.5568
ACT75_RS06060	WP_005539574.1	7.77786	7.79734	7.90214	7.87146	12.1267	12.073	12.2063	12.1828
ACT75_RS06070	WP_005539571.1	6.34688	6.05716	5.86627	6.51666	10.3513	10.3431	10.3601	10.3811
ACT75_RS06075	WP_005539570.1	7.30648	7.09595	7.22686	7.29613	10.9894	10.8775	10.9454	10.7178
ACT75_RS06080	WP_005539569.1	7.54117	7.3694	7.49048	7.46285	6.6947	6.5836	6.63894	6.79899
ACT75_RS06085	WP_005539568.1	8.52708	8.49104	8.68374	8.50196	8.60469	8.46431	8.52467	8.40151
ACT75_RS06090	WP_005539567.1	8.2696	8.0066	8.19876	7.83588	9.89581	9.27542	9.95723	10.0979
ACT75_RS06095	WP_005539566.1	8.55417	8.45976	8.77873	8.60596	13.0534	13.0011	13.054	13.3007
ACT75_RS06100	WP_005539565.1	7.09222	7.13607	6.96049	7.1298	12.6968	12.6879	12.7634	12.8509
ACT75_RS06105	WP_005539563.1	8.72478	8.86026	8.84447	8.84842	15.1349	15.1224	15.1515	15.3068
ACT75_RS06110	WP_005539561.1	8.28989	8.3984	8.41901	8.43517	13.4146	13.4154	13.3588	13.3329
ACT75_RS06115	WP_005539559.1	9.00551	9.03171	9.26993	9.01278	14.6583	14.6398	14.6305	14.6625
ACT75_RS06120	WP_005539557.1	7.32233	7.08779	7.31607	7.1874	11.512	11.4807	11.494	11.4653
ACT75_RS06125	WP_005539551.1	7.17307	7.30045	7.23342	6.88197	12.7223	12.6828	12.6876	12.6584
ACT75_RS06130	WP_005539549.1	6.16558	5.9168	5.84929	5.62905	11.6062	11.4852	11.5969	11.3771
ACT75_RS06135	WP_005539545.1	7.19904	6.84797	7.16645	7.06213	6.79842	6.80013	6.74719	6.34291
ACT75_RS06140	WP_005539543.1	8.12355	8.20448	8.25464	8.28165	12.8626	12.8023	12.8676	12.9899
ACT75_RS06145	WP_005539538.1	9.23415	9.29534	9.34302	9.06558	14.3828	14.4103	14.3075	13.6975
ACT75_RS06150	WP_005551767.1	9.02984	9.21895	9.20133	8.99877	10.6848	10.663	10.5128	9.79766
ACT75_RS06155	WP_005539534.1	7.83971	7.79734	7.85613	7.91473	14.4693	14.5331	14.3192	13.9144
ACT75_RS06210	WP_236759946.1	1.45824	2.49304	2.53053	3.54797	8.13356	8.43039	8.57511	9.25233
ACT75_RS06215	WP_005537831.1	7.48598	7.57018	7.55473	8.0096	4.99487	5.20964	5.12461	5.33794
ACT75_RS06235	WP_005564630.1	6.53537	6.65158	6.59331	6.88197	12.0482	12.0204	12.0134	12.2044
ACT75_RS06260	WP_005549347.1	8.8227	8.54866	8.93376	8.57931	12.1178	12.0097	12.1071	11.8901
ACT75_RS06265	WP_005544371.1	11.9306	11.7408	11.7586	11.6263	16.0648	16.224	16.17	16.546
ACT75_RS06270	WP_005544374.1	9.65746	9.46875	9.51841	9.4316	14.6804	14.8294	14.83	15.1936
ACT75_RS06275	WP_005544376.1	5.9783	5.8216	6.05582	5.76768	5.51403	5.60577	5.62911	5.61749
ACT75_RS06280	WP_005544378.1	11.2208	11.3587	11.4146	11.427	15.1804	15.2205	15.1052	14.7351
ACT75_RS06285	WP_005544380.1	6.82946	6.93242	7.10339	7.05441	11.253	11.2144	11.2987	11.1199
ACT75_RS06290	WP_005543385.1	8.47134	8.30294	8.78544	8.63988	12.0421	12.0013	12.1143	11.9388
ACT75_RS06295	WP_005549341.1	8.33743	8.48484	8.43048	8.14659	9.50512	9.41484	9.47592	9.06833
ACT75_RS06300	WP_005549339.1	8.36446	8.46292	8.34826	8.0096	14.2163	14.2874	14.139	13.9522
ACT75_RS06310	WP_032997153.1	9.59689	9.60793	9.84075	9.6316	12.6954	12.5931	12.6124	12.1385
ACT75_RS06315	WP_005541162.1	7.39902	7.75159	7.78647	7.46867	7.11546	6.91589	6.89572	6.09263
ACT75_RS06320	WP_005541160.1	8.33743	8.58099	8.28021	9.23392	10.9736	10.9345	10.9618	10.7399
ACT75_RS06325	WP_005594844.1	10.7872	10.6191	10.8443	10.8589	14.4879	14.4597	14.3549	14.3736
ACT75_RS06330	WP_005541155.1	8.65143	8.53672	8.79212	8.84395	13.1209	13.0766	13.0551	12.8405
ACT75_RS06335	WP_005541152.1	10.558	10.3902	10.4409	10.6935	5.96495	6.01503	5.86801	5.39805
ACT75_RS06340	WP_005541150.1	9.82806	9.88249	10.0614	10.0681	14.7316	14.7556	14.572	14.6865
ACT75_RS06345	WP_005541148.1	9.10274	8.83367	9.12402	9.11836	4.15112	4.3701	4.35151	3.85376
ACT75_RS06350	WP_005541145.1	8.75719	8.82388	8.84018	9.04819	8.73917	8.65751	8.72375	8.44142
ACT75_RS06355	WP_005541143.1	10.261	10.0303	10.3697	10.2147	8.66458	8.56052	8.72269	8.58642
ACT75_RS06360	WP_005594847.1	8.59059	8.07011	8.36926	8.27502	7.03085	6.98586	7.17129	7.01174
ACT75_RS06375	WP_005541847.1	4.45765	4.22858	4.11946	4.48494	4.64658	4.07385	4.49674	4.30396
ACT75_RS06385	WP_005594851.1	2.16847	2.28037	2.53053	1.94573	8.9895	8.92456	8.95695	8.67272
ACT75_RS06410	WP_005594855.1	9.18301	8.78655	9.08466	9.31369	10.7417	10.9533	11.2194	11.0881
ACT75_RS06415	WP_005548833.1	9.53875	9.54673	9.71985	9.58414	7.76818	7.68648	7.54265	7.73629
ACT75_RS06425	WP_005541968.1	7.80066	7.63882	8.14759	7.77142	11.027	10.972	11.0858	11.0969
ACT75_RS06430	WP_032998607.1	8.18549	7.84654	8.14063	8.57122	9.18732	9.1286	9.18262	9.29825
ACT75_RS06435	WP_005548831.1	6.87313	6.96842	7.02995	6.93338	4.71604	4.74482	4.65165	4.30073
ACT75_RS06440	WP_005538504.1	9.94138	9.75302	10.0788	9.63548	11.078	10.956	10.9515	10.4603
ACT75_RS06445	WP_005548829.1	9.06086	8.70887	8.98907	8.69305	6.76837	6.66928	6.71059	6.4267
ACT75_RS06455	WP_005538497.1	5.83106	5.89826	6.23646	5.38009	11.0725	11.0235	10.9333	9.87039
ACT75_RS06460	WP_005538495.1	7.57463	7.48576	7.78647	7.49172	8.96627	8.92325	8.96729	8.67646
ACT75_RS06465	WP_005538493.1	7.67674	7.61062	7.69914	7.55873	11.0187	10.9569	10.9953	10.9257
ACT75_RS06470	WP_005538490.1	6.36229	6.10646	6.33733	6.35011	10.883	10.8564	10.9183	10.9695
ACT75_RS06475	WP_005538488.1	7.30648	7.16739	7.46283	7.03885	7.9872	7.94106	7.96699	7.99745
ACT75_RS06480	WP_005538486.1	8.52366	8.28163	8.26748	8.2717	14.0219	14.0151	14.0904	14.2066
ACT75_RS06485	WP_005553598.1	9.04901	8.86266	9.01785	8.89239	13.5375	13.4923	13.5018	13.3042
ACT75_RS06490	WP_005538478.1	10.0188	10.0898	10.1594	10.3805	15.9512	15.9416	15.8166	15.773
ACT75_RS06495	WP_005541791.1	8.50989	8.26725	8.41036	8.65782	11.7615	11.6777	11.7025	11.4754
ACT75_RS06510	WP_014702406.1	6.98683	6.69521	7.02995	7.02312	11.1213	11.0198	11.126	10.7761
ACT75_RS06515	WP_005554847.1	8.30591	8.15847	8.28021	8.20702	10.4845	10.4126	10.4731	10.2223
ACT75_RS06520	WP_005544286.1	7.03569	6.95053	7.19361	6.83769	11.2868	11.2144	11.272	10.8675
ACT75_RS06525	WP_005544285.1	6.72607	7.07958	6.98401	6.6558	8.7045	8.67037	8.66756	8.46863
ACT75_RS06530	WP_005544283.1	7.22456	7.19044	7.46841	7.04665	10.6588	10.5767	10.6955	10.5643
ACT75_RS06535	WP_005544281.1	6.07498	6.23024	6.27511	6.14734	5.41456	5.392	5.50844	5.40106
ACT75_RS06540	WP_014702407.1	8.24488	7.91732	8.03196	8.02152	7.30007	7.21736	7.36831	7.31254
ACT75_RS06545	WP_005544276.1	5.91703	5.56366	5.48166	5.70989	9.75269	9.72234	9.71168	9.43889
ACT75_RS06550	WP_005544274.1	7.24963	6.91407	7.13176	7.15889	10.2841	10.2464	10.2387	10.0212
ACT75_RS06555	WP_005544271.1	5.26964	5.24933	5.68675	5.16756	7.21265	7.14319	7.3033	7.30209
ACT75_RS06560	WP_005544269.1	5.48199	5.9168	5.81472	5.35517	7.19668	7.06738	7.18316	7.13552
ACT75_RS06565	WP_005544267.1	6.47995	5.86044	6.58308	6.38745	9.15396	9.04947	9.18284	8.97629
ACT75_RS06570	WP_005549515.1	6.23417	5.98869	6.22334	5.89415	5.52375	5.3598	5.48305	5.43971
ACT75_RS06575	WP_005544264.1	8.30591	7.98479	8.31463	8.19654	10.8804	10.7881	10.8274	10.7088
ACT75_RS06580	WP_005544262.1	5.3645	4.68321	4.59734	4.48494	11.15	11.1314	11.1411	10.9058
ACT75_RS06585	WP_005544260.1	5.39478	5.4663	5.36704	5.60811	11.384	11.3489	11.376	11.1511
ACT75_RS06590	WP_005544258.1	7.49998	7.49195	7.40009	7.48599	8.75914	8.75075	8.94227	8.99175
ACT75_RS06595	WP_005544256.1	7.70723	7.61062	7.90214	7.52002	9.45031	9.34167	9.48448	9.31364
ACT75_RS06605	WP_005544252.1	7.77786	7.87527	7.764	7.70887	14.4385	14.5111	14.259	14.883
ACT75_RS06610	WP_061866553.1	6.89448	6.89549	6.90405	6.69604	6.78809	6.7263	6.86546	6.65292
ACT75_RS06615	WP_005544248.1	7.45039	7.47328	7.52296	7.42743	6.21764	6.21078	6.25646	6.08327
ACT75_RS06620	WP_005544246.1	8.40965	8.17011	8.52707	8.25159	10.0247	9.97694	10.0557	9.80244
ACT75_RS06630	WP_005544243.1	8.05884	8.2007	8.12308	8.03335	12.0457	12.0695	12.1263	12.1249
ACT75_RS06635	WP_005544242.1	8.67012	8.53372	8.63751	8.87277	9.73808	9.68949	9.65256	9.23838
ACT75_RS06640	WP_005549506.1	11.6133	11.4025	11.2037	11.357	14.6947	14.6658	14.8295	15.1325
ACT75_RS06645	WP_005559700.1	7.91477	7.767	7.85187	7.99757	12.3795	12.4812	12.4921	12.6423
ACT75_RS06650	WP_005539165.1	8.00096	7.69362	7.86882	7.61753	13.7474	13.7385	13.6801	13.5601
ACT75_RS06655	WP_005539164.1	4.51391	5.09504	5.04788	4.23473	8.71241	8.64722	8.75075	8.74022
ACT75_RS06665	WP_005539159.1	10.5688	10.1151	10.3808	9.88435	11.8922	11.8463	11.8983	11.8263
ACT75_RS06675	WP_005549499.1	9.19166	9.04862	9.02732	9.14404	10.5957	10.5292	10.547	10.2379
ACT75_RS06680	WP_005539152.1	9.2173	9.06949	9.08103	8.99475	14.451	14.4084	14.5152	14.4917
ACT75_RS06685	WP_032997029.1	8.30989	8.44067	8.52707	8.3111	14.2682	14.2758	14.2751	14.3883
ACT75_RS06690	WP_005564922.1	6.97686	6.74795	7.12472	7.17322	13.4381	13.4178	13.4124	13.4109
ACT75_RS06705	WP_005548984.1	5.64203	5.0621	5.2683	5.13864	11.2148	11.1987	11.1419	10.9823
ACT75_RS06710	WP_005548987.1	8.85845	8.46607	8.71922	8.56036	12.3342	12.285	12.3447	12.2635
ACT75_RS06720	WP_005548990.1	4.76639	5.09504	4.32994	5.13864	5.63681	5.30932	5.54299	5.27357
ACT75_RS06735	WP_005539129.1	7.58123	7.60491	7.78647	7.575	6.56691	8.69915	6.37778	7.03717
ACT75_RS06745	WP_005593724.1	10.6667	10.4287	10.7678	10.4439	13.5092	13.4216	13.5136	13.3785
ACT75_RS06750	WP_005548103.1	11.0487	10.9022	11.3056	10.9052	14.7868	14.7214	14.7884	15.0991
ACT75_RS06760	WP_005539108.1	7.24132	7.25015	7.03746	7.62276	10.5865	10.5193	10.6661	10.8814
ACT75_RS06780	WP_005549001.1	7.14662	7.4352	7.37064	7.50876	5.27357	5.20791	5.17129	5.0707
ACT75_RS06785	WP_005549003.1	6.07498	5.74064	6.2101	6.29876	9.54103	9.53658	9.54512	9.76386
ACT75_RS06790	WP_005538557.1	7.29047	6.73755	7.47948	6.792	7.54162	7.29034	7.48483	7.43236
ACT75_RS06800	WP_005538559.1	6.52172	6.75827	6.38524	7.14442	12.4383	12.4595	12.4642	12.0249
ACT75_RS06820	WP_005538564.1	6.77294	6.67356	6.49848	6.75438	8.59154	8.6477	8.7878	8.97059
ACT75_RS06855	WP_014702418.1	6.66526	6.82851	6.61356	7.08504	6.43039	6.36625	6.39679	6.24979
ACT75_RS06860	WP_005594668.1	3.28373	3.24605	3.39995	3.63335	5.41754	5.2165	5.13732	4.90211
ACT75_RS06915	WP_005594652.1	5.13261	5.41504	5.29362	5.45236	8.43039	8.28613	8.36953	8.23063
ACT75_RS06920	WP_005594651.1	4.85618	4.63922	4.9557	5.42867	8.62482	8.56254	8.59912	8.66254
ACT75_RS06925	WP_005594650.1	6.89448	6.89549	7.05978	6.99113	8.452	8.47741	8.45364	8.39679
ACT75_RS06935	WP_005544391.1	5.13261	4.84688	5.16229	4.65791	8.88229	8.87295	8.89572	8.99225
ACT75_RS06945	WP_005544395.1	8.39099	8.23436	8.25786	8.39906	6.90955	6.73589	6.92115	6.97578
ACT75_RS06950	WP_005550792.1	7.39153	7.34906	7.55473	7.30916	11.3264	11.2404	11.3037	11.1358
ACT75_RS06955	WP_005544399.1	9.41862	9.2264	9.30148	9.07515	13.4804	13.474	13.5888	13.631
ACT75_RS06960	WP_005544401.1	4.94071	5.33456	4.42469	4.43825	9.22748	9.20307	9.27686	9.00544
ACT75_RS06965	WP_005544402.1	6.80711	6.87667	6.77512	6.67606	12.6299	12.6569	12.7574	12.585
ACT75_RS06970	WP_005544404.1	9.85281	10.1856	10.179	9.80951	15.6039	15.5656	15.5395	15.5294
ACT75_RS06975	WP_041160763.1	9.4764	9.32168	9.46089	9.26936	14.9806	14.9789	14.9498	14.7721
ACT75_RS07025	WP_005541001.1	7.7547	7.79734	7.91851	7.59643	12.3915	12.3089	12.3577	12.1206
ACT75_RS07030	WP_005541000.1	9.71109	9.72436	9.99539	9.81752	13.4353	13.4009	13.4826	13.4372
ACT75_RS07035	WP_005549887.1	7.47893	7.81722	7.86037	7.78081	5.7116	5.61099	5.71887	5.61359
ACT75_RS07040	WP_005540997.1	8.0541	7.98918	8.21542	7.92323	8.3728	8.02166	8.43776	8.18936
ACT75_RS07045	WP_005540996.1	6.36229	6.56017	6.16963	6.89931	7.85597	7.7255	7.99695	7.98041
ACT75_RS07055	WP_005540748.1	6.57558	6.59513	6.50933	6.64556	12.1397	12.1281	12.137	12.013
ACT75_RS07060	WP_005540740.1	7.94066	7.68823	7.73656	7.86706	9.80984	9.77051	9.80351	9.85377
ACT75_RS07065	WP_005540738.1	8.70074	8.48173	8.67895	8.61648	12.4218	12.3576	12.4709	12.373
ACT75_RS07070	WP_005540737.1	6.81833	6.84797	7.03746	7.04665	10.4413	10.4049	10.4703	10.1914
ACT75_RS07075	WP_005540735.1	9.91289	10.01	9.93531	9.75698	14.6496	14.5799	14.3399	14.5561
ACT75_RS07080	WP_005540733.1	6.62751	6.76851	6.91225	6.69604	13.3471	13.3668	13.3399	13.2813
ACT75_RS07090	WP_005540730.1	6.77294	7.31451	6.90405	7.20145	9.31693	9.3039	9.3404	9.11098
ACT75_RS07095	WP_005540728.1	6.25082	6.04034	6.37341	5.8413	9.76715	9.72212	9.7632	9.70384
ACT75_RS07100	WP_005540727.1	6.21733	6.33048	6.07055	6.19024	9.87067	9.85095	9.8114	9.71638
ACT75_RS07105	WP_005540726.1	7.93551	7.88	8.03196	7.98138	11.9386	11.9191	11.9665	11.8907
ACT75_RS07110	WP_005540725.1	8.69771	8.63519	9.01214	8.68807	14.2467	14.2209	14.2835	14.2674
ACT75_RS07115	WP_005540723.1	9.53025	9.7556	9.67959	9.74983	9.83529	9.70605	9.87535	9.61506
ACT75_RS07120	WP_005540721.1	8.26551	7.87052	8.42189	7.88892	10.5734	10.5065	10.5688	10.3825
ACT75_RS07135	WP_005540715.1	5.99816	5.60998	5.83211	6.01042	6.99487	7.12507	7.2049	7.20749
ACT75_RS07140	WP_005540713.1	9.23833	8.96644	9.10983	8.93505	9.63353	9.63	9.61343	9.4398
ACT75_RS07145	WP_202817068.1	9.16994	9.12438	9.2393	9.14223	4.32317	4.23464	4.25812	4.44507
ACT75_RS07150	WP_005540710.1	8.12355	8.24907	8.23189	7.99354	10.9129	10.985	11.0022	10.8074
ACT75_RS07155	WP_005540709.1	8.59712	8.10691	8.27703	8.45583	11.1843	11.0804	11.148	11.0938
ACT75_RS07160	WP_005540708.1	9.80851	9.72172	9.95528	9.78173	13.8522	13.9098	13.6033	13.831
ACT75_RS07165	WP_005595258.1	6.53537	6.245	6.5201	6.59325	8.38884	8.13356	8.60599	8.5519
ACT75_RS07170	WP_005540705.1	5.9783	5.89826	5.89964	6.16179	8.60305	8.35054	8.47991	7.69172
ACT75_RS07175	WP_005540704.1	4.3991	4.10465	4.22854	4.43825	8.50079	8.51322	8.54049	8.33997
ACT75_RS07180	WP_005540698.1	6.13002	6.28837	6.08513	6.38745	9.56291	9.51638	9.56408	9.51194
ACT75_RS07210	WP_005542545.1	9.29362	9.1734	9.3566	9.24074	14.1691	14.0899	14.1449	14.2493
ACT75_RS07215	WP_005542549.1	7.02605	7.18279	6.90405	7.00721	10.4949	10.486	10.5636	10.7335
ACT75_RS07220	WP_005542551.1	5.71585	6.00611	6.04094	5.87675	12.0751	12.0376	12.0905	12.133
ACT75_RS07225	WP_005542555.1	7.62659	7.52255	7.93872	7.32208	13.3635	13.344	13.3793	13.3964
ACT75_RS07230	WP_005542557.1	4.89906	5.27831	5.34298	5.45236	7.72249	7.73121	7.80934	7.67157
ACT75_RS07235	WP_005542559.1	6.23417	6.23024	5.86627	5.99438	5.24364	5.392	5.31413	5.28341
ACT75_RS07245	WP_005542563.1	7.96609	7.95369	8.04693	8.24821	8.72375	8.63654	8.75782	9.11867
ACT75_RS07250	WP_005542565.1	7.15549	6.6066	6.68229	6.68609	10.4993	10.4166	10.5216	10.3821
ACT75_RS07275	WP_005542575.1	10.996	10.8067	10.9976	10.8007	15.6026	15.6627	15.6792	15.7752
ACT75_RS07280	WP_005542577.1	10.6065	10.4888	10.5427	10.4732	15.3721	15.3705	15.457	15.5887
ACT75_RS07285	WP_005542578.1	9.91551	9.98711	10.0363	10.0223	14.0745	14.2334	14.3091	14.3787
ACT75_RS07290	WP_005542581.1	8.25729	8.50948	8.57175	8.21743	13.903	14.0236	14.1058	14.3086
ACT75_RS07295	WP_005542586.1	8.31385	8.26001	8.51096	8.30135	14.6449	14.7023	14.7978	14.9025
ACT75_RS07300	WP_005542594.1	7.33799	7.88472	7.6944	7.5911	13.79	13.901	13.9723	14.1018
ACT75_RS07305	WP_005547787.1	10.4718	10.607	10.6871	10.6436	13.002	13.0441	13.0289	12.9454
ACT75_RS07310	WP_005542598.1	7.52757	7.37611	7.61625	7.5031	12.0948	11.99	12.1649	12.2847
ACT75_RS07315	WP_005542600.1	5.87468	6.13842	6.07055	5.67004	12.0552	12.0298	12.0614	11.8554
ACT75_RS07360	WP_005540457.1	5.16811	4.7259	4.92361	4.57401	7.78155	7.96087	8.22042	8.01675
ACT75_RS07365	WP_005550263.1	3.72619	3.12368	3.57541	3.63335	6.95848	7.36445	7.77749	7.64891
ACT75_RS07370	WP_005540460.1	6.33131	6.56017	6.84531	6.29876	7.31494	7.21821	7.28545	7.11867
ACT75_RS07375	WP_005594879.1	6.68989	6.53638	6.87078	6.58255	8.96792	8.52899	9.20749	9.40135
ACT75_RS07380	WP_032997160.1	10.6049	10.4888	10.6205	10.4328	15.2101	15.1798	15.2576	15.2919
ACT75_RS07385	WP_005550269.1	9.86097	9.58926	9.84611	9.67251	8.91418	8.71165	8.91892	8.84637
ACT75_RS07390	WP_005540468.1	10.1117	9.82965	10.1628	10.0134	14.1185	14.0737	14.1755	14.1441
ACT75_RS07400	WP_005540471.1	6.28356	6.28837	6.5201	6.50538	7.95139	7.89206	7.89874	7.87155
ACT75_RS07405	WP_005540473.1	8.98824	9.06326	9.13807	9.01079	9.80365	9.79465	9.8143	9.20953
ACT75_RS07410	WP_005594873.1	8.40965	8.48484	8.49467	8.39906	14.0504	14.1374	14.0502	13.7161
ACT75_RS07415	WP_005540477.1	7.46473	6.97728	6.99177	6.98302	11.2075	11.2358	11.167	11.2202
ACT75_RS07420	WP_005540479.1	7.39153	7.40267	7.54949	7.49172	13.2895	13.2799	13.3238	13.1756
ACT75_RS07425	WP_014702492.1	7.88841	7.64439	7.8304	8.10983	12.2463	12.2139	12.2433	12.1981
ACT75_RS07435	WP_005540485.1	9.31159	8.99727	9.17942	8.96829	9.60643	9.62557	9.77401	9.92982
ACT75_RS07440	WP_032998660.1	7.49998	7.25015	7.65585	7.46285	6.59879	6.63382	6.36393	6.51704
ACT75_RS07445	WP_005540487.1	6.33131	6.23024	6.77512	6.16179	4.62868	4.71119	4.81207	4.78923
ACT75_RS07475	WP_005549070.1	7.05478	6.81868	7.04494	7.00721	10.975	10.9339	11.009	11.1599
ACT75_RS07480	WP_005537850.1	5.30196	5.0621	5.18953	5.62905	10.9532	10.9437	11.0061	11.0484
ACT75_RS07485	WP_005553475.1	7.33018	7.12814	7.33449	7.19445	12.3116	12.2584	12.2899	12.2563
ACT75_RS07490	WP_005549072.1	5.59063	5.4409	5.83211	5.64969	8.79226	8.72073	8.81562	8.63894
ACT75_RS07500	WP_005541828.1	6.52172	6.28837	6.76611	6.20426	5.85597	5.68586	5.8045	5.67842
ACT75_RS07505	WP_061866562.1	6.14791	6.00611	6.67267	6.0263	6.90796	6.71968	6.91536	6.48115
ACT75_RS07510	WP_005541824.1	5.16811	5.12725	5.50353	4.91821	5.58603	5.53202	5.67094	5.49439
ACT75_RS07515	WP_005541822.1	13.8222	14.0554	13.3066	13.9411	10.9003	10.5912	10.9624	10.5665
ACT75_RS07520	WP_005541819.1	9.7628	9.63338	9.94533	9.53783	14.1568	13.7688	14.2379	14.7813
ACT75_RS07525	WP_014702498.1	9.93882	10.0754	10.121	10.0546	14.8184	14.7841	14.8401	14.5708
ACT75_RS07530	WP_005541813.1	10.1422	10.0567	10.2266	10.1327	14.4017	14.3764	14.384	14.1943
ACT75_RS07535	WP_005541811.1	9.06557	8.7991	9.18281	8.94343	11.6504	11.5842	11.6001	11.4063
ACT75_RS07540	WP_005541810.1	5.53733	5.8216	5.99536	6.19024	9.97896	9.9319	10.0271	9.91162
ACT75_RS07545	WP_005541809.1	9.93109	9.89541	10.1236	9.86241	11.7823	11.6616	11.7358	11.1987
ACT75_RS07550	WP_061866563.1	6.03708	5.71966	6.02591	5.45236	7.87046	7.82318	7.95164	7.41493
ACT75_RS07590	WP_005538635.1	9.99919	10.2519	10.1858	10.1893	16.4576	16.3783	16.3237	16.6348
ACT75_RS07595	WP_033001820.1	8.31385	8.01523	8.0691	8.38066	11.0392	10.9902	10.9984	10.7316
ACT75_RS07600	WP_005538631.1	8.26141	8.03234	8.00538	8.27834	11.9119	11.9071	11.9315	11.9113
ACT75_RS07605	WP_005538628.1	9.29161	9.13827	9.1862	9.38466	12.7417	12.6676	12.7655	12.7869
ACT75_RS07610	WP_005538627.1	8.46064	8.18166	8.61257	8.45876	10.0998	10.0786	10.1709	10.0893
ACT75_RS07615	WP_005538626.1	8.12807	7.98039	8.47267	8.21397	6.61186	6.50237	6.51287	6.17599
ACT75_RS07620	WP_005565146.1	8.95306	8.52468	8.93175	8.41723	10.8139	10.7963	10.931	10.8096
ACT75_RS07655	WP_005542458.1	7.71924	7.57018	7.43465	8.22776	8.28103	8.19719	8.26166	8.21443
ACT75_RS07670	WP_005550621.1	8.98327	8.83367	9.00449	8.7347	10.6862	10.7583	10.7963	10.3692
ACT75_RS07675	WP_005543886.1	7.62659	7.90808	7.8086	7.68907	12.8236	12.7589	12.7778	12.6894
ACT75_RS07680	WP_005544838.1	9.29161	9.21145	9.54238	9.11651	12.1734	12.0761	12.1765	11.9067
ACT75_RS07685	WP_005550724.1	6.97686	6.90481	6.83673	6.53896	12.1017	11.7137	12.0929	12.4475
ACT75_RS07690	WP_005550726.1	4.89906	4.92225	5.24252	5.2237	9.77175	9.74024	9.85824	10.1041
ACT75_RS07695	WP_005550729.1	6.66526	6.70591	7.16645	6.52786	8.82926	8.8064	8.91563	8.93851
ACT75_RS07700	WP_005544513.1	4.51391	4.9585	5.21627	4.39	7.93951	7.55827	7.85212	8.15649
ACT75_RS07705	WP_061866564.1	7.8452	7.74641	7.8304	7.82231	10.2982	10.3314	10.4252	10.4476
ACT75_RS07710	WP_005544515.1	7.1377	7.04628	7.42895	7.29613	11.6808	11.6181	11.6937	11.8154
ACT75_RS07715	WP_005550735.1	8.02536	7.48576	8.14063	8.19654	5.02059	5.20101	5.36135	5.81019
ACT75_RS07725	WP_005541855.1	9.74821	9.84061	9.97498	9.90166	14.2509	14.2766	14.2056	14.3388
ACT75_RS07740	WP_005541862.1	6.26728	6.28837	6.28777	6.62486	11.4008	11.3761	11.5198	11.4762
ACT75_RS07745	WP_005541864.1	4.76639	4.59384	4.42469	4.81235	10.5281	10.6678	10.5733	10.3651
ACT75_RS07750	WP_005552844.1	6.01775	6.38477	6.30032	6.70593	10.7882	10.7651	10.8929	10.7139
ACT75_RS07755	WP_005541870.1	6.71411	6.46257	6.64342	6.58255	11.5686	11.519	11.5121	11.2858
ACT75_RS07760	WP_005546611.1	6.66526	6.53638	6.65324	6.33744	8.90451	8.85203	8.97046	8.94343
ACT75_RS07765	WP_005546609.1	8.26141	7.89878	8.46433	8.01756	10.6148	10.5648	10.6135	10.4076
ACT75_RS07770	WP_005541882.1	7.99603	7.92192	8.16828	7.77142	10.8649	10.7547	10.8516	10.6115
ACT75_RS07775	WP_005541883.1	5.53733	5.36189	5.74299	5.54341	11.5025	11.4413	11.4457	11.3446
ACT75_RS07780	WP_005541885.1	7.61377	7.90808	8.01683	7.7667	14.3608	14.3268	14.3624	14.31
ACT75_RS07785	WP_005552842.1	7.96104	7.9265	8.12661	7.5144	14.8458	14.8264	14.7378	14.6929
ACT75_RS07790	WP_005542616.1	8.25317	8.4566	8.57691	8.14659	10.6173	10.6108	10.668	10.6081
ACT75_RS07795	WP_005542618.1	7.77786	8.01523	8.14063	7.8086	5.59659	5.31573	5.6304	5.41456
ACT75_RS07800	WP_005542626.1	8.07295	8.16624	8.34524	8.12833	14.3704	14.4225	14.2585	14.478
ACT75_RS07810	WP_005542629.1	6.5489	6.20028	6.19673	5.92834	8.37433	8.29852	8.32734	8.12924
ACT75_RS07815	WP_005542630.1	5.9783	5.53993	6.02591	5.85913	9.28494	9.16963	9.3041	9.05882
ACT75_RS07820	WP_005542632.1	5.20275	4.9585	5.21627	5.27773	9.51647	9.48865	9.52522	9.24961
ACT75_RS07825	WP_005551199.1	5.93774	5.8216	6.04094	5.96174	9.3243	9.2786	9.34549	8.9061
ACT75_RS07830	WP_005542635.1	9.05849	9.04019	9.02164	8.89239	12.6595	12.6499	12.6874	12.083
ACT75_RS07845	WP_005542646.1	7.56134	7.49812	7.64605	7.48599	9.60406	9.54734	9.62202	9.6558
ACT75_RS07850	WP_005551205.1	9.36801	9.40778	9.63694	9.27436	14.1989	14.2067	14.1864	14.0016
ACT75_RS07855	WP_005542648.1	8.18549	8.32393	8.20211	8.28825	8.0577	7.93665	8.01306	7.91966
ACT75_RS07865	WP_005542650.1	8.61331	8.59545	8.75157	8.53839	13.7726	13.7209	13.8203	13.8972
ACT75_RS07870	WP_005542661.1	5.71585	5.63259	5.79712	5.42867	9.72219	9.70139	9.66845	9.55514
ACT75_RS07875	WP_005542664.1	7.82866	7.74122	7.73194	8.02942	11.4053	11.2806	11.5055	11.7463
ACT75_RS07895	WP_005542674.1	8.39474	8.11094	7.96654	7.93589	11.8753	11.8861	11.8569	11.682
ACT75_RS07900	WP_005542676.1	5.16811	4.88506	5.648	5.45236	10.5493	10.5925	10.5807	10.4014
ACT75_RS07905	WP_005542678.1	7.7547	7.40923	7.58069	7.61753	13.039	12.9864	13.0373	13.0736
ACT75_RS07910	WP_005542679.1	7.03569	6.74795	6.95256	6.94177	10.4694	10.3756	10.4671	10.2646
ACT75_RS07915	WP_005542681.1	4.33808	4.68321	5.04788	4.88378	6.23803	6.17863	6.41332	6.535
ACT75_RS07930	WP_005552797.1	8.0398	7.9265	8.10173	7.66899	8.4872	8.30175	8.44745	8.61446
ACT75_RS07935	WP_005542694.1	6.6402	6.18506	6.78409	6.50538	9.28433	9.24752	9.35174	9.47547
ACT75_RS07940	WP_005542695.1	6.33131	6.31658	6.79299	6.31177	9.38915	9.34167	9.44337	9.26118
ACT75_RS07945	WP_005546714.1	8.32569	8.06596	8.79877	8.37757	12.2908	12.3843	12.4234	12.5243
ACT75_RS07950	WP_005542697.1	5.80874	5.87947	6.11385	6.16179	10.1774	9.97479	10.3124	10.4636
ACT75_RS07955	WP_005542699.1	5.76304	5.65486	6.04094	5.64969	12.2697	12.2178	12.2331	12.4048
ACT75_RS07970	WP_005542705.1	2.99837	4.03845	4.42469	4.34008	7.03959	6.97881	6.95746	7.12735
ACT75_RS07975	WP_061866565.1	7.86155	7.74641	7.83903	7.94009	9.45421	9.3758	9.4794	9.32866
ACT75_RS07980	WP_061866566.1	7.03569	7.22805	7.05238	7.15889	12.1573	12.059	12.1594	11.7689
ACT75_RS07985	WP_005542716.1	6.5489	6.42419	6.16963	6.70593	11.0843	11.0125	11.1038	10.6327
ACT75_RS07990	WP_005542718.1	6.16558	6.16968	6.01072	6.07289	5.29642	5.28667	5.57004	6.17863
ACT75_RS07995	WP_005542720.1	4.13779	4.03845	3.08883	4.17903	6.64722	6.37778	6.61446	6.39225
ACT75_RS08000	WP_005542722.1	7.88841	7.7873	7.86037	7.88458	12.2625	12.1943	12.2858	12.1524
ACT75_RS08005	WP_005542724.1	8.95051	8.67387	9.41113	8.94552	11.4923	11.4668	11.5202	11.4365
ACT75_RS08010	WP_005542726.1	8.66392	8.30294	8.29909	8.43517	10.673	10.6276	10.6838	10.4415
ACT75_RS08015	WP_005542734.1	5.99816	5.9168	6.26234	5.74867	11.2582	11.2268	11.2468	11.2702
ACT75_RS08020	WP_005542742.1	6.16558	6.27406	5.91605	6.11802	6.51635	6.43702	6.52121	6.25313
ACT75_RS08025	WP_005542744.1	7.32233	7.72553	6.81065	8.12095	11.6968	11.6509	11.7014	11.576
ACT75_RS08030	WP_005542748.1	8.7098	8.59257	8.63751	8.86396	7.9862	8.02655	7.94391	7.41568
ACT75_RS08035	WP_005542750.1	8.67321	8.60692	8.96956	8.67554	8.12992	8.18717	8.34331	7.83466
ACT75_RS08040	WP_005542751.1	6.49401	5.97105	6.45424	6.19024	10.5179	10.4534	10.5279	10.2837
ACT75_RS08045	WP_005549421.1	7.2985	7.3828	7.48499	7.19445	10.534	10.4667	10.5513	10.3463
ACT75_RS08050	WP_005560556.1	5.61656	5.53993	5.81472	5.52118	12.8948	12.9179	12.8877	12.7026
ACT75_RS08055	WP_005539077.1	9.36035	9.2467	9.20967	9.1128	14.9743	15.0784	14.9258	15.0395
ACT75_RS08060	WP_005566028.1	7.40647	6.96842	7.25291	7.55326	11.1344	11.1062	11.1873	11.2125
ACT75_RS08065	WP_005539072.1	11.7878	11.5442	11.734	11.8277	10.9641	10.8498	10.9464	10.8533
ACT75_RS08070	WP_005539069.1	11.9049	11.6975	11.9101	11.7752	14.3283	14.3185	14.3563	14.4025
ACT75_RS08075	WP_005539067.1	11.2681	11.1691	11.0186	11.3903	12.9557	12.9105	12.9828	12.9163
ACT75_RS08080	WP_005539064.1	9.50271	9.20769	9.27947	9.11651	10.3615	10.331	10.4713	10.6066
ACT75_RS08085	WP_005551707.1	9.31555	9.23751	9.11517	9.1404	12.332	12.2912	12.3693	12.3551
ACT75_RS08090	WP_005539060.1	8.06826	7.99791	8.00154	8.02548	10.134	10.0444	10.1769	10.1512
ACT75_RS08095	WP_005539058.1	8.44625	8.13886	8.27386	8.3336	11.2128	11.1906	11.2722	11.2867
ACT75_RS08100	WP_005539056.1	9.32147	8.94628	9.28263	9.50423	6.70511	6.62546	6.64086	6.64531
ACT75_RS08105	WP_005539054.1	8.25317	8.21576	8.25141	8.11725	11.3396	11.2785	11.3813	11.2413
ACT75_RS08110	WP_005539053.1	8.37209	8.15847	8.15797	8.21397	9.87582	9.77568	9.92714	9.64669
ACT75_RS08115	WP_005539051.1	8.89333	8.71947	8.72389	8.89022	10.9678	10.8799	11.0405	10.727
ACT75_RS08120	WP_005539048.1	8.91177	8.74564	8.70277	8.86617	11.8044	11.7316	11.8367	11.5686
ACT75_RS08125	WP_032997108.1	10.3105	10.132	10.0353	10.2387	10.8938	10.8783	10.9316	10.9812
ACT75_RS08130	WP_005539043.1	8.10077	7.47328	7.52296	8.08352	8.34644	8.26415	8.45509	8.435
ACT75_RS08135	WP_005539041.1	9.27135	9.17725	9.21465	9.39997	11.5231	11.4936	11.6764	11.6385
ACT75_RS08140	WP_005588016.1	10.9786	10.915	10.7073	11.1449	11.0006	10.923	11.044	11.1674
ACT75_RS08145	WP_014702449.1	11.3601	11.5022	11.5475	11.4474	11.2044	11.0919	11.1394	10.5005
ACT75_RS08150	WP_061866567.1	7.23296	6.9415	6.7479	6.69604	7.49686	7.61197	7.58901	7.54367
ACT75_RS08155	WP_061866568.1	8.37589	8.10691	8.41325	7.92747	4.36701	4.47687	4.45961	4.29101
ACT75_RS08160	WP_005538935.1	6.40755	6.30254	6.57277	6.86442	13.6417	13.7362	13.5575	13.6424
ACT75_RS08165	WP_005546806.1	6.77294	6.49995	6.68229	6.94177	10.3157	10.2702	10.3116	10.252
ACT75_RS08170	WP_061866569.1	8.21124	8.23436	8.29596	7.98545	14.3633	14.3898	14.3318	14.3555
ACT75_RS08175	WP_061866570.1	8.61973	8.55459	9.00832	8.60067	12.8598	12.7628	12.8873	12.8346
ACT75_RS08185	WP_061866572.1	8.26551	7.92192	8.15797	7.94844	4.98284	4.69899	4.94614	4.67676
ACT75_RS08190	WP_014702445.1	8.62293	8.66567	8.45032	8.85954	11.7436	11.742	11.7503	11.7691
ACT75_RS08195	WP_041160768.1	11.503	11.4008	11.6525	12.0294	7.74877	7.7116	7.77109	7.76262
ACT75_RS08205	WP_014702441.1	13.5369	13.5713	13.4658	13.6583	9.85666	9.84508	9.99701	9.03438
ACT75_RS08210	WP_041160767.1	13.4589	13.5591	13.5411	13.4804	8.24518	8.38408	8.1645	8.34135
ACT75_RS08220	WP_041160765.1	11.5725	11.4621	11.3703	11.4555	15.269	15.202	14.8978	15.096
ACT75_RS08225	WP_061866573.1	12.0466	12.0312	12.0606	11.9935	15.7474	15.5873	15.6485	15.7837
ACT75_RS08230	WP_014702436.1	11.1156	11.1159	10.9056	11.1146	14.0025	14.2823	13.6005	13.6132
ACT75_RS08235	WP_014702435.1	11.9543	11.7531	11.906	11.9448	15.6697	15.5418	15.3517	15.4401
ACT75_RS08240	WP_061866574.1	11.9332	11.7761	11.8625	11.8426	15.0599	15.131	14.8789	14.8133
ACT75_RS08245	WP_014702433.1	10.7177	10.6127	10.6292	10.8934	12.8829	12.8552	12.6	12.4733
ACT75_RS08250	WP_014702432.1	11.9848	11.8946	12.0204	11.9562	12.9418	12.8262	12.7207	12.447
ACT75_RS08255	WP_014702431.1	12.0298	11.853	12.1435	11.8951	15.3296	15.1311	15.1504	15.4505
ACT75_RS08260	WP_014702430.1	10.949	11.0487	10.8999	11.1557	14.0173	14.1012	13.8446	13.932
ACT75_RS08265	WP_014702429.1	11.3069	11.4091	11.3673	11.4967	14.0722	14.0127	14.0523	13.949
ACT75_RS08270	WP_061866575.1	12.8485	12.8813	12.943	13.0057	16.1307	16.132	16.0296	15.9547
ACT75_RS08320	WP_005538196.1	5.39478	5.38871	5.3907	5.40458	8.89745	8.84817	8.73798	8.74823
ACT75_RS08325	WP_005550580.1	9.3195	8.86743	9.68079	9.13675	13.2545	13.3428	13.0623	13.5378
ACT75_RS08330	WP_005550577.1	7.89372	7.80234	7.98997	7.58039	12.633	12.5956	12.4495	12.315
ACT75_RS08335	WP_005538191.1	8.61652	8.59257	9.06089	8.4675	14.4646	14.4134	14.4201	14.48
ACT75_RS08340	WP_005538190.1	7.73708	7.7873	8.00538	7.74768	11.7105	11.6959	11.7674	11.919
ACT75_RS08345	WP_005538188.1	7.37644	7.18279	7.089	7.28298	5.1337	5.22333	5.16952	4.82336
ACT75_RS08350	WP_005538185.1	5.93774	6.10646	6.33733	6.0263	10.6794	10.6735	10.6611	10.5362
ACT75_RS08355	WP_005538183.1	5.4535	5.53993	5.88305	5.87675	13.1817	13.1692	13.1661	13.0437
ACT75_RS08360	WP_005538181.1	7.67057	7.52255	8.00921	7.8086	12.7915	12.9337	12.9387	13.0153
ACT75_RS08365	WP_005538171.1	4.27435	4.68321	4.78761	3.99772	7.32688	7.26366	7.3802	7.33558
ACT75_RS08370	WP_005538169.1	3.4077	2.98995	4.00145	3.0234	5.46443	5.40858	5.37522	5.47018
ACT75_RS08375	WP_005538168.1	4.85618	5.38871	4.98708	5.01683	7.96419	7.77488	7.87426	7.68648
ACT75_RS08390	WP_005595216.1	1.85663	2.67835	3.65574	3.45722	5.31733	5.26697	5.4802	5.5498
ACT75_RS08405	WP_005538609.1	8.5339	8.3951	8.42476	8.12833	11.2328	11.2	11.2928	11.2468
ACT75_RS08410	WP_005538608.1	8.36063	8.23066	8.30844	7.96088	12.9146	12.8616	12.9625	12.7445
ACT75_RS08420	WP_005538606.1	3.14809	3.81939	3.20016	3.25655	8.51722	8.49357	8.57662	8.49145
ACT75_RS08435	WP_005538590.1	3.81844	3.7383	3.8041	3.63335	4.91694	5.11546	5.14094	5.15708
ACT75_RS08440	WP_005538584.1	2.99837	4.16795	3.08883	3.36037	3.23012	2.23461	3.14632	2.79839
ACT75_RS08445	WP_005566199.1	3.90515	2.67835	3.49035	3.8628	3.85376	3.98417	4.07006	4.41555
ACT75_RS08450	WP_005551831.1	4.13779	4.10465	3.49035	3.63335	6.38541	6.38846	6.484	6.28613
ACT75_RS08455	WP_005538577.1	7.24963	7.06303	7.06714	7.20842	11.8898	11.864	11.9039	11.8573
ACT75_RS08460	WP_005538573.1	7.17307	7.11213	7.35869	7.07745	10.7829	10.768	10.8405	10.8318
ACT75_RS08465	WP_005538572.1	7.55465	7.5346	7.78201	7.60702	12.0747	12.0466	12.2192	12.4582
ACT75_RS08470	WP_005538571.1	8.67938	8.70087	8.61759	8.5048	12.273	12.233	12.2878	12.2297
ACT75_RS08475	WP_005538568.1	8.60037	8.30646	8.87834	8.57122	9.92635	9.8644	9.96317	9.93249
ACT75_RS08480	WP_005538567.1	6.74969	6.49995	6.84531	6.70593	10.9427	10.8738	10.9627	10.9086
ACT75_RS08485	WP_005538566.1	8.18982	8.02808	8.15106	7.98138	11.0482	10.9803	11.0611	10.9652
ACT75_RS08490	WP_005538565.1	6.26728	6.16968	6.39697	6.17608	10.188	10.134	10.2984	10.646
ACT75_RS08505	WP_061866576.1	8.80589	8.82388	8.76973	9.21327	10.8138	10.7239	10.7435	10.7533
ACT75_RS08515	WP_005542522.1	8.74843	8.89107	8.87625	8.65527	15.2052	15.3117	15.0584	15.2619
ACT75_RS08520	WP_005542520.1	9.98433	10.1231	10.0942	9.92301	14.9468	14.9504	14.9161	14.8393
ACT75_RS08525	WP_014702467.1	7.52757	7.3075	7.68963	7.60173	11.391	11.3688	11.4323	11.2448
ACT75_RS08530	WP_005542516.1	6.53537	6.74795	6.50933	6.58255	8.92587	8.83247	8.91167	8.70785
ACT75_RS08535	WP_005542515.1	5.20275	5.36189	5.31851	4.81235	4.71362	4.48826	4.38541	3.58867
ACT75_RS08540	WP_005549225.1	6.23417	6.21534	6.01072	6.28564	10.2757	10.2095	10.2391	9.92851
ACT75_RS08545	WP_005542511.1	6.31557	6.38477	6.4316	6.32466	8.19654	8.02606	8.18696	7.91255
ACT75_RS08550	WP_061866577.1	5.02056	4.92225	5.31851	4.88378	10.5694	10.5873	10.6715	10.6458
ACT75_RS08555	WP_014702468.1	8.22816	8.15457	8.32388	8.22776	13.1657	13.1351	13.0701	12.9652
ACT75_RS08560	WP_005549216.1	8.47134	8.46292	8.52439	8.31757	13.7487	13.8041	13.6758	13.8143
ACT75_RS08565	WP_005553760.1	6.89448	6.69521	7.00716	6.93338	8.17973	8.05579	8.18565	7.96851
ACT75_RS08570	WP_005542501.1	7.30648	7.07958	7.52296	7.30916	12.3614	12.3636	12.4201	12.2812
ACT75_RS08575	WP_005542499.1	7.79499	7.64994	7.61122	7.61753	11.3283	11.257	11.2617	10.9175
ACT75_RS08600	WP_061866578.1	5.9783	6.12253	6.19673	6.21815	11.2651	11.1696	11.1227	10.6569
ACT75_RS08620	WP_005594039.1	9.44419	9.27572	9.54897	9.31853	13.0188	12.9753	13.0366	12.8849
ACT75_RS08625	WP_005543917.1	6.6147	6.56017	6.96837	6.33744	12.1918	12.2047	12.2167	12.0946
ACT75_RS08635	WP_005543913.1	6.28356	6.72708	6.56239	6.67606	5.3237	5.33951	5.20274	5.09697
ACT75_RS08645	WP_005543907.1	7.2985	7.40267	7.23994	7.20842	9.58645	9.62372	9.75166	9.35729
ACT75_RS08650	WP_005594030.1	8.8448	8.86743	8.75613	8.70048	15.1068	14.9889	15.0489	14.9875
ACT75_RS08655	WP_061866580.1	7.74885	7.47328	7.91443	7.61753	10.6186	10.5205	10.5505	10.0268
ACT75_RS08660	WP_005540627.1	9.05613	8.95078	9.31237	9.05981	12.6454	12.5903	12.6519	12.6108
ACT75_RS08665	WP_005540624.1	8.63567	8.42456	9.00449	8.54667	10.2469	10.2632	10.2797	10.1929
ACT75_RS08670	WP_005552950.1	9.31159	9.30241	9.25066	9.10534	12.6939	12.6292	12.6931	12.4123
ACT75_RS08675	WP_005540615.1	7.76633	7.59343	7.84332	7.77142	11.4371	11.3793	11.4606	11.2705
ACT75_RS08680	WP_005540613.1	6.21733	6.62927	6.68229	6.792	13.7904	13.2399	14.0097	14.8271
ACT75_RS08685	WP_005552949.1	5.85303	5.74064	5.96416	5.82325	8.08749	8.13944	7.97308	8.01256
ACT75_RS08690	WP_005543042.1	9.0006	8.93039	9.22456	9.00279	13.0131	12.9812	13.0094	12.9505
ACT75_RS08695	WP_005543043.1	7.56134	7.37611	7.63123	7.19445	11.5471	11.4828	11.6218	11.5018
ACT75_RS08715	WP_005543044.1	8.9556	8.69282	9.20133	8.7515	14.0672	14.1087	14.0159	14.0978
ACT75_RS08730	WP_015971210.1	5.3645	5.74064	5.84929	5.62905	3.85376	3.72969	3.73926	4.00811
ACT75_RS08735	WP_019518340.1	7.97112	8.13094	8.14063	8.09861	9.35719	9.33646	9.36513	9.24343
ACT75_RS08740	WP_015971212.1	4.51391	4.76737	4.67648	4.73719	9.294	9.12233	9.1824	8.85629
ACT75_RS08745	WP_015971213.1	6.5489	6.93242	7.02239	6.68609	6.28041	6.24644	6.39755	6.51077
ACT75_RS08750	WP_015971214.1	6.92593	7.51039	7.58582	7.35387	7.75262	7.59165	7.6837	7.47806
ACT75_RS08755	WP_015971215.1	7.47893	7.67195	7.8646	7.699	11.1044	10.9026	10.9876	10.7211
ACT75_RS08770	WP_015971218.1	3.28373	4.59384	4.37809	4.34008	5.042	4.98485	5.03036	5.14814
ACT75_RS08785	WP_019518460.1	11.453	11.6477	10.9245	12.2688	12.2436	12.1823	12.2273	12.5623
ACT75_RS08790	WP_019518459.1	8.30591	8.43746	7.74117	9.12575	8.5245	8.53105	8.61803	8.58277
ACT75_RS08800	WP_019518457.1	6.82946	6.76851	6.87078	6.84665	4.64404	4.35151	4.63894	3.74402
ACT75_RS08810	WP_015971223.1	8.4244	8.41806	8.26748	8.89455	8.34781	8.24581	8.35385	7.90194
ACT75_RS08815	WP_015971224.1	8.09617	8.15457	7.91035	7.94427	11.9182	11.8416	11.848	11.6618
ACT75_RS08845	WP_015971231.1	0.90602	3.12368	1.6077	2.40012	7.93171	8.01429	8.04209	8.06366
ACT75_RS08895	WP_233115612.1	2.42475	3.65238	3.20016	2.58293	4.83901	4.4509	4.88928	4.59483
ACT75_RS08900	WP_015971240.1	5.99816	5.9168	5.96416	5.6901	9.38307	9.33922	9.33637	9.22759
ACT75_RS08905	WP_015971241.1	3.90515	4.22858	3.93862	4.34008	4.68421	4.82336	4.98083	5.08014
ACT75_RS08910	WP_005537516.1	5.99816	5.71966	6.76611	6.35011	11.6758	11.6051	11.5897	11.4089
ACT75_RS08920	WP_015971243.1	5.66705	5.53993	5.2683	5.58686	4.65165	4.59747	4.56287	4.46826
ACT75_RS08935	WP_005579230.1	11.2224	11.3459	10.2519	12.4249	7.63649	7.64415	7.70795	7.78473
ACT75_RS08940	WP_015971247.1	4.62026	3.81939	4.22854	4.8485	8.20497	8.03725	7.96521	7.38516
ACT75_RS08945	WP_015971248.1	2.64229	3.46347	1.89925	2.19074	8.60616	8.49286	8.59895	8.21143
ACT75_RS08950	WP_005541375.1	5.53733	5.27831	5.21627	5.5653	9.58106	9.4951	9.53675	9.2747
ACT75_RS08975	WP_015971252.1	5.26964	5.0621	5.31851	5.30401	7.40895	7.28382	7.36213	7.08624
ACT75_RS08990	WP_233112505.1	4.45765	4.80767	4.42469	4.8485	8.00068	7.8477	7.9708	7.79077
ACT75_RS09015	WP_005545972.1	4.76639	3.46347	3.57541	4.43825	4.67177	4.69162	5.05355	5.0707
ACT75_RS09020	WP_015971261.1	5.05889	4.76737	4.71449	4.88378	4.40357	4.45381	4.62094	4.85009
ACT75_RS09050	WP_005543045.1	5.48199	4.7259	5.74299	5.1959	8.0945	8.01256	8.14529	7.92936
ACT75_RS09055	WP_005543047.1	7.2985	7.3075	7.47948	7.16607	12.349	12.3119	12.3235	11.6129
ACT75_RS09060	WP_005543049.1	8.57084	8.64078	8.93175	8.42922	14.6778	14.6544	14.374	13.5404
ACT75_RS09070	WP_005543054.1	7.71924	7.79734	8.14412	7.76197	12.1935	12.1467	12.219	11.4047
ACT75_RS09075	WP_005543056.1	5.99816	5.86044	6.18325	5.60811	12.2839	12.0569	12.3752	11.796
ACT75_RS09080	WP_005594017.1	9.5217	9.50597	9.80487	9.44051	10.1588	10.0284	10.0684	9.98236
ACT75_RS09095	WP_005543066.1	7.87235	7.91271	8.15452	7.65374	11.2034	11.1225	11.1882	10.9025
ACT75_RS09105	WP_005543069.1	4.45765	4.22858	4.55607	4.65791	6.23634	6.19436	6.29751	6.21078
ACT75_RS09110	WP_005543071.1	6.62751	6.80879	6.40861	6.89931	11.5597	11.4907	11.4699	10.7514
ACT75_RS09125	WP_236759954.1	6.67763	6.4371	6.96837	6.6144	6.11576	5.9892	6.10378	5.63425
ACT75_RS09135	WP_005543472.1	6.09356	6.18506	6.05582	6.66597	9.92531	9.83549	9.86077	9.52107
ACT75_RS09145	WP_005593716.1	6.68989	6.80879	6.76611	6.47101	12.0825	11.9933	12.0521	11.8011
ACT75_RS09150	WP_005549475.1	8.60037	8.48794	8.69091	8.44406	13.78	13.7457	13.7564	13.8443
ACT75_RS09155	WP_005542240.1	6.8405	6.97728	6.66299	7.07745	7.69603	7.60414	7.55387	7.21136
ACT75_RS09160	WP_005542241.1	6.81833	6.69521	6.79299	6.67606	10.5582	10.5243	10.5421	10.5697
ACT75_RS09165	WP_005542243.1	9.57887	9.35776	9.39805	9.52393	12.9664	12.9033	12.9767	12.9656
ACT75_RS09170	WP_005542245.1	6.53537	6.56017	6.09956	6.60386	11.6467	11.665	11.6791	11.9043
ACT75_RS09175	WP_005542247.1	6.31557	6.21534	6.08513	6.27239	11.8784	11.8654	11.9197	12.0756
ACT75_RS09180	WP_005542252.1	9.26522	9.12238	9.27152	9.14949	13.2952	13.3755	13.3349	13.5041
ACT75_RS09185	WP_005542253.1	9.50618	9.50291	9.41978	9.41059	14.9993	14.9711	14.9127	15.1256
ACT75_RS09190	WP_005542255.1	8.01564	8.13886	7.90214	8.3336	8.32774	8.17797	8.19827	7.7535
ACT75_RS09195	WP_005542257.1	11.3272	11.1003	10.6666	11.7281	10.549	10.5012	10.5577	10.6406
ACT75_RS09200	WP_005542259.1	8.59386	8.3274	8.66446	8.29809	13.1898	13.1678	13.2325	13.124
ACT75_RS09260	WP_005539796.1	8.34132	8.30294	8.18529	8.85288	12.3719	12.3583	12.4932	12.6662
ACT75_RS09265	WP_005550389.1	8.49599	8.63799	8.7122	8.60331	12.7839	12.9912	12.9953	12.8416
ACT75_RS09270	WP_005539800.1	7.47185	7.72553	7.82607	7.58575	12.5346	12.5127	12.5908	12.7011
ACT75_RS09275	WP_005539804.1	11.2075	10.8711	11.271	10.8001	14.586	14.5768	14.6625	14.7444
ACT75_RS09290	WP_005539812.1	8.31781	8.23436	8.68374	8.40817	10.0368	9.89748	9.96228	9.77647
ACT75_RS09295	WP_005550404.1	6.86234	7.03784	7.22686	7.04665	5.59396	5.62525	5.48305	5.52375
ACT75_RS09300	WP_005539816.1	3.52186	4.54699	3.30351	4.57401	10.2755	10.1549	10.3544	10.3782
ACT75_RS09305	WP_005550410.1	3.72619	3.46347	2.53053	3.25655	5.66594	5.63809	5.7285	5.62137
ACT75_RS09310	WP_005554161.1	9.25287	9.38465	9.25228	9.68006	12.2971	12.2708	12.2943	11.8261
ACT75_RS09340	WP_005552251.1	9.24873	9.69645	9.57631	9.39539	9.74833	9.9238	10.2828	10.0403
ACT75_RS09345	WP_005554152.1	8.29391	8.12696	8.33307	8.12464	9.9661	9.99146	10.0958	10.3491
ACT75_RS09350	WP_005550451.1	10.4074	10.2519	10.3867	10.5985	11.776	11.7554	11.8247	11.8328
ACT75_RS09365	WP_005539872.1	10.2661	10.4206	10.3464	10.1937	12.3965	12.4477	12.4914	12.6787
ACT75_RS09370	WP_005550443.1	10.1947	10.0785	10.3003	10.0004	13.5246	13.6882	13.7069	13.8369
ACT75_RS09375	WP_005594732.1	6.70205	6.89549	7.20032	6.96666	10.8926	10.8759	10.9097	10.7613
ACT75_RS09380	WP_005550440.1	6.36229	5.98869	6.60347	5.92834	6.41257	6.35307	6.25396	6.07763
ACT75_RS09385	WP_005594730.1	8.88802	8.56344	8.79212	8.72257	11.2955	11.2204	11.3375	11.0564
ACT75_RS09390	WP_005550429.1	5.42444	4.49857	5.45945	5.25097	7.79164	7.66938	7.71524	7.71372
ACT75_RS09400	WP_005550425.1	3.81844	3.89617	4.17503	3.63335	8.38198	8.27877	8.44069	8.2395
ACT75_RS09405	WP_005567670.1	7.23296	7.08779	7.32838	7.16607	12.3884	12.4327	12.3949	12.4766
ACT75_RS09410	WP_005539893.1	7.70118	7.69898	7.84332	7.88892	13.0659	12.9955	13.2696	13.1051
ACT75_RS09415	WP_005539895.1	7.24963	7.10407	7.16645	7.07745	11.6238	11.6389	11.6084	11.4457
ACT75_RS09420	WP_005539898.1	10.4656	10.5767	10.0996	11.3436	8.19175	8.34722	8.47258	8.90012
ACT75_RS09425	WP_005539900.1	6.70205	6.68443	6.4316	7.52002	8.75281	8.68746	8.77376	8.50606
ACT75_RS09430	WP_005539902.1	6.36229	6.42419	6.08513	6.59325	6.73529	6.535	6.75134	6.37931
ACT75_RS09435	WP_061866586.1	9.74381	9.75302	9.71985	9.76173	14.6525	14.65	14.6223	14.5517
ACT75_RS09450	WP_005542307.1	6.89448	7.39608	7.13176	7.28298	10.5425	10.5655	10.5531	10.655
ACT75_RS09455	WP_005595346.1	6.46576	6.62927	7.06714	6.63525	7.24783	7.23985	7.29926	7.02206
ACT75_RS09460	WP_005542303.1	10.4718	10.2391	10.5831	10.4897	12.1102	12.0935	12.0937	11.9802
ACT75_RS09465	WP_005542301.1	8.39848	8.71947	8.65227	8.53284	13.6477	13.5401	13.598	13.519
ACT75_RS09470	WP_005542300.1	5.42444	5.41504	5.52508	5.04826	9.20112	9.23321	9.35505	9.30078
ACT75_RS09475	WP_005542299.1	6.23417	6.35788	6.64342	5.94513	11.1012	11.0642	11.1481	11.0768
ACT75_RS09480	WP_005545577.1	7.85067	7.61062	7.45163	7.63834	11.3616	11.3439	11.4318	11.3382
ACT75_RS09485	WP_005542297.1	8.56086	8.5839	8.47267	8.3463	6.48755	6.64849	6.61511	6.61706
ACT75_RS09490	WP_005549162.1	10.9736	11.0157	11.1475	11.0344	12.9078	12.9052	12.893	12.6268
ACT75_RS09495	WP_005542295.1	9.26111	9.41105	9.27788	9.06558	9.02903	9.0514	8.96805	8.47455
ACT75_RS09505	WP_005542293.1	7.2985	7.51648	7.85613	7.84485	11.4307	11.3868	11.4585	11.6288
ACT75_RS09510	WP_005545584.1	7.25789	7.42875	7.47948	7.43934	11.7783	11.733	11.8431	12.2481
ACT75_RS09515	WP_005542289.1	5.95817	6.37139	6.23646	6.21815	11.1395	11.0981	11.1583	11.544
ACT75_RS09520	WP_005549166.1	8.26551	8.21201	8.46433	8.18598	12.8143	12.7919	12.8948	13.351
ACT75_RS09525	WP_005544509.1	9.72606	9.85991	9.65903	9.54336	14.5273	14.5577	14.6007	14.9704
ACT75_RS09530	WP_005544510.1	10.7222	10.9626	10.7622	10.7621	13.087	13.0791	13.2442	13.7384
ACT75_RS09555	WP_005549806.1	4.51391	4.16795	4.37809	3.63335	4.3793	4.27466	4.95438	4.99686
ACT75_RS09560	WP_005537951.1	3.14809	2.84255	3.39995	3.71396	6.42151	6.32556	6.7269	6.47616
ACT75_RS09570	WP_005537947.1	9.13449	8.94402	8.99101	9.24583	9.15318	9.06477	9.17834	9.13484
ACT75_RS09575	WP_005537944.1	5.61656	5.15875	5.74299	5.38009	6.15917	6.0101	6.04618	5.96597
ACT75_RS09580	WP_005549811.1	5.9783	6.18506	6.128	6.35011	7.02647	6.88013	7.26615	6.94511
ACT75_RS09585	WP_005537939.1	6.65279	6.47513	6.70134	6.50538	8.98548	8.89505	8.99911	8.95001
ACT75_RS09595	WP_005537932.1	5.99816	5.71966	5.58785	5.8413	9.87765	9.78955	9.99764	10.605
ACT75_RS09600	WP_005537928.1	9.87177	9.81242	9.68558	9.4785	14.5697	14.5473	14.5972	14.597
ACT75_RS09610	WP_005545611.1	8.42073	8.53372	7.91035	8.56851	8.44709	8.38751	8.56523	7.96597
ACT75_RS09615	WP_005537925.1	10.5911	10.7353	10.4613	10.7774	13.7148	13.5082	13.528	12.0907
ACT75_RS09620	WP_005537924.1	9.72903	9.72961	9.41978	9.92619	10.1455	10.0835	10.0041	9.46515
ACT75_RS09625	WP_005545615.1	8.40222	8.32045	8.45874	8.53284	11.138	11.0466	11.1147	10.4982
ACT75_RS09630	WP_005537917.1	9.37372	9.37127	9.0919	9.6316	12.9067	12.8701	12.9709	13.2836
ACT75_RS09635	WP_005537916.1	7.62659	7.58185	7.53363	7.58039	12.8085	12.7747	12.8043	12.5125
ACT75_RS09645	WP_005537901.1	6.31557	6.54832	6.83673	6.29876	11.5124	11.4805	11.5557	11.0813
ACT75_RS09650	WP_005537898.1	6.23417	5.86044	6.05582	5.99438	11.0367	11.0473	11.079	10.5454
ACT75_RS09655	WP_005595325.1	6.43695	6.30254	6.49848	6.37511	10.3408	10.3182	10.3982	10.1785
ACT75_RS09660	WP_005537893.1	8.17244	8.12696	8.37816	8.19654	6.99187	6.8007	6.78463	6.53569
ACT75_RS09665	WP_005537890.1	5.71585	5.53993	5.96416	5.8413	10.5994	10.5706	10.6072	10.2625
ACT75_RS09695	WP_005540356.1	7.29047	7.42227	7.46283	7.24279	11.047	11.0416	11.0572	11.046
ACT75_RS09700	WP_005540354.1	9.91551	9.77986	9.97498	9.52113	9.87813	9.58006	9.92498	9.43861
ACT75_RS09705	WP_005540352.1	9.55392	9.75044	9.78938	9.55844	10.7056	10.6443	10.6883	9.81458
ACT75_RS09710	WP_005540351.1	7.72521	7.94016	8.01683	7.5144	11.0888	11.0728	11.0527	10.2595
ACT75_RS09715	WP_005549138.1	8.41335	8.33086	8.5923	8.13931	8.29122	8.24895	8.28143	8.23
ACT75_RS09720	WP_005540347.1	7.89901	7.65548	7.94272	7.75722	9.59758	9.51525	9.55421	9.4647
ACT75_RS09725	WP_005540345.1	6.33131	6.44989	6.53079	6.62486	8.22	8.1518	8.21893	8.0192
ACT75_RS09730	WP_005540343.1	5.56423	5.63259	5.21627	5.16756	7.10255	7.17394	7.12461	7.04104
ACT75_RS09735	WP_005540341.1	5.66705	5.67679	5.60818	5.16756	7.90858	7.82121	7.79135	7.21992
ACT75_RS09740	WP_005549145.1	7.3535	7.52859	7.66559	7.37262	13.9398	14.1037	13.876	13.9758
ACT75_RS09745	WP_005540337.1	7.18178	7.18279	7.19361	7.26971	8.86996	8.76545	8.83233	8.85093
ACT75_RS09760	WP_005540330.1	8.43172	8.44067	8.56136	8.39295	10.4603	10.3966	10.4593	10.0638
ACT75_RS09765	WP_005540327.1	6.5489	6.95053	6.73871	6.86442	13.324	13.2656	13.2055	12.6073
ACT75_RS09770	WP_014702540.1	5.23659	4.9585	5.07735	4.88378	9.33301	9.29825	9.33804	8.86424
ACT75_RS09775	WP_005540319.1	9.32737	9.47502	9.48032	9.45084	7.28871	7.17173	7.29764	7.17085
ACT75_RS09790	WP_005540313.1	8.64199	8.77897	8.43617	8.95176	11.9739	11.8832	11.9351	11.7347
ACT75_RS09795	WP_061866589.1	6.81833	6.20028	6.61356	6.75438	7.40708	7.38668	7.47126	7.4543
ACT75_RS09800	WP_005540309.1	8.16806	7.81228	7.81736	8.4021	8.98837	8.97439	9.08648	9.11477
ACT75_RS09805	WP_005540307.1	8.13257	8.12696	8.08732	8.34946	11.7798	11.6903	11.7448	11.5118
ACT75_RS09810	WP_005540305.1	8.64515	8.40498	8.57949	8.61386	10.5734	10.3866	10.5647	10.3804
ACT75_RS09815	WP_005540302.1	10.5164	10.3558	10.4703	10.5486	13.4753	13.391	13.46	13.2844
ACT75_RS09820	WP_005540300.1	8.68245	8.6183	8.55875	8.57662	9.08636	9.0131	8.98749	8.7248
ACT75_RS09835	WP_005540292.1	6.70205	7.01219	6.94458	7.031	13.2863	13.2644	13.1883	12.9098
ACT75_RS09845	WP_005540287.1	7.81752	7.64439	7.57553	7.91046	5.9215	5.71403	5.81924	5.4572
ACT75_RS09855	WP_005540280.1	8.35679	8.56638	8.77648	8.44701	14.3195	14.2737	14.2459	14.0054
ACT75_RS09865	WP_005540276.1	6.33131	6.52434	6.42015	5.89415	10.0503	9.95978	10.0899	9.95132
ACT75_RS09870	WP_005540274.1	8.44625	8.33776	8.75385	8.34946	12.1044	12.0529	12.15	12.1294
ACT75_RS09875	WP_005540269.1	6.6402	6.57192	6.49848	6.56092	11.1929	11.147	11.2515	11.3466
ACT75_RS09880	WP_005595076.1	9.60662	9.6122	9.73956	9.7864	11.6578	11.6289	11.7413	11.9434
ACT75_RS09885	WP_005540265.1	6.80711	6.87667	7.08175	6.6558	11.9255	11.9438	11.9632	11.9638
ACT75_RS09890	WP_005540264.1	7.2161	7.13607	7.31607	7.42144	10.4674	10.4233	10.5294	10.5361
ACT75_RS09895	WP_005540262.1	5.80874	6.23024	5.2683	6.41182	11.373	11.3174	11.3563	11.2718
ACT75_RS09900	WP_005540260.1	9.4693	9.45929	9.45107	9.40756	13.9964	13.9593	14.0176	13.8951
ACT75_RS09905	WP_005549823.1	7.11059	7.2647	7.24644	7.22914	12.1906	12.151	12.2122	12.0738
ACT75_RS09910	WP_005549825.1	8.43537	8.61262	8.5923	8.29481	12.2216	12.1414	12.9091	13.7432
ACT75_RS09915	WP_005542482.1	7.55465	7.40267	7.49048	7.42144	9.02353	9.09174	9.10428	8.80797
ACT75_RS09920	WP_005542483.1	8.03019	8.30646	8.21873	8.18951	9.56568	9.57906	9.55141	9.38211
ACT75_RS09925	WP_005542484.1	7.62019	7.68823	7.67525	7.68408	13.4032	13.4343	13.4749	13.3679
ACT75_RS09930	WP_005542485.1	5.26964	5.71966	5.16229	5.82325	8.42651	8.42132	8.53758	8.40489
ACT75_RS09935	WP_005542486.1	8.23236	8.15847	8.41613	8.324	11.8602	11.8172	11.8735	11.8366
ACT75_RS09940	WP_005542487.1	7.40647	7.35587	7.36468	7.1298	4.39451	4.35773	4.43922	4.33583
ACT75_RS09945	WP_005542488.1	9.40008	9.18683	9.39513	9.25428	13.8095	13.8003	13.7056	13.6926
ACT75_RS09950	WP_005542489.1	10.5087	10.3985	10.5248	10.4253	14.735	14.7151	14.6944	14.494
ACT75_RS09955	WP_005542490.1	8.53049	8.35486	8.30844	8.59269	13.1438	13.1162	13.0958	12.8054
ACT75_RS09960	WP_005542491.1	8.95051	8.69819	8.85301	8.83497	7.29318	7.31053	7.21136	6.99137
ACT75_RS09965	WP_005542492.1	4.98119	5.0621	5.10622	5.30401	9.87053	9.76913	9.77473	9.41083
ACT75_RS09970	WP_044116053.1	10.8997	10.7828	11.0243	10.8472	14.4389	14.3864	14.4185	13.6783
ACT75_RS09975	WP_005542495.1	9.4223	9.27033	9.44825	9.05014	13.6103	13.5464	13.5719	13.091
ACT75_RS09980	WP_005542496.1	7.90953	7.80732	7.90214	7.67404	13.0999	13.0311	13.0652	12.7111
ACT75_RS09985	WP_005542497.1	7.28239	6.97728	7.50681	6.95012	12.6111	12.5566	12.5871	12.1559
ACT75_RS09995	WP_005544611.1	5.61656	5.84115	5.68675	5.58686	6.50798	6.7341	6.68854	7.33715
ACT75_RS10000	WP_005544613.1	6.50793	6.4371	6.4316	6.69604	2.43625	2.32632	2.51632	3.03424
ACT75_RS10015	WP_005542183.1	6.33131	6.48759	6.45424	6.59325	9.63297	9.48199	9.5619	9.00655
ACT75_RS10025	WP_005542185.1	4.67063	4.59384	4.71449	4.9847	4.28122	4.28122	4.61316	4.50797
ACT75_RS10030	WP_005542186.1	5.05889	5.4409	5.31851	5.35517	7.92727	7.93535	7.98469	7.87725
ACT75_RS10040	WP_005542188.1	6.60178	6.78879	6.67267	6.94177	8.86574	8.72525	8.84678	8.63061
ACT75_RS10080	WP_005542205.1	8.50296	8.57225	8.50826	8.32079	11.4086	11.3714	11.3387	10.8586
ACT75_RS10085	WP_005542207.1	11.9277	11.6253	11.9616	11.7104	9.58868	9.5838	9.62735	9.39077
ACT75_RS10090	WP_143247869.1	12.284	12.1461	12.5446	12.1379	11.8811	11.8696	11.9353	11.4985
ACT75_RS10100	WP_005542212.1	6.46576	6.35788	6.31276	6.62486	9.23056	9.26076	9.2787	9.31274
ACT75_RS10105	WP_005542214.1	7.17307	7.2056	7.59094	7.34757	9.34999	9.30692	9.40163	9.36783
ACT75_RS10110	WP_005542216.1	6.53537	6.80879	6.60347	6.6558	9.6584	9.64891	9.72347	9.81409
ACT75_RS10115	WP_005542218.1	8.17244	8.11496	8.26748	8.03727	4.96868	4.5736	5.13189	5.27192
ACT75_RS10120	WP_005542219.1	9.64649	9.21708	9.36856	9.45963	12.5604	12.4587	12.5756	12.7126
ACT75_RS10125	WP_005542220.1	4.45765	3.24605	4.17503	4.17903	6.8523	6.81321	6.89518	7.03523
ACT75_RS10130	WP_005542222.1	5.87468	5.53993	5.76126	5.45236	9.48643	9.4067	9.4656	9.55379
ACT75_RS10135	WP_005549367.1	6.33131	6.02333	6.14201	6.38745	7.40708	7.3901	7.52375	7.37292
ACT75_RS10140	WP_005552753.1	3.14809	3.35886	2.96818	3.8628	8.65277	8.6282	8.65435	8.64802
ACT75_RS10145	WP_005542226.1	7.33018	7.35587	6.99949	7.98545	10.6187	10.5471	10.6465	10.7177
ACT75_RS10155	WP_005542229.1	8.37968	8.25637	8.09093	8.26837	8.83832	8.74571	8.80213	8.70511
ACT75_RS10165	WP_005540377.1	7.6456	7.42227	7.53894	7.72355	9.00395	8.9151	9.04526	8.86273
ACT75_RS10170	WP_005549377.1	7.90953	8.00226	7.70387	8.69801	9.93451	9.88877	9.92753	9.8405
ACT75_RS10175	WP_005549378.1	7.90953	8.02808	8.05065	7.97322	10.9396	10.8772	10.9426	10.8868
ACT75_RS10180	WP_005542405.1	7.24963	7.33534	7.24644	7.20842	12.3832	12.3299	12.4254	12.1563
ACT75_RS10185	WP_005542406.1	7.60732	7.56432	7.29114	7.64863	9.28993	9.30802	9.38545	9.31773
ACT75_RS10195	WP_005542409.1	5.50993	5.18958	5.10622	5.1959	6.01503	6.03652	5.9872	5.96902
ACT75_RS10200	WP_005542410.1	6.80711	6.6066	6.71078	6.67606	11.7384	11.7019	11.7917	11.6828
ACT75_RS10205	WP_005542411.1	8.50296	7.98918	8.41325	7.91046	5.21307	4.93786	5.18185	5.09883
ACT75_RS10210	WP_005542412.1	8.48899	7.88	8.14063	8.12833	10.8681	10.825	10.9619	11.0796
ACT75_RS10225	WP_005542415.1	9.43875	9.37797	9.61826	9.56389	12.254	12.215	12.3676	12.5451
ACT75_RS10230	WP_005542416.1	7.07363	6.92327	6.97621	7.30266	10.2228	10.2265	10.2951	10.2229
ACT75_RS10235	WP_005542418.1	5.85303	5.87947	5.7793	5.70989	11.4036	11.3203	11.3728	11.1983
ACT75_RS10245	WP_005542419.1	6.66526	6.59513	6.99949	6.78269	10.0246	9.99739	9.42126	9.67617
ACT75_RS10250	WP_032998675.1	7.73708	7.66099	7.67043	7.68408	8.81307	8.77333	8.83121	8.84249
ACT75_RS10255	WP_005542421.1	9.04185	9.17147	9.13632	9.29087	13.9698	14.0361	14.0537	14.1782
ACT75_RS10260	WP_005542422.1	8.47488	8.35826	8.7447	8.28825	11.9745	11.8739	11.9216	11.6636
ACT75_RS10270	WP_005542424.1	5.71585	5.02838	5.96416	5.62905	9.40774	9.30168	9.40125	9.20824
ACT75_RS10275	WP_005542426.1	6.18303	6.35788	6.87917	6.47101	9.7467	9.67625	9.81649	9.41036
ACT75_RS10280	WP_005542427.1	8.00096	8.01092	8.3573	8.18951	11.4777	11.138	11.6226	11.9295
ACT75_RS10285	WP_005542428.1	5.73964	5.97105	5.88305	6.10313	10.7224	10.6846	10.7559	10.5663
ACT75_RS10290	WP_005542429.1	8.22395	8.2852	8.18191	7.84037	12.9581	12.9373	12.8666	12.8563
ACT75_RS10295	WP_005542430.1	5.33357	5.56366	6.04094	5.52118	11.3434	11.3446	11.3391	11.2518
ACT75_RS10305	WP_005542432.1	8.10077	7.67195	8.16142	8.22088	9.81811	9.78862	9.7654	9.6428
ACT75_RS10310	WP_005542433.1	6.8405	6.79882	6.78409	6.58255	11.5068	11.4837	11.5373	11.4483
ACT75_RS10315	WP_005542434.1	8.13257	8.18931	8.50284	8.52728	3.58337	3.50703	3.59921	3.44409
ACT75_RS10320	WP_005542435.1	6.92593	7.05468	7.15957	7.16607	10.5155	10.3669	10.5098	11.0117
ACT75_RS10330	WP_005542438.1	5.59063	4.88506	4.89079	4.73719	9.92955	9.96055	10.004	10.0372
ACT75_RS10335	WP_005542439.1	6.71411	6.57192	6.67267	6.58255	10.3243	10.2495	10.3324	10.1131
ACT75_RS10340	WP_005550377.1	7.79499	7.50427	7.82607	8.03727	13.3243	13.3118	13.3928	13.3465
ACT75_RS10345	WP_014702560.1	9.15454	9.07776	8.80318	9.01875	5.7297	5.73688	6.08796	5.93821
ACT75_RS10350	WP_005542443.1	10.7735	10.8894	10.8156	10.8354	14.3495	14.2982	14.2592	14.3796
ACT75_RS10355	WP_005542444.1	8.72776	8.66292	8.66203	8.68807	11.9678	11.9378	11.9783	11.9711
ACT75_RS10360	WP_005542445.1	7.62019	7.62196	7.87722	8.08731	4.89357	4.83456	4.90211	4.58426
ACT75_RS10365	WP_005542446.1	8.19413	8.40498	8.22203	8.23461	14.0172	14.0714	14.1043	14.2353
ACT75_RS10370	WP_005542447.1	7.87772	7.79233	7.81736	8.07591	5.76174	5.98217	5.90566	5.85926
ACT75_RS10380	WP_005542449.1	3.4077	3.12368	3.93862	3.45722	6.3437	6.29345	6.2338	6.13853
ACT75_RS10385	WP_005542450.1	7.85612	7.9492	7.88557	7.74768	11.1577	11.1453	11.1934	11.0813
ACT75_RS10390	WP_005542451.1	7.99108	8.07424	7.91443	8.19654	15.1679	15.2082	15.2252	15.6121
ACT75_RS10395	WP_005542452.1	6.36229	6.47513	6.36148	6.7352	11.3741	11.3707	11.4097	11.6249
ACT75_RS10400	WP_005551246.1	8.53049	8.4566	8.70985	8.58199	14.5519	14.5537	14.5186	14.774
ACT75_RS10405	WP_005552864.1	6.86234	7.19804	7.20032	7.26303	11.1867	11.1496	11.227	11.0145
ACT75_RS10410	WP_236759977.1	6.34688	6.04034	6.14201	6.27239	1.93504	2.03162	2.26141	2.06243
ACT75_RS10425	WP_005544504.1	7.24963	6.99484	7.27215	7.24957	13.4075	13.3368	13.467	13.2446
ACT75_RS10430	WP_005544502.1	6.85146	7.06303	7.02995	7.031	7.55489	7.38287	7.49545	7.14948
ACT75_RS10460	WP_005542338.1	5.3645	5.24933	5.74299	5.30401	9.96801	9.88837	9.93132	9.63689
ACT75_RS10465	WP_005550711.1	6.28356	6.23024	6.40861	6.32466	8.99612	8.96079	9.04321	8.85739
ACT75_RS10480	WP_005542343.1	8.63883	8.59545	8.56396	8.44406	9.02793	8.94666	9.06584	8.91008
ACT75_RS10485	WP_005565835.1	7.66437	7.5406	7.43465	7.71378	10.4621	10.3955	10.4727	10.4453
ACT75_RS10490	WP_005542351.1	7.58779	7.59343	7.25291	7.74289	8.27096	8.18017	8.33663	8.56993
ACT75_RS10495	WP_005542350.1	7.96609	8.1349	7.84332	7.9895	8.83275	8.83107	8.85739	8.77899
ACT75_RS10500	WP_005542348.1	9.79011	9.89307	9.9007	9.89735	11.4898	11.2096	11.7081	11.9807
ACT75_RS10505	WP_005542347.1	8.12807	7.96265	8.25786	8.20702	10.4798	10.4278	10.4804	10.308
ACT75_RS10510	WP_005594151.1	8.82826	8.74305	9.01404	8.53562	10.9648	10.8671	10.9708	10.8982
ACT75_RS10515	WP_061866590.1	7.85067	7.467	7.63123	7.66899	10.4163	10.4213	10.4617	10.354
ACT75_RS10520	WP_005551345.1	6.87313	7.05468	7.02995	6.82867	10.53	10.4815	10.5357	10.4343
ACT75_RS10525	WP_005543005.1	6.87313	6.97728	6.98401	7.03885	10.9913	10.9323	10.8853	10.416
ACT75_RS10530	WP_005543001.1	9.07962	8.82878	8.75385	8.79384	11.1936	11.1138	11.1163	10.4095
ACT75_RS10535	WP_005542998.1	8.10536	7.91271	8.00154	7.92323	12.0015	11.9584	12.0088	11.3752
ACT75_RS10540	WP_005542996.1	7.88841	7.95369	7.61122	7.67404	7.81755	7.47985	7.65208	6.69531
ACT75_RS10545	WP_005542994.1	15.1974	15.3229	15.3024	14.9182	11.1749	11.0212	11.1182	10.2886
ACT75_RS10555	WP_005553737.1	7.78359	7.98039	7.86037	8.69553	6.24644	6.14034	6.27467	5.70185
ACT75_RS10560	WP_005540915.1	5.85303	5.76131	5.88305	6.14734	11.4199	11.3721	11.4259	11.3121
ACT75_RS10565	WP_005540916.1	8.83655	8.77389	8.74699	9.36919	9.45594	9.20004	9.34265	9.02341
ACT75_RS10575	WP_005540922.1	8.0541	8.04924	8.00538	8.25496	11.0841	11.0121	11.0917	11.2782
ACT75_RS10580	WP_005540924.1	8.1768	8.03658	7.94672	8.99877	10.897	10.8419	10.9325	11.1238
ACT75_RS10595	WP_005540930.1	8.31385	8.15066	8.22861	8.42024	10.1678	10.1345	10.2376	10.0461
ACT75_RS10600	WP_005540931.1	6.97686	7.06303	7.03746	6.96666	10.5274	10.561	10.478	10.2785
ACT75_RS10605	WP_005540933.1	6.53537	6.64047	6.8958	6.83769	8.69654	8.58161	8.61836	8.29589
ACT75_RS10615	WP_005540937.1	6.21733	6.04034	6.128	6.81959	8.51391	8.57328	8.58261	8.21379
ACT75_RS10665	WP_005540958.1	6.37753	6.44989	6.14201	6.59325	10.5476	10.5123	10.5065	10.3676
ACT75_RS10670	WP_005540960.1	7.47893	7.32843	7.40591	7.34757	8.55444	8.46665	8.51913	8.42744
ACT75_RS10675	WP_005540961.1	6.46576	6.39803	6.59331	6.63525	11.3694	11.4378	11.4012	11.327
ACT75_RS10680	WP_061866591.1	7.96104	7.93562	8.16828	7.77142	14.2668	14.2395	14.2873	14.3501
ACT75_RS10685	WP_005540965.1	9.30761	9.33897	9.4913	9.45524	14.1515	14.2855	14.0768	14.1165
ACT75_RS10690	WP_005540967.1	8.6763	8.74305	8.76521	8.39601	14.0756	14.0699	14.1084	14.0882
ACT75_RS10695	WP_005540969.1	6.01775	5.97105	5.96416	6.04199	6.84789	6.7347	7.03959	6.71484
ACT75_RS10705	WP_041160760.1	6.60178	6.37139	6.40861	6.37511	7.64383	7.4543	7.51681	7.22971
ACT75_RS10710	WP_060828898.1	7.23296	6.9595	7.51222	7.04665	8.09729	7.97308	8.08585	7.80137
ACT75_RS10715	WP_044116135.1	7.81752	7.65548	8.03572	7.76197	10.9779	10.8798	10.9233	10.7057
ACT75_RS10720	WP_005544516.1	7.95088	7.73078	7.68963	7.81775	6.18477	6.14574	6.26725	6.05865
ACT75_RS10730	WP_014702570.1	4.56807	4.84688	4.37809	4.73719	9.30772	9.24605	9.22748	8.97135
ACT75_RS10735	WP_005542089.1	4.33808	5.02838	4.92361	4.81235	8.9716	8.91365	8.96015	8.771
ACT75_RS10745	WP_005539956.1	9.3488	9.40942	9.52109	9.261	14.3702	14.3629	14.3067	13.7884
ACT75_RS10755	WP_005539954.1	7.568	7.24282	7.55996	7.45701	11.1328	11.126	11.1817	10.4347
ACT75_RS10760	WP_005555043.1	8.36446	8.56932	8.41901	8.53006	14.4125	14.3808	14.3847	14.4463
ACT75_RS10775	WP_005542265.1	8.55081	8.58679	8.7832	8.51889	11.6885	11.5873	11.6959	11.5792
ACT75_RS10780	WP_071805301.1	9.83635	9.81489	9.72916	9.53645	12.4959	12.5409	12.5945	12.4909
ACT75_RS10790	WP_005542276.1	6.58874	7.06303	6.63354	6.80125	13.696	13.6052	13.5567	13.5604
ACT75_RS10800	WP_005554604.1	5.16811	5.38871	5.68675	5.42867	4.77768	4.69899	4.87634	4.76369
ACT75_RS10810	WP_005538890.1	6.26728	5.76131	5.89964	5.87675	5.37829	5.29804	5.2948	5.12278
ACT75_RS10815	WP_005538891.1	6.50793	6.47513	6.31276	6.67606	11.0056	10.944	11.0235	10.8345
ACT75_RS10820	WP_005538892.1	9.56229	9.4257	9.67237	9.74384	11.2768	11.2117	11.2937	11.1272
ACT75_RS10825	WP_005538893.1	6.89448	6.93242	7.0148	6.97486	10.7879	10.7284	10.6856	10.2276
ACT75_RS10830	WP_005538894.1	6.33131	6.67356	6.81939	6.68609	12.5207	12.533	12.5365	12.4496
ACT75_RS10835	WP_005538896.1	8.40965	8.31697	8.69567	8.49342	13.6092	13.5963	13.6385	13.3944
ACT75_RS10840	WP_005538897.1	7.52072	7.2206	7.65096	7.40333	9.87304	9.88279	9.92916	9.6584
ACT75_RS10845	WP_005538899.1	3.90515	4.63922	4.71449	4.43825	10.8153	10.7544	10.8419	10.8234
ACT75_RS10850	WP_005538901.1	5.56423	5.87947	6.04094	5.5653	8.87783	8.83888	8.91589	9.01063
ACT75_RS10860	WP_005538905.1	5.50993	5.74064	6.11385	5.97815	6.57961	6.32317	6.54253	6.73111
ACT75_RS10870	WP_005538912.1	5.87468	5.18958	5.74299	5.13864	10.8742	10.8292	10.7994	10.7029
ACT75_RS10880	WP_005538916.1	8.54744	8.41806	8.65472	8.4733	13.9209	13.7682	14.0095	13.8602
ACT75_RS10885	WP_005538918.1	7.53439	7.42227	7.57553	7.18033	11.684	11.6469	11.7408	11.7035
ACT75_RS10890	WP_005538920.1	8.54744	8.30646	8.68614	8.15022	12.6868	12.6759	12.7381	12.7585
ACT75_RS10895	WP_005538922.1	8.42807	8.42131	8.58975	8.38989	13.7978	13.8374	13.7556	13.795
ACT75_RS10900	WP_005538924.1	6.09356	6.07378	5.89964	6.20426	7.0839	6.95438	7.00581	7.07259
ACT75_RS10905	WP_005538926.1	5.30196	5.36189	5.3907	5.70989	8.38827	8.2965	8.29203	8.28368
ACT75_RS10940	WP_005544527.1	7.2985	7.07133	7.30988	7.31564	10.4474	10.3621	10.468	10.4447
ACT75_RS10945	WP_005544530.1	5.99816	5.63259	5.70574	5.89415	10.8185	10.774	10.8526	10.819
ACT75_RS10950	WP_005550094.1	7.06424	7.02934	7.30988	7.18033	10.0934	10.1677	10.1935	10.3845
ACT75_RS10955	WP_005544557.1	7.67057	7.62196	7.87722	7.71867	12.5246	12.4494	12.519	12.3638
ACT75_RS10960	WP_005544554.1	7.39902	7.40267	7.68486	7.27636	12.2995	12.2522	12.3442	12.2734
ACT75_RS10965	WP_005544553.1	8.7218	8.7991	9.07739	9.05401	11.8554	11.7952	11.8807	11.7338
ACT75_RS10970	WP_005544552.1	8.74255	8.67387	8.69329	9.03256	14.1998	14.143	14.188	14.2252
ACT75_RS10975	WP_005550101.1	3.4077	2.84255	4.17503	4.53016	7.79393	7.81104	7.80877	7.70795
ACT75_RS10980	WP_005537755.1	8.12807	8.02808	8.15797	8.06443	12.8953	13.0363	13.0282	13.0575
ACT75_RS10985	WP_005537756.1	6.72607	6.74795	6.93657	6.37511	11.7023	11.6829	11.7428	11.678
ACT75_RS10990	WP_005537758.1	6.67763	6.53638	6.71078	6.52786	9.85673	9.81868	9.88568	9.82213
ACT75_RS11005	WP_005537765.1	7.19904	6.97728	7.63123	7.16607	12.4748	12.403	12.5537	12.6603
ACT75_RS11010	WP_005537767.1	5.09622	4.88506	4.37809	4.39	5.87887	5.9099	5.7297	5.62396
ACT75_RS11020	WP_005537770.1	7.45758	7.51039	7.47395	7.34124	12.8738	12.8011	12.8952	12.9747
ACT75_RS11025	WP_005552896.1	7.33799	7.10407	7.23342	7.61229	11.289	11.2483	11.2077	11.1528
ACT75_RS11030	WP_005537774.1	7.47893	7.42875	7.59604	7.83137	11.5445	11.4575	11.5135	11.3322
ACT75_RS11035	WP_061866592.1	8.96067	8.90507	8.98519	8.92661	13.5648	13.548	13.673	13.7826
ACT75_RS11045	WP_005537787.1	7.86155	7.86575	8.22533	8.10983	14.507	14.5232	14.443	14.2534
ACT75_RS11050	WP_005537789.1	8.62293	8.58969	8.83156	8.82139	4.66175	4.69162	4.82336	4.36701
ACT75_RS11055	WP_005537795.1	6.16558	6.33048	6.22334	6.24552	9.31264	9.26656	9.32609	9.20587
ACT75_RS11060	WP_005550081.1	9.455	9.33897	9.54502	9.261	13.5278	13.4533	13.4395	13.3677
ACT75_RS11065	WP_005537798.1	9.7171	9.63478	9.98862	9.90274	7.65714	7.59165	7.57004	7.55353
ACT75_RS11070	WP_005537800.1	9.80146	9.87065	9.82672	9.69379	11.972	11.9499	12.0073	12.1824
ACT75_RS11075	WP_005550078.1	9.41309	9.34925	9.50898	9.49285	14.4728	14.3559	14.2615	14.0581
ACT75_RS11080	WP_005537806.1	9.4817	9.45613	9.98084	9.54474	14.1409	14.1057	14.1621	14.2398
ACT75_RS11085	WP_005537807.1	9.2508	9.35606	9.63074	9.35197	12.5603	12.2841	12.6894	12.6355
ACT75_RS11090	WP_005537808.1	8.21124	8.36165	8.70277	8.33041	12.1559	12.1119	12.1311	12.0092
ACT75_RS11095	WP_005543653.1	6.76136	6.62927	6.71078	6.35011	10.0757	10.0314	10.1056	9.81345
ACT75_RS11100	WP_032999032.1	7.45039	7.3694	7.57553	7.28298	9.1496	9.11775	9.19386	9.19928
ACT75_RS11105	WP_005543657.1	7.33018	7.35587	7.48499	7.38498	10.0156	9.94585	9.97023	9.84936
ACT75_RS11110	WP_005543658.1	7.30648	7.15962	7.24644	7.05441	11.7794	11.7089	11.9054	12.1398
ACT75_RS11125	WP_005543664.1	7.06424	7.05468	7.38249	6.96666	8.94421	8.86819	8.99188	9.09034
ACT75_RS11130	WP_005543665.1	6.5623	6.47513	6.56239	6.80125	12.6048	12.5608	12.5367	12.3077
ACT75_RS11140	WP_005543669.1	7.00658	7.49195	6.85385	7.56417	4.21421	4.29101	3.95163	4.28122
ACT75_RS11145	WP_005543671.1	10.2108	9.8394	10.2043	9.90059	14.4603	14.496	14.19	14.4553
ACT75_RS11155	WP_005543674.1	8.10993	8.23066	8.42762	8.06443	14.1439	14.166	14.2078	14.3741
ACT75_RS11160	WP_005543676.1	6.80711	6.62927	6.56239	6.35011	10.4833	10.3931	10.5399	10.4766
ACT75_RS11165	WP_005543678.1	7.79499	7.90808	8.02819	8.01756	9.97795	9.96049	9.98814	9.81515
ACT75_RS11170	WP_005543680.1	7.2161	7.24282	7.43465	7.22914	3.85816	3.8226	4.07385	3.8226
ACT75_RS11175	WP_005594687.1	8.61331	8.67931	8.24494	8.95798	9.78451	9.74685	9.79322	9.57514
ACT75_RS11180	WP_061866593.1	8.04935	7.77719	8.06543	7.71867	12.7585	12.7442	12.7894	12.7018
ACT75_RS11185	WP_005543509.1	3.62764	3.46347	3.08883	3.36037	6.91536	6.95027	7.12233	6.99886
ACT75_RS11190	WP_005543506.1	6.5623	5.86044	5.99536	6.11802	9.58172	9.56156	9.65414	9.5182
ACT75_RS11195	WP_005543504.1	3.62764	4.03845	4.17503	3.63335	3.0951	3.16773	3.52926	3.08012
ACT75_RS11200	WP_032997116.1	5.53733	5.53993	5.60818	5.76768	9.22366	9.37791	9.23564	9.26697
ACT75_RS11205	WP_005543500.1	13.3755	13.0405	11.9415	12.1924	10.1693	9.72896	10.2529	10.4823
ACT75_RS11210	WP_005543498.1	5.05889	4.68321	4.82283	4.6981	3.23012	3.23689	3.34733	3.28992
ACT75_RS11215	WP_032997124.1	0.90602	2.03084	1.89925	1.65042	6.57227	6.55206	6.7742	6.81265
ACT75_RS11220	WP_005543494.1	5.50993	5.21977	5.45945	5.13864	6.33189	6.47687	6.42522	6.36393
ACT75_RS11230	WP_005543490.1	1.85663	2.67835	2.53053	2.58293	3.37827	3.27684	3.46153	3.18183
ACT75_RS11245	WP_005543485.1	7.30648	7.37611	7.53363	7.23598	6.65861	6.84623	6.94924	7.25993
ACT75_RS11250	WP_005554210.1	5.30196	5.587	5.62822	5.62905	11.7768	11.7078	11.8037	11.607
ACT75_RS11255	WP_005565741.1	4.51391	4.88506	4.82283	4.43825	3.21649	3.86691	4.11851	4.35462
ACT75_RS11290	WP_005537563.1	9.39447	9.2811	9.52645	9.49142	5.6908	5.74284	5.76642	5.73808
ACT75_RS11295	WP_005550680.1	4.85618	5.0621	5.36704	5.35517	11.3158	11.3151	11.3163	11.0585
ACT75_RS11300	WP_005537568.1	5.42444	5.86044	5.70574	5.62905	9.40998	9.29977	9.31793	8.7901
ACT75_RS11305	WP_005537570.1	9.79863	9.80248	9.30616	9.98625	10.5559	10.4957	10.5046	10.1229
ACT75_RS11310	WP_005537572.1	8.57745	8.53071	8.4782	8.38989	13.1968	13.1824	13.222	13.2918
ACT75_RS11315	WP_005537579.1	7.51384	7.34221	7.81299	7.62276	8.30638	8.1365	8.24077	7.8327
ACT75_RS11320	WP_005537580.1	11.4013	10.6423	11.4891	11.1238	14.3609	14.3995	14.3326	14.4399
ACT75_RS11325	WP_005537595.1	9.70355	9.75817	9.714	10.1336	11.5027	11.4171	11.4927	10.6357
ACT75_RS11330	WP_005537602.1	7.90428	7.70433	7.9626	8.05285	6.34291	6.3382	6.36006	6.44069
ACT75_RS11335	WP_005537604.1	9.00551	8.80658	8.87415	9.04235	11.471	11.4443	11.5509	11.2787
ACT75_RS11340	WP_005537607.1	7.85612	7.41577	7.46283	8.0096	9.40895	9.37033	9.33814	8.80042
ACT75_RS11345	WP_014702195.1	8.59386	8.3951	8.70041	8.20702	4.75899	4.47972	4.5922	4.02385
ACT75_RS11360	WP_005544327.1	6.45143	6.39803	6.128	6.42386	11.87	11.7899	11.7663	10.8938
ACT75_RS11365	WP_005544324.1	7.11059	7.05468	6.77512	6.92494	12.8764	12.8003	12.8545	12.349
ACT75_RS11370	WP_005544322.1	6.25082	6.20028	6.22334	6.19024	9.40483	9.37858	9.41484	8.88121
ACT75_RS11375	WP_005544321.1	10.1915	9.99367	10.1333	9.91238	15.5143	15.527	15.4691	15.661
ACT75_RS11380	WP_005544319.1	6.96681	6.86717	7.11765	6.45936	11.8639	11.8036	11.8585	11.7186
ACT75_RS11385	WP_005544317.1	7.76633	7.75674	7.87722	7.62276	13.0276	12.9677	13.0092	12.989
ACT75_RS11420	WP_005544306.1	8.42807	8.62958	8.6596	8.36826	7.13098	6.97325	7.26532	6.8545
ACT75_RS11425	WP_005595500.1	8.98327	8.7688	8.99101	8.79152	13.6252	13.5731	13.6235	12.9727
ACT75_RS11430	WP_005543457.1	7.93036	8.12696	8.0691	7.83588	7.16864	7.16509	7.25619	6.92482
ACT75_RS11435	WP_005543455.1	8.79742	8.86026	8.63504	8.93924	8.65924	8.32516	8.72721	8.50536
ACT75_RS11450	WP_005543449.1	8.34132	8.2852	8.18191	8.54115	10.9099	10.8677	11.0516	10.9917
ACT75_RS11455	WP_005543446.1	4.89906	4.80767	5.04788	4.73719	7.28708	7.22461	7.39692	7.00581
ACT75_RS11460	WP_005543444.1	5.78607	5.21977	5.60818	5.91135	10.0638	9.98519	10.0922	9.83563
ACT75_RS11465	WP_005543441.1	6.03708	5.76131	6.48754	6.04199	7.75968	7.78126	7.71494	7.65556
ACT75_RS11470	WP_005543439.1	3.28373	3.35886	3.39995	2.40012	8.28266	8.28287	8.3148	8.23929
ACT75_RS11475	WP_005543437.1	3.14809	4.44846	2.96818	3.14468	5.2948	5.07448	5.16598	4.79153
ACT75_RS11480	WP_005543435.1	3.90515	4.34271	4.32994	4.06072	10.4669	10.3692	10.4165	10.2564
ACT75_RS11485	WP_005543432.1	7.1377	7.25745	7.23342	7.06981	10.2465	10.313	10.3053	10.1527
ACT75_RS11490	WP_005543430.1	6.14791	6.54832	6.7479	6.44762	11.2046	11.1304	11.2039	11.0141
ACT75_RS11500	WP_005548951.1	8.28585	8.24907	8.33917	7.94009	11.7061	11.6874	11.7632	11.8352
ACT75_RS11505	WP_005543396.1	6.87313	6.73755	6.94458	6.66597	13.2038	13.1805	13.225	13.1577
ACT75_RS11510	WP_005543399.1	8.70679	8.72738	8.7832	8.60596	13.3043	13.2529	13.3377	13.4117
ACT75_RS11515	WP_005543400.1	8.4244	8.62958	8.57691	8.3336	13.6341	13.6928	13.6032	13.7481
ACT75_RS11520	WP_005543402.1	7.68901	7.95818	7.85613	7.65374	10.2699	10.2293	10.3309	10.3442
ACT75_RS11530	WP_005543406.1	6.13002	6.42419	6.38524	6.2319	11.9016	11.7864	11.9386	12.3037
ACT75_RS11535	WP_005566283.1	7.41389	7.2206	7.49048	7.47447	4.04328	4.00811	4.5736	4.15112
ACT75_RS11700	WP_005553148.1	2.83129	2.67835	2.96818	3.8628	2.81658	2.70386	2.40053	2.83454
ACT75_RS11745	WP_005547235.1	3.62764	2.84255	3.39995	2.74516	5.29966	5.29156	5.50704	5.30128
ACT75_RS11795	WP_005543607.1	8.8448	8.88873	8.83587	8.90317	10.4369	10.8649	10.8761	10.9985
ACT75_RS11995	WP_081110729.1	5.09622	5.27831	5.21627	5.32982	11.8387	11.7655	11.7879	11.2935
ACT75_RS12135	WP_005545534.1	1.85663	0.825057	2.14168	2.74516	8.7077	8.77754	8.78506	9.03061
ACT75_RS12235	WP_005542274.1	6.03708	6.21534	5.7793	5.70989	11.3387	11.3151	11.245	11.5179
ACT75_RS12265	WP_005553960.1	9.65746	9.60221	9.66753	9.61201	8.68947	8.47652	8.85547	8.87743
ACT75_RS12420	WP_014702342.1	7.38401	7.23545	7.20032	7.40333	11.2216	11.1126	11.1089	10.7385
ACT75_RS12475	WP_014702394.1	6.70205	6.64047	6.80185	7.0926	5.9972	5.97713	5.96902	5.89393
ACT75_RS12545	WP_005594313.1	3.72619	3.81939	4.28013	4.34008	5.39805	5.3629	5.34735	5.3567
ACT75_RS12560	WP_019518458.1	1.45824	2.49304	2.53053	1.94573	1.66086	2.07759	2.49389	2.35148
ACT75_RS12590	WP_005542407.1	7.01635	6.58357	6.7479	6.87322	3.60445	4.02776	4.95027	4.56017
ACT75_RS12595	WP_143106533.1	0	1.72893	2.14168	1.27867	5.60838	5.61229	5.75232	5.60838
ACT75_RS12630	WP_005538872.1	6.62751	6.31658	6.08513	6.81045	8.99138	8.95605	8.9376	9.12404
ACT75_RS12660	WP_005540118.1	7.15549	7.15182	7.32838	7.21536	8.68096	8.54014	9.12826	9.88609
ACT75_RS12690	WP_005543716.1	4.27435	4.59384	4.89079	5.01683	7.23564	7.14859	7.00779	6.70327
ACT75_RS12750	WP_005542624.1	4.94071	5.0621	4.85721	5.10914	4.47972	4.33583	4.62352	4.48257
ACT75_RS12765	WP_005546808.1	6.39262	6.66261	6.3251	6.50538	9.41148	9.28607	9.35243	9.37446
ACT75_RS12785	WP_005594036.1	7.15549	7.14397	6.71078	8.07972	9.77814	9.80044	9.87141	9.68362
ACT75_RS12830	WP_061866527.1	10.7326	10.4487	10.4122	10.8721	14.1932	14.1962	14.2786	13.9865
ACT75_RS12880	WP_014702551.1	9.90239	9.62776	9.98182	9.63419	13.2922	13.1967	13.1785	12.6028
ACT75_RS12980	WP_005544161.1	0.90602	0	0	0	7.025	6.94253	7.05738	6.96919
ACT75_RS13030	WP_005595413.1	4.76639	4.59384	4.28013	4.95184	4.85009	4.82111	4.74244	4.80754
ACT75_RS13035	WP_230456995.1	0.90602	1.72893	2.34917	2.19074	4.20734	4.19696	4.51077	4.31359

## Sheet: Aa Y4
The raw abundance values (log2 transformed) of paired datasets with both mRNA (x1, x2, x3, x4) and protein (y1, y2, y3, y4) detected for Aggregatibacter actinomycetemcomitans Aa Y4
locustag	entry	x1	x2	x3	x4	y1	y2	y3	y4
HMPREF9996_RS00025	WP_005540434.1	5.68895	5.72032	5.18093	5.87883	8.55749	8.70007	9.36468	8.81985
HMPREF9996_RS00035	WP_005549668.1	6.81004	7.16223	6.97091	7.05416	7.949	8.0511	8.05496	7.75069
HMPREF9996_RS00045	WP_005540426.1	10.288	10.1455	10.1593	10.0778	6.7283	6.67102	6.91851	6.72506
HMPREF9996_RS00050	WP_005540424.1	10.9346	11.4423	10.655	11.0948	10.948	10.9913	11.1019	11.0441
HMPREF9996_RS00055	WP_005595522.1	10.7349	10.4719	10.453	10.5211	10.414	10.5211	10.4168	10.2801
HMPREF9996_RS00060	WP_005540420.1	11.8033	11.5193	11.5169	11.5849	12.2993	12.1703	12.4171	12.3112
HMPREF9996_RS00065	WP_005553711.1	10.9584	10.9541	10.9198	10.8199	9.80607	9.8092	9.66027	9.80255
HMPREF9996_RS00070	WP_005540415.1	10.6679	10.6329	10.4636	10.5282	11.4942	11.4652	11.5638	11.4629
HMPREF9996_RS00075	WP_005595521.1	10.4438	10.3171	10.4193	10.5219	14.9067	14.947	14.9862	15.1102
HMPREF9996_RS00080	WP_005540410.1	11.9246	11.6964	11.7823	11.7621	14.9702	15.0334	14.8458	14.888
HMPREF9996_RS00085	WP_005540408.1	10.4708	10.4156	10.3359	10.4841	11.6893	11.7739	11.6098	11.5077
HMPREF9996_RS00090	WP_005540406.1	10.7543	10.645	10.6146	10.5609	4.21351	6.46953	4.32697	4.38381
HMPREF9996_RS00095	WP_005540404.1	9.79942	9.74778	9.57063	9.68201	9.33658	9.34261	9.56147	9.43587
HMPREF9996_RS00100	WP_005540402.1	10.2369	10.2153	10.1655	10.0908	11.8413	11.7903	11.8993	11.8238
HMPREF9996_RS00105	WP_005540399.1	9.88356	9.96994	9.91395	9.85436	14.4867	14.5011	14.5534	14.6034
HMPREF9996_RS00110	WP_005540393.1	10.8462	11.1536	10.8992	10.8581	13.4147	13.4127	13.4587	13.4371
HMPREF9996_RS00115	WP_005553196.1	9.49539	9.56539	9.4322	9.32148	10.6051	10.6715	10.4668	10.3224
HMPREF9996_RS00120	WP_005543189.1	9.85063	9.71218	9.68839	9.91198	11.6572	11.7288	11.563	11.5181
HMPREF9996_RS00130	WP_005543199.1	8.54176	8.5528	8.64141	8.52866	11.9094	11.9559	11.9673	11.9253
HMPREF9996_RS00135	WP_005543201.1	8.40254	8.36071	8.2927	8.2945	6.66023	6.42562	6.49631	6.64527
HMPREF9996_RS00145	WP_005543206.1	6.89865	6.79032	6.76536	6.59349	4.16091	4.34392	4.31671	4.36732
HMPREF9996_RS00150	WP_005551396.1	7.70008	7.62341	7.7423	7.86897	12.0542	12.11	12.0438	11.9263
HMPREF9996_RS00155	WP_005543214.1	7.58543	7.80695	7.56702	7.87414	9.56987	9.67172	9.58821	9.61036
HMPREF9996_RS00160	WP_005543215.1	7.64691	7.76617	7.91916	7.65763	9.64137	9.66668	9.71267	9.69379
HMPREF9996_RS00165	WP_179287362.1	7.57913	8.06891	7.8565	7.9148	11.0145	10.9965	11.1112	10.9916
HMPREF9996_RS00175	WP_005543325.1	9.23409	9.79561	9.6028	9.78248	14.2889	14.4405	14.0342	14.274
HMPREF9996_RS00180	WP_005555497.1	10.4923	10.1318	10.4043	10.6458	15.0665	15.0131	15.1125	15.1372
HMPREF9996_RS00185	WP_005543329.1	12.7336	12.5451	12.5735	12.7631	16.8861	16.8683	16.8892	16.916
HMPREF9996_RS00190	WP_005543400.1	8.84565	8.59001	8.78452	8.62371	13.3945	13.3931	13.4111	13.4536
HMPREF9996_RS00195	WP_005595508.1	10.7063	10.5691	10.5084	10.4226	13.9744	14.0084	13.9196	13.8799
HMPREF9996_RS00200	WP_005543396.1	9.1184	8.92647	9.03413	8.97326	14.2269	14.1855	14.2657	14.2167
HMPREF9996_RS00205	WP_005548951.1	8.30674	7.82409	8.1256	7.99442	12.4745	12.4506	12.3773	12.369
HMPREF9996_RS00210	WP_005543430.1	7.68551	7.45399	7.71228	7.53039	11.4257	11.3811	11.5214	11.4364
HMPREF9996_RS00215	WP_005543432.1	6.38131	6.72493	6.60033	6.52947	10.161	10.1553	10.2206	10.1488
HMPREF9996_RS00220	WP_032997242.1	6.19628	5.94577	5.86599	6.05288	10.2873	10.2767	10.2269	10.1379
HMPREF9996_RS00225	WP_005543437.1	4.45312	4.39673	4.39832	4.6295	5.30103	5.26054	5.43203	5.54921
HMPREF9996_RS00230	WP_005543439.1	4.04167	3.88968	4.2576	3.9042	8.46348	8.40895	8.60484	8.45901
HMPREF9996_RS00235	WP_005543441.1	7.26302	7.66203	7.20449	7.09601	7.82531	7.91225	8.00202	8.03762
HMPREF9996_RS00240	WP_005543444.1	7.94737	8.14133	8.06882	7.9689	7.39704	7.486	7.42519	7.01162
HMPREF9996_RS00245	WP_005543446.1	6.94344	6.71884	7.17545	7.14526	8.08577	8.22151	8.17253	8.13163
HMPREF9996_RS00250	WP_005543449.1	10.2971	9.87791	10.3673	10.2279	12.4402	12.4522	12.3546	12.3304
HMPREF9996_RS00265	WP_005543455.1	9.27068	9.4302	9.4178	9.4423	8.66694	8.62266	8.45882	8.28322
HMPREF9996_RS00270	WP_005543457.1	6.33723	7.64927	7.31071	7.56486	6.45165	6.53888	6.55934	6.40315
HMPREF9996_RS00275	WP_005595500.1	7.01514	7.1487	7.9279	7.44273	11.8909	11.8295	11.9055	11.6953
HMPREF9996_RS00280	WP_005544306.1	6.33723	5.63228	6.62918	6.12974	5.81052	6.11895	5.56664	5.50619
HMPREF9996_RS00315	WP_005544317.1	9.0277	8.75989	8.63075	8.90257	13.5277	13.5303	13.6765	13.6772
HMPREF9996_RS00320	WP_005544319.1	8.06915	8.04962	7.7423	8.1229	12.4414	12.4674	12.6543	12.6699
HMPREF9996_RS00325	WP_071805295.1	10.9373	10.9272	10.8552	11.0376	15.6232	15.6366	15.6162	15.5853
HMPREF9996_RS00330	WP_005544322.1	7.23126	6.6942	6.96526	6.82801	6.9443	6.88358	7.0555	6.58095
HMPREF9996_RS00335	WP_005595490.1	7.00108	7.30331	6.98771	6.97945	10.115	10.0794	10.0992	9.8467
HMPREF9996_RS00340	WP_005544327.1	5.59224	5.10604	5.62947	5.43281	9.63794	9.52282	9.50974	9.34619
HMPREF9996_RS00355	WP_005595485.1	5.43382	5.69571	5.7127	5.22216	4.08632	4.16473	3.91996	4.09436
HMPREF9996_RS00360	WP_005537607.1	6.54528	6.46584	6.79749	6.43943	8.66728	8.70876	8.73019	8.64796
HMPREF9996_RS00365	WP_005537604.1	6.80466	6.55747	6.57089	6.60596	8.87337	8.89696	8.86898	8.57661
HMPREF9996_RS00370	WP_005595481.1	9.29489	9.04811	9.44544	8.93423	7.23975	7.46447	7.52962	7.20167
HMPREF9996_RS00375	WP_005537595.1	10.0974	9.73878	9.78609	9.49465	12.0049	12.0568	12.0487	11.8808
HMPREF9996_RS00380	WP_005537580.1	12.5972	13.2571	13.18	12.7388	14.1452	14.1929	14.0632	14.0226
HMPREF9996_RS00385	WP_005537579.1	7.45744	7.11197	7.19004	7.23631	8.26443	8.15727	8.33712	8.11815
HMPREF9996_RS00390	WP_005537572.1	9.7393	9.84331	9.78929	9.78613	13.747	13.7796	13.8217	13.796
HMPREF9996_RS00395	WP_005537570.1	7.70876	7.74233	8.29944	8.01015	9.90104	9.95885	10.0101	9.9629
HMPREF9996_RS00400	WP_005537568.1	5.12368	5.53852	5.87806	5.63293	8.36873	8.45004	8.44945	8.30589
HMPREF9996_RS00405	WP_005550680.1	6.07627	6.28792	7.02075	6.63464	11.4463	11.169	11.4769	11.5222
HMPREF9996_RS00410	WP_005537563.1	9.41462	9.52055	9.77887	9.29027	6.00528	6.22797	6.17401	6.20403
HMPREF9996_RS00435	WP_005539003.1	6.18803	5.94577	6.32859	5.89247	11.5444	11.5509	11.4371	11.1631
HMPREF9996_RS00440	WP_005553056.1	4.21407	3.54856	4.22016	3.43034	9.60983	9.79841	9.54333	9.63811
HMPREF9996_RS00445	WP_005553055.1	6.31467	5.85977	6.10038	6.06497	9.43033	9.50692	9.30934	9.04151
HMPREF9996_RS00450	WP_005542460.1	8.16052	8.31296	8.58178	8.55891	11.9456	11.9824	11.8789	11.7343
HMPREF9996_RS00455	WP_005553051.1	5.66537	5.55229	5.95983	5.84416	8.25348	8.30978	8.13626	8.04696
HMPREF9996_RS00460	WP_005542462.1	5.85446	5.59284	5.68549	5.77958	6.69829	6.88242	6.66765	6.05759
HMPREF9996_RS00465	WP_005546820.1	6.76639	6.72493	7.00982	6.8939	10.7253	10.651	10.7156	10.3932
HMPREF9996_RS00470	WP_005538996.1	5.47509	5.65799	5.77856	5.30608	11.1376	11.1136	11.0533	10.6483
HMPREF9996_RS00475	WP_005550006.1	5.30244	5.04889	5.39763	5.09818	9.40834	9.19313	8.84314	8.05676
HMPREF9996_RS00480	WP_005538988.1	6.26848	6.29613	6.20947	6.36802	11.0586	10.9368	11.032	10.4179
HMPREF9996_RS00485	WP_005538986.1	5.10628	5.06819	5.34643	4.90986	10.2023	10.1214	10.2073	9.66971
HMPREF9996_RS00495	WP_005595453.1	3.09177	2.04304	3.06162	2.52369	5.79458	5.55359	6.5831	6.51139
HMPREF9996_RS00505	WP_005538955.1	7.4227	7.41306	7.58554	7.65163	12.4784	12.573	12.3337	12.3062
HMPREF9996_RS00510	WP_005538951.1	8.1918	7.70583	7.93658	8.06687	9.47227	9.35499	9.84395	9.56798
HMPREF9996_RS00540	WP_005543570.1	7.53103	7.49379	7.17545	7.37877	9.78358	9.82988	9.8738	9.82022
HMPREF9996_RS00545	WP_014702329.1	9.08102	8.80804	9.00278	8.94163	6.0369	6.06681	5.98598	5.98273
HMPREF9996_RS00555	WP_005543586.1	9.07432	8.83365	9.02737	8.97886	12.7433	12.7285	12.7607	12.6948
HMPREF9996_RS00560	WP_005543588.1	6.90872	6.77865	7.05836	6.9141	8.67784	8.60923	8.72583	8.52683
HMPREF9996_RS00570	WP_005543594.1	9.88101	9.70141	9.77645	9.99255	13.8823	13.955	13.8584	13.9343
HMPREF9996_RS00575	WP_005549686.1	12.4477	12.5331	12.5123	12.5693	15.4806	15.5226	15.4974	15.6007
HMPREF9996_RS00580	WP_005543598.1	10.989	11.0159	11.0253	11.1655	15.0601	15.1268	15.0201	15.1788
HMPREF9996_RS00585	WP_005543603.1	10.3741	10.641	10.4972	10.5364	14.3492	14.2472	14.3296	14.6201
HMPREF9996_RS00590	WP_005543609.1	10.2369	9.923	10.0602	10.3156	12.1499	12.1562	12.0783	12.0542
HMPREF9996_RS00595	WP_005543611.1	10.9937	10.8795	10.9336	10.9857	15.2904	15.3533	15.3026	15.4274
HMPREF9996_RS00600	WP_005543631.1	6.90872	6.34443	6.71242	6.88369	12.7539	12.8128	12.908	12.9856
HMPREF9996_RS00605	WP_005543632.1	8.53202	8.38593	8.50409	8.7433	15.5468	15.5334	15.5446	15.6513
HMPREF9996_RS00610	WP_005543634.1	10.1819	9.99474	10.0818	10.3007	13.3233	13.2598	13.3491	13.5241
HMPREF9996_RS00615	WP_005543636.1	10.3246	9.98652	10.2422	10.3641	14.9518	14.7939	14.9869	15.1437
HMPREF9996_RS00620	WP_005543638.1	10.9999	11.08	10.9354	11.0413	13.8025	13.8291	13.9174	13.875
HMPREF9996_RS00625	WP_005543640.1	9.51531	9.68587	9.59277	9.82399	14.0363	14.2162	13.9078	14.2737
HMPREF9996_RS00630	WP_005543641.1	10.7314	10.9605	10.9354	11.0798	15.4311	15.4895	15.5082	15.6113
HMPREF9996_RS00635	WP_005548785.1	8.31434	7.90414	8.12307	8.40091	14.3454	14.4047	14.3546	14.5749
HMPREF9996_RS00640	WP_005548786.1	9.38154	8.87396	9.05288	9.42716	14.88	14.9368	14.8971	15.0497
HMPREF9996_RS00645	WP_005595413.1	0.503937	0	0	0.355514	5.03906	4.9774	5.11804	5.1259
HMPREF9996_RS00650	WP_005549678.1	8.56743	8.74946	8.78131	8.83797	11.7659	11.771	11.8308	11.7624
HMPREF9996_RS00660	WP_005549677.1	9.24507	9.56369	9.40326	9.43067	10.8582	10.8513	10.7752	10.7039
HMPREF9996_RS00665	WP_005549676.1	9.1883	10.375	9.94153	9.73643	11.5796	11.6407	11.5102	11.4184
HMPREF9996_RS00670	WP_005542499.1	8.27009	8.31296	8.44852	8.42925	10.2616	10.2395	10.3119	10.139
HMPREF9996_RS00675	WP_005542501.1	8.62356	8.47901	8.62896	8.58434	13.0352	13.0569	13.0804	13.0516
HMPREF9996_RS00680	WP_005553760.1	8.25832	8.15944	8.41578	8.23821	7.86753	7.92807	7.8646	7.75892
HMPREF9996_RS00685	WP_005549216.1	9.23309	9.05296	9.24685	9.02215	13.4601	13.5347	13.4184	13.4149
HMPREF9996_RS00690	WP_014702468.1	6.95321	6.6242	6.71242	6.80656	12.0879	12.0805	12.1039	12.017
HMPREF9996_RS00695	WP_005542509.1	6.43109	6.17672	6.4788	6.39701	11.8645	11.9186	11.9273	12.0004
HMPREF9996_RS00700	WP_005542511.1	8.5706	8.36462	8.3865	8.32876	7.17776	7.08805	7.31389	7.06217
HMPREF9996_RS00705	WP_005549225.1	7.91025	7.7867	7.94234	7.91814	10.9354	10.9546	10.9978	10.8968
HMPREF9996_RS00710	WP_005542515.1	9.33373	9.55002	9.17163	8.90341	3.98624	3.83619	4.17614	4.10633
HMPREF9996_RS00715	WP_005542516.1	7.66782	7.85775	7.89561	7.84111	9.67181	9.68168	9.7793	9.63561
HMPREF9996_RS00720	WP_032997234.1	8.06691	8.45721	8.26769	8.24221	12.0723	12.0657	12.1461	12.0313
HMPREF9996_RS00725	WP_005595409.1	9.66769	9.7869	10.1977	9.967	14.5159	14.5437	14.4134	14.2948
HMPREF9996_RS00730	WP_005542522.1	9.27847	8.99867	9.28474	9.25705	14.2137	14.1882	14.2081	14.1648
HMPREF9996_RS00760	WP_005595390.1	8.01422	7.70274	7.97642	7.94946	10.5881	10.5017	10.6463	10.555
HMPREF9996_RS00765	WP_005551364.1	11.3125	11.3713	11.3158	11.3867	14.5057	14.5678	14.4885	14.4319
HMPREF9996_RS00770	WP_005595387.1	9.62784	9.79272	9.56877	9.74162	9.56969	9.6617	9.60316	9.45531
HMPREF9996_RS00775	WP_005540693.1	9.01843	9.24011	9.23164	9.0237	10.335	10.2795	10.604	10.4538
HMPREF9996_RS00780	WP_005595383.1	9.1474	9.25388	9.32166	9.2999	10.6924	10.6649	10.7822	10.7051
HMPREF9996_RS00785	WP_005540687.1	9.71007	9.47246	9.59277	9.54463	9.86009	9.59309	9.89077	9.68467
HMPREF9996_RS00790	WP_005540685.1	6.51921	6.48751	6.62918	6.55112	10.0255	9.98879	10.075	9.93262
HMPREF9996_RS00795	WP_005551372.1	10.2045	10.3192	10.4032	10.3875	12.8169	12.9504	12.7111	12.7083
HMPREF9996_RS00800	WP_005540681.1	9.93315	9.96028	9.99099	9.92656	11.4247	11.4484	11.4961	11.401
HMPREF9996_RS00805	WP_005540679.1	9.16852	8.78781	9.03682	9.05436	13.5346	13.279	13.4536	13.3612
HMPREF9996_RS00810	WP_005540677.1	8.17937	7.78087	8.03148	8.06537	11.3202	11.32	11.3689	11.3277
HMPREF9996_RS00815	WP_005540675.1	7.12724	6.59788	7.1257	6.86652	9.06406	9.12551	9.15774	9.02308
HMPREF9996_RS00820	WP_005540673.1	8.0624	7.6103	8.20918	8.2017	4.50027	3.77251	4.89928	4.38708
HMPREF9996_RS00825	WP_005595379.1	9.86234	9.4976	9.74302	9.73879	11.9904	11.9733	12.1202	11.9207
HMPREF9996_RS00830	WP_005595377.1	10.4927	10.6838	10.532	10.6946	9.01344	9.16837	9.14498	9.10999
HMPREF9996_RS00835	WP_005543553.1	10.2894	10.3985	10.4485	10.5219	12.443	12.3804	12.4618	12.334
HMPREF9996_RS00850	WP_005543547.1	8.69224	8.88761	8.79888	8.65305	13.7802	13.777	13.8504	13.8282
HMPREF9996_RS00855	WP_005543544.1	9.38154	9.41143	9.73807	9.35757	11.2691	11.1646	11.2153	11.1292
HMPREF9996_RS00860	WP_005543542.1	8.36095	8.19938	8.41578	8.35732	10.8801	10.9522	10.8655	10.7431
HMPREF9996_RS00865	WP_005543540.1	6.8834	6.4215	6.70566	6.71742	12.6918	12.711	12.5876	12.4614
HMPREF9996_RS00890	WP_005538151.1	8.0714	7.76321	8.10777	8.06838	11.4511	11.4799	11.4131	11.3333
HMPREF9996_RS00905	WP_005538140.1	8.45848	8.30281	8.40955	8.44206	11.9737	11.9666	11.9307	11.8886
HMPREF9996_RS00925	WP_005542307.1	8.54176	8.32304	8.65374	8.65004	8.2682	8.29198	7.99533	7.87659
HMPREF9996_RS00930	WP_005595346.1	7.63178	7.39023	7.54448	7.73725	7.75798	7.76994	7.77682	7.71758
HMPREF9996_RS00935	WP_005595343.1	9.87138	9.77887	9.79885	9.77605	12.4753	12.4862	12.5214	12.499
HMPREF9996_RS00940	WP_005542301.1	7.96438	7.54979	7.81001	7.84463	12.0899	12.1624	11.9273	11.9094
HMPREF9996_RS00945	WP_005542300.1	8.81651	8.69773	8.79252	8.91766	11.1877	11.1636	11.2625	11.2711
HMPREF9996_RS00950	WP_005542299.1	10.3166	9.90164	10.1287	10.0538	11.7555	11.7758	11.7191	11.8253
HMPREF9996_RS00955	WP_032997227.1	11.1926	10.6633	10.9717	10.8664	12.4637	12.4832	12.5374	12.5531
HMPREF9996_RS00960	WP_005542297.1	11.2212	11.0702	11.2578	11.403	8.81104	8.81591	8.91267	8.95507
HMPREF9996_RS00965	WP_005549162.1	11.0923	11.1674	11.1503	11.0672	12.4475	12.5702	12.354	12.3475
HMPREF9996_RS00970	WP_005542295.1	9.89057	9.55431	9.63338	9.65176	8.53534	8.63287	8.54361	8.3956
HMPREF9996_RS00980	WP_005542293.1	8.10902	7.92547	7.99593	7.79648	12.0731	12.0229	12.1796	12.1872
HMPREF9996_RS00985	WP_005545584.1	8.9085	8.70853	8.76353	8.69937	11.6085	11.6821	11.4759	11.4478
HMPREF9996_RS00990	WP_005542289.1	8.27009	7.67153	7.9308	7.88612	11.144	11.1525	11.1537	11.0837
HMPREF9996_RS00995	WP_005549166.1	9.94604	9.88064	9.66768	9.76033	12.586	12.6235	12.5624	12.4885
HMPREF9996_RS01000	WP_005544509.1	11.2258	10.8478	11.0388	11.1373	14.9947	14.9818	15.1275	15.0766
HMPREF9996_RS01005	WP_005544510.1	9.55754	9.3358	9.50696	9.53977	12.5574	12.8045	12.4762	12.3969
HMPREF9996_RS01040	WP_005537947.1	11.5206	11.7441	11.185	11.0146	9.44837	9.62361	9.57329	9.28497
HMPREF9996_RS01045	WP_005537944.1	6.506	6.4215	6.52558	6.33843	7.29571	7.30266	7.32588	7.25103
HMPREF9996_RS01050	WP_005549811.1	7.4227	7.37481	7.15576	7.34196	7.42279	7.40877	7.30828	7.31775
HMPREF9996_RS01055	WP_005537939.1	8.97833	9.06021	9.01513	8.93917	9.89975	9.87482	9.86649	9.82249
HMPREF9996_RS01065	WP_005537932.1	6.49266	6.09439	6.24718	6.40654	10.0751	10.0867	9.8637	9.92665
HMPREF9996_RS01070	WP_005595331.1	10.4158	10.8436	10.726	10.7091	14.9296	14.9463	14.9774	14.9454
HMPREF9996_RS01080	WP_005545611.1	10.2548	9.88948	10.0588	10.127	10.3404	10.5906	10.777	10.4076
HMPREF9996_RS01085	WP_005537925.1	11.1846	11.1852	11.0948	11.4178	14.0556	14.2477	14.0238	13.9624
HMPREF9996_RS01090	WP_005537924.1	9.99178	10.1214	9.85335	10.2093	11.0574	11.3234	11.3439	10.9891
HMPREF9996_RS01095	WP_005545615.1	9.02075	9.35459	9.09097	9.12898	12.4375	12.6412	12.7742	12.3803
HMPREF9996_RS01100	WP_005537917.1	9.01726	9.22944	8.93796	9.04599	13.1516	13.2289	12.9786	12.9637
HMPREF9996_RS0110085	WP_032997032.1	7.21917	7.15773	6.84745	7.20659	6.78897	6.78897	6.78277	6.67905
HMPREF9996_RS0110105	WP_005539571.1	6.65708	6.34443	6.78472	6.48064	10.0381	10.0298	10.042	9.94517
HMPREF9996_RS0110160	WP_005540930.1	7.74295	7.91751	7.84425	7.9198	9.96715	9.95541	9.82075	9.84618
HMPREF9996_RS0110180	WP_230456981.1	6.73275	6.61766	7.06365	6.94387	6.51962	6.46721	6.45556	6.35212
HMPREF9996_RS0110240	WP_005594450.1	8.9831	8.95397	8.79252	8.92015	11.3196	11.3528	11.4067	11.3679
HMPREF9996_RS0110265	WP_005546714.1	9.96065	10.754	10.4183	10.3766	13.4243	13.482	13.464	13.52
HMPREF9996_RS0110280	WP_005588016.1	11.05	11.3841	11.1798	11.3752	11.2659	11.2805	11.2888	11.2876
HMPREF9996_RS0110290	WP_005548279.1	8.81918	8.46451	8.69696	8.50222	14.8893	14.9839	14.812	15.069
HMPREF9996_RS0110305	WP_005539331.1	8.05335	7.91751	8.03957	8.07587	8.38724	8.45082	8.43331	8.29089
HMPREF9996_RS0110340	WP_032997124.1	4.79478	4.64831	4.43145	4.6295	8.89207	8.90512	8.87147	8.80707
HMPREF9996_RS0110350	WP_005567670.1	9.13673	9.18702	9.04888	9.07394	11.6848	11.6585	11.6714	11.6177
HMPREF9996_RS0110375	WP_005542826.1	10.916	10.7492	10.7953	10.8051	14.1598	14.1514	14.0134	14.2097
HMPREF9996_RS0110405	WP_005549966.1	7.51792	7.42808	7.43437	7.37634	9.51648	9.6729	9.82106	9.6724
HMPREF9996_RS0110425	WP_005538495.1	4.27765	3.37342	4.55687	4.49294	7.80433	7.75734	7.71498	7.51248
HMPREF9996_RS0110470	WP_005542491.1	9.90511	9.86348	9.94584	10.037	7.83762	7.82107	7.75227	7.71008
HMPREF9996_RS0110480	WP_005549145.1	8.49572	8.46086	8.66423	8.70227	14.2767	14.3176	14.3063	14.4636
HMPREF9996_RS0110490	WP_032997183.1	8.27982	8.0737	8.01518	8.02415	5.35554	5.45718	5.58101	5.11607
HMPREF9996_RS01105	WP_005537916.1	7.89005	8.01024	7.8163	7.87928	13.5193	13.5263	13.6616	13.551
HMPREF9996_RS0110540	WP_005552753.1	4.97818	4.12907	5.20028	4.89639	7.73599	7.86753	7.81562	7.77557
HMPREF9996_RS0110570	WP_005543605.1	11.3507	11.2055	11.2085	11.0023	14.4171	14.4652	14.3937	14.4148
HMPREF9996_RS0110575	WP_005543584.1	2.25178	0.531943	2.29852	2.52369	8.9064	8.90569	9.18539	9.08324
HMPREF9996_RS0110580	WP_005543582.1	5.33268	5.40825	5.67169	5.74992	6.00422	5.75837	6.13462	5.94768
HMPREF9996_RS0110600	WP_005543402.1	8.35175	7.96204	8.35878	8.20989	9.686	9.5792	9.58126	9.58608
HMPREF9996_RS0110620	WP_005563858.1	6.98212	6.39116	6.70566	6.58931	6.37374	6.47261	6.2905	6.22248
HMPREF9996_RS01115	WP_005537901.1	3.22675	3.54856	2.88151	3.39246	10.3881	10.3547	10.4197	10.2826
HMPREF9996_RS01120	WP_005595327.1	3.51752	3.02397	3.14389	2.94609	9.0933	9.10987	9.17371	8.89481
HMPREF9996_RS01125	WP_005595325.1	6.163	6.02693	5.9935	5.52325	9.66272	9.63819	9.5232	9.52124
HMPREF9996_RS01130	WP_005595323.1	5.3769	5.45299	5.60063	5.16712	8.02795	7.96634	8.27197	8.19349
HMPREF9996_RS01135	WP_005595321.1	5.67721	5.31438	5.93693	5.39499	11.1674	11.1714	11.1969	11.0954
HMPREF9996_RS01145	WP_005551240.1	9.2027	8.68215	9.14065	9.17783	5.46184	5.40321	5.47267	5.25338
HMPREF9996_RS01150	WP_005552864.1	9.06534	8.92647	9.05819	9.05208	11.9666	11.9803	12.0884	11.9873
HMPREF9996_RS01160	WP_005542452.1	8.11556	7.9095	7.89858	8.08183	11.4254	11.4328	11.5047	11.4608
HMPREF9996_RS01165	WP_005542451.1	10.098	9.92895	10.0993	10.1374	15.9152	15.9134	15.7363	15.7368
HMPREF9996_RS01170	WP_005542450.1	9.93869	9.61463	9.90366	9.85566	10.8745	10.8993	11.0078	10.9392
HMPREF9996_RS01175	WP_005542449.1	6.56452	5.91412	6.54842	6.28773	6.22339	6.29138	6.28437	6.14819
HMPREF9996_RS01180	WP_005542447.1	10.3368	10.2757	10.3122	10.3023	7.82772	7.61623	7.30179	7.38276
HMPREF9996_RS01185	WP_005542446.1	9.82159	9.38857	9.60734	9.52726	14.348	14.3567	14.3861	14.3998
HMPREF9996_RS01190	WP_005542445.1	9.74142	9.85725	9.5946	9.58404	5.40483	5.31828	5.54775	5.47882
HMPREF9996_RS01195	WP_005542444.1	9.9697	9.81574	9.84415	9.87897	12.4579	12.4802	12.5354	12.5428
HMPREF9996_RS01200	WP_005542443.1	10.7395	10.6243	10.7347	10.7743	13.2343	13.4536	13.0901	13.1082
HMPREF9996_RS01205	WP_014702560.1	8.05335	8.0737	8.18752	7.9865	8.59691	8.50853	8.69297	8.60888
HMPREF9996_RS01210	WP_005550377.1	9.23209	9.20784	9.24102	9.24979	14.2153	14.2082	14.1982	14.1493
HMPREF9996_RS01215	WP_005542439.1	7.3943	7.20646	7.26549	7.28365	8.41157	8.4473	8.58466	8.58162
HMPREF9996_RS01220	WP_005595296.1	6.36676	6.06586	6.23785	6.14121	10.4454	10.4684	10.5112	10.4981
HMPREF9996_RS01230	WP_005542435.1	4.11312	3.97397	3.78015	4.05734	8.54435	8.55111	8.5759	8.35938
HMPREF9996_RS01235	WP_005542434.1	8.5706	8.6033	8.60193	8.47642	3.67408	3.17265	3.63605	3.47919
HMPREF9996_RS01240	WP_005542433.1	8.0488	8.02514	8.10777	8.01171	11.7675	11.763	11.8768	11.8391
HMPREF9996_RS01245	WP_005542432.1	6.83667	6.48032	6.75231	6.75896	9.65281	9.67692	9.69148	9.621
HMPREF9996_RS01250	WP_005542431.1	5.89557	5.94577	6.33736	6.00346	4.26068	4.15324	4.49421	4.364
HMPREF9996_RS01255	WP_005542430.1	8.52221	8.12529	8.35231	8.27901	11.0076	11.0599	10.9345	10.9876
HMPREF9996_RS01260	WP_005542429.1	8.51233	8.05205	8.35014	8.21261	12.8367	12.8072	12.8593	12.8844
HMPREF9996_RS01265	WP_005542428.1	7.92273	8.09972	7.94521	8.07138	11.0758	11.0186	11.1312	11.0026
HMPREF9996_RS01270	WP_005542427.1	8.81383	9.0236	8.89109	8.62064	12.025	12.0134	12.0318	12.211
HMPREF9996_RS01275	WP_005542426.1	7.90018	8.11373	7.95948	8.03341	10.8347	10.7847	10.9282	10.7758
HMPREF9996_RS01280	WP_005542424.1	6.82608	6.93927	6.90166	6.79571	9.51199	9.49113	9.81514	9.49198
HMPREF9996_RS01285	WP_005595294.1	9.30064	9.09944	9.19593	9.11305	12.2702	12.2311	12.3903	12.2635
HMPREF9996_RS01290	WP_005542421.1	9.84211	9.72364	9.8836	9.66025	14.451	14.5437	14.5129	14.5623
HMPREF9996_RS01295	WP_032997217.1	9.69705	9.47246	9.46357	9.44346	8.94163	9.06891	8.90255	8.806
HMPREF9996_RS01300	WP_005595290.1	8.87549	8.53904	8.57808	8.62064	8.35917	8.39092	8.22905	8.0624
HMPREF9996_RS01305	WP_005542418.1	6.73275	6.91815	6.91343	6.79208	10.4406	10.42	10.4001	10.2918
HMPREF9996_RS01310	WP_005542416.1	8.64632	8.66799	8.64317	8.748	11.0647	11.0927	11.065	11.0122
HMPREF9996_RS01315	WP_005542415.1	9.06871	9.07221	9.12808	9.07917	12.269	12.3182	12.0847	12.122
HMPREF9996_RS01330	WP_005542412.1	8.22645	8.18176	8.1256	8.1229	11.4232	11.4476	11.4694	11.4275
HMPREF9996_RS01335	WP_005542411.1	7.46428	7.18009	7.25164	7.37877	5.22621	5.39348	5.40321	4.91525
HMPREF9996_RS01340	WP_005542410.1	7.8618	7.72723	7.62546	7.79103	11.8599	11.8743	11.95	11.9386
HMPREF9996_RS01345	WP_032997213.1	7.45056	6.93402	7.24233	7.20659	6.19191	6.31478	6.23616	6.07394
HMPREF9996_RS01355	WP_005542406.1	8.77993	8.8066	8.63963	8.60105	10.4369	10.4568	10.4227	10.4618
HMPREF9996_RS01360	WP_005542405.1	7.81971	7.95169	7.92208	7.9148	13.0692	13.1104	13.2246	13.1822
HMPREF9996_RS01365	WP_032997211.1	7.90522	7.73631	8.00971	7.98172	11.1785	11.3266	11.1467	11.1419
HMPREF9996_RS01370	WP_005549377.1	7.64088	7.6841	7.62903	7.58809	9.94155	9.92517	9.91273	9.84499
HMPREF9996_RS01375	WP_005540377.1	6.99163	7.24937	7.15576	7.05416	8.21599	8.32416	8.19699	8.13261
HMPREF9996_RS01385	WP_180267045.1	7.97161	7.98761	8.00696	8.08629	9.43716	9.46212	9.51087	9.42217
HMPREF9996_RS01395	WP_005542226.1	8.29335	8.34101	8.28365	8.49777	10.7626	10.851	10.6865	10.6466
HMPREF9996_RS01400	WP_005549367.1	6.86282	6.48751	7.00433	6.81732	7.29003	7.30742	7.40756	7.13847
HMPREF9996_RS01405	WP_005542222.1	8.46019	7.80408	8.26079	8.31364	10.0647	10.1375	9.97151	9.90025
HMPREF9996_RS01410	WP_005542220.1	9.88548	9.91169	9.57156	9.44056	9.4513	9.60685	10.1619	9.71886
HMPREF9996_RS01415	WP_005542219.1	10.3345	10.3065	10.3833	10.4568	12.2968	12.3373	12.1437	12.1771
HMPREF9996_RS01420	WP_005542218.1	7.51463	7.33154	7.43845	7.00164	4.5537	4.42899	4.7291	4.69251
HMPREF9996_RS01425	WP_005542216.1	5.39134	5.36208	4.90238	5.27518	9.73614	9.69429	9.72178	9.82725
HMPREF9996_RS01430	WP_005542214.1	7.74295	7.80695	7.94234	7.69896	10.1978	10.1654	10.291	10.194
HMPREF9996_RS01435	WP_005542212.1	7.59482	7.47222	7.41379	7.38601	9.90147	9.89688	9.84678	9.81977
HMPREF9996_RS01445	WP_143247869.1	11.4369	11.31	11.2022	11.3677	10.3241	10.2429	10.3255	10.2377
HMPREF9996_RS01450	WP_167555044.1	3.51752	2.76477	3.06162	2.99748	7.62111	7.62076	7.81653	7.63288
HMPREF9996_RS01455	WP_005542205.1	2.58903	2.04304	3.29556	2.72002	7.68967	7.55204	7.93983	7.42359
HMPREF9996_RS01495	WP_005542188.1	4.65813	4.56923	4.90238	4.6457	8.34619	8.52144	8.35458	8.40532
HMPREF9996_RS01505	WP_005542186.1	4.04167	3.02397	3.72776	3.9042	7.70156	7.75608	7.89309	7.77119
HMPREF9996_RS01510	WP_005542185.1	2.37317	1.69126	2.29852	2.02639	5.68044	5.55504	5.82266	5.5924
HMPREF9996_RS01520	WP_005542183.1	0.503937	0.531943	1.78647	1.26135	6.5278	6.40719	6.84004	6.4493
HMPREF9996_RS01545	WP_005540698.1	8.52548	8.45171	8.03418	7.93964	9.39884	9.45988	9.44218	9.49265
HMPREF9996_RS01550	WP_005540704.1	6.0123	6.52989	5.32895	5.51446	8.88021	8.97016	9.31429	9.1557
HMPREF9996_RS01555	WP_005540705.1	6.6925	6.95491	6.4788	6.42073	8.63889	8.70549	8.98522	8.52646
HMPREF9996_RS01560	WP_005595258.1	9.41638	9.22191	9.31834	9.56181	8.50646	8.53571	8.44416	8.39112
HMPREF9996_RS01565	WP_005540708.1	8.02352	7.59707	8.15069	8.10983	12.0437	11.9586	12.0179	11.8631
HMPREF9996_RS01570	WP_005540709.1	9.10202	9.52405	9.40951	9.3384	11.3922	11.4541	11.2101	11.1705
HMPREF9996_RS01575	WP_005540710.1	8.53202	8.17733	8.37164	8.29963	12.6896	12.7488	12.8404	12.8186
HMPREF9996_RS01580	WP_202817068.1	11.123	10.6578	10.8881	10.8307	4.37063	4.1182	4.46971	4.49117
HMPREF9996_RS01585	WP_005540713.1	9.61866	9.35655	9.38329	9.51077	9.43982	9.50155	9.58919	9.51368
HMPREF9996_RS01590	WP_005540715.1	7.27085	7.27866	7.22354	7.2549	8.74526	8.7148	8.80432	8.73534
HMPREF9996_RS01605	WP_005540723.1	10.2933	10.0952	10.2887	10.3739	7.82982	7.8528	8.04903	8.01742
HMPREF9996_RS01615	WP_005540726.1	9.54063	9.56963	9.39278	9.45039	12.5598	12.559	12.5485	12.5693
HMPREF9996_RS01620	WP_005540727.1	7.82769	7.81555	7.91038	7.81808	9.5296	9.37924	9.64727	9.54937
HMPREF9996_RS01625	WP_005540728.1	9.03577	8.84907	8.81936	8.98921	10.7139	10.727	10.7921	10.7654
HMPREF9996_RS01630	WP_005540730.1	8.58167	8.98604	8.88063	8.39013	10.5769	10.5611	10.601	10.5757
HMPREF9996_RS01635	WP_005540731.1	7.23927	7.45765	7.34154	7.48159	8.80386	8.86635	8.95658	8.88846
HMPREF9996_RS01640	WP_005540733.1	8.86776	8.84628	8.83647	9.06869	13.8097	13.8452	13.866	13.8775
HMPREF9996_RS01645	WP_005540735.1	10.4973	10.3691	10.926	10.5418	14.1611	14.1318	14.1256	13.94
HMPREF9996_RS01650	WP_005540737.1	9.32718	9.33281	9.34032	9.41835	10.3565	10.1763	10.4079	10.2206
HMPREF9996_RS01655	WP_005540738.1	9.35599	9.06982	9.1814	9.16454	12.0787	12.0884	12.0253	11.9665
HMPREF9996_RS01660	WP_005540740.1	7.97161	7.87155	7.91624	7.8001	9.17157	9.17217	9.07869	9.05379
HMPREF9996_RS01665	WP_005540748.1	7.71164	7.99771	7.78138	7.92147	11.3728	11.3786	11.3744	11.2992
HMPREF9996_RS01670	WP_032997204.1	8.46019	8.59334	8.49039	8.59063	10.3354	10.4204	10.1867	10.157
HMPREF9996_RS01680	WP_005538567.1	7.81703	8.03743	7.90744	7.96245	11.8536	11.6065	11.9692	11.9804
HMPREF9996_RS01685	WP_005538568.1	9.60479	9.69521	9.53582	9.5898	9.3424	9.37058	9.27041	9.13248
HMPREF9996_RS01690	WP_005538571.1	9.0529	9.29132	9.06481	9.24115	12.8185	12.8345	12.9132	12.8635
HMPREF9996_RS01695	WP_005538572.1	9.08768	9.14446	9.25149	9.12898	12.5586	12.6298	12.4782	12.4621
HMPREF9996_RS01700	WP_005538573.1	7.11424	7.05506	7.22354	6.98264	10.3148	10.3799	10.4086	10.368
HMPREF9996_RS01705	WP_005538577.1	7.84878	7.58707	7.73236	7.69313	11.3634	11.3667	11.435	11.3313
HMPREF9996_RS01710	WP_005551831.1	4.53345	4.30208	4.22016	4.30178	7.39541	7.41038	7.41158	7.35083
HMPREF9996_RS01715	WP_005566199.1	4.27765	4.16537	4.61572	3.79226	4.97957	4.97957	5.04322	5.1259
HMPREF9996_RS01720	WP_005538584.1	4.33854	3.80016	4.49553	3.93088	1.33229	0.36135	3.25381	2.35814
HMPREF9996_RS01725	WP_005538590.1	4.11312	3.54856	4.46385	4.28119	6.18063	6.22248	6.15301	6.17591
HMPREF9996_RS01750	WP_005538608.1	8.55786	8.47359	8.70037	8.65405	13.4001	13.519	13.3908	13.4419
HMPREF9996_RS01755	WP_005538609.1	9.55594	9.52143	9.5472	9.64119	11.6205	11.6825	11.5838	11.52
HMPREF9996_RS01775	WP_005542545.1	9.56473	9.85239	10.0144	9.96337	13.3883	13.4231	13.2732	13.1775
HMPREF9996_RS01780	WP_005542549.1	8.00955	7.90414	8.05293	8.06236	10.3079	10.3806	10.222	10.0936
HMPREF9996_RS01785	WP_005542551.1	9.06534	8.82516	8.84264	8.7905	12.6321	12.6542	12.7099	12.717
HMPREF9996_RS01790	WP_005542555.1	9.83222	9.78981	9.58634	9.76358	13.9981	14.0199	14.0653	14.028
HMPREF9996_RS01795	WP_005542557.1	8.28176	7.51153	8.1851	7.91814	9.61001	9.57023	9.58768	9.62187
HMPREF9996_RS01800	WP_005542559.1	6.74967	6.32851	6.74573	6.78113	6.54769	6.61137	6.72053	6.67034
HMPREF9996_RS01810	WP_005542563.1	7.07898	7.10264	7.44252	7.42642	9.92052	9.97397	9.76788	9.78939
HMPREF9996_RS01815	WP_005542565.1	5.60469	5.88176	5.61512	6.26169	10.9589	10.8898	10.886	10.9886
HMPREF9996_RS01830	WP_005542575.1	12.4425	12.5471	12.4184	12.5296	16.6176	16.5596	16.5902	16.6504
HMPREF9996_RS01835	WP_005542577.1	11.9517	11.8909	11.8516	11.9838	16.5942	16.5845	16.5621	16.5633
HMPREF9996_RS01840	WP_005542578.1	10.0269	9.65907	9.90734	9.94712	15.4362	15.295	15.422	15.5842
HMPREF9996_RS01845	WP_005542581.1	9.04949	8.63439	8.84726	9.14758	15.1621	15.2312	15.1825	15.3201
HMPREF9996_RS01850	WP_005542586.1	10.5019	10.2442	10.3636	10.4785	15.8258	15.8301	15.8893	15.9356
HMPREF9996_RS01855	WP_005595206.1	9.5845	9.10412	9.4281	9.51132	15.1238	15.1194	15.1621	15.2656
HMPREF9996_RS01860	WP_005547787.1	11.0328	11.1496	11.1409	11.0234	13.6548	13.6836	13.753	13.7308
HMPREF9996_RS01865	WP_005542598.1	9.47604	10.1185	9.65809	9.90611	12.4907	12.5906	12.3771	12.4086
HMPREF9996_RS01870	WP_005595203.1	7.55688	7.39023	7.64678	7.468	12.8461	12.8715	12.9355	12.9235
HMPREF9996_RS01880	WP_005541001.1	6.91873	6.24616	6.90166	6.65078	10.5211	10.4097	10.5165	10.3315
HMPREF9996_RS01885	WP_005541000.1	8.77718	8.82658	8.83802	8.78503	13.5379	13.601	13.6034	13.56
HMPREF9996_RS01890	WP_005549887.1	6.29176	5.90341	6.01552	5.91269	6.31134	6.15012	6.33612	6.34288
HMPREF9996_RS01895	WP_005540997.1	8.95907	8.76433	9.01239	8.92015	7.77557	7.92244	7.80617	7.68934
HMPREF9996_RS01900	WP_005540996.1	9.5845	9.05538	9.19954	9.20199	8.45979	8.36188	8.59549	8.62266
HMPREF9996_RS01905	WP_005550226.1	10.0913	10.0437	9.9693	10.032	14.3743	14.4203	14.5163	14.4777
HMPREF9996_RS01910	WP_155116180.1	9.70141	10.0104	9.95013	9.74679	12.3609	12.3878	12.3518	12.3268
HMPREF9996_RS01915	WP_005538329.1	8.48229	8.44619	8.52534	8.39493	14.2778	14.2927	14.3318	14.3904
HMPREF9996_RS01920	WP_005538326.1	10.869	10.9492	10.7905	10.7567	11.9663	11.9647	11.9538	11.8575
HMPREF9996_RS01925	WP_005538324.1	9.3187	9.3536	9.16794	9.09842	6.97727	6.80006	7.33311	7.18107
HMPREF9996_RS01930	WP_005595165.1	7.19878	7.03558	7.6326	7.26542	12.5791	12.4381	12.4129	12.4403
HMPREF9996_RS01935	WP_005538315.1	6.43109	6.46584	6.82268	6.69035	9.72833	9.74182	9.57409	9.57732
HMPREF9996_RS01950	WP_005538309.1	5.82284	5.28168	5.5712	5.67299	7.57842	6.85135	7.69827	7.5716
HMPREF9996_RS01955	WP_005538307.1	7.03367	7.11197	7.83499	7.59228	9.94912	9.9996	9.99491	9.87839
HMPREF9996_RS01960	WP_005538303.1	6.57721	6.88588	7.62903	7.03891	4.72393	0	0	4.65225
HMPREF9996_RS01965	WP_005538301.1	6.73841	6.39881	7.68849	6.94714	9.02885	8.97995	9.01543	9.03226
HMPREF9996_RS02000	WP_005541245.1	8.22242	8.29259	8.3349	8.24619	11.402	11.4514	11.519	11.4085
HMPREF9996_RS02005	WP_005541246.1	8.66724	8.83365	8.46661	8.72722	8.70745	8.71903	8.78785	8.5793
HMPREF9996_RS02010	WP_005553658.1	8.42553	8.61319	8.4726	8.69645	5.06995	5.32854	5.16076	5.12198
HMPREF9996_RS02015	WP_005595146.1	10.4464	10.4541	10.4459	10.6084	14.3761	14.383	14.4115	14.3557
HMPREF9996_RS02020	WP_005595144.1	10.2045	10.0964	10.1929	10.3266	15.0068	15.0792	15.099	15.1009
HMPREF9996_RS02025	WP_005541254.1	8.19798	8.17064	8.11289	8.19346	9.57391	9.68492	9.49417	9.34429
HMPREF9996_RS02030	WP_032997184.1	7.26694	6.73704	6.77184	6.77745	3.72154	3.50354	3.96448	3.92897
HMPREF9996_RS02035	WP_005551449.1	9.36426	9.43578	9.50502	9.46929	13.4061	13.3758	13.465	13.4078
HMPREF9996_RS02040	WP_005541259.1	9.69705	9.61463	9.67462	9.55271	13.0806	13.0832	13.081	13.037
HMPREF9996_RS02055	WP_005541265.1	7.68257	7.15773	7.56702	7.59645	11.3071	11.3483	11.2364	11.2063
HMPREF9996_RS02060	WP_005541268.1	8.4619	8.46451	8.51958	8.53846	9.11197	9.04604	9.04786	8.71121
HMPREF9996_RS02065	WP_005541270.1	8.24048	8.12529	8.0476	7.89631	9.2263	9.19067	9.32115	9.10838
HMPREF9996_RS02070	WP_005541271.1	7.11424	6.97038	7.20449	7.24696	9.61482	9.67834	9.56319	9.55721
HMPREF9996_RS02075	WP_005541273.1	7.67669	7.51505	7.76847	7.49953	8.83327	8.83417	8.79788	8.74781
HMPREF9996_RS02080	WP_005541275.1	4.39696	4.0536	5.21938	4.61312	12.5161	12.3677	12.1981	12.3194
HMPREF9996_RS02085	WP_005541277.1	7.3943	7.23663	7.29729	7.3568	8.08249	8.25303	8.08123	8.01398
HMPREF9996_RS02090	WP_005595137.1	10.6845	10.4728	10.5195	10.5849	11.998	12.0148	11.9028	11.8691
HMPREF9996_RS02095	WP_005553653.1	10.7706	10.4993	10.7289	10.7052	11.9228	12.0166	11.9098	11.6886
HMPREF9996_RS02100	WP_005541282.1	9.33186	8.67272	9.16794	9.21426	12.218	12.2539	12.2844	12.2828
HMPREF9996_RS02105	WP_005541284.1	9.84408	9.58311	9.76594	9.92904	15.0858	15.128	15.1545	15.2507
HMPREF9996_RS02110	WP_005549024.1	7.11424	6.53684	6.85967	7.3568	8.56473	8.69082	8.59266	8.6394
HMPREF9996_RS02115	WP_005541294.1	8.31623	8.11373	8.23522	8.34992	13.7255	13.7274	13.6485	13.8296
HMPREF9996_RS02120	WP_005549026.1	9.22606	8.44619	8.88213	8.93176	16.099	15.8782	16.0981	16.3239
HMPREF9996_RS02125	WP_005540807.1	10.1424	9.91968	9.8162	9.38255	11.8357	11.8562	12.081	11.8599
HMPREF9996_RS02130	WP_005540806.1	6.07627	5.75647	6.03721	5.38538	12.2832	12.3521	12.3115	12.1745
HMPREF9996_RS02135	WP_005595132.1	9.48701	9.30765	9.35443	8.85896	9.33669	9.24074	9.33542	8.99236
HMPREF9996_RS02140	WP_005540800.1	8.01655	8.24462	8.10521	8.29193	10.8435	10.8779	10.8753	10.8442
HMPREF9996_RS02145	WP_005595131.1	10.1007	10.1116	10.1469	10.1281	12.7563	12.8051	12.7548	12.6818
HMPREF9996_RS02150	WP_005540797.1	11.164	11.2516	11.3977	11.3615	14.8957	14.8595	14.979	14.9207
HMPREF9996_RS02160	WP_005540794.1	10.6698	10.4791	10.7496	10.6248	14.924	14.8232	14.8965	15.0935
HMPREF9996_RS02165	WP_005540793.1	9.67361	8.98223	9.33267	9.77329	11.772	11.7511	11.7793	11.765
HMPREF9996_RS02170	WP_005540792.1	10.2622	9.98588	10.0408	10.4188	11.1579	11.1658	11.3252	11.3437
HMPREF9996_RS02175	WP_005540791.1	9.28041	8.97457	9.26879	9.3508	14.2081	13.8985	14.1732	14.462
HMPREF9996_RS02180	WP_005540789.1	8.58009	8.44064	8.64671	8.40686	12.9716	13.0069	13.0906	13.0003
HMPREF9996_RS02185	WP_005540784.1	8.99969	8.6884	8.83183	8.57168	11.5191	11.4194	11.7388	11.7005
HMPREF9996_RS02195	WP_005540775.1	9.66843	9.55516	9.57712	9.64674	12.0708	12.1877	11.9248	12.0218
HMPREF9996_RS02200	WP_005540773.1	8.22242	8.21894	8.37378	8.43625	10.9071	10.8935	11.0311	10.8633
HMPREF9996_RS02205	WP_032997182.1	7.20697	7.11197	7.14581	7.31437	10.9086	10.9185	10.9559	10.9409
HMPREF9996_RS02225	WP_005540759.1	9.02886	8.26985	8.7957	8.85896	12.1584	12.1594	12.2042	12.123
HMPREF9996_RS02230	WP_005551479.1	8.71539	7.91751	8.49823	8.32122	7.52443	7.377	7.48448	7.35209
HMPREF9996_RS02235	WP_005595113.1	8.22242	7.31547	7.96231	7.76346	9.83671	9.89602	9.79502	9.85101
HMPREF9996_RS02240	WP_005540755.1	9.51448	8.63601	9.32056	9.15467	10.2662	10.3576	10.1139	10.1406
HMPREF9996_RS02245	WP_032997179.1	7.8009	7.50446	7.70553	7.66758	13.9386	13.9355	13.8759	13.8029
HMPREF9996_RS02250	WP_005541228.1	6.95807	6.65005	6.81014	6.87341	8.32672	8.34935	8.52998	8.51191
HMPREF9996_RS02255	WP_005541226.1	9.70791	9.76932	9.78529	9.87081	10.7322	10.7195	10.8388	10.7171
HMPREF9996_RS02260	WP_032997192.1	9.98108	10.0534	10.1953	10.178	13.8208	13.8297	13.7704	13.7023
HMPREF9996_RS02265	WP_005550254.1	8.57535	8.66006	8.75701	8.78228	8.87351	8.84582	8.99532	8.88195
HMPREF9996_RS02275	WP_005553334.1	8.99969	9.34374	9.08577	9.4613	8.81576	8.87876	8.75891	8.74175
HMPREF9996_RS02280	WP_005541216.1	6.6749	6.6111	6.90166	6.81374	7.64934	7.78925	7.58449	7.47142
HMPREF9996_RS02290	WP_005541212.1	6.58352	6.83608	6.71914	6.6786	9.5883	9.62828	9.67759	9.61726
HMPREF9996_RS02295	WP_005541210.1	8.19798	8.18176	8.10521	8.34621	10.6363	10.6114	10.7191	10.6289
HMPREF9996_RS02300	WP_005541208.1	6.73841	6.89672	6.56344	6.86997	9.85441	9.56626	9.95389	9.79864
HMPREF9996_RS02305	WP_005541206.1	7.4471	7.48664	7.62546	7.70477	9.20825	9.18845	9.28837	9.11851
HMPREF9996_RS02325	WP_005540356.1	6.0492	5.48207	5.54116	5.56643	9.53726	9.56789	9.34007	9.35091
HMPREF9996_RS02330	WP_005540354.1	7.55688	7.17564	7.17055	7.09306	5.16839	4.88314	5.50619	3.76749
HMPREF9996_RS02335	WP_005540352.1	6.62688	6.05623	6.4788	6.16949	7.8728	7.88443	7.95646	7.55641
HMPREF9996_RS02340	WP_005540351.1	5.844	5.70807	5.7127	5.39499	7.83043	7.82047	7.83822	7.40594
HMPREF9996_RS02345	WP_005549138.1	8.89082	8.77612	8.85948	8.84412	8.52553	8.6282	8.51938	8.52181
HMPREF9996_RS02350	WP_005540347.1	6.38853	6.20316	6.55595	6.38258	9.13333	8.2996	9.2387	9.27241
HMPREF9996_RS02355	WP_005540345.1	8.46361	8.68372	8.73727	8.8485	7.91905	8.0397	7.92301	7.79481
HMPREF9996_RS02360	WP_005540343.1	7.02906	6.96009	6.9539	7.19838	7.47451	7.40796	7.46175	7.31947
HMPREF9996_RS02365	WP_005540341.1	7.00108	6.79612	6.92511	7.20386	6.65752	6.78463	6.88994	6.59376
HMPREF9996_RS02370	WP_005540337.1	6.99636	6.86947	6.80383	6.87341	9.30502	9.325	9.32937	9.3062
HMPREF9996_RS02385	WP_005540330.1	8.82717	8.82232	8.84879	8.93588	10.9886	11.0293	11.0907	11.0081
HMPREF9996_RS02390	WP_005540327.1	7.57597	7.63316	7.69533	7.80371	14.0473	14.1797	13.918	13.7183
HMPREF9996_RS02395	WP_014702540.1	5.39134	4.96899	5.01597	5.12153	10.0669	10.0183	10.1789	10.1421
HMPREF9996_RS02400	WP_005540319.1	9.49455	9.51088	9.57619	9.57983	7.70156	7.88559	7.68569	7.66493
HMPREF9996_RS02410	WP_005540313.1	5.55424	5.19653	5.46319	5.70426	10.363	10.3563	10.4103	10.2806
HMPREF9996_RS02425	WP_032997176.1	6.61462	6.67545	6.45482	6.72887	8.67885	8.6875	8.78413	8.36022
HMPREF9996_RS02435	WP_005540302.1	8.51563	8.69773	8.80837	8.72817	11.4113	11.4447	11.4439	11.2974
HMPREF9996_RS02475	WP_005540280.1	9.1474	9.01368	9.20195	9.07244	13.14	13.0984	13.1679	13.0884
HMPREF9996_RS02485	WP_005540276.1	7.68551	7.7181	7.56329	7.75229	9.47689	8.19956	9.58732	9.50287
HMPREF9996_RS02490	WP_005540274.1	9.77691	9.94405	9.49035	9.6682	11.8507	11.9278	12.3536	12.219
HMPREF9996_RS02495	WP_005540269.1	7.91525	7.99771	7.84117	8.0472	12.4465	12.4462	12.5366	12.4954
HMPREF9996_RS02500	WP_005595076.1	11.3142	11.5432	11.337	11.3969	12.5114	12.5912	12.5072	12.4405
HMPREF9996_RS02505	WP_005540265.1	8.67316	8.42388	8.57808	8.60312	12.7676	12.7967	12.8452	12.8607
HMPREF9996_RS02510	WP_005540264.1	9.72298	9.90029	9.73724	9.88196	9.91316	9.96379	9.92179	9.8519
HMPREF9996_RS02515	WP_005540262.1	7.52776	7.49022	8.08713	7.96245	12.3973	12.5126	12.2738	12.2022
HMPREF9996_RS02520	WP_005540260.1	9.35507	9.3358	9.32056	9.23782	13.9425	13.887	13.9929	13.9721
HMPREF9996_RS02525	WP_005549823.1	6.66898	6.48751	6.80383	6.96983	10.6074	10.6278	10.6462	10.5278
HMPREF9996_RS02530	WP_005549825.1	8.87163	8.76285	8.80363	9.03297	14.3959	14.7833	14.0907	14.7319
HMPREF9996_RS02535	WP_005542482.1	8.47043	8.20157	8.15813	8.36956	9.35969	9.43449	9.27616	9.22585
HMPREF9996_RS02540	WP_005542483.1	8.95421	8.73745	8.78932	8.95875	9.49046	9.53395	9.3234	9.18233
HMPREF9996_RS02545	WP_005542484.1	9.1378	9.18371	9.25844	9.24979	13.9801	14.0272	14.0231	14.0472
HMPREF9996_RS02550	WP_005542485.1	7.44364	7.47584	8.57067	7.88441	10.5352	10.4333	10.6474	10.5879
HMPREF9996_RS02555	WP_005542486.1	10.0958	10.4217	9.99999	10.037	11.8611	11.8373	11.7782	11.685
HMPREF9996_RS02560	WP_005542487.1	9.10312	9.23478	8.958	9.02602	4.97522	4.97957	4.97087	4.86212
HMPREF9996_RS02565	WP_005595072.1	9.367	9.73953	9.7578	9.69617	13.2337	12.9499	13.3322	13.3433
HMPREF9996_RS02570	WP_005542489.1	11.2975	11.5287	11.4368	11.4724	15.2633	15.3238	15.3744	15.3368
HMPREF9996_RS02575	WP_005542490.1	10.0048	10.0437	9.97211	10.037	13.4677	13.5169	13.6096	13.5225
HMPREF9996_RS02585	WP_050554950.1	10.4316	10.661	10.6642	10.5186	13.1352	13.18	13.2004	12.9613
HMPREF9996_RS02590	WP_005542495.1	9.03347	9.20021	9.13689	8.95306	13.002	13.0458	13.0505	12.9416
HMPREF9996_RS02595	WP_005542496.1	8.00251	8.17733	8.17535	8.09369	12.6079	12.6261	12.6847	12.5609
HMPREF9996_RS02600	WP_005542497.1	6.65708	6.8473	6.79749	6.81016	11.2852	11.1411	11.4051	11.2228
HMPREF9996_RS02605	WP_005542808.1	8.16052	8.66799	8.43428	8.5	10.6004	10.6792	10.6949	10.7298
HMPREF9996_RS02615	WP_005595056.1	9.34491	8.95785	9.24568	9.06418	8.40895	8.59638	8.58216	8.62005
HMPREF9996_RS02625	WP_005542801.1	7.98357	7.64927	7.86258	7.79103	6.94819	6.96033	7.38522	7.12774
HMPREF9996_RS02635	WP_005542798.1	8.91851	8.65687	8.96791	8.74518	9.66988	9.63561	9.59043	9.49511
HMPREF9996_RS02640	WP_005542797.1	10.1917	9.8377	10.1045	10.0726	8.58662	8.64676	8.48159	8.51808
HMPREF9996_RS02645	WP_005542796.1	8.37918	8.28642	8.54629	8.30091	9.02702	9.03121	8.957	9.04164
HMPREF9996_RS02650	WP_005542795.1	6.79383	6.31241	6.59303	6.62242	7.46291	7.44614	7.53258	7.35083
HMPREF9996_RS02655	WP_005542794.1	8.50072	7.96719	8.35014	8.21397	10.957	11.0444	10.8887	10.8217
HMPREF9996_RS02660	WP_005595052.1	9.03462	8.8808	9.11539	9.06041	7.6953	7.6807	7.85989	7.78181
HMPREF9996_RS02665	WP_005584918.1	7.30176	7.10731	7.25627	7.32446	11.2314	11.3093	11.1247	11.1167
HMPREF9996_RS02670	WP_005554187.1	5.9648	5.8033	6.98771	5.82295	13.0554	13.2079	13.123	13.1725
HMPREF9996_RS02675	WP_005542790.1	5.28707	4.45655	5.60063	4.8552	8.05419	8.10105	8.06624	7.96826
HMPREF9996_RS02680	WP_005542788.1	5.22392	4.74743	5.23823	4.75425	7.06114	7.22336	7.21877	7.29788
HMPREF9996_RS02700	WP_005542783.1	6.93853	7.41306	7.34589	7.06323	4.7996	4.93775	4.70568	4.80205
HMPREF9996_RS02710	WP_005547254.1	9.19243	8.52513	8.84264	9.18754	14.8673	14.8384	14.9082	14.8698
HMPREF9996_RS02715	WP_005539767.1	7.52776	7.82975	7.8565	7.76346	11.4309	11.443	11.4828	11.4457
HMPREF9996_RS02720	WP_005539765.1	9.26677	9.56199	9.17774	9.14971	9.15078	9.17217	9.17395	9.07425
HMPREF9996_RS02725	WP_005539763.1	9.45729	9.48778	9.60552	9.45614	13.2191	13.2108	13.2609	13.1343
HMPREF9996_RS02730	WP_005553467.1	9.73294	9.64869	9.75289	9.81013	12.8827	12.8804	12.9654	12.8674
HMPREF9996_RS02735	WP_005539760.1	8.58795	8.38977	8.41578	8.81488	13.2187	13.3508	12.9348	13.1578
HMPREF9996_RS02740	WP_005539673.1	11.0787	11.1187	10.7764	10.1096	10.1829	10.1879	10.2559	10.2031
HMPREF9996_RS02745	WP_005539671.1	11.7228	11.4006	11.653	11.6009	13.4584	13.563	13.3425	13.2539
HMPREF9996_RS02750	WP_005539669.1	9.69196	9.60805	9.65721	9.69812	12.5551	12.5391	12.6849	12.6062
HMPREF9996_RS02755	WP_005539667.1	9.71151	9.68431	9.65283	9.72647	12.929	12.943	13.0232	12.972
HMPREF9996_RS02760	WP_005539664.1	8.75781	8.77024	8.55572	8.73387	11.1879	11.2206	11.3189	11.2459
HMPREF9996_RS02765	WP_005539663.1	9.45986	9.25598	9.19954	9.47892	13.327	13.341	13.192	13.1232
HMPREF9996_RS02770	WP_005539660.1	10.2812	10.4569	10.2287	10.3902	13.2386	13.278	13.2304	13.1897
HMPREF9996_RS02775	WP_005595031.1	8.30483	7.79831	8.36951	8.12435	12.7183	12.6865	12.773	12.74
HMPREF9996_RS02780	WP_005539650.1	9.31775	9.68665	9.5253	9.3158	10.7839	10.6246	10.7929	10.5411
HMPREF9996_RS02785	WP_005549698.1	8.36827	8.36071	8.60193	8.43276	13.2019	13.1973	13.23	13.1769
HMPREF9996_RS02790	WP_005547219.1	8.82585	8.76876	8.8178	8.5221	11.5845	11.6394	11.4117	11.4345
HMPREF9996_RS02795	WP_005539640.1	8.3918	8.00023	8.31284	8.10983	4.43533	4.17234	4.28195	4.12606
HMPREF9996_RS02800	WP_005539638.1	9.09211	9.0408	9.00828	9.01905	12.679	12.682	12.7571	12.689
HMPREF9996_RS02805	WP_005544093.1	8.29335	8.49692	8.53109	8.48657	9.57005	9.47833	9.61307	9.46744
HMPREF9996_RS02810	WP_005544091.1	5.52834	5.42332	5.44708	5.34627	7.22702	7.36252	7.27685	7.26266
HMPREF9996_RS02815	WP_005544089.1	7.19878	6.88043	6.94246	6.94059	12.7143	12.7108	12.7761	12.7747
HMPREF9996_RS02820	WP_005544087.1	9.71223	9.74329	9.84953	9.88751	9.34345	9.52914	9.16539	9.1861
HMPREF9996_RS02825	WP_005544085.1	10.7609	10.608	10.8552	10.8001	15.6625	15.7212	15.5486	15.5169
HMPREF9996_RS02830	WP_005544083.1	8.27399	7.86329	7.93369	8.12724	10.4442	10.4369	10.5143	10.4026
HMPREF9996_RS02840	WP_005544079.1	8.55625	8.59334	8.46061	8.64703	10.3346	10.3027	10.2993	10.1955
HMPREF9996_RS02845	WP_005544077.1	8.02815	8.15719	8.11033	8.20307	8.64745	8.64197	8.51658	8.40855
HMPREF9996_RS02850	WP_005544076.1	10.0338	9.82782	10.026	10.0908	7.17918	7.20027	7.50044	7.342
HMPREF9996_RS02855	WP_005544074.1	8.54499	7.79831	8.34145	8.39133	9.82068	9.87081	9.71585	9.78
HMPREF9996_RS02860	WP_005544072.1	8.91851	8.61154	9.05022	9.01749	9.7478	9.66988	9.86788	9.71707
HMPREF9996_RS02870	WP_005544068.1	6.68666	6.22911	6.60033	6.5597	11.557	11.2916	11.1471	10.9504
HMPREF9996_RS02875	WP_005544066.1	9.75684	9.54831	9.75371	9.90275	13.7517	13.7714	13.8255	13.8735
HMPREF9996_RS02880	WP_005595016.1	9.57978	9.7335	9.49035	9.89218	8.05882	8.14741	8.31021	8.12307
HMPREF9996_RS02885	WP_005544026.1	9.83288	9.75003	9.67375	10.0142	13.0551	13.0301	12.9952	12.9113
HMPREF9996_RS02890	WP_032997171.1	7.56008	7.53252	7.6503	7.84813	9.92186	10.0394	9.80278	9.75122
HMPREF9996_RS02895	WP_005544023.1	7.25515	7.39406	7.29279	7.31943	12.1343	12.1844	12.294	12.1332
HMPREF9996_RS02905	WP_005551151.1	7.10551	7.262	7.324	7.15943	5.81417	5.70295	5.84545	5.44623
HMPREF9996_RS02910	WP_005542760.1	10.518	10.354	10.4755	10.4583	15.897	15.9256	15.9119	16.035
HMPREF9996_RS02915	WP_005538119.1	9.91327	9.74103	9.71134	9.72647	14.1329	14.1387	14.0089	13.9271
HMPREF9996_RS02920	WP_005538118.1	8.7424	8.9225	8.85491	9.03143	14.1493	14.1401	14.1933	14.1191
HMPREF9996_RS02930	WP_005595006.1	8.48734	8.57659	8.49432	8.4662	12.6028	12.6542	12.7529	12.7206
HMPREF9996_RS02940	WP_005538111.1	8.34805	8.54937	8.44244	8.62473	10.323	10.3065	10.2927	10.1513
HMPREF9996_RS02945	WP_005538110.1	9.38425	9.50381	9.61907	9.8231	13.8475	13.83	13.8527	13.6682
HMPREF9996_RS02950	WP_005548404.1	8.03507	8.09267	8.1256	8.00545	10.8896	10.8823	10.8868	10.6751
HMPREF9996_RS02955	WP_005595003.1	7.49804	7.73027	7.62546	7.63144	10.4161	10.5338	10.5428	10.4942
HMPREF9996_RS02960	WP_005548400.1	7.40146	7.17119	7.52158	7.45886	8.84938	8.9121	8.8984	8.83192
HMPREF9996_RS02965	WP_005538097.1	8.93215	8.90382	8.92639	8.95631	10.0612	10.1534	10.0915	9.9838
HMPREF9996_RS02970	WP_005538094.1	8.58324	8.63601	8.74223	8.83355	11.1731	11.1861	11.0663	10.9383
HMPREF9996_RS02975	WP_005538090.1	8.45505	8.70545	8.74718	8.62575	13.3578	13.3213	13.4163	13.3514
HMPREF9996_RS02980	WP_005538088.1	5.68895	6.1498	6.43044	5.91269	10.4731	10.5185	10.5758	10.5805
HMPREF9996_RS02985	WP_005595002.1	11.1973	11.538	11.2381	11.2487	12.5369	12.6194	12.5089	12.706
HMPREF9996_RS03050	WP_005544008.1	7.00578	7.11197	6.69888	6.82089	8.54343	8.66441	8.46484	8.37452
HMPREF9996_RS03055	WP_228414709.1	7.82237	7.40169	7.67126	7.73914	5.51519	5.52117	5.46184	5.2152
HMPREF9996_RS03060	WP_005544001.1	8.88955	9.09239	9.04755	8.83885	11.4166	11.3969	11.4842	11.3664
HMPREF9996_RS03075	WP_005543995.1	7.52121	7.31951	7.31959	7.07224	7.59196	7.56004	7.8144	7.63322
HMPREF9996_RS03080	WP_230456990.1	10.6991	10.6732	10.6382	10.8053	10.9612	11.0074	10.9727	10.7585
HMPREF9996_RS03085	WP_005543992.1	5.47509	5.52461	5.7394	5.71197	9.49928	9.66744	9.46318	9.53478
HMPREF9996_RS03100	WP_005543986.1	6.29176	6.54375	6.6076	6.50748	13.182	13.2279	13.2696	13.3437
HMPREF9996_RS03105	WP_032997163.1	7.25909	7.27866	7.24233	7.31437	11.9077	11.8621	11.9164	11.668
HMPREF9996_RS03110	WP_005594968.1	6.72137	6.66914	6.33736	6.48064	9.96701	9.97192	9.9655	9.8595
HMPREF9996_RS03115	WP_005565871.1	3.22675	1.4769	2.67567	2.94609	7.26043	7.20538	7.25148	7.41239
HMPREF9996_RS03135	WP_005540817.1	9.21899	9.37604	9.13689	9.40948	13.9397	13.9424	14.0479	13.9804
HMPREF9996_RS03140	WP_005594959.1	9.53495	9.54314	9.4147	9.58036	9.15486	9.00707	9.22585	9.21368
HMPREF9996_RS03145	WP_005540820.1	8.6433	8.62301	8.57438	8.75735	13.1087	13.1422	13.1423	13.18
HMPREF9996_RS03150	WP_005552065.1	7.75137	7.93601	7.68849	6.97305	9.18575	9.33128	9.91904	9.59548
HMPREF9996_RS03155	WP_005540827.1	6.40285	6.4731	6.19989	5.79418	10.6822	10.7764	11.2945	10.9204
HMPREF9996_RS03160	WP_005594956.1	8.66575	8.57995	8.68671	8.71096	8.14572	8.34283	8.11099	8.22082
HMPREF9996_RS03165	WP_005555124.1	5.844	5.31438	5.61512	5.30608	6.56369	6.49858	6.48947	6.39748
HMPREF9996_RS03185	WP_005554013.1	7.75974	7.95169	7.8037	7.76161	7.42797	7.39582	7.25954	7.29788
HMPREF9996_RS03195	WP_005540846.1	8.65083	8.81805	9.03547	8.85635	14.3043	14.4155	14.275	14.162
HMPREF9996_RS03200	WP_005540847.1	8.68932	8.77318	8.81309	9.03527	11.4561	11.4241	11.5	11.381
HMPREF9996_RS03225	WP_005540856.1	7.52449	7.40169	7.59654	7.55846	9.19477	9.17986	9.24796	9.16849
HMPREF9996_RS03230	WP_005540858.1	8.91476	8.62138	8.87913	8.8068	12.916	12.9229	13.0035	12.9367
HMPREF9996_RS03235	WP_005540860.1	10.5554	9.98461	10.3896	10.8265	16.4211	16.2692	16.4385	16.6555
HMPREF9996_RS03240	WP_005540862.1	9.42343	8.92911	9.30723	9.59398	13.0913	13.1243	13.128	13.197
HMPREF9996_RS03245	WP_005540864.1	5.7236	5.52461	5.68549	5.77222	9.83311	9.91323	9.73485	9.6406
HMPREF9996_RS03250	WP_005540866.1	8.92844	8.64888	8.81623	8.7433	9.8203	9.86201	9.82136	9.70449
HMPREF9996_RS03255	WP_005540868.1	8.03507	8.06411	8.1382	8.07437	11.839	11.4414	11.8855	11.8328
HMPREF9996_RS03260	WP_005540870.1	8.26029	8.40313	8.34581	8.29707	8.55294	8.54892	8.73967	8.643
HMPREF9996_RS03270	WP_005540878.1	8.70819	8.53731	8.80994	8.69256	13.1535	13.1697	13.2662	13.2375
HMPREF9996_RS03275	WP_005540880.1	9.00322	8.81663	8.82561	8.94818	8.00947	8.26242	8.16564	8.24899
HMPREF9996_RS03280	WP_005540882.1	7.21105	7.38254	7.26088	7.16506	10.4149	10.4488	10.5361	10.3924
HMPREF9996_RS03285	WP_005540884.1	8.64632	8.74497	8.72897	8.6759	10.2869	10.305	10.2367	10.1634
HMPREF9996_RS03290	WP_005540887.1	8.91476	8.97713	8.96367	8.87536	10.1991	10.2834	10.2277	10.2715
HMPREF9996_RS03295	WP_005553588.1	10.172	10.094	10.1394	10.0993	11.6321	11.7218	11.5564	11.4741
HMPREF9996_RS03300	WP_005549113.1	9.05744	9.51441	9.13689	9.15113	11.5625	11.5515	11.6944	11.583
HMPREF9996_RS03305	WP_014702216.1	8.63118	8.70391	8.57438	8.55356	9.23303	9.2042	9.30274	9.22676
HMPREF9996_RS03315	WP_005543083.1	7.85139	8.09503	7.87167	7.96568	9.30382	9.34587	9.28804	9.1545
HMPREF9996_RS03320	WP_005543085.1	9.45986	9.18039	9.19954	9.19993	12.1406	12.1499	12.2041	12.199
HMPREF9996_RS03325	WP_005594929.1	9.84473	9.55088	9.56784	9.62495	12.8998	12.8419	12.9318	12.8399
HMPREF9996_RS03330	WP_005543092.1	7.36898	7.24937	7.32841	7.2628	6.22797	6.32421	6.15012	6.18534
HMPREF9996_RS03335	WP_014167878.1	8.4061	8.37434	8.38439	8.26597	3.26097	3.6579	3.24662	3.59132
HMPREF9996_RS03340	WP_005594926.1	7.92769	8.09972	8.35014	8.03495	3.71634	3.89717	3.92447	3.75741
HMPREF9996_RS03345	WP_005543098.1	6.03087	5.82615	5.47912	6.12974	10.4778	10.4952	10.5549	10.5881
HMPREF9996_RS03355	WP_005551056.1	7.75696	7.82125	7.70213	7.89461	7.39826	7.26711	7.40594	7.38562
HMPREF9996_RS03360	WP_005543104.1	9.16116	8.83505	9.30723	9.20404	6.83884	7.09908	6.93874	6.72053
HMPREF9996_RS03365	WP_005543107.1	9.81491	9.65588	9.92781	9.65326	14.4521	14.3996	14.4997	14.4037
HMPREF9996_RS03370	WP_032997165.1	7.89512	7.52556	7.83499	7.71248	7.48791	7.47451	7.54839	7.3546
HMPREF9996_RS03375	WP_005543110.1	8.27594	7.89606	7.94234	7.95109	8.61447	8.40472	8.66391	8.51789
HMPREF9996_RS03380	WP_005594918.1	10.6383	10.6881	10.8177	10.6745	14.1602	14.2168	14.0334	14.0033
HMPREF9996_RS03420	WP_005541807.1	6.08518	5.79173	5.82917	5.89924	6.40153	6.48489	6.60857	6.5745
HMPREF9996_RS03425	WP_005541809.1	9.09432	8.93306	9.22811	8.80139	9.55393	9.59008	9.60711	9.27418
HMPREF9996_RS03430	WP_005541810.1	6.58352	6.27967	6.51789	6.48064	10.5883	10.7188	10.496	10.4484
HMPREF9996_RS03435	WP_005541811.1	10.083	10.307	10.1293	10.3254	12.0689	12.1764	11.9594	11.9046
HMPREF9996_RS03440	WP_014702498.1	10.5777	10.3569	10.1456	10.4349	14.8676	14.9059	14.7556	14.7728
HMPREF9996_RS03445	WP_005541819.1	10.2923	10.2922	10.1771	10.2413	12.8796	12.8539	12.6926	13.5678
HMPREF9996_RS03450	WP_005541822.1	11.4568	11.346	11.4555	11.4206	10.2635	10.3338	10.1188	9.96605
HMPREF9996_RS03455	WP_005541824.1	6.85763	6.74905	6.27483	5.90598	5.77096	5.94324	6.01907	5.85494
HMPREF9996_RS03460	WP_005541826.1	6.58352	6.3043	6.09004	5.86506	8.37534	8.54655	8.54911	8.53921
HMPREF9996_RS03465	WP_005541828.1	7.39788	6.99581	6.93092	6.94714	7.19655	7.486	7.23885	7.30223
HMPREF9996_RS03475	WP_005549072.1	4.95892	4.33433	4.77909	5.16712	8.15655	8.16945	8.21691	8.07185
HMPREF9996_RS03480	WP_005553475.1	8.95543	9.16141	9.05022	9.07543	11.7468	11.7421	11.8671	11.7352
HMPREF9996_RS03485	WP_005537850.1	7.27475	7.66203	7.55203	7.56273	10.8027	10.7641	10.8441	10.8073
HMPREF9996_RS03490	WP_005549070.1	8.44123	8.46451	8.50991	8.58224	10.693	10.7633	10.5589	10.4352
HMPREF9996_RS03505	WP_005540457.1	10.4759	10.7186	10.1224	10.0666	10.9322	11.0538	11.6994	11.1188
HMPREF9996_RS03510	WP_005550263.1	9.87973	9.87105	9.109	9.10941	12.574	12.1583	12.9075	12.7402
HMPREF9996_RS03515	WP_005540460.1	7.66782	7.42059	7.61468	7.55632	7.67702	7.39175	7.62666	7.55313
HMPREF9996_RS03520	WP_005594879.1	7.4711	7.21947	7.35456	7.54125	9.76843	9.93094	9.84915	10.0162
HMPREF9996_RS03525	WP_032997160.1	11.7405	11.6986	11.7649	11.8117	15.9415	15.8877	15.9669	15.92
HMPREF9996_RS03530	WP_005550269.1	10.5745	10.3711	10.4306	10.5598	9.62517	9.68143	9.65603	9.6036
HMPREF9996_RS03535	WP_005540468.1	10.8071	10.8634	10.8391	10.91	15.184	15.1763	15.2124	15.1328
HMPREF9996_RS03545	WP_005540471.1	5.34757	5.00949	5.05901	5.41403	6.83884	6.87836	6.92416	6.73602
HMPREF9996_RS03550	WP_005540473.1	6.17974	5.89263	6.19989	6.10066	7.74623	7.71432	7.88472	7.64626
HMPREF9996_RS03555	WP_005594873.1	6.15456	5.87081	6.19989	5.90598	10.7031	10.6303	10.789	10.2512
HMPREF9996_RS03560	WP_005540477.1	7.07003	6.71884	6.75231	6.81374	10.0717	10.0749	10.0406	9.90197
HMPREF9996_RS03565	WP_005540479.1	8.57219	8.44803	8.61641	8.5417	13.7836	13.796	13.8495	13.8031
HMPREF9996_RS03570	WP_014702492.1	9.47265	9.837	9.68753	9.52616	12.1588	12.2069	12.2417	12.1965
HMPREF9996_RS03580	WP_005594870.1	9.76518	9.87996	9.89997	9.96094	9.84759	9.93786	9.85197	9.87926
HMPREF9996_RS03585	WP_032997157.1	9.06083	8.98857	8.93219	9.04447	7.34326	7.25058	7.22702	7.21094
HMPREF9996_RS03590	WP_005540487.1	6.68079	6.96009	6.6363	6.69035	5.91969	4.08229	6.08002	5.9675
HMPREF9996_RS03595	WP_005538478.1	10.4885	10.7296	10.6235	10.5891	15.3172	15.4419	15.3573	15.1754
HMPREF9996_RS03600	WP_005553598.1	9.49372	9.36047	9.54057	9.47326	13.5461	13.5968	13.6524	13.5775
HMPREF9996_RS03610	WP_005538490.1	6.84194	6.81338	6.6363	6.62242	10.6815	10.6815	10.6135	10.5465
HMPREF9996_RS03615	WP_005538493.1	6.51262	6.38348	6.6363	6.33344	9.33064	9.3464	9.27019	9.16265
HMPREF9996_RS03620	WP_005538497.1	4.24621	3.60251	4.52653	4.41949	9.8406	9.77891	9.87686	9.75019
HMPREF9996_RS03630	WP_005548829.1	5.59224	4.84017	5.75257	5.73486	6.41763	6.30875	6.50537	6.50236
HMPREF9996_RS03635	WP_005538504.1	6.72137	6.08494	6.7783	6.744	10.6887	10.7777	10.735	10.6226
HMPREF9996_RS03640	WP_005548831.1	3.61919	2.66687	3.36581	3.35354	4.90843	4.9643	4.8045	5.17409
HMPREF9996_RS03645	WP_032997154.1	8.00251	8.27816	8.26539	8.24487	8.89811	8.94246	8.80936	8.69974
HMPREF9996_RS03650	WP_005594856.1	8.82452	9.19802	9.15932	9.24581	11.427	11.4399	11.4334	11.3433
HMPREF9996_RS03655	WP_005548833.1	11.1781	10.7795	11.1163	11.074	7.33396	7.29091	7.36585	7.39582
HMPREF9996_RS03660	WP_005594855.1	10.186	9.7796	10.145	9.92863	14.2846	14.3134	14.2127	14.4762
HMPREF9996_RS03675	WP_005594851.1	2.25178	1.87784	2.56057	2.21186	8.27286	8.13383	8.24899	8.24854
HMPREF9996_RS03685	WP_005594850.1	4.33854	4.45655	4.77909	4.2176	0	3.56843	0	4.48813
HMPREF9996_RS03700	WP_005594847.1	7.77909	7.97233	8.26309	7.99284	9.19663	9.16121	9.4835	9.29165
HMPREF9996_RS03705	WP_005541143.1	0	0	0	0.355514	6.59801	6.59871	6.51663	6.33272
HMPREF9996_RS03745	WP_005541162.1	0.503937	0	0	0	4.09436	3.73188	3.91089	3.29623
HMPREF9996_RS03760	WP_005549339.1	8.07588	8.35875	8.30169	8.24885	13.5138	13.4599	13.586	13.5059
HMPREF9996_RS03765	WP_005549341.1	8.59888	8.65687	8.76516	8.76663	8.79264	8.8194	8.66745	8.61709
HMPREF9996_RS03770	WP_005543385.1	8.4516	8.55452	8.37378	8.63085	11.7035	11.8092	11.5938	11.5597
HMPREF9996_RS03775	WP_005544380.1	8.50902	8.31296	8.44649	8.42808	10.9264	10.975	10.8596	10.7704
HMPREF9996_RS03780	WP_005544378.1	10.4224	10.3362	11.1658	10.3944	14.1413	14.1899	14.1563	13.9305
HMPREF9996_RS03785	WP_005544376.1	6.57088	6.22911	6.60033	6.37289	5.63709	5.63984	5.63847	5.38695
HMPREF9996_RS03790	WP_005544374.1	10.9034	10.6614	10.6136	10.2198	15.4775	15.4272	15.4019	15.5202
HMPREF9996_RS03795	WP_005594838.1	11.7793	11.5777	11.3641	11.2344	16.8002	16.7545	16.7829	16.8042
HMPREF9996_RS03800	WP_005549347.1	9.18933	9.59314	9.55286	9.33028	11.9531	11.9564	11.9907	11.9261
HMPREF9996_RS03830	WP_005540550.1	7.34692	7.76617	7.81943	7.83053	9.65349	9.7322	9.50617	9.13613
HMPREF9996_RS03835	WP_005540547.1	6.92866	6.59122	6.99327	6.83509	3.92447	4.39035	4.21719	4.30982
HMPREF9996_RS03840	WP_005540545.1	5.56702	4.9483	5.49488	5.01335	8.45278	8.43865	8.5513	8.48828
HMPREF9996_RS03850	WP_005555221.1	7.51792	7.34742	7.55954	7.3494	8.8262	8.85264	8.97859	8.83731
HMPREF9996_RS03855	WP_005540532.1	9.95762	9.93356	10.0076	10.0704	12.7159	12.7125	12.8025	12.7609
HMPREF9996_RS03860	WP_005540529.1	7.18227	7.04047	7.28375	7.53474	14.7908	14.3297	14.9112	14.906
HMPREF9996_RS03870	WP_005594820.1	9.71367	9.71983	9.82791	9.97903	13.0866	13.173	12.9759	12.8924
HMPREF9996_RS03875	WP_005540522.1	9.63468	10.0934	10.0287	10.1048	13.1216	13.1069	13.0582	12.9732
HMPREF9996_RS03880	WP_005549972.1	8.84433	9.13877	9.07139	9.18061	10.033	10.0682	10.1108	9.95375
HMPREF9996_RS03885	WP_005540560.1	9.43828	9.64628	9.62535	9.69472	11.4547	11.4657	11.5246	11.4273
HMPREF9996_RS03890	WP_005594819.1	10.3863	10.6108	10.551	10.7789	9.61795	9.57938	9.65646	9.5767
HMPREF9996_RS03895	WP_005549976.1	8.61743	8.68058	8.66772	8.82202	11.3137	11.3296	11.4479	11.2984
HMPREF9996_RS03900	WP_005553286.1	9.79536	9.96929	9.69863	9.76683	11.0487	11.0786	11.0638	11.0274
HMPREF9996_RS03905	WP_005541982.1	10.1891	10.509	10.2875	10.3447	11.7895	11.8167	11.8659	11.7436
HMPREF9996_RS03910	WP_005541983.1	9.11622	9.44596	9.14565	9.13616	11.1773	11.2426	11.293	11.1753
HMPREF9996_RS03915	WP_005594818.1	9.91202	9.78033	9.94369	9.80789	14.9496	14.8945	14.9392	14.7104
HMPREF9996_RS03920	WP_005541988.1	8.89082	8.94486	8.82561	8.73102	9.71675	9.73846	9.72623	9.65264
HMPREF9996_RS03925	WP_005541991.1	9.16011	9.17483	9.10516	9.2564	11.6026	11.5237	11.647	11.5356
HMPREF9996_RS03930	WP_005554419.1	7.85661	7.63316	7.64325	7.68922	10.4198	10.3453	10.4713	10.2526
HMPREF9996_RS03935	WP_005541993.1	9.94237	9.82499	10.1487	10.1327	15.3908	15.4753	15.5215	15.5636
HMPREF9996_RS03940	WP_005562331.1	9.14634	8.03253	8.98336	8.82558	9.05855	9.09355	9.07856	9.14329
HMPREF9996_RS03945	WP_005541995.1	11.5114	10.104	11.2091	11.0307	13.4264	13.3416	13.3978	13.2803
HMPREF9996_RS03950	WP_005541996.1	12.2553	12.4859	12.2484	12.1493	9.98177	9.90782	10.0635	9.79994
HMPREF9996_RS03975	WP_005542006.1	8.3936	8.62138	8.67119	8.66601	10.0487	10.0617	10.1252	10.0072
HMPREF9996_RS03985	WP_005542010.1	8.46532	8.48799	8.50603	8.33751	12.5512	12.5604	12.5502	12.5239
HMPREF9996_RS03990	WP_005542011.1	7.79004	7.92811	7.97361	7.82164	9.80102	9.81164	9.9201	9.88694
HMPREF9996_RS04000	WP_005542013.1	6.76639	6.4731	6.50238	6.70202	6.66428	6.53667	6.57307	6.39423
HMPREF9996_RS04005	WP_005542014.1	7.17394	7.22377	6.98213	7.07524	10.2458	10.1884	10.3025	10.2461
HMPREF9996_RS04010	WP_005542015.1	9.75544	9.85308	9.85945	9.81909	9.1054	9.10689	9.04682	9.03539
HMPREF9996_RS04015	WP_005542016.1	9.3761	9.52055	9.45956	9.56553	11.237	11.3564	11.1705	11.0796
HMPREF9996_RS04020	WP_005542018.1	9.63165	9.64708	9.7281	9.91115	6.55934	6.58951	6.49099	6.3877
HMPREF9996_RS04025	WP_005542019.1	8.96149	8.91851	8.99726	8.95144	12.0839	12.1128	12.0782	12.0419
HMPREF9996_RS04030	WP_005546151.1	9.41815	9.31474	9.43322	9.33278	9.1888	9.16456	9.21656	9.22196
HMPREF9996_RS04035	WP_005542021.1	9.59468	9.79561	9.70965	9.79297	10.1972	10.2591	10.1061	10.0272
HMPREF9996_RS04040	WP_005542023.1	7.90774	7.43553	7.82255	7.56911	11.4669	11.4527	11.4909	11.5544
HMPREF9996_RS04045	WP_005549569.1	8.32378	8.48978	8.60375	8.53193	11.8503	11.8945	11.9974	12.0102
HMPREF9996_RS04050	WP_005542026.1	9.14847	9.07937	9.59916	8.98921	11.7927	11.8275	11.7535	11.6151
HMPREF9996_RS04055	WP_005594802.1	11.1828	11.212	11.1759	11.24	15.0394	15.0954	15.0047	14.9224
HMPREF9996_RS04060	WP_005542029.1	7.14013	7.49022	7.13075	7.50175	11.1681	11.2256	11.1428	11.1488
HMPREF9996_RS04065	WP_005542031.1	9.71295	9.70757	9.68839	9.67364	12.3713	12.4323	12.4339	12.2672
HMPREF9996_RS04070	WP_005542033.1	9.53658	9.08293	9.31502	8.93011	12.9818	12.995	13.0754	13.0317
HMPREF9996_RS04075	WP_005542035.1	7.2941	6.731	7.01529	6.744	11.1469	11.2189	11.2375	11.2359
HMPREF9996_RS04080	WP_005542039.1	8.00955	8.00023	8.21633	8.16705	6.0891	6.15972	6.22431	6.17401
HMPREF9996_RS04085	WP_014702356.1	7.62263	7.54291	7.56702	7.62328	9.99431	9.90847	10.0316	9.94232
HMPREF9996_RS04090	WP_005549562.1	7.7653	8.12759	7.95664	7.72777	9.3299	9.3174	9.39651	9.368
HMPREF9996_RS04095	WP_005542971.1	10.5015	10.2379	10.7451	10.6309	15.4555	15.5491	15.5442	15.5108
HMPREF9996_RS04100	WP_005594798.1	9.32341	9.34176	9.25959	9.29349	12.3275	12.3466	12.3209	12.291
HMPREF9996_RS04105	WP_005542966.1	7.28252	7.18451	7.14081	7.17625	10.1037	10.1244	9.95768	9.87205
HMPREF9996_RS04110	WP_005542964.1	9.5471	9.63985	9.53105	9.43417	13.2094	13.21	13.1309	13.0439
HMPREF9996_RS04115	WP_005542959.1	9.86751	9.91303	9.87685	9.84211	13.2627	13.3435	13.1168	13.111
HMPREF9996_RS04125	WP_005542950.1	8.00251	7.78961	8.10264	8.16002	10.5927	10.6809	10.4942	10.5331
HMPREF9996_RS04130	WP_005542948.1	8.28176	7.80982	8.31284	8.20307	13.3789	13.3902	13.3755	13.3075
HMPREF9996_RS04135	WP_005542946.1	9.25201	9.12616	9.32497	9.33902	9.56897	9.64111	9.49094	9.3854
HMPREF9996_RS04145	WP_005542935.1	7.23527	7.41683	7.28375	7.19012	9.30523	9.29655	9.371	9.39183
HMPREF9996_RS04150	WP_005542933.1	8.2991	8.15719	8.38015	8.44322	12.3794	12.455	12.2144	12.2431
HMPREF9996_RS04165	WP_005542929.1	9.31775	9.24542	9.23751	9.22777	11.9129	11.9629	11.8215	11.7895
HMPREF9996_RS04170	WP_005542927.1	6.26063	6.68172	6.65746	6.44407	12.7773	12.6732	12.9086	12.8642
HMPREF9996_RS04175	WP_032997149.1	8.67906	8.75691	8.60738	8.88733	5.6871	5.89114	5.88073	5.76719
HMPREF9996_RS04180	WP_005542923.1	7.77083	7.82692	7.76197	7.85511	9.92306	9.89178	10.0458	10.0059
HMPREF9996_RS04185	WP_005542920.1	6.80466	6.25461	6.43862	6.5597	9.99088	9.94246	10.0898	10.1105
HMPREF9996_RS04190	WP_005542917.1	7.58228	7.55322	7.45868	7.68335	14.7854	14.8159	14.9133	15.0577
HMPREF9996_RS04195	WP_005542913.1	6.58352	6.6242	6.16091	6.49859	7.86107	7.82168	7.9913	7.83822
HMPREF9996_RS04200	WP_005542910.1	8.77856	9.03836	8.86556	8.88477	5.32683	5.39348	5.67241	5.14344
HMPREF9996_RS04205	WP_005542908.1	8.53852	8.52688	8.29044	8.4536	11.7815	11.8792	11.6896	11.6042
HMPREF9996_RS04210	WP_005542906.1	8.16052	8.0737	8.26769	8.16846	11.4928	11.4678	11.5707	11.4494
HMPREF9996_RS04215	WP_005542903.1	9.07656	9.21868	9.11411	9.34833	12.1167	12.0412	12.2523	12.1634
HMPREF9996_RS04220	WP_005542899.1	8.56424	8.86295	8.77164	8.59897	13.2326	13.2288	13.3186	13.2236
HMPREF9996_RS04225	WP_005594783.1	8.03966	8.0276	8.05825	8.03955	10.5112	10.5265	10.5119	10.391
HMPREF9996_RS04230	WP_005542886.1	9.30922	8.61483	9.07664	9.18546	15.2606	15.2185	15.3095	15.364
HMPREF9996_RS04235	WP_005542882.1	8.93339	8.63439	8.84572	8.81845	16.0636	15.9861	16.0041	16.2744
HMPREF9996_RS04240	WP_005542877.1	7.9692	8.01523	7.9987	8.16565	6.44381	6.38934	6.45867	6.40396
HMPREF9996_RS04255	WP_005542871.1	7.98119	7.86605	7.81001	8.13443	8.26954	8.33331	8.26865	8.06445
HMPREF9996_RS04260	WP_044116060.1	8.07364	7.62667	7.84425	7.93471	6.6253	6.62738	6.428	6.13754
HMPREF9996_RS04265	WP_005542866.1	7.9907	7.68722	7.97079	8.28549	10.2156	10.1301	10.17	10.0979
HMPREF9996_RS04270	WP_005542864.1	10.0094	9.83629	10.3094	10.7096	12.3674	12.348	11.919	11.8982
HMPREF9996_RS04275	WP_005542862.1	8.7424	8.70699	9.22457	9.6111	13.0243	12.9212	12.5636	12.5594
HMPREF9996_RS04280	WP_005542860.1	8.56902	8.50757	8.99726	9.1297	6.09412	5.9849	5.78344	5.91856
HMPREF9996_RS04285	WP_005542858.1	9.45213	9.77447	9.5538	9.58141	12.1	12.1844	11.9485	11.9337
HMPREF9996_RS04290	WP_196218670.1	9.1474	9.4199	9.25844	9.34399	7.51473	7.47181	7.51248	7.37123
HMPREF9996_RS04295	WP_005542853.1	8.45848	8.34694	8.58914	8.47416	11.7573	11.7978	11.782	11.698
HMPREF9996_RS04300	WP_005542849.1	7.67669	7.32754	7.82567	7.70863	3.39061	3.78249	3.79241	3.86466
HMPREF9996_RS04305	WP_005542847.1	7.4711	7.18009	7.55203	7.36416	9.12588	9.18045	9.14511	9.06802
HMPREF9996_RS04310	WP_005542845.1	7.80899	7.42808	7.71228	7.75788	14.4303	14.4109	14.3773	14.7092
HMPREF9996_RS04315	WP_005542843.1	8.93831	8.21245	8.52918	8.63694	11.8961	11.8641	11.9416	11.8898
HMPREF9996_RS04320	WP_005542841.1	8.24247	7.74233	8.19236	8.11565	9.55639	9.63948	9.48091	9.47236
HMPREF9996_RS04325	WP_005542839.1	9.39504	9.11692	9.20554	9.1297	11.0735	11.1305	11.1358	11.0806
HMPREF9996_RS04330	WP_005554465.1	9.47942	9.21976	9.19231	9.33964	12.0972	12.162	12.2937	12.1118
HMPREF9996_RS04335	WP_005542835.1	9.34026	9.24011	9.37905	9.28834	13.9847	13.9357	14.0097	14.3285
HMPREF9996_RS04340	WP_005549324.1	8.85479	9.1204	8.37164	8.19484	10.4172	10.5639	11.2319	10.6786
HMPREF9996_RS04345	WP_005540229.1	9.31397	9.3828	9.24452	9.30946	11.2779	11.3429	11.2545	11.1231
HMPREF9996_RS04350	WP_005540230.1	8.16263	8.18176	7.95379	7.88952	12.4918	12.4609	12.5941	12.4353
HMPREF9996_RS04355	WP_005540234.1	8.08479	8.12989	7.77816	7.94293	10.2993	10.2909	10.3362	10.2696
HMPREF9996_RS04360	WP_005540236.1	8.57219	8.47901	8.55947	8.71672	5.85731	6.11204	5.95762	5.88999
HMPREF9996_RS04365	WP_005540238.1	9.55112	9.42178	9.34902	9.54948	11.9137	11.9484	12.0794	11.9548
HMPREF9996_RS04370	WP_005540242.1	8.18974	8.10674	8.1457	8.12435	11.9163	11.8729	11.964	11.8817
HMPREF9996_RS04375	WP_005549313.1	10.3461	10.5161	10.3609	10.5773	14.2452	14.2829	14.0507	14.0451
HMPREF9996_RS04380	WP_005549310.1	8.77305	8.76876	8.2187	8.06687	10.3702	10.5379	11.1601	10.5917
HMPREF9996_RS04385	WP_005549308.1	7.25515	7.46131	7.10017	6.74023	8.88123	9.02229	9.5907	9.05598
HMPREF9996_RS04390	WP_005543969.1	7.62569	7.79831	7.3328	6.87685	7.34789	7.51023	7.78181	7.35877
HMPREF9996_RS04395	WP_005549304.1	7.56327	7.86605	7.16564	7.27587	7.89194	6.72894	8.87934	8.35081
HMPREF9996_RS04400	WP_005554456.1	10.1922	10.5257	9.81541	9.40473	8.96071	9.16825	9.6928	9.39833
HMPREF9996_RS04405	WP_005543963.1	9.94849	9.95899	10.0103	9.81058	12.8159	12.8477	12.8872	12.9268
HMPREF9996_RS04410	WP_005594764.1	10.0124	9.923	9.99792	9.87554	9.56671	9.66567	9.58714	9.51415
HMPREF9996_RS04415	WP_005594762.1	8.24843	7.98508	7.89561	8.12146	8.70941	8.77899	8.78661	8.67617
HMPREF9996_RS04455	WP_014702365.1	8.45505	8.43508	8.7273	8.44206	12.8979	12.9535	13.0132	12.9938
HMPREF9996_RS04460	WP_005543937.1	11.7734	11.9005	11.8834	11.8889	14.0293	14.0469	13.9205	13.9516
HMPREF9996_RS04485	WP_032997137.1	9.9763	10.2979	10.2751	10.3304	13.0527	13.0712	12.9676	13.0497
HMPREF9996_RS04490	WP_005539796.1	11.7228	11.5846	11.6724	11.7776	13.4444	13.4486	13.4385	13.4133
HMPREF9996_RS04495	WP_005550389.1	10.1871	9.95834	10.2716	10.0793	14.1253	13.834	14.2019	14.241
HMPREF9996_RS04500	WP_005539800.1	8.74099	8.7116	8.72563	8.60933	12.3252	12.3027	12.3527	12.3667
HMPREF9996_RS04505	WP_005539804.1	11.2151	11.2816	11.2369	11.2224	15.2736	15.2741	15.3211	15.322
HMPREF9996_RS04520	WP_005539812.1	9.79332	9.89422	9.90218	9.99532	9.6655	9.80301	9.61202	9.43696
HMPREF9996_RS04525	WP_005550404.1	8.15419	7.74233	8.00971	7.82876	5.54628	5.66838	5.71733	5.78219
HMPREF9996_RS04530	WP_005539816.1	4.97818	5.19653	5.01597	4.89639	10.2054	10.1128	9.54992	10.3456
HMPREF9996_RS04535	WP_005550410.1	4.58462	4.0536	4.85432	4.36183	6.2542	6.33357	6.11796	6.2551
HMPREF9996_RS04540	WP_005554161.1	9.49204	9.61135	9.74137	9.61624	13.2537	13.3019	13.4151	13.3677
HMPREF9996_RS04565	WP_005552251.1	8.57219	8.2254	8.5928	8.5199	13.7169	13.802	13.8489	13.8654
HMPREF9996_RS04570	WP_005554152.1	7.91025	7.94909	8.13317	7.96729	10.6246	10.7119	10.7766	10.8741
HMPREF9996_RS04575	WP_005550451.1	9.55594	9.37508	9.4795	9.41067	12.6897	12.7562	12.7996	12.8091
HMPREF9996_RS04590	WP_005539872.1	10.6538	10.2804	10.5528	10.5361	13.7699	13.9041	13.8721	14.0825
HMPREF9996_RS04595	WP_005550443.1	10.4263	10.8765	10.759	10.5962	14.6307	14.6715	14.6411	14.7651
HMPREF9996_RS04600	WP_005594732.1	9.03116	9.14787	9.06349	9.1575	11.596	11.5839	11.725	11.6177
HMPREF9996_RS04605	WP_005550440.1	8.6864	8.7994	8.71894	8.72912	7.53073	7.54546	7.63598	7.53406
HMPREF9996_RS04610	WP_005594730.1	8.80307	8.75245	8.861	8.80409	12.8747	12.8744	12.9308	12.8901
HMPREF9996_RS04615	WP_005550429.1	5.82284	6.32048	6.43862	6.46247	8.30935	8.26264	8.25236	8.31236
HMPREF9996_RS04625	WP_005550425.1	7.09672	7.21947	7.07418	7.34693	9.7161	9.7383	9.90361	9.84663
HMPREF9996_RS04630	WP_005539893.1	9.39145	9.64468	9.4209	9.57561	14.5758	14.6948	14.3504	14.5148
HMPREF9996_RS04635	WP_005539895.1	8.97833	8.80517	8.67638	8.59689	11.8748	12.0599	12.1623	12.127
HMPREF9996_RS04640	WP_005539898.1	10.2651	10.0703	10.0608	9.9577	10.0684	10.1662	10.0454	10.1273
HMPREF9996_RS04645	WP_005539900.1	7.11424	7.07904	7.19969	7.07822	9.32329	9.37821	9.30923	9.22482
HMPREF9996_RS04650	WP_005539902.1	5.85446	6.11309	6.37191	6.31836	7.23703	7.18295	7.2026	7.15489
HMPREF9996_RS04655	WP_005539905.1	10.013	9.89422	10.1667	10.1052	14.5765	14.5763	14.5195	14.4493
HMPREF9996_RS04660	WP_005594724.1	8.27399	7.6364	8.1382	8.23553	8.82197	8.9111	9.03356	9.04592
HMPREF9996_RS04675	WP_005544527.1	8.73817	8.81948	8.69526	8.94899	10.0984	10.1929	10.0231	9.89839
HMPREF9996_RS04680	WP_005544530.1	7.16975	7.42059	7.45062	7.16786	10.4273	10.3756	10.5618	10.4935
HMPREF9996_RS04685	WP_005550094.1	8.15419	8.54594	8.2258	8.24752	9.88253	9.99363	9.70433	9.74046
HMPREF9996_RS04690	WP_167555046.1	8.89209	9.76267	9.36946	9.58666	12.3367	12.2506	12.372	12.2899
HMPREF9996_RS04695	WP_005594709.1	8.93462	8.75989	8.83338	8.89582	13.0933	13.1384	13.1624	13.1185
HMPREF9996_RS04700	WP_005544553.1	9.07544	9.11692	9.06876	9.149	12.534	12.5288	12.6319	12.5674
HMPREF9996_RS04705	WP_005544552.1	8.61589	8.78781	8.69185	8.73954	13.76	13.8051	13.6571	13.6039
HMPREF9996_RS04715	WP_005537755.1	9.50455	9.48867	9.53391	9.44924	13.8856	13.7787	13.9208	13.8447
HMPREF9996_RS04720	WP_005537756.1	8.27788	8.31296	8.11544	8.27511	12.8015	12.8583	12.9359	12.9009
HMPREF9996_RS04725	WP_005537758.1	9.36151	9.42084	9.29378	9.39698	9.55275	9.59088	9.60545	9.55357
HMPREF9996_RS04740	WP_005537765.1	9.8467	10.2061	9.70796	9.82265	13.0442	13.2452	12.9223	13.3031
HMPREF9996_RS04745	WP_005537767.1	4.39696	4.86246	5.29334	4.69322	6.4088	6.39015	6.69961	6.58666
HMPREF9996_RS04755	WP_005537770.1	8.69661	8.82941	8.68499	8.91682	13.7656	13.801	13.6226	13.6574
HMPREF9996_RS04770	WP_005537777.1	10.3535	10.2148	10.2139	10.4232	14.9776	15.0351	14.881	14.9067
HMPREF9996_RS04775	WP_005552900.1	4.07784	3.10096	3.8307	3.43034	4.22453	3.93793	4.38381	4.21351
HMPREF9996_RS04780	WP_005537787.1	8.7325	9.32981	8.94945	8.79777	14.0732	14.1058	14.4426	14.3663
HMPREF9996_RS04785	WP_005537789.1	9.41815	9.6921	9.25959	9.16384	4.28546	4.36067	4.27135	4.44793
HMPREF9996_RS04790	WP_005537795.1	8.85479	9.10295	8.56134	8.63491	9.79248	9.7859	10.0438	9.99819
HMPREF9996_RS04795	WP_005550081.1	8.99969	9.24754	8.8701	8.91265	11.2354	11.3023	11.3869	10.8968
HMPREF9996_RS04800	WP_005594702.1	8.50902	8.55623	8.57252	8.20033	6.11698	6.40234	5.13956	4.67386
HMPREF9996_RS04805	WP_005537800.1	8.52221	8.65048	8.81152	8.4116	9.36322	9.56545	9.4592	8.83237
HMPREF9996_RS04810	WP_005550078.1	8.82983	8.83505	9.09872	8.54495	12.7445	12.8847	13.072	12.4819
HMPREF9996_RS04815	WP_005537806.1	9.32153	9.56709	9.57341	9.03143	12.3553	12.5354	12.7254	12.1185
HMPREF9996_RS04820	WP_005537807.1	8.64179	8.73141	8.98056	8.5	10.9925	11.1277	11.1478	10.8813
HMPREF9996_RS04825	WP_005537808.1	8.32378	8.63601	8.6218	8.2515	10.7245	10.8871	11.1214	10.6364
HMPREF9996_RS04830	WP_005543653.1	6.81004	6.65005	6.58569	7.08418	10.4225	10.2595	10.4603	10.4641
HMPREF9996_RS04835	WP_032997118.1	9.79128	9.79851	9.73558	9.72457	9.34261	9.38447	9.34197	9.25111
HMPREF9996_RS04840	WP_005543657.1	7.96438	8.12529	8.08972	8.19346	9.6639	9.63561	9.79533	9.66474
HMPREF9996_RS04845	WP_005543658.1	8.37009	8.23824	8.32832	8.34745	11.0308	11.0869	10.8884	10.8972
HMPREF9996_RS04860	WP_005594691.1	8.09586	8.13676	8.02064	7.92479	9.72567	9.7407	9.75772	9.75083
HMPREF9996_RS04865	WP_005543665.1	7.17811	7.27035	7.69874	7.33699	12.0971	12.1697	12.0884	12.0002
HMPREF9996_RS04870	WP_005543669.1	5.74626	6.24616	5.85382	5.99716	4.18369	4.14553	4.31327	4.12606
HMPREF9996_RS04875	WP_005543671.1	10.0413	10.04	9.91688	10.103	14.0303	14.0529	14.1083	13.9656
HMPREF9996_RS04885	WP_005543674.1	8.47552	8.25939	8.57067	8.74048	14.6905	14.7633	14.6317	14.6238
HMPREF9996_RS04890	WP_005543676.1	7.25119	7.30737	7.30625	7.35926	10.4451	10.513	10.3044	10.2486
HMPREF9996_RS04895	WP_005543678.1	8.37009	8.20157	8.28818	8.36834	11.3813	11.1652	11.4104	11.4222
HMPREF9996_RS04900	WP_005543680.1	8.23848	8.15493	8.35663	8.29835	5.7571	5.86906	5.76342	5.85258
HMPREF9996_RS04905	WP_005594687.1	8.59577	8.8588	8.91472	8.78045	9.60983	9.64829	9.60474	9.42237
HMPREF9996_RS04910	WP_005543510.1	9.459	9.51441	9.52914	9.50967	13.3739	13.3406	13.4614	13.4574
HMPREF9996_RS04915	WP_005543509.1	7.71164	7.51856	7.82255	7.90474	9.03956	9.03891	9.20153	9.08185
HMPREF9996_RS04920	WP_032997117.1	9.02423	8.94877	8.94515	9.25111	11.1383	11.1726	11.2281	11.1602
HMPREF9996_RS04925	WP_005543504.1	8.20003	7.72723	7.84117	8.25282	5.88305	5.92195	6.03481	6.00101
HMPREF9996_RS04930	WP_032997116.1	9.30732	8.67115	9.16055	8.93999	10.1374	10.17	10.0539	10.0169
HMPREF9996_RS04935	WP_005543500.1	10.504	10.0643	10.1587	10.1984	9.95299	9.97865	9.75432	9.72777
HMPREF9996_RS04940	WP_005543498.1	6.97734	6.27967	6.64339	6.77009	1.96115	2.67986	3.00375	3.74725
HMPREF9996_RS04945	WP_005543494.1	7.61956	6.731	7.45466	7.33699	7.26266	7.29919	7.26489	7.24201
HMPREF9996_RS04950	WP_005543490.1	6.35207	4.81754	6.00455	6.00346	3.85049	3.96009	4.07824	4.15324
HMPREF9996_RS04960	WP_005543485.1	7.57597	7.00585	7.39711	7.27326	7.34579	7.34495	7.27818	7.44457
HMPREF9996_RS04965	WP_005554210.1	4.65813	4.16537	4.3644	4.73923	12.361	12.3653	12.381	12.3506
HMPREF9996_RS04970	WP_005565741.1	6.33723	6.35233	6.55595	6.28256	10.6809	10.6692	10.7188	10.7315
HMPREF9996_RS05065	WP_005594650.1	7.28639	6.71272	7.1607	7.39323	6.96143	6.83825	7.1438	6.974
HMPREF9996_RS05080	WP_005544395.1	8.83512	8.88625	8.98754	9.12031	6.66631	6.764	6.53372	6.51663
HMPREF9996_RS05085	WP_005550792.1	9.09763	9.06742	8.9931	8.88392	10.4137	10.3618	10.3755	10.3677
HMPREF9996_RS05090	WP_005544399.1	11.8807	11.4023	11.7543	11.7444	14.7216	14.7263	14.6404	14.7246
HMPREF9996_RS05095	WP_005594646.1	8.3219	7.73027	8.04493	8.05176	10.5833	10.6092	10.6588	10.6472
HMPREF9996_RS05100	WP_005544402.1	8.54983	8.12529	8.55947	8.38049	14.4024	14.3897	14.4044	14.5628
HMPREF9996_RS05105	WP_005544404.1	10.4814	10.1624	10.3689	10.529	15.1141	15.1394	15.04	14.9348
HMPREF9996_RS05110	WP_005594644.1	10.5522	10.5771	10.7921	10.7695	14.8906	14.7677	14.8978	14.8927
HMPREF9996_RS05115	WP_005546611.1	8.26225	7.93075	8.1256	8.13299	7.91905	7.9718	7.91877	7.68934
HMPREF9996_RS05120	WP_005541870.1	7.52121	7.43181	7.39291	7.56699	12.043	12.0652	12.1641	12.1146
HMPREF9996_RS05125	WP_005552844.1	7.8875	8.24462	8.11544	8.20989	11.6267	11.6424	11.5498	11.4692
HMPREF9996_RS05130	WP_005541864.1	5.39134	5.31438	5.4143	6.14691	11.4701	11.4812	11.5592	11.4963
HMPREF9996_RS05135	WP_005541862.1	7.75137	7.84382	7.7257	8.05024	12.8193	12.8412	12.6351	12.7675
HMPREF9996_RS05150	WP_005541855.1	9.47773	9.5973	9.64402	9.65076	13.4382	13.5538	13.1613	13.0604
HMPREF9996_RS05160	WP_005550735.1	9.1378	8.91052	9.13815	9.22035	5.64532	5.71733	5.74694	6.06783
HMPREF9996_RS05165	WP_005544515.1	9.17271	9.11808	9.20315	9.30564	12.0237	12.0179	12.115	12.0439
HMPREF9996_RS05170	WP_005552851.1	8.77856	8.87396	8.89258	9.00421	11.8123	11.8745	11.9431	11.9275
HMPREF9996_RS05175	WP_005544513.1	7.14013	6.94972	7.1257	7.24164	8.68168	9.31278	8.93521	8.6745
HMPREF9996_RS05180	WP_005550729.1	8.1563	8.12759	8.03418	8.22344	10.1147	10.1453	10.2626	10.1656
HMPREF9996_RS05185	WP_005550726.1	6.6925	6.731	6.6852	6.82445	10.6555	10.6272	10.6202	10.5345
HMPREF9996_RS05190	WP_005550724.1	8.32001	8.23611	8.36308	8.3829	11.7631	11.6646	11.6976	11.8803
HMPREF9996_RS05195	WP_005544838.1	8.77993	8.87944	8.861	8.71	12.0565	12.0158	12.0972	12.0004
HMPREF9996_RS05200	WP_005543886.1	8.44815	8.34101	8.202	8.32499	12.2409	12.248	12.2796	12.1609
HMPREF9996_RS05205	WP_005550621.1	9.96246	10.0296	9.85869	9.92863	11.9065	11.7666	12.0371	12.043
HMPREF9996_RS05220	WP_005594634.1	6.07627	5.91412	6.15099	5.74992	5.74184	5.66704	5.66028	5.45718
HMPREF9996_RS05230	WP_005542465.1	8.57693	8.30688	8.33052	8.16846	8.70138	8.74749	8.76836	8.5513
HMPREF9996_RS05235	WP_005542466.1	9.52271	9.42926	9.33376	9.25177	10.6968	10.7097	10.6943	10.5238
HMPREF9996_RS05240	WP_005542467.1	7.79276	7.88794	7.03699	6.82089	12.4692	12.5765	13.32	13.0767
HMPREF9996_RS05245	WP_005594622.1	10.0566	9.96929	9.79487	9.53434	11.5912	11.5529	11.7393	11.5986
HMPREF9996_RS05250	WP_005551171.1	7.82504	7.64285	7.81001	7.46572	9.10652	9.20199	9.36738	9.19325
HMPREF9996_RS05255	WP_005542473.1	9.75893	10.2485	9.97211	9.97423	11.7849	11.8809	11.7539	11.725
HMPREF9996_RS05260	WP_005542474.1	9.9757	10.2912	9.98682	10.0696	13.1294	13.1693	13.215	13.1927
HMPREF9996_RS05265	WP_005551169.1	9.89944	10.2917	10.0402	10.1019	12.9882	13.0456	12.9892	12.9217
HMPREF9996_RS05270	WP_005539337.1	9.02191	9.52143	9.07008	9.48849	12.9248	12.9639	12.8966	12.8238
HMPREF9996_RS05285	WP_005539327.1	8.73817	8.63439	8.4033	8.43858	13.8725	13.9062	13.9622	13.8998
HMPREF9996_RS05290	WP_005594614.1	10.0623	10.1426	10.1026	10.0662	14.5348	14.479	14.548	14.5309
HMPREF9996_RS05295	WP_032997113.1	12.1458	11.7036	12.0069	11.9267	14.9911	14.8986	14.9134	14.8941
HMPREF9996_RS05305	WP_005539319.1	7.33203	7.49379	7.89561	7.68922	8.63803	8.49398	8.5669	8.52757
HMPREF9996_RS05315	WP_005594612.1	5.99349	6.05623	6.19989	6.01598	7.39094	7.35209	7.53885	7.26622
HMPREF9996_RS05320	WP_005539313.1	6.63904	6.45121	6.40565	6.65078	11.7903	11.7793	11.8794	11.7379
HMPREF9996_RS05325	WP_005539311.1	6.18803	6.27967	6.13096	6.23518	10.5495	10.5508	10.6209	10.5572
HMPREF9996_RS05335	WP_005539301.1	5.65344	5.06819	5.72611	5.1099	12.0989	11.8544	11.911	11.9726
HMPREF9996_RS05345	WP_005539298.1	4.53345	3.88968	4.39832	4.12821	10.9076	10.87	10.7616	10.693
HMPREF9996_RS05350	WP_005539296.1	5.9648	5.56593	5.54116	5.54068	9.97437	9.95616	9.72825	9.66668
HMPREF9996_RS05355	WP_005539294.1	6.04006	5.57945	5.68549	5.42345	10.4636	10.3474	10.4368	10.4083
HMPREF9996_RS05360	WP_005539292.1	4.1812	4.01433	4.29408	3.9828	9.28134	9.37893	9.50927	9.46735
HMPREF9996_RS05365	WP_005539290.1	7.29794	7.69965	7.77171	7.65763	12.9782	12.9798	13.0264	12.9891
HMPREF9996_RS05370	WP_005539288.1	8.05335	8.62952	8.30392	8.20853	12.9849	12.9947	13.0463	13.1003
HMPREF9996_RS05375	WP_005539285.1	7.97161	7.70583	7.66431	7.77271	9.19453	9.18175	9.28497	9.14111
HMPREF9996_RS05380	WP_005539283.1	5.36231	5.39302	5.08006	5.21132	11.0753	11.1088	11.2442	11.1228
HMPREF9996_RS05385	WP_014702506.1	7.54401	7.44663	7.35023	7.26542	10.5727	10.6401	10.6943	10.6675
HMPREF9996_RS05390	WP_005539279.1	8.03277	8.13448	7.68849	7.83407	13.3353	13.3307	14.0043	13.5878
HMPREF9996_RS05395	WP_005538061.1	9.73506	9.39814	9.49819	9.40829	11.1478	11.1933	11.1783	11.1445
HMPREF9996_RS05405	WP_005538052.1	10.6338	10.5555	10.4646	10.5941	14.1542	14.1671	14.0787	13.9729
HMPREF9996_RS05410	WP_005538048.1	6.163	5.97675	6.05857	5.81582	6.00954	5.90834	5.8923	5.46649
HMPREF9996_RS05420	WP_005538044.1	8.10902	7.97233	8.00971	7.99284	9.87438	9.82348	9.93311	9.76631
HMPREF9996_RS05430	WP_005538028.1	8.35544	8.02019	8.35878	8.23553	7.89223	7.89251	7.85399	7.68036
HMPREF9996_RS05435	WP_005564192.1	8.80981	8.79651	8.81466	8.96521	10.5448	10.5359	10.5962	10.413
HMPREF9996_RS05440	WP_005538021.1	7.87214	7.64285	7.87468	8.03649	11.9373	11.9518	12.0264	11.9974
HMPREF9996_RS05445	WP_005538019.1	10.0476	9.75152	10.0021	9.68201	11.4057	11.4025	11.5371	11.4271
HMPREF9996_RS05450	WP_005594589.1	10.2444	9.81717	10.072	10.0408	12.9895	12.967	13.0822	12.9968
HMPREF9996_RS05455	WP_005538014.1	8.87677	8.51462	8.73063	8.73859	10.9043	10.7212	10.8783	10.7192
HMPREF9996_RS05460	WP_005538010.1	9.80281	9.72668	9.67893	9.72314	13.7329	13.7077	13.7978	13.7437
HMPREF9996_RS05465	WP_005538006.1	8.08257	7.8743	7.99593	7.89969	8.58822	8.81028	8.50683	8.57984
HMPREF9996_RS05470	WP_005538002.1	9.40041	9.33679	9.39068	9.41422	10.5378	10.6215	10.4031	10.289
HMPREF9996_RS05475	WP_005537998.1	9.03232	9.16702	9.02737	9.00969	12.5689	12.4724	12.6659	12.5967
HMPREF9996_RS05480	WP_005537996.1	8.11339	7.85775	7.77494	7.79285	8.02243	7.92639	7.71367	7.34031
HMPREF9996_RS05490	WP_005537989.1	8.56424	8.27609	8.44649	8.32248	10.2593	10.2108	10.3706	10.1804
HMPREF9996_RS05495	WP_005537983.1	8.99852	9.10061	9.07402	9.1376	13.7279	13.6767	13.657	13.9186
HMPREF9996_RS05500	WP_005537969.1	10.1204	9.9808	9.99307	10.242	10.8879	10.9168	10.8832	10.8057
HMPREF9996_RS05505	WP_256365502.1	11.6132	11.2529	11.4406	11.447	14.7512	14.8138	14.8349	14.9076
HMPREF9996_RS05515	WP_005539352.1	9.20883	8.66165	9.26189	8.97966	14.8484	14.7331	14.8417	15.1185
HMPREF9996_RS05520	WP_005539356.1	7.41566	6.85843	7.38448	7.31943	14.3252	14.4238	14.2115	14.5575
HMPREF9996_RS05525	WP_005539359.1	11.0216	10.659	10.9597	10.9112	13.9808	13.981	13.8762	14.1029
HMPREF9996_RS05530	WP_005539361.1	10.1803	9.7183	10.03	10.0763	15.1589	15.1253	15.1737	15.186
HMPREF9996_RS05535	WP_005539363.1	8.58795	8.28436	8.60011	8.55998	15.1499	14.9855	15.2104	15.3952
HMPREF9996_RS05540	WP_005539416.1	9.40041	9.15353	9.25613	9.47383	13.9997	14.0211	14.0808	14.1113
HMPREF9996_RS05545	WP_005539419.1	9.6362	8.8767	9.31834	9.47892	15.5322	15.6645	15.3141	15.3924
HMPREF9996_RS05550	WP_005539422.1	9.88292	9.5898	9.89626	9.82176	13.1932	13.219	13.113	13.3073
HMPREF9996_RS05555	WP_005539425.1	8.28563	7.53252	8.27227	8.2515	14.3038	14.374	14.3621	14.4516
HMPREF9996_RS05560	WP_005539427.1	10.3475	10.0946	10.1802	10.2222	15.6598	15.7384	15.7385	15.8918
HMPREF9996_RS05565	WP_001181005.1	9.31681	8.82516	8.92202	9.03451	14.5454	14.535	14.581	14.8165
HMPREF9996_RS05570	WP_005539430.1	8.11556	7.75728	7.99038	8.0548	7.44063	7.20399	7.46524	7.43511
HMPREF9996_RS05575	WP_005539432.1	3.01923	1.69126	2.43548	2.21186	4.75973	4.35065	4.7698	4.43216
HMPREF9996_RS05595	WP_005539439.1	6.8834	6.34443	6.51015	6.59349	7.53295	7.65986	7.714	7.71725
HMPREF9996_RS05600	WP_005539441.1	8.96752	8.39932	8.51958	8.42104	9.09967	9.16265	9.2146	9.18339
HMPREF9996_RS05605	WP_005550982.1	3.80327	4.20078	4.29408	3.84932	9.53191	9.47285	9.53284	9.35604
HMPREF9996_RS05610	WP_005539457.1	4.07784	4.16537	3.8307	4.05734	10.2379	10.2003	9.87154	10.3296
HMPREF9996_RS05615	WP_005539458.1	8.58638	8.53557	8.51379	8.43042	3.87402	3.72154	3.60264	4.08632
HMPREF9996_RS05620	WP_032997109.1	8.0714	8.19938	8.07669	8.15296	7.72601	7.67401	7.70845	7.78056
HMPREF9996_RS05625	WP_005539460.1	6.36676	6.73704	6.54084	6.64676	12.9084	12.8325	12.8882	12.8857
HMPREF9996_RS05630	WP_005539462.1	6.72137	6.76097	6.91343	6.95366	11.1787	11.2127	11.1804	11.1597
HMPREF9996_RS05635	WP_005539464.1	7.94737	7.8354	7.94807	8.09811	14.0006	13.9105	14.0092	14.0903
HMPREF9996_RS05645	WP_005539467.1	5.68895	5.1246	5.43078	5.77222	11.0352	11.0379	11.0624	11.2326
HMPREF9996_RS05650	WP_005539469.1	6.53881	6.32048	6.07963	5.94577	10.863	10.9811	11.056	10.9267
HMPREF9996_RS05660	WP_005539474.1	9.86493	9.5923	9.72476	9.69033	11.6695	11.7416	11.7526	11.5915
HMPREF9996_RS05665	WP_005564993.1	8.55305	8.4126	8.54061	8.39253	9.08172	9.09142	9.14945	9.06303
HMPREF9996_RS05670	WP_005539478.1	9.38244	9.1815	9.37586	9.44866	11.7283	11.7194	11.8317	11.8392
HMPREF9996_RS05675	WP_005539481.1	8.94812	8.56134	8.74223	9.03143	15.1822	15.1616	15.2011	15.1265
HMPREF9996_RS05680	WP_005594558.1	8.08479	7.43181	7.79736	7.85685	11.8991	11.8869	11.9297	11.9457
HMPREF9996_RS05685	WP_005539483.1	10.7462	10.4845	10.759	10.6526	5.77346	5.8335	5.88999	5.44151
HMPREF9996_RS05690	WP_005539485.1	9.84342	9.87174	9.65896	9.87597	12.3977	12.2959	12.4506	12.3147
HMPREF9996_RS05695	WP_005539500.1	9.50039	9.71372	9.50015	9.59919	9.97926	9.94572	9.99538	9.85589
HMPREF9996_RS05700	WP_005539502.1	9.69341	9.69521	9.62445	9.76451	12.1811	12.1774	12.3278	12.1672
HMPREF9996_RS05705	WP_005539504.1	11.0762	11.5606	11.285	11.2658	10.7552	10.8005	10.8626	10.7968
HMPREF9996_RS05710	WP_005551699.1	10.7388	10.7769	10.8217	10.9242	13.1497	13.2084	13.1602	13.0906
HMPREF9996_RS05715	WP_005538945.1	9.07096	8.74197	9.05155	9.04752	14.118	14.1214	14.0619	14.0499
HMPREF9996_RS05720	WP_005538938.1	8.40965	8.21245	8.41371	7.85511	9.55584	9.53809	9.58081	9.44827
HMPREF9996_RS05725	WP_005538935.1	7.90522	7.56346	8.08713	7.3568	13.6117	13.6092	13.5981	13.6581
HMPREF9996_RS05730	WP_005551701.1	8.71251	8.54076	8.81936	8.33502	4.51232	4.31671	4.77731	4.74705
HMPREF9996_RS05735	WP_005562079.1	6.07627	6.1944	6.6076	5.95879	7.94261	8.10603	7.92131	7.92414
HMPREF9996_RS05740	WP_014702449.1	10.7024	10.6104	10.672	10.4375	10.3965	10.4588	10.4242	10.2096
HMPREF9996_RS05745	WP_005539041.1	10.647	10.871	10.7339	10.7043	11.9862	12.0183	12.1051	12.0414
HMPREF9996_RS05750	WP_005539043.1	8.03966	8.5749	8.30839	8.46049	9.09179	9.19978	9.12723	9.0236
HMPREF9996_RS05755	WP_032997108.1	11.2039	11.2497	11.2653	11.1628	12.1675	12.2598	12.2819	12.2315
HMPREF9996_RS05760	WP_005539048.1	9.75684	9.84681	9.79885	9.71308	11.7157	11.6501	11.7769	11.7134
HMPREF9996_RS05765	WP_005539051.1	10.3886	10.4486	10.2711	10.1306	11.6629	11.6407	11.6834	11.5957
HMPREF9996_RS05770	WP_005539053.1	10.083	10.0092	9.95085	9.92614	10.2202	10.1203	10.1526	10.107
HMPREF9996_RS05775	WP_005539054.1	9.65727	9.79634	9.61096	9.62699	11.7156	11.6631	11.773	11.6639
HMPREF9996_RS05780	WP_005539056.1	10.3618	10.3947	10.3365	10.2336	6.88184	7.13653	6.90487	6.80313
HMPREF9996_RS05785	WP_005539058.1	9.70575	9.89151	9.5697	9.80789	11.0852	11.0275	11.0489	10.991
HMPREF9996_RS05790	WP_005539060.1	9.71654	10.0552	9.82791	9.76544	11.6957	11.6462	11.6825	11.6212
HMPREF9996_RS05795	WP_005551707.1	9.31397	9.47608	9.3128	9.39758	12.7932	12.8247	12.9039	12.8852
HMPREF9996_RS05800	WP_005539064.1	9.76171	10.2653	9.8248	10.053	11.0776	11.1782	11.0129	10.9172
HMPREF9996_RS05805	WP_005539067.1	10.9566	11.036	10.9558	10.9554	13.1175	13.1073	13.1356	13.04
HMPREF9996_RS05810	WP_005539069.1	12.2048	12.6455	12.3024	12.3611	14.296	14.3041	14.4148	14.3794
HMPREF9996_RS05815	WP_005539072.1	11.5669	11.8135	11.6429	11.6023	10.9096	10.8855	11.051	11.1812
HMPREF9996_RS05820	WP_005566028.1	7.78458	7.70583	7.68849	7.61508	11.8777	11.92	11.9385	11.7916
HMPREF9996_RS05825	WP_005539077.1	8.53527	8.1928	8.0609	7.53691	15.3449	15.2923	15.2742	15.2688
HMPREF9996_RS05830	WP_005549421.1	8.51892	8.45538	8.39703	8.32499	11.3472	11.3596	11.4629	11.3361
HMPREF9996_RS05835	WP_005542751.1	7.4947	7.71504	7.61828	7.29139	11.2937	11.2726	11.3615	11.283
HMPREF9996_RS05840	WP_005542750.1	9.13243	9.05296	9.0233	8.51771	10.6734	10.6752	10.7589	10.5932
HMPREF9996_RS05845	WP_005542748.1	7.57913	7.44294	7.45868	7.3042	8.13845	8.25482	8.28212	8.1723
HMPREF9996_RS05850	WP_005542744.1	6.68079	5.9353	6.38888	6.43011	11.103	11.1375	11.2502	11.1573
HMPREF9996_RS05855	WP_005542742.1	6.40285	5.84865	6.38042	6.41602	6.35881	6.54988	6.67169	6.48794
HMPREF9996_RS05860	WP_005542734.1	7.358	7.12124	7.17545	7.1194	10.9005	10.9127	10.8899	10.8777
HMPREF9996_RS05865	WP_005542726.1	9.02539	8.84488	9.02058	8.97886	10.7075	10.7186	10.6979	10.6432
HMPREF9996_RS05870	WP_005542722.1	9.20168	9.10412	8.99726	9.02834	12.7064	12.7257	12.7113	12.6481
HMPREF9996_RS05875	WP_005542720.1	4.72807	4.54187	6.33736	6.24584	7.86225	8.00335	7.68602	7.70484
HMPREF9996_RS05880	WP_005542718.1	6.68666	6.93927	7.86562	7.38119	7.27465	7.73728	7.3199	7.5734
HMPREF9996_RS05885	WP_005542716.1	6.41704	6.66914	8.11033	7.5818	12.2973	12.4902	12.4721	12.4301
HMPREF9996_RS05890	WP_005570863.1	8.58952	8.92647	9.87157	9.40354	13.2372	13.3434	13.2462	13.1813
HMPREF9996_RS05895	WP_005546728.1	8.54176	8.92515	9.15436	8.8702	9.00387	9.00347	9.12244	8.99478
HMPREF9996_RS05900	WP_005542705.1	6.0123	5.9353	5.92535	6.30822	7.6449	7.64353	7.69662	7.66527
HMPREF9996_RS05915	WP_005542699.1	7.25909	6.75502	6.92511	7.27326	13.1487	13.1962	13.2864	13.2095
HMPREF9996_RS05920	WP_005542697.1	6.58979	6.77865	6.82891	6.65479	9.94107	10.111	9.94037	9.87919
HMPREF9996_RS05925	WP_005542695.1	8.32754	8.48261	8.37803	8.5	9.99216	9.98947	10.0846	10.0694
HMPREF9996_RS05930	WP_005542694.1	9.70068	9.63581	9.52242	9.68103	10.3025	10.3317	10.3449	10.2793
HMPREF9996_RS05935	WP_005552797.1	9.19963	8.74797	8.82717	8.89243	2.87905	3.12637	3.52747	2.49797
HMPREF9996_RS05950	WP_005542681.1	7.43321	7.50091	7.37599	7.48385	6.79391	7.47335	6.74307	6.74307
HMPREF9996_RS05955	WP_005542679.1	8.36095	8.2425	8.20918	8.29707	10.3645	10.4203	10.5391	10.4767
HMPREF9996_RS05960	WP_005542678.1	9.12813	8.84488	9.08317	8.94409	12.6524	12.6522	12.6313	12.5919
HMPREF9996_RS05965	WP_005542676.1	7.13584	7.20646	7.24699	7.21204	10.9255	10.7227	10.9801	11.0029
HMPREF9996_RS05970	WP_005542674.1	8.66129	8.59667	8.64317	8.70421	11.7799	11.8041	11.8001	11.7312
HMPREF9996_RS05985	WP_005542664.1	9.82292	9.20021	9.66942	9.84123	12.1837	12.1829	11.8791	12.2023
HMPREF9996_RS05990	WP_005542661.1	7.4947	7.40169	7.69533	7.38119	9.96632	9.97872	10.0114	9.9478
HMPREF9996_RS05995	WP_005542650.1	8.77305	8.52688	8.202	8.19759	14.4098	14.3114	14.3037	14.2149
HMPREF9996_RS06010	WP_005542648.1	7.21511	7.29514	7.58921	7.73347	6.27556	6.48183	6.19191	6.44303
HMPREF9996_RS06015	WP_005551205.1	10.6166	10.5947	10.6493	10.6174	14.4353	14.4708	14.643	14.6117
HMPREF9996_RS06020	WP_005542646.1	9.28041	9.04446	9.14316	8.96441	9.33733	9.49682	9.30556	9.22459
HMPREF9996_RS06030	WP_005594511.1	7.36533	7.18451	7.22826	6.85959	13.1702	13.1295	13.1868	13.1286
HMPREF9996_RS06035	WP_005551199.1	6.21264	5.92475	6.20947	6.10066	9.313	9.27396	9.46114	9.34218
HMPREF9996_RS06040	WP_005542632.1	4.60954	4.79455	4.58659	4.76911	7.48639	7.44378	7.26266	7.00471
HMPREF9996_RS06045	WP_005542630.1	5.44771	4.84017	5.31126	4.79838	7.85428	7.87688	7.95093	7.77869
HMPREF9996_RS06050	WP_005542629.1	4.11312	3.37342	4.01686	4.00808	7.52331	7.5877	7.61169	7.51211
HMPREF9996_RS06060	WP_005542626.1	8.75362	8.6743	8.63963	8.8086	13.3542	13.4454	13.2953	13.143
HMPREF9996_RS06065	WP_005594503.1	9.39594	9.53363	9.37373	9.41894	5.12982	5.22804	5.03071	5.01387
HMPREF9996_RS06070	WP_005542616.1	9.3761	9.3358	9.40117	9.48793	11.0233	11.1041	11.054	11.0317
HMPREF9996_RS06075	WP_005552842.1	9.55434	9.73199	9.75861	9.92697	14.4251	14.4865	14.5144	14.3914
HMPREF9996_RS06080	WP_005541885.1	8.6702	9.38184	8.95658	9.25903	14.3857	14.4592	14.5638	14.5392
HMPREF9996_RS06085	WP_005541883.1	5.8854	6.05623	6.28393	6.14121	11.6799	11.7678	11.8817	11.7714
HMPREF9996_RS06090	WP_005541882.1	9.67877	9.91902	9.76837	9.88324	10.418	10.4454	10.4549	10.2683
HMPREF9996_RS06095	WP_005546609.1	9.35415	9.62281	9.61727	9.63614	11.1732	11.1947	11.3331	11.1689
HMPREF9996_RS06100	WP_005538287.1	8.52548	8.84628	8.70884	8.91348	11.8789	11.9294	12.0421	11.8694
HMPREF9996_RS06105	WP_014702227.1	9.44176	9.69366	9.65019	9.54355	12.9739	12.9834	13.0172	12.9655
HMPREF9996_RS06110	WP_005538282.1	9.04607	9.26542	9.21152	9.27148	10.8262	10.9411	10.7311	10.6645
HMPREF9996_RS06115	WP_005551566.1	9.27458	9.61873	9.40639	9.46815	10.1204	10	10.0818	9.96338
HMPREF9996_RS06120	WP_005538277.1	9.10202	9.32881	9.44036	9.4744	13.3308	13.4175	13.0819	13.2852
HMPREF9996_RS06125	WP_005538275.1	7.51133	7.40549	7.44658	7.4861	8.36997	8.24335	8.40411	8.3958
HMPREF9996_RS06130	WP_032997104.1	7.01047	6.82478	6.84129	6.82089	6.00954	6.07496	5.95982	5.7533
HMPREF9996_RS06135	WP_005538271.1	5.75745	5.36208	5.62947	5.42345	11.9667	12.0295	12.1107	12.1152
HMPREF9996_RS06140	WP_005594488.1	8.09365	8.10207	8.11799	8.06236	11.762	11.7832	11.8205	11.7558
HMPREF9996_RS06150	WP_005538263.1	7.12724	7.21947	7.15576	6.96661	6.93427	7.112	7.18248	6.96088
HMPREF9996_RS06155	WP_005538261.1	8.01189	8.00274	7.92208	7.83759	10.0808	10.0026	9.99806	9.9039
HMPREF9996_RS06160	WP_005549736.1	7.8875	7.69034	7.91038	7.75042	10.4488	10.449	10.5643	10.4685
HMPREF9996_RS06165	WP_005538258.1	7.13155	7.29923	7.11554	7.15943	10.4454	10.404	10.4134	10.3794
HMPREF9996_RS06170	WP_005594477.1	7.71164	7.79252	7.63971	7.59019	7.20955	7.29614	7.18578	7.16208
HMPREF9996_RS06175	WP_005538253.1	6.48595	6.59122	6.51015	6.59349	9.89279	9.8584	10.0869	9.94635
HMPREF9996_RS06180	WP_005538251.1	9.66991	9.03468	9.57341	9.50246	11.7746	11.8566	11.7452	11.7506
HMPREF9996_RS06185	WP_005538250.1	9.02886	8.67901	9.03008	8.92182	9.79008	9.92299	9.69858	9.70113
HMPREF9996_RS06190	WP_005552198.1	8.71825	8.21894	8.68499	8.3659	14.2218	14.087	14.3481	14.1482
HMPREF9996_RS06195	WP_005538242.1	6.34467	6.15883	6.22845	6.31836	10.1456	10.1441	10.2503	10.1978
HMPREF9996_RS06210	WP_005550827.1	6.58352	6.26301	6.57831	6.50304	9.73244	9.80554	9.59893	9.58019
HMPREF9996_RS06215	WP_005594474.1	8.77443	8.97841	8.77649	8.83973	10.9399	10.8582	10.9263	10.8864
HMPREF9996_RS06225	WP_005541011.1	10.4936	10.3793	10.3732	10.5396	14.5649	14.5486	14.6372	14.6037
HMPREF9996_RS06230	WP_005541013.1	9.68318	9.70757	9.72393	10.0087	14.2206	14.194	14.221	14.0693
HMPREF9996_RS06240	WP_005541016.1	7.16556	7.70274	6.89573	6.86997	8.36687	8.35917	8.68883	8.58751
HMPREF9996_RS06245	WP_005541018.1	7.41566	7.12124	6.9539	7.07524	11.4713	11.4671	11.7182	11.6147
HMPREF9996_RS06250	WP_005541019.1	10.2995	10.5283	9.90882	9.8665	12.4095	12.6635	12.8674	13.195
HMPREF9996_RS06255	WP_005541021.1	8.35911	9.54831	9.13312	8.82024	8.40593	8.46135	8.5622	8.54783
HMPREF9996_RS06260	WP_005541024.1	10.458	10.7224	10.6892	10.9995	13.5792	13.5194	13.6343	13.4539
HMPREF9996_RS06265	WP_005541027.1	7.21917	6.97038	6.96526	7.32446	10.4448	10.5251	10.5924	10.5866
HMPREF9996_RS06270	WP_005541032.1	9.08547	8.62627	8.80521	9.0437	14.1873	14.1213	14.0191	13.7324
HMPREF9996_RS06275	WP_005541034.1	9.26383	9.31978	9.2642	9.41007	10.8464	10.9925	10.7995	10.7875
HMPREF9996_RS06280	WP_005541036.1	10.3521	10.6928	10.5566	10.8176	4.52723	4.60522	4.60522	4.7291
HMPREF9996_RS06285	WP_005541038.1	10.8288	11.1646	11.098	11.0865	11.9441	11.9991	12.0326	12.0103
HMPREF9996_RS06290	WP_005541041.1	9.53414	10.3096	9.92345	9.83639	11.0181	11.0776	11.0403	11.0008
HMPREF9996_RS06295	WP_005541043.1	7.79004	7.79542	7.9876	7.9198	10.4628	10.5091	10.5461	10.5629
HMPREF9996_RS06300	WP_005541044.1	9.85063	9.97314	9.91761	9.81685	12.544	12.5766	12.682	12.6056
HMPREF9996_RS06305	WP_005541046.1	8.80172	8.89303	8.80994	8.81129	10.5189	10.4823	10.6621	10.5681
HMPREF9996_RS06310	WP_005541048.1	9.60013	9.3673	9.29039	9.5069	10.4421	10.4466	10.5923	10.4406
HMPREF9996_RS06315	WP_005541050.1	8.21025	7.92017	8.12307	8.03495	8.72244	8.79526	8.80049	8.75369
HMPREF9996_RS06320	WP_005541052.1	8.76059	8.46451	8.73727	8.6867	12.4996	12.4947	12.4581	12.3554
HMPREF9996_RS06325	WP_005541054.1	5.83346	5.52461	5.82917	5.66507	9.03734	9.05225	9.00427	8.94705
HMPREF9996_RS06340	WP_005541063.1	8.04652	7.56005	7.99316	8.09663	12.2389	12.2166	12.1815	12.2068
HMPREF9996_RS06345	WP_005541064.1	8.32566	8.24674	8.26769	8.30729	10.3756	9.88071	10.4821	10.4211
HMPREF9996_RS06350	WP_032997093.1	9.28815	9.53102	9.30834	9.4077	12.5494	12.6553	12.3733	12.3733
HMPREF9996_RS06360	WP_032997091.1	9.0044	8.56814	8.94084	8.90594	12.1954	12.024	12.145	12.1158
HMPREF9996_RS06365	WP_005541070.1	8.08034	7.42059	8.00971	7.82698	12.5755	12.5433	12.6657	12.5177
HMPREF9996_RS06370	WP_005541071.1	8.80172	7.99267	8.60375	8.64502	6.35547	6.28261	6.15301	6.08306
HMPREF9996_RS06385	WP_032997090.1	9.26775	9.38761	9.27336	9.25969	13.2824	13.2851	13.3418	13.259
HMPREF9996_RS06390	WP_005541082.1	7.32828	7.31951	7.31515	7.27587	12.0591	12.121	12.1513	12.0347
HMPREF9996_RS06405	WP_005541085.1	6.79925	6.6045	6.93092	6.58511	12.6709	12.6874	12.786	12.4005
HMPREF9996_RS06410	WP_005550291.1	8.41849	7.95169	8.32171	7.85685	13.7345	13.7216	13.7639	13.6748
HMPREF9996_RS06415	WP_005541088.1	8.60818	8.82232	8.64494	8.64401	12.0201	12.0151	12.125	11.9941
HMPREF9996_RS06420	WP_005541091.1	7.79548	7.508	7.54448	7.61302	10.6608	10.6679	10.7338	10.7024
HMPREF9996_RS06425	WP_005541092.1	8.82185	8.70853	8.76028	8.61139	9.71447	9.76553	9.74565	9.58206
HMPREF9996_RS06435	WP_005594421.1	9.58607	9.5948	9.57712	9.49074	13.2445	13.3179	13.2487	13.2695
HMPREF9996_RS06440	WP_005541099.1	6.00292	5.57945	5.87806	5.38538	12.5867	12.5576	12.5258	12.5258
HMPREF9996_RS06445	WP_005594419.1	4.36805	4.20078	4.58659	3.79226	11.2345	11.1866	11.1899	11.2347
HMPREF9996_RS06450	WP_005594416.1	9.57742	9.85447	9.63249	9.72123	13.3719	13.4064	13.3555	13.2589
HMPREF9996_RS06455	WP_005541107.1	8.51892	8.42949	8.31728	8.30474	11.1662	10.9901	11.2101	11.1269
HMPREF9996_RS06460	WP_005541109.1	9.41991	9.46064	9.32497	9.46758	10.5907	10.595	10.51	10.4816
HMPREF9996_RS06465	WP_005541111.1	9.50289	9.51792	9.67807	9.5719	11.5071	11.4885	11.5356	11.4426
HMPREF9996_RS06470	WP_005541112.1	6.77742	6.65644	6.32859	6.69035	12.8234	12.8291	12.884	12.8126
HMPREF9996_RS06475	WP_005541113.1	5.48859	5.75647	5.72611	6.05894	7.5248	7.40957	7.60362	7.32075
HMPREF9996_RS06495	WP_005541118.1	7.91775	7.8743	8.24922	8.20853	10.4814	10.1785	10.4779	10.3012
HMPREF9996_RS06500	WP_005541120.1	11.4044	11.2271	11.3008	10.9598	14.4453	14.5146	14.2837	14.3456
HMPREF9996_RS06505	WP_005541121.1	9.21899	9.29848	9.61005	9.35327	10.2411	10.2955	10.3943	10.4738
HMPREF9996_RS06510	WP_005541123.1	9.25398	9.16366	9.14065	8.94163	2.23271	2.31753	2.96921	2.11125
HMPREF9996_RS06515	WP_005541126.1	10.4433	10.2495	10.0502	9.98143	13.5816	13.5763	13.6134	13.6368
HMPREF9996_RS06520	WP_005551736.1	9.90385	9.54055	9.47554	9.14474	16.3463	16.3419	16.2492	16.3351
HMPREF9996_RS06525	WP_005543870.1	9.3016	9.39145	9.47752	9.43708	13.9737	14.0062	13.9896	13.9632
HMPREF9996_RS06535	WP_005553155.1	6.53881	6.27136	6.13096	6.51631	4.39035	4.58825	4.82397	4.34055
HMPREF9996_RS06545	WP_005551731.1	6.12029	5.84865	6.09004	6.13548	6.50914	6.50838	7.01638	6.66631
HMPREF9996_RS06550	WP_005543858.1	6.43109	6.21186	6.47085	6.38741	7.52554	7.38644	7.39988	7.39379
HMPREF9996_RS06555	WP_005553160.1	10.0269	10.1034	9.94584	10.0722	12.808	12.7445	12.8807	12.7913
HMPREF9996_RS06560	WP_005594389.1	11.1893	11.2829	11.1639	11.1883	15.25	15.2757	15.2178	15.2104
HMPREF9996_RS06565	WP_005543852.1	8.82585	9.04933	8.98196	8.86934	4.74194	4.74705	4.53316	4.86916
HMPREF9996_RS06570	WP_005553165.1	8.86776	8.84768	8.95515	8.81129	7.84091	7.90313	7.87659	7.82077
HMPREF9996_RS06575	WP_005542401.1	9.20883	9.52492	9.54531	9.43824	11.5217	11.5821	11.4948	11.4022
HMPREF9996_RS06580	WP_005542400.1	9.10531	8.78343	9.07664	8.76385	8.16588	8.02952	8.11124	8.1503
HMPREF9996_RS06585	WP_005542399.1	10.4674	10.0449	10.3533	10.1853	7.25686	7.38726	7.42439	7.39012
HMPREF9996_RS06590	WP_005542398.1	8.52712	8.43508	8.41371	8.41042	11.0159	11.0213	11.0624	11.0028
HMPREF9996_RS06595	WP_005563125.1	7.87728	7.39023	7.78779	7.68922	9.26353	9.38785	9.23246	9.15954
HMPREF9996_RS06600	WP_005542395.1	8.79901	8.60495	8.69185	8.6759	14.325	14.2405	14.3622	14.3098
HMPREF9996_RS06605	WP_005542394.1	9.16852	9.09709	9.01649	9.149	11.4815	11.5207	11.5184	11.4841
HMPREF9996_RS06610	WP_005542392.1	9.33186	9.35655	9.22811	9.26428	11.9091	11.9591	11.9776	11.956
HMPREF9996_RS06615	WP_005594375.1	10.4268	10.838	10.4676	10.4028	10.2699	10.252	10.3957	10.3045
HMPREF9996_RS06620	WP_032997087.1	9.52762	9.69133	9.48148	9.54301	7.2393	7.30656	7.7491	7.1616
HMPREF9996_RS06635	WP_005542387.1	8.87292	8.93701	8.92929	8.95631	13.4626	13.5058	13.6049	13.5186
HMPREF9996_RS06640	WP_032997085.1	10.62	10.7991	10.5776	10.836	15.8399	15.7588	15.8255	15.8443
HMPREF9996_RS06645	WP_032997086.1	11.0664	11.1693	11.0776	11.173	15.2398	15.2319	14.9643	14.8847
HMPREF9996_RS06650	WP_005542382.1	11.4445	11.6361	11.525	11.698	16.6072	16.627	16.4551	16.3096
HMPREF9996_RS06655	WP_032997084.1	9.1883	8.82799	9.07664	8.97886	9.15029	9.1445	9.22573	9.11888
HMPREF9996_RS06660	WP_005542379.1	9.26088	9.01243	9.38117	9.27474	10.3295	10.4324	10.3527	10.2339
HMPREF9996_RS06670	WP_005542377.1	7.41212	7.84662	7.87769	7.90474	10.3084	10.4566	10.6049	10.1421
HMPREF9996_RS06680	WP_005542372.1	7.06103	7.13503	7.39291	7.44736	8.93968	8.97424	8.83417	8.70352
HMPREF9996_RS06685	WP_005542371.1	10.9768	10.6716	10.8107	10.8713	15.6927	15.6023	15.666	15.6035
HMPREF9996_RS06690	WP_005542370.1	10.2488	10.6047	10.3933	10.6723	15.7757	15.8399	15.7741	15.7755
HMPREF9996_RS06700	WP_005550118.1	9.06534	9.17149	8.94084	9.19306	7.55932	7.55714	7.75227	7.57196
HMPREF9996_RS06705	WP_005553345.1	8.66427	8.49514	8.41991	8.58224	11.4992	11.5378	11.5094	11.3699
HMPREF9996_RS06710	WP_005542366.1	8.53852	8.26776	8.48646	8.50222	13.7266	13.7581	13.8244	13.8712
HMPREF9996_RS06720	WP_005542364.1	9.90888	9.96415	9.91322	9.83418	12.3978	12.4877	12.3588	12.3592
HMPREF9996_RS06725	WP_005542363.1	9.59624	10.0625	9.73143	9.61727	9.58251	9.70892	9.6465	9.4935
HMPREF9996_RS06730	WP_005542362.1	5.36231	5.68325	5.25684	4.97541	9.56337	9.54113	9.63544	9.55948
HMPREF9996_RS06735	WP_005542361.1	7.9764	8.03007	7.74889	7.93636	11.5116	11.5794	11.6693	11.5981
HMPREF9996_RS06740	WP_005542359.1	7.78184	7.96462	7.75217	7.89461	9.60087	9.60422	9.66415	9.53395
HMPREF9996_RS06745	WP_005542358.1	5.01596	4.98938	4.80461	5.06243	10.858	10.8706	11.0401	10.6055
HMPREF9996_RS06760	WP_005543822.1	4.99719	5.37763	5.32895	4.8552	9.2079	9.11123	9.33733	8.95975
HMPREF9996_RS06765	WP_005543814.1	7.27085	7.36704	7.40964	7.0235	12.4251	12.4921	12.7201	12.569
HMPREF9996_RS06775	WP_005543806.1	9.96789	9.94601	9.81541	9.99176	12.9564	13.067	12.863	12.9015
HMPREF9996_RS06780	WP_005552038.1	9.36426	9.09944	9.1469	9.29156	14.5229	14.599	14.3664	14.3623
HMPREF9996_RS06785	WP_005594351.1	6.74967	6.36018	6.55595	6.5597	11.9024	11.9151	11.9683	11.9652
HMPREF9996_RS06790	WP_005543797.1	10.0991	9.923	10.0922	9.96941	14.1203	14.1824	14.244	14.2108
HMPREF9996_RS06795	WP_005543795.1	5.86485	6.10377	6.07963	5.81582	7.5909	7.77682	7.65716	7.63907
HMPREF9996_RS06800	WP_005543791.1	8.18974	7.92547	7.99038	8.12435	10.5736	10.6481	10.6858	10.7123
HMPREF9996_RS06805	WP_005543789.1	5.30244	5.59284	5.21938	5.38538	11.4856	11.4022	11.6385	11.589
HMPREF9996_RS06810	WP_005543783.1	10.6265	11.1774	11.0358	11.1656	15.2677	15.2898	15.3285	15.3138
HMPREF9996_RS06815	WP_005543782.1	9.78651	9.79706	9.61727	9.90947	14.9746	14.9962	15.0284	15.0632
HMPREF9996_RS06820	WP_005543779.1	8.45848	8.74046	8.42403	8.67984	11.9553	11.9379	12.079	12.0323
HMPREF9996_RS06860	WP_005540510.1	7.9351	7.48664	7.78459	7.66361	12.8261	12.8378	12.8751	12.8602
HMPREF9996_RS06865	WP_005540508.1	9.6102	9.51967	9.85029	9.69569	13.5951	13.6257	13.6617	13.8177
HMPREF9996_RS06875	WP_005594325.1	9.9436	10.0407	10.1	10.1059	12.3157	12.4015	12.2502	12.1885
HMPREF9996_RS06880	WP_005543706.1	8.40965	8.59833	8.41578	8.47075	11.1417	11.1165	11.1301	11.0109
HMPREF9996_RS06885	WP_005543708.1	9.01493	9.10529	9.32277	9.28188	11.5302	11.5617	11.5329	11.5287
HMPREF9996_RS06890	WP_005543710.1	9.88229	10.0601	10.0929	9.99374	11.6607	11.6948	11.7589	11.6888
HMPREF9996_RS06895	WP_005543712.1	9.9709	9.69909	9.97633	10.064	8.0835	8.11569	8.12258	7.92948
HMPREF9996_RS06905	WP_032997080.1	9.33373	9.12271	9.08577	9.21494	7.94039	7.98375	8.15463	7.99828
HMPREF9996_RS06915	WP_005543723.1	8.81115	8.76285	8.88512	8.83444	5.31141	5.18354	5.3421	5.24979
HMPREF9996_RS06920	WP_005543726.1	6.41704	6.52291	6.95959	7.0812	13.2991	13.3032	13.399	13.3103
HMPREF9996_RS06925	WP_005543727.1	9.34305	9.50115	9.47653	9.38014	10.0618	10.1581	10.0305	9.99618
HMPREF9996_RS06930	WP_014702515.1	8.34434	8.36657	8.81936	8.38773	10.0615	10.0737	10.0966	10.0906
HMPREF9996_RS06935	WP_005543732.1	10.3777	10.1902	10.0668	10.3721	14.6227	14.6715	14.747	14.7088
HMPREF9996_RS06940	WP_005543734.1	8.44988	8.25729	8.42609	8.31237	14.452	14.455	14.4148	14.2689
HMPREF9996_RS06950	WP_005538168.1	4.55926	3.84562	4.43145	4.40052	5.89805	5.79827	6.23979	6.02328
HMPREF9996_RS06955	WP_005538169.1	7.91025	7.7181	7.47467	7.76161	6.48106	6.48565	6.51663	6.68039
HMPREF9996_RS06960	WP_005538171.1	7.5047	6.95491	7.2792	7.40992	7.91509	7.91877	7.79234	7.85014
HMPREF9996_RS06965	WP_005538181.1	9.48869	9.06623	9.32937	9.24115	14.243	14.3473	14.2706	14.3957
HMPREF9996_RS06970	WP_005538183.1	8.49237	7.96976	8.37591	8.52866	13.5468	13.4589	13.5932	13.5754
HMPREF9996_RS06975	WP_005538185.1	7.55368	7.08853	7.27007	7.38601	10.9013	10.9598	10.9254	10.9652
HMPREF9996_RS06980	WP_005538188.1	7.91525	7.64927	7.82567	7.97372	5.488	5.32	5.43203	5.33024
HMPREF9996_RS06985	WP_005538190.1	8.10245	7.89606	8.11033	8.16986	11.2311	11.2449	11.0816	11.0786
HMPREF9996_RS06990	WP_005538191.1	8.6937	8.82941	8.99032	8.91013	13.3267	13.1916	13.3135	13.2868
HMPREF9996_RS06995	WP_005550577.1	8.51398	8.26567	8.46861	8.47189	11.4706	11.3416	11.409	11.3809
HMPREF9996_RS07000	WP_005550580.1	10.3604	10.5838	10.7343	10.621	11.6471	11.7333	11.5381	11.4627
HMPREF9996_RS07045	WP_005538677.1	9.12165	9.36633	9.29152	9.33216	8.83656	8.80891	8.75828	8.66475
HMPREF9996_RS07050	WP_005554359.1	9.52024	9.54314	9.40117	9.49074	11.9669	11.899	11.9742	11.8434
HMPREF9996_RS07055	WP_005594308.1	9.89564	10.0321	9.98751	9.98302	7.91481	8.0397	7.98861	7.78708
HMPREF9996_RS07060	WP_005554365.1	9.06083	9.80715	9.60552	9.565	13.5596	13.477	13.6385	13.5002
HMPREF9996_RS07065	WP_005538694.1	7.53753	7.77207	7.80686	7.65962	9.95182	9.97295	10.0388	9.99973
HMPREF9996_RS07075	WP_005594303.1	9.21087	9.21652	9.02737	9.22911	10.5531	10.6329	10.5003	10.432
HMPREF9996_RS07080	WP_005538700.1	8.11121	8.40313	8.27227	8.21939	9.63501	9.66306	9.58126	9.29883
HMPREF9996_RS07085	WP_005538703.1	7.01047	6.58453	6.89573	7.2628	12.5536	12.5923	12.786	12.3389
HMPREF9996_RS07090	WP_005538705.1	7.12292	7.31951	7.64678	7.66361	6.62391	6.58808	6.50688	6.1051
HMPREF9996_RS07095	WP_005550633.1	6.57721	7.04047	7.324	6.8871	6.23343	6.37621	5.93207	5.9978
HMPREF9996_RS07105	WP_005538718.1	4.53345	5.26504	4.52653	4.59656	9.49132	9.46357	9.56436	9.4413
HMPREF9996_RS07110	WP_005538720.1	4.33854	4.84017	3.8307	4.73923	3.75741	3.99055	3.95127	3.96448
HMPREF9996_RS07120	WP_005550641.1	4.30841	3.4342	3.72776	3.70221	7.56692	7.64284	7.59409	7.5274
HMPREF9996_RS07130	WP_005594296.1	9.48953	9.59647	9.39278	9.50967	12.1457	12.0694	12.1729	12.1048
HMPREF9996_RS07145	WP_005538743.1	7.61649	7.45765	7.66082	7.69702	12.4833	12.5252	12.6013	12.5798
HMPREF9996_RS07150	WP_005538744.1	12.9522	12.9702	13.0516	13.2659	15.4148	15.5187	15.2324	15.273
HMPREF9996_RS07155	WP_005538747.1	10.104	10.3332	10.4347	10.5466	10.5604	10.5567	10.566	10.4302
HMPREF9996_RS07160	WP_005538749.1	7.64389	8.27816	8.19719	8.12146	9.71967	9.7435	9.83918	9.70121
HMPREF9996_RS07165	WP_005538750.1	9.79739	9.70757	9.80281	9.80834	10.2993	10.3652	10.4764	10.3736
HMPREF9996_RS07170	WP_005538751.1	9.11731	8.91052	9.00828	8.94736	13.0548	13.0228	13.0389	12.7761
HMPREF9996_RS07175	WP_005538752.1	8.43775	8.43322	8.35663	8.449	12.6107	12.5777	12.6199	12.5896
HMPREF9996_RS07180	WP_005538754.1	7.73448	7.27035	7.44252	7.04197	11.2515	11.2772	11.3202	11.2715
HMPREF9996_RS07185	WP_005538755.1	7.37626	7.2021	7.25164	7.00792	12.8328	12.7868	12.9174	12.7646
HMPREF9996_RS07190	WP_005538756.1	7.45056	7.17119	7.34589	7.04503	9.09154	9.1569	9.24187	9.1405
HMPREF9996_RS07195	WP_005538758.1	8.18145	8.02267	7.94521	7.76532	9.35698	9.34145	9.50079	9.27694
HMPREF9996_RS07200	WP_005538760.1	7.8875	7.82409	7.70553	7.51504	12.563	12.6625	12.4905	12.4313
HMPREF9996_RS07205	WP_005538762.1	6.34467	6.00707	6.22845	5.9781	13.2883	13.1913	13.4593	13.2406
HMPREF9996_RS07210	WP_005538764.1	7.83564	8.08322	7.92499	7.6294	9.60509	9.74908	9.58723	9.69528
HMPREF9996_RS07215	WP_005538766.1	5.8854	5.78007	5.69916	5.38538	10.8397	10.8176	10.8867	10.6448
HMPREF9996_RS07220	WP_005538768.1	7.1529	7.05506	6.79112	6.59766	9.9996	10.0724	9.89825	9.7494
HMPREF9996_RS07320	WP_005542066.1	9.61789	9.4976	9.47056	9.33153	12.4513	12.4302	12.4867	12.3673
HMPREF9996_RS07325	WP_005542063.1	8.84565	8.79362	8.69696	8.62371	10.7017	10.6363	10.718	10.6454
HMPREF9996_RS07330	WP_005542061.1	7.75137	7.68096	7.8565	7.75602	9.66752	9.68949	9.77953	9.72421
HMPREF9996_RS07335	WP_005542060.1	6.78838	6.7845	6.88381	6.76268	6.91114	7.05498	7.17965	7.10257
HMPREF9996_RS07340	WP_005540212.1	8.83644	8.90113	9.24685	9.27408	11.6143	11.6431	11.1957	11.1985
HMPREF9996_RS07345	WP_005540206.1	7.80899	7.54635	7.72236	7.64761	11.5183	11.5058	11.5577	11.4683
HMPREF9996_RS07350	WP_005540205.1	8.58481	9.08174	8.57808	8.90341	12.4675	12.537	12.3808	12.3313
HMPREF9996_RS07355	WP_005540203.1	7.27085	7.21081	7.42617	7.51724	12.1901	12.2544	12.053	11.9403
HMPREF9996_RS07360	WP_005540201.1	9.60168	9.17595	9.44138	9.61932	14.7221	14.6513	14.7008	14.6026
HMPREF9996_RS07365	WP_005540199.1	11.5817	11.2723	11.4718	11.7999	16.1186	16.2695	15.9064	15.957
HMPREF9996_RS07370	WP_005540197.1	9.04379	8.89574	9.05022	8.97886	12.5444	12.58	12.6414	12.5932
HMPREF9996_RS07380	WP_005551275.1	10.3228	10.0655	10.1568	10.2195	7.69332	7.75798	7.66291	7.5716
HMPREF9996_RS07385	WP_005540191.1	8.59888	8.48261	8.59829	8.56425	9.76041	9.82868	9.97689	9.83813
HMPREF9996_RS07390	WP_005594265.1	10.3836	10.6178	10.5491	10.5794	13.9882	13.9509	14.048	13.9931
HMPREF9996_RS07395	WP_005540188.1	6.81541	6.31241	6.6363	6.82089	14.0376	14.1775	13.8366	14.3075
HMPREF9996_RS07400	WP_005540185.1	9.73648	9.57047	9.5538	9.53216	12.7894	12.8057	12.7774	12.7442
HMPREF9996_RS07405	WP_005540183.1	8.75222	8.65847	8.5928	8.58644	12.7999	12.8616	12.7581	12.7015
HMPREF9996_RS07410	WP_005540181.1	8.06915	7.59374	7.82567	7.73157	12.9502	12.8779	12.9455	12.8377
HMPREF9996_RS07415	WP_005540177.1	10.122	9.52928	9.92418	9.8943	12.6418	12.7041	12.5093	12.3155
HMPREF9996_RS07420	WP_005540174.1	8.85219	8.46633	8.78773	8.74424	12.6253	12.6461	12.4902	12.4108
HMPREF9996_RS07425	WP_005540172.1	7.28252	6.94972	7.25164	7.23898	8.72826	8.68418	8.75622	8.25191
HMPREF9996_RS07430	WP_005540170.1	10.8828	10.9249	10.5646	10.6253	14.2607	14.3109	14.1326	14.2861
HMPREF9996_RS07435	WP_005540167.1	10.6526	10.6665	10.6776	10.2014	14.8818	14.9143	15.0128	14.8988
HMPREF9996_RS07440	WP_005551816.1	6.55814	6.32048	6.62202	6.56396	10.1854	10.1406	10.2371	10.164
HMPREF9996_RS07445	WP_005540161.1	9.98227	10.0486	10.0096	10.1237	14.519	14.6122	14.3374	14.3456
HMPREF9996_RS07450	WP_005540160.1	7.98833	8.34101	8.05027	8.00388	9.43893	9.53173	9.58581	9.56978
HMPREF9996_RS07455	WP_005540158.1	8.64782	8.2823	8.56694	8.51771	8.89193	8.88702	8.953	8.86297
HMPREF9996_RS07460	WP_032997074.1	7.35431	7.07904	7.1607	7.39562	12.993	13.0692	12.8377	12.7927
HMPREF9996_RS07465	WP_005551814.1	7.84616	7.52556	7.60382	7.59645	9.59787	9.6043	9.74963	9.63587
HMPREF9996_RS07470	WP_005551812.1	8.2837	7.76025	8.19236	8.00858	14.1049	14.1678	14.2368	14.1736
HMPREF9996_RS07475	WP_005546457.1	8.1563	7.61359	7.95093	8.03341	6.97073	7.05034	6.93259	6.68239
HMPREF9996_RS07480	WP_005552667.1	7.91275	7.27451	7.63616	7.52164	13.3151	13.3397	13.3703	13.4272
HMPREF9996_RS07500	WP_005551801.1	6.13752	5.89263	6.49456	6.29801	7.01374	7.23431	7.57949	7.58912
HMPREF9996_RS07505	WP_005539223.1	7.69718	7.1487	7.66779	7.53474	10.0462	10.0899	10.1681	10.0808
HMPREF9996_RS07510	WP_005539226.1	7.1529	6.81338	7.28375	7.09011	9.23246	9.25616	9.3204	9.39671
HMPREF9996_RS07515	WP_005539229.1	11.275	10.6325	10.9689	10.9501	11.7241	11.7491	11.7433	11.745
HMPREF9996_RS07520	WP_005539231.1	10.9551	10.5993	10.7889	10.8959	13.1048	12.9802	13.1385	12.9755
HMPREF9996_RS07525	WP_005539234.1	11.2994	11.1308	11.2739	11.3322	13.4342	13.3632	13.457	13.2015
HMPREF9996_RS07530	WP_005594249.1	9.81357	9.67804	9.83335	9.78796	13.8298	13.8625	13.927	13.8893
HMPREF9996_RS07535	WP_005539240.1	9.93191	9.68118	9.93721	9.89726	13.561	13.5219	13.6352	13.4568
HMPREF9996_RS07540	WP_005551875.1	9.12381	9.27894	9.25381	9.17085	10.6487	10.6412	10.6044	10.516
HMPREF9996_RS07545	WP_005539244.1	8.93462	8.52862	8.69014	8.69743	4.82638	4.87617	5.07199	4.98174
HMPREF9996_RS07550	WP_005594246.1	7.44364	6.86396	7.22826	7.19288	10.3549	10.5478	10.361	10.3889
HMPREF9996_RS07555	WP_005539250.1	10.0106	9.71065	9.9693	9.85827	13.3581	13.3458	13.4194	13.2763
HMPREF9996_RS07560	WP_005539253.1	7.34692	7.08853	7.19969	7.26017	8.51322	8.45239	8.62318	8.62214
HMPREF9996_RS07565	WP_005539255.1	9.6102	9.56709	9.62624	9.72504	3.41648	3.11061	3.42924	3.44818
HMPREF9996_RS07570	WP_005539257.1	9.52189	8.95267	9.22102	9.21629	13.7476	13.6568	13.837	13.8103
HMPREF9996_RS07575	WP_005594242.1	8.24843	8.25939	8.34145	8.17126	10.4677	10.5067	10.4634	10.4281
HMPREF9996_RS07580	WP_005539261.1	7.65291	7.86052	7.89561	7.76346	10.898	10.8926	10.8328	10.766
HMPREF9996_RS07585	WP_005539264.1	8.95299	8.6279	8.87462	8.88392	13.5244	13.5129	13.634	13.5562
HMPREF9996_RS07595	WP_005539272.1	7.29025	7.6037	7.43028	7.55846	13.0438	13.0077	13.0377	13.0134
HMPREF9996_RS07605	WP_005540124.1	7.46086	7.2828	7.23296	7.37391	9.61429	9.61167	9.59407	9.50221
HMPREF9996_RS07610	WP_005540122.1	9.28138	9.51616	9.24335	9.08512	9.88846	9.91337	10.0641	9.95285
HMPREF9996_RS07615	WP_005540120.1	10.6042	10.4651	10.5882	10.3947	13.4025	13.4932	13.5595	13.6295
HMPREF9996_RS07620	WP_005540116.1	11.7113	11.6071	11.5111	11.4611	15.3782	15.2462	15.4941	15.151
HMPREF9996_RS07625	WP_005540114.1	11.7477	11.5548	11.4987	11.3843	10.2882	10.3319	10.2577	10.057
HMPREF9996_RS07630	WP_005540112.1	8.13715	8.2297	8.69867	8.29322	13.487	13.5012	13.5165	13.5068
HMPREF9996_RS07635	WP_005567583.1	7.8824	7.91751	8.10521	7.97212	12.1483	12.1317	12.0898	12.0962
HMPREF9996_RS07640	WP_005594231.1	1.81084	3.10096	2.78226	2.77995	8.88615	8.92271	8.93395	8.89667
HMPREF9996_RS07645	WP_005594229.1	8.81383	8.69307	8.93508	8.88136	5.95872	5.95762	5.98705	5.77596
HMPREF9996_RS07655	WP_005594223.1	9.14953	8.79651	9.22457	9.15467	12.404	12.4156	12.3804	12.3681
HMPREF9996_RS07660	WP_005540098.1	5.75745	5.88176	5.84155	5.86506	8.14837	8.05445	8.10777	7.94817
HMPREF9996_RS07665	WP_005540094.1	8.10245	8.06891	8.12307	8.22074	10.8687	10.876	10.9761	10.9139
HMPREF9996_RS07675	WP_005540091.1	7.67669	7.19772	7.57074	7.60476	8.18975	6.86197	8.39885	8.26443
HMPREF9996_RS07680	WP_005540089.1	6.35207	5.99703	6.19989	6.07697	8.65901	8.73341	8.96085	8.82046
HMPREF9996_RS07685	WP_005540087.1	4.36805	4.01433	4.58659	4.1736	7.14429	7.20306	7.12186	7.12235
HMPREF9996_RS07695	WP_005540081.1	8.52221	8.08559	8.28365	8.35732	13.1298	13.146	13.0598	13.1311
HMPREF9996_RS07730	WP_005540061.1	9.18519	8.74797	9.00416	8.98842	9.36426	9.34503	9.38805	9.34018
HMPREF9996_RS07735	WP_005540058.1	10.6786	10.6223	10.7566	10.5369	11.5763	11.7851	11.1805	11.2237
HMPREF9996_RS07740	WP_005540054.1	8.11121	7.94387	8.02064	8.08925	13.302	13.268	13.2484	13.2557
HMPREF9996_RS07745	WP_005540052.1	6.89865	6.96009	7.00982	6.90066	12.1306	12.1942	12.0669	12.0157
HMPREF9996_RS07750	WP_005540050.1	10.2523	10.2453	10.182	10.2654	13.3867	13.4644	13.2908	13.232
HMPREF9996_RS07755	WP_005540048.1	9.67656	9.58227	9.43424	9.53271	11.1038	11.27	11.0296	11.045
HMPREF9996_RS07760	WP_005594212.1	12.7718	13.5908	13.3218	12.7271	12.2827	12.3699	12.3161	12.3665
HMPREF9996_RS07765	WP_005594210.1	8.6205	8.7584	9.42605	9.00969	13.982	14.0982	13.9752	13.8876
HMPREF9996_RS07775	WP_032997073.1	3.92739	3.70472	3.87954	3.70221	6.45087	6.34877	6.65684	6.41362
HMPREF9996_RS07780	WP_005540035.1	3.9665	3.84562	3.55811	2.99748	4.542	3.80225	4.38053	3.97757
HMPREF9996_RS07785	WP_005540033.1	4.07784	3.75323	3.8307	4.2603	8.89178	8.91975	8.86003	8.55894
HMPREF9996_RS07790	WP_005540031.1	6.6749	6.24616	6.6852	6.12397	8.02795	7.88356	8.09205	7.98267
HMPREF9996_RS07795	WP_005540029.1	6.55172	6.55062	6.57831	6.41602	11.6431	11.5575	11.5793	11.3474
HMPREF9996_RS07820	WP_005540017.1	0	0	0.575254	0.355514	10.0095	9.9167	9.87599	9.632
HMPREF9996_RS07830	WP_005544132.1	5.71215	5.17888	5.49488	5.54068	7.34495	7.42	7.29875	7.29614
HMPREF9996_RS07840	WP_032997072.1	7.10551	7.05021	7.04771	7.24164	10.9995	11.0408	11.088	11.0674
HMPREF9996_RS07845	WP_005544139.1	10.3489	10.2973	10.1362	9.98143	14.7979	14.8488	15.0966	15.1013
HMPREF9996_RS07850	WP_005544141.1	9.05404	8.80948	8.56694	8.79323	12.7223	12.7356	12.9037	12.8834
HMPREF9996_RS07855	WP_005544145.1	7.61033	7.40549	7.75545	7.5282	13.3442	13.1758	13.3043	13.2096
HMPREF9996_RS07865	WP_005544155.1	6.54528	6.44384	6.51015	6.52071	8.68551	8.68667	8.7289	8.74191
HMPREF9996_RS07875	WP_005544163.1	7.854	7.8354	8.07669	7.94129	8.03762	8.18764	8.06138	7.92103
HMPREF9996_RS07880	WP_005552728.1	10.1258	10.1517	10.0948	10.1262	14.3634	14.4098	14.2372	14.2238
HMPREF9996_RS07895	WP_005541927.1	8.34063	8.49157	8.80046	8.57908	14.1386	14.1481	14.2542	14.0124
HMPREF9996_RS07900	WP_005541925.1	8.34434	8.13676	8.25848	8.25678	10.8467	10.9068	10.9287	10.7399
HMPREF9996_RS07905	WP_005541922.1	8.36095	8.39551	8.33927	8.29065	10.0707	10.0895	10.0413	9.9583
HMPREF9996_RS07910	WP_005541921.1	7.67964	7.577	7.55203	7.63347	12.0228	11.9817	12.0699	11.968
HMPREF9996_RS07955	WP_005541912.1	5.90566	5.85977	5.75257	5.92601	10.1076	10.0601	10.1317	10.3403
HMPREF9996_RS07960	WP_005541911.1	7.30176	7.39023	7.1852	7.1194	11.8014	11.8003	11.7351	11.7649
HMPREF9996_RS07965	WP_014702303.1	6.60226	6.53684	7.00433	6.40654	9.75535	9.61787	9.77751	9.73059
HMPREF9996_RS07970	WP_005541905.1	7.07898	6.90211	6.99881	6.73267	13.4412	13.4619	13.3208	13.3635
HMPREF9996_RS07975	WP_005541901.1	6.70989	6.59122	6.4867	6.23518	10.092	10.1803	10.0569	9.91996
HMPREF9996_RS07980	WP_005541899.1	5.50196	5.4676	4.92583	4.8552	10.6351	10.6381	10.7486	10.6101
HMPREF9996_RS07985	WP_005541897.1	7.92273	7.6652	7.3887	7.0812	13.2806	13.085	13.366	13.2411
HMPREF9996_RS08025	WP_005538635.1	10.6664	10.5843	10.8697	10.7353	16.2311	16.2308	16.3112	16.1953
HMPREF9996_RS08030	WP_032997069.1	7.76807	8.09972	8.10521	7.88441	9.42327	9.33881	9.48101	9.3387
HMPREF9996_RS08035	WP_005538631.1	9.38154	9.49849	9.38435	9.45787	12.7672	12.7398	12.8018	12.8607
HMPREF9996_RS08040	WP_005538628.1	10.8314	10.8955	10.8948	10.9297	12.2053	12.1693	12.1935	12.1158
HMPREF9996_RS08045	WP_005538627.1	8.58795	8.71925	8.57067	8.64703	9.78078	9.75677	9.82136	9.71544
HMPREF9996_RS08050	WP_005538626.1	7.76252	7.66837	7.47069	7.51283	5.25696	5.00537	5.22804	5.09219
HMPREF9996_RS08055	WP_005565146.1	7.84878	7.82125	7.70891	7.80191	11.1927	11.2493	11.337	11.3551
HMPREF9996_RS08060	WP_005542338.1	7.51792	7.62992	7.45466	7.69507	10.2481	10.1966	10.382	10.2713
HMPREF9996_RS08065	WP_005550711.1	8.66872	8.33105	8.32832	8.49442	8.92243	8.99062	8.99021	8.94093
HMPREF9996_RS08080	WP_005542343.1	10.1419	9.996	10.1306	10.0507	9.82943	9.25895	9.91861	9.82348
HMPREF9996_RS08085	WP_005565835.1	7.92769	7.92547	8.11033	7.96407	10.6545	10.6554	10.6125	10.5945
HMPREF9996_RS08090	WP_005542351.1	7.07003	6.74306	6.83512	6.82445	6.90315	6.91171	6.91114	6.81534
HMPREF9996_RS08095	WP_005542350.1	8.86259	8.46996	8.79092	8.71096	9.04319	9.06751	9.14365	8.99035
HMPREF9996_RS08100	WP_005542348.1	9.79468	9.78836	10.089	10.1291	12.5708	12.3498	12.4323	12.668
HMPREF9996_RS08105	WP_005542347.1	8.68053	8.70699	8.48843	8.77953	10.8719	10.8652	11.0026	10.8771
HMPREF9996_RS08110	WP_005594151.1	9.68098	9.75376	9.55192	9.80518	10.9559	10.9853	10.8957	10.8446
HMPREF9996_RS08115	WP_005543009.1	9.12597	9.29029	9.09097	9.08808	11.7228	11.7298	11.7336	11.7334
HMPREF9996_RS08120	WP_005551345.1	7.81168	8.0737	7.95379	8.21533	9.43903	9.51246	9.62091	9.42904
HMPREF9996_RS08125	WP_005543005.1	7.79276	8.00274	7.96797	8.00388	9.52867	9.61228	9.54131	9.28826
HMPREF9996_RS08130	WP_005543001.1	7.82504	7.96976	7.81001	7.95272	9.76773	9.8765	9.69816	9.5148
HMPREF9996_RS08135	WP_005542998.1	7.77909	7.94648	7.78459	7.85511	10.8479	11.0056	10.7994	10.6531
HMPREF9996_RS08140	WP_005542996.1	7.75417	7.22377	7.51387	7.61713	6.67303	6.76463	6.73859	6.59659
HMPREF9996_RS08145	WP_005542994.1	13.9689	14.1017	14.0271	13.8162	10.2737	10.3502	10.3107	10.1617
HMPREF9996_RS08155	WP_005553737.1	3.40814	3.60251	3.55811	3.50326	3.54517	3.26097	2.51004	1.64833
HMPREF9996_RS08160	WP_005540915.1	2.37317	2.56185	3.14389	3.0471	10.8565	10.8945	10.9453	10.9429
HMPREF9996_RS08165	WP_005540916.1	5.7236	6.24616	6.37191	5.89924	8.11618	8.14524	8.16968	8.16826
HMPREF9996_RS08180	WP_005540924.1	3.9665	3.93244	4.29408	3.82107	8.01821	8.06675	8.09331	7.61449
HMPREF9996_RS08195	WP_005540931.1	7.9027	7.95428	7.91038	7.87242	10.2877	10.2977	10.3982	10.2523
HMPREF9996_RS08200	WP_005540933.1	7.87728	7.70583	7.86258	7.586	8.32501	8.32052	8.43865	8.21023
HMPREF9996_RS08210	WP_005540937.1	3.84584	3.24361	4.10165	4.10497	7.71693	7.90941	7.57088	7.60362
HMPREF9996_RS08255	WP_005540958.1	8.17937	8.12989	8.2258	7.98172	10.778	10.7787	10.8521	10.7753
HMPREF9996_RS08260	WP_005540960.1	8.83512	8.85742	8.9665	8.75921	9.2395	9.04695	9.3266	9.29175
HMPREF9996_RS08265	WP_005540961.1	7.60415	7.19772	7.67126	7.46344	11.9259	11.9241	11.9796	11.9292
HMPREF9996_RS08270	WP_005540963.1	9.85779	10.0583	9.88957	9.73122	14.6447	14.5991	14.7159	14.6764
HMPREF9996_RS08275	WP_005540965.1	9.61636	9.52143	9.7088	9.45442	14.1582	14.1523	14.2233	14.105
HMPREF9996_RS08280	WP_005540967.1	9.65128	9.3238	9.43628	9.36371	14.7537	14.7762	14.6148	14.6017
HMPREF9996_RS08285	WP_005540969.1	7.8618	7.73933	7.68849	7.84111	7.95701	8.04722	7.89079	7.70189
HMPREF9996_RS08315	WP_005542135.1	5.65344	5.28168	5.44708	5.60006	8.38172	8.36251	8.56924	8.31902
HMPREF9996_RS08320	WP_005542137.1	4.39696	3.70472	4.43145	3.57267	8.98022	8.80401	8.98252	8.6301
HMPREF9996_RS08325	WP_005542139.1	7.20697	7.04047	7.17545	6.79934	10.9555	10.7578	10.9458	10.9611
HMPREF9996_RS08330	WP_005542140.1	6.98688	7.64606	8.6218	8.05328	6.72442	6.9999	6.83765	6.6582
HMPREF9996_RS08335	WP_005542142.1	5.82284	6.36799	8.54251	7.53256	9.50221	9.93828	9.52802	9.39213
HMPREF9996_RS08340	WP_005542144.1	6.66304	6.4215	6.6852	6.4533	9.72849	9.67984	9.7597	9.59743
HMPREF9996_RS08355	WP_005551624.1	8.92224	8.92382	8.92056	8.92348	8.93884	8.91437	9.01952	8.96428
HMPREF9996_RS08360	WP_005542159.1	8.6327	8.27609	8.56881	8.76663	14.3211	14.2373	14.2974	14.4692
HMPREF9996_RS08365	WP_005542161.1	8.94567	8.44249	8.76028	8.86242	14.2761	14.1737	14.2713	14.3911
HMPREF9996_RS08370	WP_005551622.1	7.33203	6.82478	7.05836	7.13382	11.6627	11.6897	11.7576	11.7489
HMPREF9996_RS08375	WP_005594107.1	8.85479	8.6099	8.78131	8.94245	9.83214	9.93981	9.80821	9.72857
HMPREF9996_RS08380	WP_005594105.1	10.4956	9.90298	10.2904	10.2788	8.07439	8.16445	8.25885	8.0583
HMPREF9996_RS08385	WP_005551614.1	7.60724	6.99581	7.58921	7.41229	6.40315	6.46023	6.55571	6.64184
HMPREF9996_RS08395	WP_005548745.1	9.78172	9.65986	9.5613	9.7916	13.7834	13.7907	13.9589	13.9525
HMPREF9996_RS08400	WP_005551610.1	6.90872	7.15773	7.13075	6.99534	11.0378	11.0836	11.1345	11.0357
HMPREF9996_RS08410	WP_005552912.1	3.92739	3.54856	3.36581	3.95707	9.07501	9.09455	9.1137	9.1116
HMPREF9996_RS08415	WP_005542108.1	6.27628	6.32851	5.9935	6.37289	7.02692	7.02008	7.21969	7.19281
HMPREF9996_RS08425	WP_032997062.1	6.87315	6.74306	6.85357	6.73645	9.19325	9.27561	9.20454	9.23689
HMPREF9996_RS08430	WP_005551600.1	7.86698	7.94648	7.67472	7.96245	10.7034	10.6895	10.7455	10.6196
HMPREF9996_RS08450	WP_005594082.1	5.25584	4.79455	5.23823	5.06243	10.6383	10.542	10.653	10.4443
HMPREF9996_RS08455	WP_005594081.1	5.55424	5.55229	5.80409	5.73486	8.56491	8.47948	8.60536	8.49056
HMPREF9996_RS08465	WP_005542169.1	5.90566	5.73247	6.05857	5.92601	3.21748	3.06227	3.26097	3.35761
HMPREF9996_RS08470	WP_005542170.1	8.58952	8.60825	8.54629	8.5471	13.4872	13.4986	13.4545	13.3486
HMPREF9996_RS08495	WP_005594039.1	11.2586	11.3364	11.2295	11.3284	13.2319	13.265	13.241	13.2014
HMPREF9996_RS08500	WP_005543917.1	8.03737	7.96719	8.1382	8.01327	13.0143	13.0141	13.1009	13.0745
HMPREF9996_RS08510	WP_005543913.1	8.3369	8.06891	8.10521	8.35362	5.46959	5.38695	5.71342	5.53008
HMPREF9996_RS08520	WP_005543907.1	9.34583	8.9225	9.8776	9.64321	11.9957	12.0973	11.9863	11.857
HMPREF9996_RS08525	WP_005594030.1	9.76795	9.23692	9.65896	9.65676	13.8698	13.865	13.7972	13.829
HMPREF9996_RS08530	WP_005594025.1	9.04835	8.82941	9.31613	9.40235	11.3522	11.4047	10.8435	10.8421
HMPREF9996_RS08535	WP_032997058.1	10.2035	10.1403	10.1141	10.0797	12.8095	12.8668	12.739	12.6384
HMPREF9996_RS08540	WP_005540624.1	0.503937	0	0	0.355514	7.61867	7.73599	7.75734	7.52591
HMPREF9996_RS08555	WP_005540613.1	7.30558	6.46584	6.97653	7.23363	12.9433	12.8206	12.6045	12.8143
HMPREF9996_RS08560	WP_005552949.1	7.08344	6.70657	6.94246	7.18736	7.56655	7.01374	7.71008	7.81318
HMPREF9996_RS08565	WP_005543042.1	8.85219	8.66957	8.94084	8.87793	12.4852	12.5274	12.5805	12.4718
HMPREF9996_RS08570	WP_005543043.1	8.86776	8.45354	8.69355	8.72817	11.4617	11.5048	11.5389	11.4263
HMPREF9996_RS08585	WP_005543044.1	9.56473	9.67961	9.64314	9.67167	13.415	13.4353	13.405	13.3353
HMPREF9996_RS08595	WP_005543045.1	6.86282	6.00707	6.43044	6.84914	11.0377	10.9569	11.3437	11.0066
HMPREF9996_RS08600	WP_005543047.1	5.43382	5.33045	5.44708	5.21132	10.6046	10.4966	10.4799	10.3456
HMPREF9996_RS08605	WP_005543049.1	5.46146	5.06819	5.23823	5.09818	12.2723	12.2224	12.3533	11.8143
HMPREF9996_RS08615	WP_005543054.1	6.22882	6.32048	6.45482	5.73486	9.65544	9.62707	9.6369	9.39935
HMPREF9996_RS08620	WP_005543056.1	4.58462	4.12907	4.10165	4.03292	9.03435	8.97097	8.8789	8.5868
HMPREF9996_RS08625	WP_005594017.1	10.5197	10.832	10.6793	10.6317	10.6328	10.5787	10.6943	10.5905
HMPREF9996_RS08640	WP_005543066.1	11.7646	12.1101	11.6716	11.872	11.574	11.6151	11.6834	11.5442
HMPREF9996_RS08650	WP_005594015.1	6.93853	7.03558	6.79749	7.3666	7.88008	7.6401	7.78398	7.77245
HMPREF9996_RS08675	WP_005594002.1	4.11312	3.70472	4.01686	3.79226	8.01133	8.12135	8.01663	7.90142
HMPREF9996_RS08680	WP_005594000.1	5.87516	5.67067	5.94843	5.74992	8.24064	8.29242	8.40411	8.21829
HMPREF9996_RS08690	WP_005539956.1	8.40788	8.195	8.08192	7.75975	13.2965	13.2824	13.3797	13.176
HMPREF9996_RS08700	WP_005539954.1	6.04006	6.15883	6.91928	6.20817	9.62975	9.58144	9.55793	9.43251
HMPREF9996_RS08705	WP_005555043.1	9.8289	9.64226	9.65896	9.83506	14.6853	14.6978	14.6435	14.6579
HMPREF9996_RS08710	WP_005538545.1	4.33854	3.97397	4.58659	4.23911	5.52117	5.64805	5.0515	4.37724
HMPREF9996_RS08715	WP_005593994.1	3.16084	3.10096	3.72776	3.14149	6.75325	6.69235	6.67972	6.73152
HMPREF9996_RS08720	WP_005538541.1	4.75065	4.92732	4.85432	4.82707	10.8082	10.7009	10.7476	10.5664
HMPREF9996_RS08805	WP_005544504.1	10.8337	10.373	10.6685	10.6619	14.5203	14.4019	14.8716	14.6398
HMPREF9996_RS08810	WP_005544502.1	7.90018	7.62341	8.07407	7.85511	7.38317	7.3844	7.31775	7.17255
HMPREF9996_RS08825	WP_005539534.1	8.25042	7.89336	8.30169	8.08925	12.9246	12.9266	12.8751	12.7527
HMPREF9996_RS08830	WP_005551767.1	8.0624	7.49736	8.08713	7.9462	10.2267	10.2049	10.3464	10.2079
HMPREF9996_RS08835	WP_005539538.1	7.08344	6.46584	7.02618	6.9074	12.8411	12.8738	12.8613	12.7722
HMPREF9996_RS08840	WP_005539543.1	9.97989	9.57807	9.89923	9.87768	13.0104	12.8887	13.0692	13.0181
HMPREF9996_RS08845	WP_005593922.1	8.24446	8.29669	8.2399	8.3111	6.87019	6.8957	7.04724	6.8123
HMPREF9996_RS08850	WP_005593920.1	5.89557	6.40641	5.9935	6.27216	10.9397	10.9135	11.0742	10.9307
HMPREF9996_RS08855	WP_005539551.1	8.7895	8.49692	8.52726	8.65205	12.58	12.5946	12.7057	12.6026
HMPREF9996_RS08860	WP_005539557.1	8.31055	8.48978	8.36093	8.4536	11.5855	11.6632	11.82	11.8301
HMPREF9996_RS08865	WP_005539559.1	9.90888	9.73878	9.73807	9.84693	14.8243	14.7763	14.8759	14.8042
HMPREF9996_RS08870	WP_005539561.1	8.69952	8.40882	8.60011	8.71	13.1295	13.1386	13.1915	13.1421
HMPREF9996_RS08875	WP_005539563.1	10.0257	9.90433	9.92926	10.0778	15.327	15.3135	15.3541	15.3331
HMPREF9996_RS08880	WP_005539565.1	8.66427	8.52688	8.54629	8.50666	12.8619	12.8944	12.9024	12.9123
HMPREF9996_RS08885	WP_005539566.1	8.50072	8.87944	8.66249	8.75921	12.9461	13.033	12.817	12.7871
HMPREF9996_RS08890	WP_005539567.1	9.91139	9.4478	9.58082	9.66473	9.63561	9.77758	9.41156	9.32948
HMPREF9996_RS08895	WP_005539568.1	9.96729	9.87859	9.93937	9.86564	7.25954	7.12872	7.18201	7.05755
HMPREF9996_RS08900	WP_005539569.1	9.46157	9.93553	9.76269	9.58193	6.9365	7.10207	6.72894	6.96691
HMPREF9996_RS08905	WP_005539570.1	7.9351	7.7181	8.05825	7.87242	10.0515	10.021	10.1601	10.0714
HMPREF9996_RS08915	WP_005539574.1	8.82983	8.84488	8.89109	8.845	13.3338	13.3492	13.3759	13.348
HMPREF9996_RS08925	WP_005539576.1	9.41462	9.53796	9.59093	9.51904	12.6771	12.6012	12.6994	12.662
HMPREF9996_RS08930	WP_005539577.1	6.11159	6.85287	6.70566	6.71359	11.0598	10.9884	11.0101	11.0294
HMPREF9996_RS08940	WP_005539579.1	8.23848	8.78197	8.68155	8.76293	10.7328	10.5685	10.9224	10.6286
HMPREF9996_RS08945	WP_005550209.1	8.51892	8.84068	8.73727	8.97886	11.4738	11.2845	11.6074	11.352
HMPREF9996_RS08950	WP_005539581.1	8.59108	8.68372	8.67465	8.69256	11.5567	11.6067	11.6364	11.6368
HMPREF9996_RS08955	WP_005539582.1	9.57267	9.47608	9.58634	9.67808	12.6001	12.6719	12.3912	12.331
HMPREF9996_RS08960	WP_005539583.1	9.23909	9.20457	9.67548	9.312	10.3968	10.4477	10.3102	10.2346
HMPREF9996_RS08975	WP_005539586.1	9.40575	9.55345	9.38541	9.64119	10.9458	11.0168	11.0153	10.9721
HMPREF9996_RS08980	WP_005539591.1	11.451	11.6395	11.5526	11.6719	13.2132	13.2205	13.284	13.236
HMPREF9996_RS08985	WP_005539592.1	9.53251	9.33977	9.47156	9.47042	15.4496	15.3926	15.4749	15.4009
HMPREF9996_RS08990	WP_005566162.1	6.94833	6.59788	6.6852	6.98583	9.99893	10.0507	10.1424	10.1168
HMPREF9996_RS08995	WP_005593893.1	10.2394	10.285	10.2892	10.5139	14.7655	14.7914	14.8055	14.8364
HMPREF9996_RS09000	WP_005539599.1	9.0899	9.3536	9.2994	9.43358	10.4697	10.4386	10.5348	10.4494
HMPREF9996_RS09005	WP_005539601.1	6.94833	7.05506	7.00982	7.21204	6.37539	6.49251	6.74626	6.60646
HMPREF9996_RS09010	WP_005539603.1	6.74967	6.66914	6.73913	6.74775	9.58028	9.62187	9.7165	9.62387
HMPREF9996_RS09015	WP_005546333.1	8.09586	8.54249	8.51379	8.45245	3.09468	2.88833	2.95162	3.46066
HMPREF9996_RS09020	WP_005539607.1	9.63923	9.89219	9.69523	9.6986	11.8657	11.8543	11.8589	11.8395
HMPREF9996_RS09025	WP_005593890.1	8.2991	8.43693	8.42814	8.55248	5.19105	5.05562	5.02862	5.10418
HMPREF9996_RS09030	WP_005539611.1	8.67611	9.67017	9.41884	9.47383	13.2017	13.1486	13.1084	13.1814
HMPREF9996_RS09035	WP_005539613.1	9.43218	9.44412	9.46457	9.37347	10.8145	10.7593	10.8127	10.7114
HMPREF9996_RS09040	WP_005539615.1	5.60469	5.06819	5.54116	5.07445	8.32501	8.24177	8.43549	8.3813
HMPREF9996_RS09045	WP_005593885.1	10.1013	10.054	9.94369	10.0044	13.9119	13.9237	14.0014	13.9435
HMPREF9996_RS09050	WP_005544445.1	8.3369	7.8743	8.00421	8.10398	8.72325	8.78831	8.87103	8.7318
HMPREF9996_RS09055	WP_005544448.1	7.08788	6.57782	6.53323	6.61832	12.1969	12.2187	12.3084	12.3085
HMPREF9996_RS09060	WP_005544450.1	10.707	10.5033	10.5552	10.4462	13.6983	13.674	13.6449	13.4874
HMPREF9996_RS09065	WP_005544451.1	8.97713	8.87122	8.89555	8.96279	12.9179	12.9532	13.0073	13.0192
HMPREF9996_RS09070	WP_005550184.1	9.62173	9.73878	9.55662	9.76033	6.67571	6.60857	6.66091	6.61974
HMPREF9996_RS09075	WP_005544455.1	10.4956	10.5897	10.3468	10.3809	10.2999	10.3772	10.293	10.1696
HMPREF9996_RS09080	WP_005544457.1	8.85088	9.07102	8.58546	9.0136	9.21955	9.15846	9.33425	9.25728
HMPREF9996_RS09085	WP_005544459.1	7.90774	8.29464	7.97361	8.02724	11.9746	11.9433	12.0341	12.1065
HMPREF9996_RS09090	WP_005544462.1	10.4623	10.6947	10.4469	10.5873	12.0936	12.0875	12.122	11.9352
HMPREF9996_RS09095	WP_005544463.1	11.0262	10.7894	10.9059	10.9016	15.3356	15.3351	15.4224	15.3937
HMPREF9996_RS09105	WP_005544465.1	11.401	11.4957	11.3579	11.051	13.2953	13.3387	13.3893	13.2977
HMPREF9996_RS09110	WP_005544466.1	9.74845	9.67882	9.59642	9.67759	13.574	13.5572	13.7773	13.6958
HMPREF9996_RS09115	WP_005544467.1	10.9185	11.2813	10.8252	10.8904	13.1235	13.0483	13.3455	13.2603
HMPREF9996_RS09120	WP_005544468.1	10.1751	10.084	10.0422	10.1977	12.8726	12.8752	12.9507	12.937
HMPREF9996_RS09125	WP_014702379.1	9.37429	9.21976	9.20435	9.43591	9.38006	9.49303	9.39793	9.29818
HMPREF9996_RS09130	WP_005544470.1	9.92696	9.68118	9.73724	10.0572	12.7318	12.5143	12.8248	12.9405
HMPREF9996_RS09135	WP_005544471.1	10.4206	10.5209	10.4006	10.5156	11.0285	11.063	11.0896	11.0979
HMPREF9996_RS09140	WP_005544472.1	4.70513	5.10604	4.75311	4.8412	9.69206	9.69478	9.73292	9.64863
HMPREF9996_RS09145	WP_005544473.1	7.29025	7.56005	7.59654	7.60269	5.27652	5.27298	5.20225	5.00537
HMPREF9996_RS09150	WP_005544474.1	6.40285	6.39116	6.40565	6.46247	7.7737	7.90741	7.75291	7.60714
HMPREF9996_RS09155	WP_005544475.1	7.84354	7.75132	7.85039	7.93964	9.04514	8.78071	9.10825	8.97343
HMPREF9996_RS09160	WP_005544476.1	8.16473	8.1114	8.18023	8.20853	8.81834	8.84849	9.00201	8.85796
HMPREF9996_RS09165	WP_005593868.1	9.18104	9.01119	9.10387	9.06418	11.0947	11.2152	11.0852	11.0716
HMPREF9996_RS09170	WP_005544478.1	7.75137	7.99771	7.96515	7.84111	13.6749	13.6631	13.7553	13.7122
HMPREF9996_RS09180	WP_005544481.1	7.49804	7.51856	7.64678	7.47934	5.46184	5.48036	5.61213	5.06587
HMPREF9996_RS09190	WP_005593862.1	6.97734	6.87496	6.90756	6.8905	10.3258	10.3684	10.494	10.4061
HMPREF9996_RS09200	WP_005593851.1	13.1292	12.8558	12.9491	13.0714	17.0266	16.9448	16.9876	17.0976
HMPREF9996_RS09215	WP_005589530.1	6.19628	5.91412	6.41396	6.22982	9.60527	9.41718	9.7121	9.60729
HMPREF9996_RS09220	WP_005544590.1	7.34692	7.33154	7.39291	7.75602	6.3638	6.28086	6.3638	6.14723
HMPREF9996_RS09230	WP_005544999.1	11.7081	11.8257	11.6282	11.6895	15.4909	15.4529	15.4292	15.3934
HMPREF9996_RS09235	WP_005544584.1	9.67582	9.66859	9.58266	9.63208	9.21828	9.20675	9.24244	9.07527
HMPREF9996_RS09240	WP_005544582.1	9.95883	9.77887	9.80991	9.79886	8.34114	8.37266	8.48217	8.3158
HMPREF9996_RS09245	WP_005550875.1	8.76476	8.6033	8.63253	8.66998	11.8756	11.9593	11.7109	11.8242
HMPREF9996_RS09260	WP_005539999.1	5.27154	5.17888	5.43078	5.51446	5.51519	5.60511	5.72899	5.51818
HMPREF9996_RS09265	WP_005555177.1	7.74857	7.61359	7.64678	7.50175	10.1981	10.2402	10.2026	10.0609
HMPREF9996_RS09270	WP_005539995.1	9.31112	9.30663	9.23985	9.38316	9.48836	9.51489	9.49217	9.41266
HMPREF9996_RS09275	WP_005593822.1	9.5939	9.41802	9.63782	9.63106	11.1737	11.0146	11.2647	11.1996
HMPREF9996_RS09280	WP_005550868.1	10.7577	10.3181	10.7817	10.8183	13.161	13.2475	13.3116	13.225
HMPREF9996_RS09285	WP_005539986.1	8.5369	8.72838	8.62539	8.84149	11.6768	11.5715	11.7295	11.6681
HMPREF9996_RS09290	WP_005539982.1	6.62077	6.45854	6.88978	6.97945	10.5349	10.5752	10.6353	10.5752
HMPREF9996_RS09295	WP_005539980.1	8.57219	8.4772	8.48646	8.62881	8.43153	8.75258	8.68534	8.70762
HMPREF9996_RS09300	WP_005539979.1	8.58324	8.63277	8.49432	8.68279	12.594	12.6682	12.5715	12.5385
HMPREF9996_RS09305	WP_005539977.1	6.89865	6.48751	6.57831	6.82445	14.0118	13.8566	14.023	14
HMPREF9996_RS09310	WP_005539975.1	6.69832	6.09439	6.49456	6.34836	6.6582	6.74753	6.88184	6.85726
HMPREF9996_RS09315	WP_196756021.1	9.38425	9.84261	9.80834	9.77467	13.3382	13.2931	13.3216	13.3387
HMPREF9996_RS09320	WP_005539971.1	7.40502	7.13045	7.58554	7.72396	10.8081	10.8679	10.8433	10.8766
HMPREF9996_RS09325	WP_005539967.1	9.48701	9.61791	9.61727	9.62035	13.8302	13.8296	13.886	13.8489
HMPREF9996_RS09335	WP_014167584.1	9.65802	9.70372	9.71554	9.67611	9.90476	9.97172	9.8397	9.69569
HMPREF9996_RS09340	WP_005538526.1	7.74576	7.63316	7.53308	7.78556	10.5257	10.5725	10.3495	10.2576
HMPREF9996_RS09345	WP_005550148.1	7.94737	8.20375	7.88966	8.1572	11.4313	11.4902	11.3504	11.3041
HMPREF9996_RS09350	WP_005538521.1	8.66575	8.66165	8.57993	8.68573	9.01052	9.01701	8.85826	8.80509
HMPREF9996_RS09355	WP_005538518.1	8.27594	8.09267	8.05825	8.33252	13.405	13.4746	13.4254	13.3196
HMPREF9996_RS09360	WP_005538517.1	10.2933	10.5529	10.5147	10.4923	14.4198	14.4489	14.5014	14.4944
HMPREF9996_RS09375	WP_005538650.1	7.1529	7.09795	7.04236	6.84564	12.7828	12.7701	12.9032	12.7244
HMPREF9996_RS09380	WP_005554522.1	8.25042	7.95169	7.55954	7.15378	12.8633	12.8419	12.747	12.9882
HMPREF9996_RS09385	WP_005538655.1	9.81692	9.66779	9.31168	8.63694	15.1692	15.1712	15.1486	15.2347
HMPREF9996_RS09390	WP_005538657.1	9.0899	8.91718	8.85796	8.77678	13.3791	13.4118	13.3974	13.3897
HMPREF9996_RS09395	WP_032996149.1	9.40397	9.07818	9.05554	9.02138	11.8059	11.8967	11.6517	11.7036
HMPREF9996_RS09400	WP_005538674.1	8.37555	8.03253	8.05027	8.09073	13.5322	13.533	13.4541	13.3964
HMPREF9996_RS09425	WP_005538832.1	7.64691	7.92282	8.66075	8.13872	8.6875	8.78086	8.66576	8.5962
HMPREF9996_RS09430	WP_005538830.1	6.29176	5.9665	6.6852	6.47612	5.49864	5.69637	5.68975	5.37381
HMPREF9996_RS09435	WP_005538828.1	6.43806	6.10377	6.56344	6.42073	8.2049	8.15199	8.22928	8.17845
HMPREF9996_RS09440	WP_005551113.1	7.16556	7.09795	6.91343	7.21747	10.2148	10.2772	10.1597	10.0421
HMPREF9996_RS09445	WP_005538858.1	8.68932	8.29259	8.41784	8.47075	11.9185	11.8636	11.8954	11.7669
HMPREF9996_RS09450	WP_005538859.1	8.73817	8.91319	8.7273	8.79232	9.72332	9.83304	9.58465	9.60263
HMPREF9996_RS09455	WP_005538860.1	11.3663	11.5354	11.2043	11.2104	14.2237	13.8112	14.2309	14.4624
HMPREF9996_RS09460	WP_005538861.1	11.9627	13.2038	12.5023	12.6148	13.8423	13.8282	13.7719	13.6446
HMPREF9996_RS09465	WP_005538862.1	8.76476	9.05417	8.80837	9.01047	6.89857	6.95151	6.93538	6.71076
HMPREF9996_RS09470	WP_005593787.1	9.48196	9.34176	9.42502	9.50745	11.6159	11.6383	11.6395	11.5561
HMPREF9996_RS09475	WP_005593786.1	10.0702	10.1545	10.0844	10.0945	13.4387	13.5294	13.3699	13.2628
HMPREF9996_RS09480	WP_005538866.1	8.06014	8.55623	8.25154	8.23821	12.7122	12.6972	12.7774	12.691
HMPREF9996_RS09485	WP_005538867.1	10.4919	10.7529	10.531	10.6408	14.9973	15.0662	14.9696	14.9155
HMPREF9996_RS09495	WP_014702199.1	7.95712	7.96204	7.82879	7.99916	11.1252	10.8563	11.1466	11.0445
HMPREF9996_RS09500	WP_005538870.1	8.44296	7.60039	8.66249	8.14586	12.4831	12.5664	12.5678	12.5687
HMPREF9996_RS09505	WP_005538871.1	9.61097	9.50026	9.84107	9.58823	13.1249	13.2403	13.1853	13.143
HMPREF9996_RS09510	WP_005538873.1	10.0071	9.96929	10.0069	10.1699	12.1696	12.221	12.2918	12.2207
HMPREF9996_RS09515	WP_005538874.1	9.96306	10.0085	10.0714	10.0594	13.3429	13.3314	13.4309	13.3031
HMPREF9996_RS09520	WP_005538875.1	8.94812	8.89843	8.89852	9.12031	14.0868	14.0309	14.0356	14.1561
HMPREF9996_RS09525	WP_005538876.1	10.2051	10.2984	10.1728	10.3444	14.1804	14.1849	14.1904	14.1032
HMPREF9996_RS09530	WP_005593782.1	7.25119	7.1396	7.06892	7.12807	11.0552	10.9578	11.1564	11.0931
HMPREF9996_RS09535	WP_005552058.1	7.44364	7.33553	7.1607	7.42407	7.94039	8.01372	8.13017	7.93032
HMPREF9996_RS09540	WP_005543419.1	10.1252	10.1702	10.171	10.358	14.0706	14.0806	13.9712	13.894
HMPREF9996_RS09545	WP_005543416.1	6.96291	6.63718	7.15079	7.0235	12.6442	12.6559	12.6531	12.5319
HMPREF9996_RS09555	WP_005543412.1	6.163	6.00707	7.04771	7.64157	10.3446	10.0834	9.77352	9.32254
HMPREF9996_RS09560	WP_005593780.1	6.84719	6.73704	7.88966	8.38532	4.6658	4.58541	3.90633	3.60264
HMPREF9996_RS09565	WP_005566283.1	5.15787	4.98938	6.31977	6.45789	4.19867	4.27489	4.81183	4.34055
HMPREF9996_RS09570	WP_005543406.1	4.60954	4.62243	5.62947	6.07697	9.60738	9.42496	9.22642	9.04008
HMPREF9996_RS09585	WP_005554847.1	8.56424	8.86019	8.5349	8.55463	11.0855	11.0501	11.1269	11.012
HMPREF9996_RS09590	WP_005544286.1	7.77083	8.08322	7.99593	7.89122	11.6856	11.6882	11.7787	11.6802
HMPREF9996_RS09595	WP_005544285.1	7.49135	7.74533	7.58185	7.62532	8.50834	8.54398	8.61465	8.52701
HMPREF9996_RS09600	WP_005593754.1	7.8824	7.95169	7.97642	8.16002	10.8915	10.6299	10.9737	10.8926
HMPREF9996_RS09605	WP_005593752.1	6.70989	6.94972	6.95959	6.99217	4.40334	4.6631	4.6631	4.67654
HMPREF9996_RS09620	WP_005544276.1	6.66304	6.80765	6.44674	6.78844	9.84015	9.84722	9.96242	9.85847
HMPREF9996_RS09625	WP_005544274.1	6.83667	7.03066	7.07418	7.08715	9.96393	9.93576	10.0434	9.90854
HMPREF9996_RS09630	WP_005544269.1	6.87828	6.90211	6.83512	6.7515	6.62322	6.67034	6.66226	6.58808
HMPREF9996_RS09635	WP_005544267.1	8.3369	8.37046	8.10521	8.2058	9.41035	9.41236	9.45101	9.33701
HMPREF9996_RS09640	WP_005549515.1	6.59604	6.36018	6.44674	6.47612	5.76593	5.5924	5.78095	5.69505
HMPREF9996_RS09645	WP_005544264.1	9.53495	9.41708	9.5205	9.53216	10.3803	10.3845	10.2936	10.1473
HMPREF9996_RS09650	WP_005544262.1	5.75745	5.21397	5.49488	5.18939	10.6085	10.6048	10.5736	10.4441
HMPREF9996_RS09655	WP_005544260.1	6.25274	5.61925	5.85382	6.08293	11.2907	11.2361	11.3208	11.1299
HMPREF9996_RS09660	WP_005544258.1	8.11991	7.89606	8.10264	7.94129	8.48197	8.58162	8.41778	8.32757
HMPREF9996_RS09665	WP_005544256.1	8.2524	8.35286	8.18266	8.13012	8.25661	8.23406	8.213	8.12061
HMPREF9996_RS09675	WP_005544252.1	8.44815	8.14133	8.33927	8.18932	13.2366	13.3722	13.0065	13.0054
HMPREF9996_RS09680	WP_005544250.1	8.78541	8.67587	8.7273	8.68964	6.8608	6.84481	6.99776	6.82744
HMPREF9996_RS09685	WP_155116173.1	8.08701	8.06891	8.06882	8.03802	6.43276	6.4803	6.53076	6.55644
HMPREF9996_RS09690	WP_005544246.1	9.11514	9.29029	9.13563	9.12031	10.0463	10.0666	10.1461	10.0461
HMPREF9996_RS09700	WP_005544243.1	9.11296	9.3046	9.14316	9.07469	12.2072	12.1739	12.1596	12.1141
HMPREF9996_RS09705	WP_005544242.1	7.94002	8.0593	7.9876	8.18656	8.5074	8.50984	8.23292	8.1685
HMPREF9996_RS09710	WP_005549506.1	8.87163	8.63762	8.55947	8.47075	14.9748	14.8784	14.7812	14.8928
HMPREF9996_RS09715	WP_005559700.1	8.17729	8.15493	8.04225	8.57486	12.9942	12.9915	13.0416	13.1196
HMPREF9996_RS09720	WP_005539165.1	9.74915	9.55516	9.92199	9.78522	13.6971	13.6621	13.5802	13.5814
HMPREF9996_RS09725	WP_005539164.1	6.73841	6.42898	6.70566	6.66674	10.0137	9.99417	10.0688	10.0852
HMPREF9996_RS09730	WP_005539159.1	9.46071	9.8496	9.72142	9.64674	11.7066	11.6931	11.7813	11.6992
HMPREF9996_RS09740	WP_005549499.1	9.63317	9.48957	9.61277	9.63867	8.67784	8.69413	8.66795	8.54526
HMPREF9996_RS09745	WP_005593729.1	11.9809	12.2075	11.9381	11.7693	14.5901	14.5938	14.5745	14.5292
HMPREF9996_RS09750	WP_032997029.1	9.12489	9.06021	9.04487	8.97806	14.2285	14.244	14.2844	14.2153
HMPREF9996_RS09770	WP_005548984.1	6.57088	6.12236	6.47085	6.42543	9.33986	9.3903	9.47785	9.41908
HMPREF9996_RS09775	WP_005548987.1	9.73364	9.67411	9.60371	9.71356	12.5977	12.4555	12.581	12.5077
HMPREF9996_RS09780	WP_005548990.1	4.72807	3.70472	4.85432	4.67756	3.74215	3.91089	4.12997	3.71113
HMPREF9996_RS09795	WP_005539129.1	7.5047	6.8417	7.85345	7.44273	3.60264	8.92624	6.32847	7.59409
HMPREF9996_RS09800	WP_005593724.1	10.7633	10.9223	10.7659	10.6873	13.7249	13.692	13.8081	13.6646
HMPREF9996_RS09805	WP_005548103.1	10.8927	11.1657	10.9476	11.2063	13.9746	14.1163	13.9103	13.966
HMPREF9996_RS09815	WP_005539108.1	9.97929	9.71218	9.95441	9.9512	10.8412	10.7511	10.8218	10.7448
HMPREF9996_RS09835	WP_005549001.1	8.54499	8.13676	8.5215	8.50445	4.08229	4.24993	4.28195	4.11425
HMPREF9996_RS09840	WP_005549003.1	6.90872	6.75502	7.10017	7.10775	10.6962	10.7449	10.8403	10.834
HMPREF9996_RS09845	WP_005538557.1	7.37263	7.31951	7.49831	7.55418	7.96031	7.89884	8.07057	8.07996
HMPREF9996_RS09855	WP_005538559.1	8.15419	7.51153	7.97079	8.08777	13.4704	13.5042	13.5464	13.6266
HMPREF9996_RS09860	WP_005593716.1	7.30558	7.43181	7.47467	7.51063	10.3578	10.3199	10.4851	10.3963
HMPREF9996_RS09865	WP_005549475.1	10.0902	10.0004	9.99999	9.99453	13.5024	13.5597	13.417	13.3656
HMPREF9996_RS09870	WP_005542240.1	8.01888	7.84382	7.72236	7.88441	7.59586	7.54436	7.673	7.55022
HMPREF9996_RS09875	WP_005542241.1	7.58543	7.55664	7.24699	7.1019	10.2934	10.2418	10.3796	10.2242
HMPREF9996_RS09880	WP_005542243.1	10.1756	10.1358	9.83953	9.97663	13.1472	13.163	13.2266	13.1352
HMPREF9996_RS09885	WP_005542245.1	7.36533	7.30737	6.94819	7.1165	12.321	12.2734	12.4022	12.4485
HMPREF9996_RS09890	WP_005542247.1	6.22882	6.10377	6.22845	6.20817	12.3738	12.3719	12.4171	12.3915
HMPREF9996_RS09895	WP_005542252.1	8.81383	8.80229	8.77971	8.48657	13.4534	13.438	13.4734	13.5101
HMPREF9996_RS09900	WP_005542253.1	9.63317	9.67411	9.48543	9.50079	14.4087	14.3814	14.4681	14.3297
HMPREF9996_RS09905	WP_005542255.1	8.43253	8.14588	8.10007	8.26597	9.08349	9.07805	9.10503	9.09867
HMPREF9996_RS09910	WP_005542257.1	9.15589	8.99615	9.109	8.90089	10.4655	10.46	10.5405	10.4496
HMPREF9996_RS09915	WP_005542259.1	9.72084	9.91369	9.98473	9.98382	14.2499	14.1752	14.2875	14.3801
HMPREF9996_RS09925	WP_005542265.1	6.54528	6.68798	6.83512	6.70202	10.9304	10.8252	10.9586	10.7887
HMPREF9996_RS09930	WP_071805301.1	10.7381	10.7326	10.584	10.7417	13.9152	13.9728	14.0122	14.0394
HMPREF9996_RS09935	WP_005542276.1	7.16975	6.55062	7.06365	7.10483	14.2699	14.2872	14.2307	14.2333
HMPREF9996_RS09940	WP_005593696.1	6.9237	6.18559	6.90166	6.84914	6.21328	6.12386	6.31907	6.0891
HMPREF9996_RS09945	WP_005538890.1	6.65708	5.83745	6.59303	6.28773	7.13068	7.30742	7.25865	7.07238
HMPREF9996_RS09950	WP_005538891.1	7.67669	7.27866	7.71565	7.5839	10.9071	10.7368	10.9676	10.8803
HMPREF9996_RS09955	WP_005538892.1	10.389	10.3075	10.3233	10.2396	11.7181	11.6881	11.7678	11.679
HMPREF9996_RS09960	WP_005538893.1	8.60818	8.45904	8.69185	8.57697	10.4077	10.3574	10.4239	10.3636
HMPREF9996_RS09965	WP_005538894.1	7.37626	7.37093	7.28827	7.43343	11.9221	11.9241	11.9441	11.9222
HMPREF9996_RS09970	WP_005538896.1	8.75641	8.89709	8.9931	8.89666	13.7706	13.7406	13.8168	13.7576
HMPREF9996_RS09975	WP_005538897.1	8.66575	8.66799	8.52342	8.61448	10.3037	10.2839	10.4136	10.3376
HMPREF9996_RS09980	WP_005538899.1	7.52776	7.36314	7.58921	7.51283	11.6984	11.729	11.7897	11.7097
HMPREF9996_RS09985	WP_005538901.1	8.65831	8.74497	8.8178	8.89328	9.45238	9.47852	9.40026	9.37069
HMPREF9996_RS09995	WP_005538905.1	6.29944	6.3043	6.39729	6.37774	9.17584	9.08752	9.21805	9.09267
HMPREF9996_RS10005	WP_005538912.1	6.0673	6.02693	6.01552	5.93263	10.4562	9.59424	10.5073	10.5138
HMPREF9996_RS10015	WP_005538916.1	10.0908	10.0104	10.1103	10.1509	13.4917	13.6034	13.3682	13.3774
HMPREF9996_RS10020	WP_005538918.1	8.59421	8.65208	8.77649	8.75921	11.4028	11.4977	11.3472	11.2536
HMPREF9996_RS10025	WP_005538920.1	9.06083	9.1815	9.2802	9.26428	12.6007	12.6382	12.6995	12.6753
HMPREF9996_RS10030	WP_005538922.1	9.24507	9.1146	9.23634	9.18061	13.8899	13.9146	13.8973	13.832
HMPREF9996_RS10690	WP_005542274.1	6.07627	5.52461	5.79138	6.04068	12.869	13.1279	12.8525	13.0887
HMPREF9996_RS10920	WP_005594405.1	6.89865	6.02693	6.53323	6.79208	5.26411	5.18917	5.36719	5.0982
HMPREF9996_RS11045	WP_005545534.1	0.503937	0.919722	1.56548	1.08254	8.88427	8.84343	8.86091	8.91025
HMPREF9996_RS11125	WP_005541830.1	6.13752	5.43823	5.65775	5.36596	12.4809	12.3641	12.6148	12.6979
HMPREF9996_RS11160	WP_005547235.1	5.34757	4.79455	5.25684	4.93644	6.65549	6.77529	6.53741	6.54549
HMPREF9996_RS11295	WP_005543607.1	8.50737	8.46815	8.5349	8.57697	12.1905	12.3013	12.0515	12.4289
HMPREF9996_RS11325	WP_005553960.1	8.7813	9.56624	9.4373	9.3692	9.6021	9.66297	9.68084	9.84551
HMPREF9996_RS11360	WP_143106533.1	3.92739	3.30998	3.55811	3.6389	5.62189	5.97514	6.05862	5.90948
HMPREF9996_RS11430	WP_005542873.1	10.4631	10.4343	10.2751	10.5037	12.0507	12.047	11.9525	11.8689
HMPREF9996_RS11435	WP_005542875.1	8.55465	8.68684	8.55384	8.7367	5.67777	5.82869	5.71863	5.9675
HMPREF9996_RS11495	WP_005542407.1	8.50737	8.33703	8.34581	8.41751	10.5945	10.6666	10.6652	10.6579
HMPREF9996_RS11525	WP_005538872.1	6.30708	5.69571	6.15099	6.21361	8.3115	8.29873	8.10006	8.05316
HMPREF9996_RS11550	WP_005594036.1	6.61462	6.43643	6.77184	6.29288	11.2466	11.3113	11.3721	11.4291
HMPREF9996_RS11585	WP_005540118.1	8.03277	7.80695	7.90744	7.83759	9.07856	9.30166	8.69743	8.94246
HMPREF9996_RS11600	WP_005543716.1	5.10628	4.77118	5.03765	5.46054	7.6425	6.96582	7.69034	7.60292
HMPREF9996_RS11625	WP_005542624.1	5.79052	5.73247	5.76563	5.6571	3.47919	3.79241	3.41006	3.79734
HMPREF9996_RS11695	WP_005538949.1	7.4227	6.88588	7.34589	7.35187	10.5231	10.5119	10.5506	10.5325
HMPREF9996_RS11790	WP_005544161.1	3.28978	3.10096	3.49681	3.46726	7.47374	7.43075	8.01636	7.92357
HMPREF9996_RS11910	WP_230456988.1	4.81635	4.59607	4.72666	4.57979	7.53959	7.5061	7.62111	7.51959
HMPREF9996_RS11915	WP_005594861.1	8.20617	8.39742	8.40121	8.23687	6.87369	6.97455	7.02954	7.08402
HMPREF9996_RS11965	WP_230456995.1	4.42531	4.20078	4.43145	4.28119	4.31671	4.73167	4.53906	4.4098
HMPREF9996_RS12055	WP_005594297.1	2.77676	3.17405	2.67567	2.72002	7.57878	7.54693	7.60327	7.31904

## Sheet: Aa VT1169_TY
The raw abundance values (log2 transformed) of paired datasets with both mRNA (x1, x2, x3, x4) and protein (y1, y2, y3, y4) detected for Aggregatibacter actinomycetemcomitans VT1169_TY
locustag	entry	x1	x2	x3	x4	y1	y2	y3	y4
ACT74_RS00020	WP_005547882.1	7.78428	7.9434	7.90411	7.91963	10.6105	10.6121	10.6476	10.6392
ACT74_RS00025	WP_005547881.1	10.7059	10.5155	11.0706	10.9607	14.492	14.5916	14.5333	14.5546
ACT74_RS00030	WP_005547879.1	6.74641	6.86748	6.59902	6.72081	5.83942	5.89825	5.96554	5.88412
ACT74_RS00035	WP_005544374.1	10.8199	10.152	10.4121	10.8251	14.1502	13.9979	13.8819	13.982
ACT74_RS00040	WP_005547876.1	12.3769	11.4241	12.1415	12.3815	17.8056	17.7717	17.7373	17.7531
ACT74_RS00045	WP_005547874.1	9.07422	9.52445	9.39606	9.27521	10.0918	10.1855	10.1177	10.1906
ACT74_RS00085	WP_005589897.1	7.02904	6.79191	6.74344	6.87474	5.06809	5.34058	5.28145	5.18333
ACT74_RS00090	WP_061869776.1	9.2225	9.24572	9.23295	9.23582	16.0887	16.0775	16.0921	16.0938
ACT74_RS00095	WP_061869777.1	9.17947	8.41569	8.19428	8.48697	15.2326	15.2871	15.2462	15.2625
ACT74_RS00105	WP_005546222.1	7.44701	7.74874	7.64509	7.71085	9.39152	9.42764	9.4687	9.4047
ACT74_RS00110	WP_005546220.1	8.51388	8.74252	8.93673	8.89631	12.8594	12.8531	12.8711	12.8372
ACT74_RS00115	WP_005568249.1	7.84386	8.12593	8.05252	7.89433	10.6045	10.5355	10.6041	10.5592
ACT74_RS00120	WP_005542906.1	7.43845	7.92584	7.82654	7.89797	9.82664	9.84389	9.83658	9.79386
ACT74_RS00125	WP_005542908.1	8.01489	7.90293	8.02209	7.99553	11.4356	11.4601	11.4038	11.449
ACT74_RS00150	WP_005568241.1	7.38597	7.18271	7.21202	7.58209	14.6727	14.7526	14.6843	14.7015
ACT74_RS00155	WP_005546203.1	6.76022	6.17996	6.1846	6.50138	8.2555	8.13391	8.18407	8.25577
ACT74_RS00160	WP_005546201.1	7.12288	7.42707	6.98841	6.90943	4.82057	4.75997	4.65738	4.85574
ACT74_RS00165	WP_005546199.1	8.82602	8.67502	8.63196	8.91799	7.71979	7.79495	7.84577	7.85087
ACT74_RS00170	WP_005542927.1	6.61578	6.90894	6.69959	6.84108	12.1767	12.1249	12.1083	12.07
ACT74_RS00175	WP_061869778.1	9.25456	8.92666	8.73923	9.2717	12.0141	12.0202	12.0488	12.0765
ACT74_RS00190	WP_005590416.1	8.02922	7.62978	7.45916	7.84613	11.7329	11.7498	11.7446	11.7382
ACT74_RS00195	WP_005546193.1	6.84041	7.29254	6.35361	6.85426	8.44642	8.33606	8.41262	8.37649
ACT74_RS00200	WP_061869779.1	11.9141	10.2805	10.6501	11.0019	13.9453	13.9375	13.9418	13.9294
ACT74_RS00205	WP_005568237.1	8.70807	8.49101	8.39258	8.45889	10.671	10.5627	10.8035	10.6172
ACT74_RS00210	WP_005542948.1	7.73618	7.63287	7.73274	8.20405	12.5267	12.5013	12.4845	12.4782
ACT74_RS00215	WP_005542950.1	7.70081	7.37992	7.46869	7.63542	10.8546	10.8478	10.8473	10.8501
ACT74_RS00220	WP_005542957.1	7.7707	7.4899	7.35765	7.3372	7.85196	7.74385	7.91272	7.84905
ACT74_RS00225	WP_005546182.1	9.38841	9.42524	9.50777	9.37885	13.3331	13.3086	13.3124	13.3118
ACT74_RS00230	WP_005571580.1	8.51795	9.03597	8.90549	8.69281	12.2425	12.2346	12.208	12.188
ACT74_RS00235	WP_005542966.1	6.05692	5.73742	5.23814	5.51248	7.26376	7.20587	7.48442	7.26812
ACT74_RS00240	WP_005546178.1	8.04904	8.43711	8.5057	8.3758	10.5773	10.5323	10.5633	10.5099
ACT74_RS00245	WP_005546172.1	10.7563	10.8644	10.93	10.8328	15.7337	15.68	15.7247	15.8378
ACT74_RS00250	WP_005568231.1	8.80452	8.91271	9.20827	9.27416	9.18994	9.20465	9.18346	9.24901
ACT74_RS00255	WP_005571957.1	7.8791	7.74874	8.02855	8.04152	7.60561	7.53503	7.57735	7.56722
ACT74_RS00260	WP_005546167.1	8.15476	8.27807	8.37874	8.60474	7.73639	7.88177	7.83956	7.88603
ACT74_RS00265	WP_005546165.1	7.13353	6.51143	6.65436	7.06492	10.3235	10.3094	10.377	10.3178
ACT74_RS00270	WP_005546163.1	10.6388	11.338	10.9706	11.4878	12.3615	12.3944	12.3625	12.3607
ACT74_RS00275	WP_050846266.1	10.0576	10.5658	10.5679	10.261	11.8099	11.8221	11.873	11.82
ACT74_RS00280	WP_005542029.1	7.60841	7.68453	7.99761	7.83383	10.2992	10.534	10.5349	10.6723
ACT74_RS00285	WP_012820889.1	11.3164	11.4699	11.5624	11.3786	14.7187	14.718	14.7406	14.7275
ACT74_RS00290	WP_005542026.1	9.76916	8.98235	9.5014	9.8336	12.1318	12.1799	12.1577	12.1854
ACT74_RS00295	WP_005567549.1	8.17553	7.90805	7.78136	7.61675	11.6636	11.6587	11.6782	11.6679
ACT74_RS00300	WP_005546155.1	7.58919	7.62356	7.62178	8.00315	7.98433	7.91827	7.9985	7.96029
ACT74_RS00305	WP_005567552.1	9.50372	10.0699	10.134	9.6264	9.82007	9.86419	9.85199	9.85833
ACT74_RS00310	WP_005546151.1	8.89336	9.80608	9.83564	9.56244	7.23121	7.27192	7.31994	7.21324
ACT74_RS00315	WP_061869780.1	9.13776	8.4617	8.78095	8.91979	10.5222	10.6117	10.5061	10.4554
ACT74_RS00320	WP_005567556.1	10.2848	9.32253	9.74246	9.84567	11.1168	11.1661	11.1338	11.1981
ACT74_RS00325	WP_005542017.1	10.1245	10.282	10.146	9.88267	13.1955	13.1849	13.1971	13.1483
ACT74_RS00330	WP_061869781.1	9.2895	9.07862	9.14502	8.64647	10.1181	10.098	10.1167	10.1032
ACT74_RS00335	WP_005564776.1	9.67206	9.80333	9.38352	9.38113	7.40304	7.50672	7.57954	7.59957
ACT74_RS00340	WP_005566600.1	6.17504	6.53148	6.68331	6.48695	4.71598	4.59976	4.70958	4.58586
ACT74_RS00355	WP_005546916.1	7.14936	7.45882	7.32128	7.30327	6.89247	6.97276	6.83854	6.96271
ACT74_RS00360	WP_061869782.1	8.63874	9.37618	9.38667	9.24657	13.1497	13.1865	13.1682	13.1939
ACT74_RS00375	WP_005546924.1	6.09011	5.78274	5.8905	6.48936	11.8162	11.7627	11.7897	11.7861
ACT74_RS00380	WP_005546926.1	6.8469	7.26884	7.80601	8.14091	7.92208	7.99883	7.89557	7.95692
ACT74_RS00385	WP_005546928.1	6.80087	6.14568	6.49558	6.99863	6.27366	6.07406	6.33934	6.16451
ACT74_RS00395	WP_005546931.1	6.48882	5.77154	5.84731	6.23674	9.59115	9.61541	9.61765	9.625
ACT74_RS00400	WP_014167605.1	5.33064	5.28093	5.04777	5.44935	5.93845	5.98155	5.91641	6.161
ACT74_RS00405	WP_014167606.1	7.77411	7.62667	7.44474	7.60343	13.1775	13.1597	13.2068	13.2272
ACT74_RS00410	WP_061869784.1	9.01498	8.43888	8.39007	8.57775	13.1824	13.2218	13.2544	13.2504
ACT74_RS00415	WP_005562331.1	7.72214	7.43418	7.37549	7.58661	8.46742	8.51976	8.53408	8.52659
ACT74_RS00420	WP_005541993.1	10.0901	10.1303	10.254	10.3684	16.7172	16.7094	16.6732	16.6391
ACT74_RS00425	WP_032999899.1	7.80442	7.79924	7.83762	8.1208	10.3133	10.2427	10.3063	10.3266
ACT74_RS00430	WP_005566644.1	8.45354	8.51974	8.56689	8.83066	10.1083	10.073	10.1378	10.1363
ACT74_RS00440	WP_005566909.1	9.42355	9.36412	9.3715	10.0093	6.62409	6.63256	6.62068	6.66763
ACT74_RS00445	WP_005566911.1	10.4773	10.1032	10.3506	10.4966	15.9072	15.9595	15.9266	15.9397
ACT74_RS00450	WP_061869785.1	8.99176	9.62664	9.73359	9.27065	9.85788	9.88748	9.89163	9.84581
ACT74_RS00455	WP_014167610.1	10.2764	10.8066	10.7594	10.4707	10.5587	10.5509	10.5588	10.5343
ACT74_RS00460	WP_061869786.1	9.71523	10.122	9.84162	9.42028	12.0251	12.0323	12.0527	12.0177
ACT74_RS00465	WP_005549976.1	8.34318	8.96279	8.85004	8.6175	11.9979	12.0283	12.0536	12.0207
ACT74_RS00470	WP_005572438.1	10.225	10.6046	10.4435	10.5766	9.43892	9.51504	9.51493	9.48306
ACT74_RS00475	WP_005589373.1	9.28473	9.63284	9.54991	9.46914	11.4121	11.4269	11.4123	11.4077
ACT74_RS00480	WP_005566921.1	8.72225	9.22637	9.09743	9.1143	9.82164	9.70131	9.84726	9.73849
ACT74_RS00485	WP_061869787.1	9.58453	10.0228	9.81897	9.8452	13.8019	13.7849	13.8297	13.8141
ACT74_RS00490	WP_005566925.1	9.70634	9.88548	9.89606	9.95503	12.897	12.893	12.9201	12.9153
ACT74_RS00500	WP_005540529.1	8.46201	7.49331	7.80789	7.49219	9.54835	9.54015	9.6381	9.66117
ACT74_RS00505	WP_005540532.1	9.58162	10.0596	9.90135	9.59	11.4148	11.3944	11.4904	11.4261
ACT74_RS00510	WP_005546977.1	7.90419	7.44832	7.41547	7.77067	5.39141	5.31554	5.33851	5.39938
ACT74_RS00530	WP_005546989.1	8.39278	7.81841	7.73866	8.35211	8.59454	8.59346	8.61201	8.59563
ACT74_RS00535	WP_005566933.1	9.299	9.41088	9.40416	9.61234	13.3392	13.3122	13.3254	13.3179
ACT74_RS00540	WP_005546994.1	7.15982	6.57077	7.02763	7.39761	7.17603	6.76721	6.85094	6.89388
ACT74_RS00550	WP_014167617.1	6.71838	6.40676	6.84939	6.76734	3.82118	3.5187	3.97306	3.95695
ACT74_RS00555	WP_005594082.1	7.49323	6.33251	6.9751	7.94977	11.8686	11.9319	11.8774	11.942
ACT74_RS00560	WP_014167500.1	12.1842	11.891	11.8481	12.0236	18.0203	18.0198	18.0073	18.0159
ACT74_RS00585	WP_005546885.1	7.97696	7.7826	7.67215	7.74158	10.1518	10.1891	10.215	10.1967
ACT74_RS00590	WP_061869789.1	10.5109	11.0406	10.8004	10.315	13.7392	13.7466	13.7748	13.7579
ACT74_RS00595	WP_005566895.1	8.28943	8.9591	8.8905	8.30213	7.61974	7.67782	7.63163	7.65053
ACT74_RS00600	WP_005540693.1	8.41913	9.00164	8.947	8.80082	10.3699	10.3581	10.3883	10.3088
ACT74_RS00605	WP_061869790.1	8.76054	8.99805	9.2434	9.36412	10.7721	10.7778	10.8381	10.7853
ACT74_RS00610	WP_005540687.1	9.98152	9.64822	9.66269	9.80624	12.0871	12.0707	12.1038	12.0961
ACT74_RS00615	WP_061869791.1	6.68257	6.81936	6.77452	6.9695	7.31837	7.36641	7.22897	7.36489
ACT74_RS00620	WP_053330354.1	9.99034	10.3644	10.3001	10.2059	11.5969	11.6196	11.582	11.6086
ACT74_RS00625	WP_005546869.1	9.10566	9.32349	9.18315	9.49852	11.9272	11.9416	11.9436	11.9091
ACT74_RS00630	WP_061869792.1	8.85366	8.56421	8.47647	8.70896	13.9705	13.927	13.9557	13.9824
ACT74_RS00635	WP_005546863.1	7.54998	7.49331	7.21202	7.54889	12.2513	12.262	12.2424	12.2196
ACT74_RS00640	WP_005546861.1	5.73202	5.29664	5.16966	5.49815	6.00394	5.76274	6.08522	5.81729
ACT74_RS00645	WP_005546859.1	6.3032	5.96088	5.31413	6.17505	6.64853	6.56687	6.82011	6.62918
ACT74_RS00650	WP_005546857.1	8.7134	8.23796	7.54276	8.06682	10.6685	10.6048	10.6459	10.6086
ACT74_RS00655	WP_005546855.1	10.4909	10.1676	10.2006	10.9107	9.18303	9.20166	9.15241	9.18245
ACT74_RS00660	WP_005543553.1	10.5104	10.0305	10.0488	11.0552	10.934	10.8931	10.9116	10.9274
ACT74_RS00675	WP_005566900.1	8.58931	9.07407	9.22945	9.15671	13.3705	13.3904	13.3993	13.4031
ACT74_RS00680	WP_061869793.1	8.66834	9.29249	9.74098	8.80325	10.7599	10.7833	10.7809	10.7987
ACT74_RS00685	WP_005543542.1	8.23112	8.64619	8.7204	8.53921	11.2231	11.253	11.3261	11.3245
ACT74_RS00690	WP_014167622.1	6.59281	6.63396	6.69147	6.11998	13.8124	13.8147	13.8229	13.8204
ACT74_RS00725	WP_061869795.1	11.289	12.0086	11.9886	11.3899	15.0074	15.0491	15.0433	15.0435
ACT74_RS00730	WP_033002214.1	11.4776	10.9458	11.3768	11.3064	14.0175	14.085	14.0765	14.0874
ACT74_RS00735	WP_033002211.1	10.7215	10.8565	10.9493	10.4629	12.605	12.6518	12.6769	12.6613
ACT74_RS00740	WP_005566006.1	11.0594	10.8802	10.8221	10.4306	14.6074	14.697	14.6812	14.7071
ACT74_RS00745	WP_005566008.1	12.0109	12.2899	12.0241	11.8157	12.7569	12.7871	12.8344	12.7812
ACT74_RS00750	WP_061869796.1	11.0993	11.5621	11.5349	11.0062	12.8745	12.9072	12.9922	12.9673
ACT74_RS00755	WP_014167627.1	11.4529	11.9051	11.8156	11.5236	14.8724	14.8792	14.9047	14.8617
ACT74_RS00760	WP_014167628.1	12.4698	12.3516	12.4066	12.2082	15.4414	15.5012	15.4857	15.4816
ACT74_RS00765	WP_005572885.1	11.1907	10.905	10.8472	10.7187	12.7381	12.785	12.7816	12.7548
ACT74_RS00770	WP_014167629.1	12.0358	12.2048	12.1641	11.8003	15.4928	15.5511	15.5469	15.5729
ACT74_RS00775	WP_005538986.1	10.6402	10.7734	10.8369	10.4703	15.0427	15.0796	15.0766	15.0674
ACT74_RS00785	WP_041915475.1	10.3513	11.4225	11.2568	10.1411	7.43392	7.42809	7.43731	7.255
ACT74_RS00800	WP_005589953.1	8.1177	8.91271	8.49408	8.4918	8.81553	8.89659	8.94622	8.9274
ACT74_RS00810	WP_014167632.1	8.88236	9.49071	9.15907	8.88626	8.93392	9.01071	9.10219	9.02075
ACT74_RS00815	WP_005538945.1	9.20494	9.38172	9.43183	9.64033	14.9343	14.9205	14.9077	14.9178
ACT74_RS00820	WP_005566692.1	9.06173	9.84666	9.6001	9.26537	11.159	11.1258	11.1455	11.1178
ACT74_RS00825	WP_005571494.1	8.61614	9.14411	8.84548	8.61308	14.5208	14.4565	14.5019	14.4577
ACT74_RS00830	WP_061869798.1	9.77172	10.0687	10.0791	9.77143	8.19641	8.06638	8.11346	8.08688
ACT74_RS00840	WP_005566702.1	10.9999	10.7439	10.9461	10.7406	12.4479	12.5078	12.4749	12.4928
ACT74_RS00845	WP_005589475.1	10.6537	11.3223	10.9819	11.1589	10.5274	10.5246	10.5264	10.5032
ACT74_RS00850	WP_005546795.1	10.566	10.5058	10.2335	10.3564	10.7496	10.8171	10.7741	10.7986
ACT74_RS00855	WP_005546793.1	7.97991	8.13688	7.79658	8.03244	5.33436	5.27063	5.42693	5.51207
ACT74_RS00860	WP_005566708.1	11.1391	11.3083	11.1119	11.1417	9.8306	9.80777	9.89947	9.94382
ACT74_RS00865	WP_005546788.1	9.36488	9.51105	9.44457	8.94068	11.3972	11.3855	11.4363	11.4078
ACT74_RS00870	WP_005566710.1	9.45361	9.60709	9.57495	9.35752	10.6559	10.6494	10.7084	10.7111
ACT74_RS00875	WP_005539053.1	9.34554	9.96073	9.64125	9.71294	7.9355	7.95016	7.88815	7.83443
ACT74_RS00880	WP_061869799.1	8.7571	9.35384	9.11802	8.92336	11.5293	11.5182	11.5535	11.5342
ACT74_RS00890	WP_005566714.1	8.17036	8.77372	8.54903	8.29387	9.77043	9.77398	9.81644	9.75886
ACT74_RS00895	WP_005546777.1	8.72049	9.52695	9.39106	8.88213	10.4626	10.4449	10.4601	10.5039
ACT74_RS00900	WP_005588014.1	9.05054	9.0453	8.89669	9.26149	12.9858	12.9265	12.9463	12.9329
ACT74_RS00905	WP_005546773.1	9.08798	9.44299	9.37974	9.31082	10.4997	10.469	10.5071	10.468
ACT74_RS00910	WP_005546770.1	10.7359	11.0403	10.9758	10.9048	12.2045	12.1706	12.2434	12.1988
ACT74_RS00915	WP_005570039.1	12.0274	12.5569	12.4313	12.1349	13.654	13.7088	13.6532	13.6556
ACT74_RS00920	WP_005539072.1	11.4755	11.9345	11.9182	11.8307	7.69329	7.59089	7.75009	7.707
ACT74_RS00925	WP_005566028.1	7.50558	8.24607	8.41494	7.69942	11.3172	11.3424	11.3605	11.3395
ACT74_RS00930	WP_014167635.1	10.3632	8.84889	10.2331	10.61	16.4247	16.4153	16.3677	16.408
ACT74_RS00935	WP_033000918.1	6.80087	7.35388	6.96839	6.76734	11.4338	11.4022	11.4322	11.4254
ACT74_RS00940	WP_005546757.1	7.938	8.10154	8.50223	8.32328	11.6403	11.6791	11.627	11.6456
ACT74_RS00945	WP_005568841.1	6.95292	7.83194	7.40558	6.97813	8.42779	8.40324	8.39155	8.50275
ACT74_RS00950	WP_005592875.1	9.10837	9.66572	10.0957	9.56531	9.92108	9.99229	9.96637	9.98544
ACT74_RS00955	WP_005567898.1	8.23607	7.87704	8.77424	8.46934	7.63163	7.5935	7.63922	7.56323
ACT74_RS00960	WP_005571304.1	6.95292	6.33251	6.36896	6.58509	8.98032	8.93118	8.86457	8.86186
ACT74_RS00970	WP_061869800.1	7.21601	7.13546	7.05003	6.81242	10.6813	10.6846	10.646	10.6796
ACT74_RS00975	WP_005546745.1	8.86489	8.60421	8.58014	8.83256	9.40432	9.47319	9.44844	9.38476
ACT74_RS00980	WP_005546742.1	8.41477	7.99486	8.51148	8.63779	9.68551	9.72002	9.67796	9.64995
ACT74_RS00985	WP_005546739.1	8.43859	8.67952	8.51148	8.6285	11.2282	11.243	11.2475	11.2759
ACT74_RS00990	WP_061869801.1	3.56599	2.50633	3.05142	2.98462	7.8278	7.68598	7.96197	8.10344
ACT74_RS00995	WP_005570869.1	5.17438	5.57946	5.67686	4.81812	7.98334	7.82263	8.00569	8.16812
ACT74_RS01000	WP_005546732.1	5.78702	5.74888	5.70939	5.29218	8.72788	8.65964	8.80545	8.91233
ACT74_RS01005	WP_005570863.1	6.39457	6.60901	6.61198	6.54151	12.7538	12.5954	12.7656	12.7699
ACT74_RS01010	WP_005546728.1	7.1546	7.17848	7.24845	7.33854	8.06231	8.08904	8.07107	8.15642
ACT74_RS01020	WP_005590448.1	6.52163	7.29254	7.30807	6.51804	4.57183	4.63055	4.55409	4.45817
ACT74_RS01030	WP_005567885.1	7.1702	7.2488	7.30541	6.88945	12.8471	12.9495	12.9362	12.9317
ACT74_RS01035	WP_014167641.1	7.33613	7.48305	7.16589	7.03215	10.1734	10.189	10.2491	10.1854
ACT74_RS01040	WP_005546714.1	10.1077	10.5499	10.2738	10.7704	12.1295	12.1017	12.1172	12.053
ACT74_RS01045	WP_005567882.1	7.97103	8.00923	8.06514	7.76071	9.64828	9.59387	9.71833	9.64136
ACT74_RS01050	WP_061869802.1	8.99176	8.94919	9.10203	8.62686	7.40304	7.46177	7.42223	7.41635
ACT74_RS01055	WP_005567879.1	9.76831	9.35758	9.31977	9.61649	9.12759	9.05505	9.10432	9.05426
ACT74_RS01065	WP_005567878.1	6.6898	6.38489	5.8905	6.30964	10.4042	10.3542	10.4387	10.4614
ACT74_RS01070	WP_014167644.1	6.18531	6.48425	6.06402	6.00649	4.90974	4.84994	4.91252	4.87872
ACT74_RS01075	WP_005546559.1	8.37942	8.35135	8.45984	8.60975	8.72609	8.77074	8.71137	8.68879
ACT74_RS01080	WP_014167645.1	8.39056	8.38112	8.48706	8.54967	12.1798	12.1802	12.1824	12.1975
ACT74_RS01085	WP_061869803.1	6.51349	6.4979	6.61628	6.35008	8.47144	8.33736	8.45958	8.30644
ACT74_RS01090	WP_005564070.1	7.83083	8.11711	8.02047	8.05871	9.32719	9.29298	9.36405	9.36035
ACT74_RS01095	WP_005564069.1	7.88541	7.41272	7.03085	7.09061	7.92001	7.93104	8.08225	7.98962
ACT74_RS01100	WP_005542670.1	7.95311	7.95087	7.90235	7.89068	5.24654	4.88725	5.10996	5.47296
ACT74_RS01105	WP_005564066.1	6.93476	7.16571	7.18336	6.92379	11.3029	11.3408	11.3833	11.4472
ACT74_RS01110	WP_014167648.1	8.81117	8.31517	7.73866	8.51688	6.82233	6.80594	6.9887	6.85312
ACT74_RS01115	WP_005567872.1	7.03473	7.06841	6.86752	7.00032	9.52986	9.52042	9.52964	9.51401
ACT74_RS01120	WP_014167649.1	9.41702	8.85686	9.32175	9.61317	14.622	14.5932	14.6048	14.5926
ACT74_RS01125	WP_061869804.1	8.48922	8.07674	8.32728	8.54619	7.52459	7.68476	7.75631	7.73206
ACT74_RS01130	WP_061869805.1	6.80754	7.02664	6.88186	6.84863	8.77131	8.90536	8.8828	8.96949
ACT74_RS01135	WP_005551205.1	10.319	10.6855	10.2359	10.3167	14.655	14.5915	14.5948	14.5611
ACT74_RS01140	WP_014167652.1	9.35695	9.79989	9.50256	9.17221	10.6214	10.5306	10.6533	10.5604
ACT74_RS01155	WP_005587985.1	10.5709	9.94711	10.7221	11.0563	14.9954	15.0612	15.0018	15.0137
ACT74_RS01160	WP_061869806.1	9.50987	8.64466	9.08431	9.03589	9.10417	9.14354	9.14799	9.21357
ACT74_RS01165	WP_005591999.1	7.43845	6.91913	7.27313	7.03381	10.0345	10.1002	10.0505	9.96645
ACT74_RS01170	WP_061869807.1	8.28466	8.07446	8.79333	8.7758	10.5538	10.5874	10.5695	10.5773
ACT74_RS01175	WP_061869808.1	7.18051	7.09111	7.554	7.1905	9.59289	9.54711	9.5433	9.62924
ACT74_RS01185	WP_005542626.1	8.78608	7.95335	8.03338	8.004	13.046	13.0497	13.0604	13.0375
ACT74_RS01190	WP_005567839.1	8.02922	7.9434	8.27391	7.36903	7.33404	7.18758	7.44358	7.12948
ACT74_RS01195	WP_061869809.1	7.11753	7.96322	7.90411	7.08742	7.03483	7.04057	7.08076	7.11019
ACT74_RS01200	WP_005567834.1	7.87593	8.01161	8.03016	7.04371	13.5761	13.6189	13.6408	13.6231
ACT74_RS01205	WP_005567832.1	7.17536	7.73151	7.60675	6.62299	13.178	13.1747	13.1971	13.1797
ACT74_RS01210	WP_005541883.1	3.85049	4.63426	5.0221	4.29579	11.575	11.5093	11.5752	11.472
ACT74_RS01215	WP_005572311.1	8.39941	8.82336	8.78763	8.14628	5.19024	5.31974	5.48611	5.501
ACT74_RS01220	WP_005567825.1	8.37269	8.86873	9.16275	8.37057	10.4401	10.3801	10.4609	10.4052
ACT74_RS01225	WP_005567823.1	7.4724	8.0515	7.8953	7.46545	8.23505	8.2129	8.26834	8.25193
ACT74_RS01230	WP_005541870.1	7.72918	7.96076	7.96935	7.7904	10.7702	10.7511	10.7524	10.7804
ACT74_RS01235	WP_005567820.1	6.33122	7.54025	7.79847	6.76136	12.4703	12.5171	12.5482	12.4993
ACT74_RS01240	WP_005567819.1	5.13252	4.60932	4.81352	4.61185	11.6462	11.6915	11.7087	11.6942
ACT74_RS01245	WP_041915477.1	7.14936	7.34635	7.25947	6.87843	11.8488	11.9044	11.9341	11.8796
ACT74_RS01250	WP_005574220.1	7.58919	7.61105	7.31865	7.25297	10.867	10.8644	10.8182	10.8305
ACT74_RS01255	WP_061869810.1	9.59805	9.75512	9.68892	9.70802	13.9047	13.9145	13.9548	13.9272
ACT74_RS01260	WP_005546623.1	8.22117	7.31585	7.31601	8.61363	7.77863	7.57515	7.74658	7.46983
ACT74_RS01265	WP_005542241.1	8.16777	8.22365	8.33512	8.07569	7.83627	7.75863	7.89908	7.76597
ACT74_RS01270	WP_061869811.1	9.48201	9.67551	9.66425	9.65224	12.4697	12.4685	12.4803	12.4639
ACT74_RS01275	WP_005567814.1	6.94084	6.85692	6.61628	6.72901	11.0621	10.9777	11.0406	10.9946
ACT74_RS01280	WP_005546629.1	6.37675	6.02829	6.2743	6.10746	10.9333	10.9089	10.8906	10.894
ACT74_RS01285	WP_005542252.1	9.14435	8.80837	9.14799	9.33217	12.6345	12.547	12.6591	12.621
ACT74_RS01290	WP_005546631.1	9.4322	9.40364	9.15907	9.26255	14.2863	14.3059	14.2865	14.2636
ACT74_RS01295	WP_005542255.1	9.3524	8.37743	8.86456	9.19533	7.9276	8.02159	7.82522	7.7166
ACT74_RS01300	WP_014167662.1	9.23862	8.94047	9.04024	9.4913	9.41529	9.44796	9.44387	9.40445
ACT74_RS01305	WP_061869812.1	9.20998	9.70818	9.56554	9.48557	14.4901	14.5047	14.4967	14.5285
ACT74_RS01310	WP_061869813.1	9.81619	9.43325	9.8621	9.26854	12.8168	12.8937	12.8739	12.8863
ACT74_RS01315	WP_005567806.1	7.226	7.10456	7.04685	6.45021	13.1717	13.2612	13.2117	13.2119
ACT74_RS01320	WP_005546639.1	9.17689	9.00404	9.48857	8.72904	12.064	12.0873	12.1337	12.1315
ACT74_RS01325	WP_005567805.1	8.28466	7.72862	8.59762	7.8433	11.7905	11.9366	11.8701	11.9164
ACT74_RS01330	WP_005546642.1	9.44401	9.02658	9.81944	9.56445	14.344	14.4606	14.3795	14.396
ACT74_RS01335	WP_005546644.1	8.59125	8.94047	8.97151	8.81148	12.3847	12.3964	12.3804	12.3807
ACT74_RS01340	WP_005546646.1	7.59691	7.39824	7.49691	7.09378	9.11268	9.09055	9.10356	9.20706
ACT74_RS01345	WP_005589822.1	8.71163	8.64619	8.56022	8.16454	7.91202	7.89416	7.93824	7.88603
ACT74_RS01355	WP_061869814.1	8.98148	9.17631	9.51584	9.08584	12.3632	12.4192	12.3918	12.3886
ACT74_RS01360	WP_005546653.1	8.1177	7.25283	8.05885	8.61529	13.4551	13.4363	13.4352	13.446
ACT74_RS01365	WP_005546655.1	7.94103	6.38489	7.61964	8.34078	9.00696	9.01655	8.96563	8.96345
ACT74_RS01370	WP_014167665.1	10.0193	9.30225	9.35682	9.96157	13.4095	13.4335	13.4543	13.4214
ACT74_RS01375	WP_061869815.1	6.63839	6.81936	6.69959	6.64266	4.63055	4.55052	4.77229	4.68372
ACT74_RS01380	WP_014167666.1	7.88856	7.94091	7.80413	7.73752	9.47719	9.40234	9.48669	9.39775
ACT74_RS01385	WP_005541111.1	8.8918	9.22944	9.19469	9.10527	11.6859	11.6956	11.6858	11.7052
ACT74_RS01390	WP_014167667.1	6.78069	6.64627	6.14354	5.84985	13.3951	13.4496	13.3926	13.3992
ACT74_RS01395	WP_061869816.1	7.54201	7.62667	7.85589	7.87043	9.27982	9.37873	9.31394	9.34328
ACT74_RS01415	WP_005540915.1	6.84041	7.20785	7.06895	7.00201	9.55449	9.53009	9.55661	9.49833
ACT74_RS01420	WP_005540916.1	8.52606	9.18688	9.03062	9.16807	11.7377	11.709	11.7603	11.7724
ACT74_RS01430	WP_005540922.1	9.40059	9.09891	8.87355	9.34657	8.32539	8.30273	8.41409	8.32617
ACT74_RS01435	WP_005546678.1	9.45254	8.47729	8.15497	8.83256	10.8092	10.8214	10.8312	10.7687
ACT74_RS01445	WP_005540930.1	9.25456	9.24572	9.12331	9.27766	9.56039	9.64084	9.59181	9.59333
ACT74_RS01450	WP_005589325.1	9.39727	9.12884	9.14947	9.06736	10.9848	10.9691	10.9665	10.9513
ACT74_RS01455	WP_005540933.1	8.62749	8.33813	8.41	7.99892	10.8628	10.772	10.8395	10.7525
ACT74_RS01490	WP_005541115.1	8.635	8.71502	8.76266	8.39976	11.2005	11.2691	11.2256	11.2421
ACT74_RS01495	WP_005546694.1	7.73618	8.2216	7.96262	7.80793	6.22293	6.43062	6.02726	6.33311
ACT74_RS01500	WP_005541120.1	12.9171	12.4034	12.8431	12.5889	16.7334	16.8174	16.7366	16.7675
ACT74_RS01515	WP_005546699.1	10.7925	9.70744	10.487	11.4887	12.2418	12.2192	12.2114	12.2252
ACT74_RS01520	WP_061869819.1	12.101	10.2024	11.6847	12.156	17.098	17.0684	17.0514	17.0621
ACT74_RS01525	WP_014167677.1	10.2522	10.2267	10.2984	10.2856	15.3288	15.3359	15.3387	15.3312
ACT74_RS01530	WP_061869820.1	9.35125	9.34914	9.32896	9.4018	13.9441	13.9323	13.952	13.9462
ACT74_RS01535	WP_005567779.1	8.32935	7.92078	7.87752	8.18778	5.75655	5.76428	5.77351	6.02211
ACT74_RS01540	WP_005542443.1	10.3055	10.4656	10.2656	10.513	14.3404	14.4572	14.4103	14.4822
ACT74_RS01545	WP_005544683.1	9.24231	9.44827	9.32372	9.21481	11.9602	11.9811	12.0091	11.9992
ACT74_RS01550	WP_005544681.1	8.16777	8.3551	8.38631	8.34412	3.91865	3.77292	4.16289	4.00474
ACT74_RS01555	WP_005544680.1	9.07974	9.21712	8.98319	9.15481	13.7098	13.6727	13.695	13.6918
ACT74_RS01565	WP_005544676.1	6.03437	5.45899	5.23814	6.21647	6.4528	6.47277	6.58619	6.65437
ACT74_RS01570	WP_005567773.1	9.95099	9.19319	9.23155	9.49552	10.806	10.8011	10.8637	10.8507
ACT74_RS01575	WP_061869821.1	9.23615	8.89734	8.89757	9.03713	15.461	15.4378	15.4241	15.5138
ACT74_RS01580	WP_005544669.1	7.06842	6.96408	7.05003	7.21843	10.1969	10.2874	10.2249	10.1832
ACT74_RS01585	WP_061869822.1	8.98442	9.53028	9.41714	9.42407	12.7776	12.7446	12.7553	12.7189
ACT74_RS01590	WP_005567771.1	7.84062	8.62613	8.47411	8.24823	10.9204	10.8788	10.9184	10.8571
ACT74_RS01605	WP_041915480.1	11.3837	11.7389	11.4806	11.5073	12.202	12.1339	12.2017	12.162
ACT74_RS01620	WP_005548590.1	8.63125	8.43888	8.30084	7.98101	13.048	13.0568	13.0702	13.0581
ACT74_RS01625	WP_005567768.1	7.75355	7.99486	8.11455	8.0877	8.87031	8.84865	8.89359	8.90343
ACT74_RS01655	WP_005545405.1	6.63089	6.80844	6.71168	6.19295	9.83575	9.82821	9.86428	9.82294
ACT74_RS01660	WP_005550711.1	7.14936	7.20785	7.11824	6.57829	6.84439	6.75173	6.77871	6.81267
ACT74_RS01670	WP_005568222.1	7.86319	8.57552	8.14608	7.60789	5.755	5.54297	5.6487	5.41715
ACT74_RS01675	WP_014167687.1	9.77512	9.69416	9.76245	9.94758	8.28268	8.26261	8.30565	8.24531
ACT74_RS01680	WP_025298286.1	7.54998	8.03052	8.01561	7.79822	7.33664	7.39957	7.39907	7.44599
ACT74_RS01685	WP_005568215.1	6.84041	6.88836	6.74736	7.4679	4.26237	4.00474	4.20442	4.2969
ACT74_RS01690	WP_005545394.1	8.04058	7.83732	7.8811	8.01913	7.40056	7.45127	7.51729	7.45318
ACT74_RS01695	WP_005542348.1	9.92057	9.28168	9.70363	9.98487	12.6416	12.6362	12.657	12.631
ACT74_RS01700	WP_014167689.1	7.64236	7.65437	7.47106	7.33182	9.29338	9.26545	9.27401	9.21131
ACT74_RS01705	WP_005568210.1	8.9532	9.16565	9.09666	8.77877	8.36051	8.4015	8.3903	8.31726
ACT74_RS01710	WP_061869823.1	8.45778	8.83954	8.90198	8.69699	11.0494	11.0309	11.0478	11.0673
ACT74_RS01715	WP_005545380.1	7.79439	8.04222	7.94566	7.8861	8.45529	8.47992	8.46884	8.41015
ACT74_RS01720	WP_005545377.1	7.88226	8.49782	8.07454	7.48252	7.68924	7.66713	7.94914	7.83112
ACT74_RS01735	WP_005545374.1	8.263	8.70623	8.79995	7.88427	10.0685	10.1286	10.1467	10.1632
ACT74_RS01745	WP_061869825.1	14.2797	14.6454	14.1221	14.8512	8.91685	8.89412	8.91737	8.96697
ACT74_RS01755	WP_005545363.1	7.52188	7.86656	7.59592	7.63105	11.0317	11.0017	11.037	10.9795
ACT74_RS01760	WP_005568194.1	7.91658	8.32095	8.25062	7.83573	9.29218	9.29765	9.28144	9.28399
ACT74_RS01765	WP_005540961.1	8.30364	7.15713	7.6303	8.13321	12.648	12.6283	12.6213	12.582
ACT74_RS01770	WP_005545359.1	9.96224	9.683	10.0516	10.1136	14.5055	14.506	14.5239	14.5143
ACT74_RS01775	WP_005540965.1	10.3149	10.363	10.7143	10.8454	13.5296	13.5032	13.545	13.4855
ACT74_RS01780	WP_014167695.1	10.5616	9.39089	10.2581	10.3582	15.5991	15.6186	15.5799	15.5765
ACT74_RS01785	WP_061869826.1	7.82098	7.99004	7.71283	7.47888	6.3445	6.45663	6.50266	6.3872
ACT74_RS01790	WP_005545353.1	8.67747	9.47008	9.46495	9.33553	6.54817	6.51555	6.57128	6.51555
ACT74_RS01795	WP_005545351.1	5.08942	5.07776	5.35582	5.03869	8.00504	7.97969	7.93858	7.88815
ACT74_RS01800	WP_061869827.1	5.60002	5.80487	6.01932	5.81945	5.7842	5.86698	5.90246	5.75344
ACT74_RS01810	WP_005568190.1	8.59125	8.25011	8.83354	8.35873	13.9003	13.9497	13.8988	13.914
ACT74_RS01815	WP_005545341.1	8.47882	8.67502	8.61597	8.4334	9.05236	9.09439	9.0454	9.08824
ACT74_RS01820	WP_061869828.1	6.89776	7.39459	7.36021	7.27694	10.0388	10.0246	10.059	10.0078
ACT74_RS01825	WP_014167698.1	7.88541	7.9852	8.26163	8.05382	7.942	7.80511	7.95287	7.94676
ACT74_RS01835	WP_014167699.1	9.13643	9.63593	9.48623	9.3973	9.85299	9.84699	9.94866	9.86437
ACT74_RS01840	WP_005544553.1	8.7571	9.23557	9.21394	8.96692	11.3129	11.3028	11.3435	11.3455
ACT74_RS01845	WP_005545329.1	9.6902	10.1264	10.3653	10.4524	14.6536	14.6442	14.6614	14.6179
ACT74_RS01850	WP_005537755.1	8.80119	9.59284	9.25101	9.08863	13.0836	13.1037	13.0838	13.0527
ACT74_RS01855	WP_005545327.1	7.55395	8.1671	8.07921	7.7557	11.8439	11.8468	11.852	11.8289
ACT74_RS01860	WP_005571510.1	8.15476	8.807	8.55687	7.78353	7.90084	7.89943	7.92035	7.90084
ACT74_RS01875	WP_005590834.1	9.10296	9.92201	9.67921	9.07382	13.5539	13.5357	13.5914	13.5654
ACT74_RS01880	WP_005537767.1	5.60002	5.87978	6.14948	6.4601	7.39459	7.33871	7.44454	7.43924
ACT74_RS01890	WP_005545312.1	8.64991	8.80013	8.3075	8.57149	14.2272	14.2332	14.2438	14.2556
ACT74_RS01900	WP_005545205.1	10.1365	9.90482	9.60389	9.64657	14.1651	14.158	14.1935	14.2147
ACT74_RS01910	WP_005568172.1	8.86169	9.09891	8.60629	8.97513	14.7398	14.6776	14.5979	14.5781
ACT74_RS01920	WP_005570241.1	7.69723	8.33052	7.90762	7.37165	6.98671	7.05325	6.9607	6.9225
ACT74_RS01940	WP_005545224.1	6.78745	6.71217	7.30008	6.58056	11.1965	11.1757	11.2225	11.216
ACT74_RS01950	WP_061869830.1	5.02223	5.64228	6.49558	5.18895	8.58366	8.57048	8.60836	8.72014
ACT74_RS01955	WP_005545230.1	5.53724	5.84815	6.10127	5.6484	3.56902	3.6108	3.8963	3.96771
ACT74_RS01960	WP_061869831.1	6.78745	6.86221	7.06582	6.60305	4.59283	4.74441	4.74753	4.46198
ACT74_RS01965	WP_061869832.1	7.02332	7.57609	7.16589	6.8182	9.4996	9.56438	9.51332	9.49694
ACT74_RS01970	WP_005568155.1	10.1782	9.07975	9.26544	9.41234	12.138	12.0745	12.1291	12.0971
ACT74_RS01975	WP_050846335.1	7.86957	8.63079	8.62346	8.32599	10.2324	10.1852	10.241	10.207
ACT74_RS01980	WP_005572298.1	8.87126	8.62302	8.84913	9.10566	12.1446	12.0311	12.1652	12.123
ACT74_RS01990	WP_014167707.1	6.17504	6.30171	6.03223	6.22229	6.90511	7.0038	7.11685	6.91627
ACT74_RS02000	WP_005568146.1	8.9517	8.69442	8.57574	8.95736	11.9343	11.9261	11.9559	11.9316
ACT74_RS02010	WP_005545251.1	6.63839	6.2217	5.7646	6.03323	10.6537	10.6649	10.5672	10.6095
ACT74_RS02040	WP_005545302.1	9.13378	9.74155	9.51985	9.24228	11.5241	11.5541	11.5753	11.5851
ACT74_RS02045	WP_005545300.1	10.7619	11.0789	11.1045	10.869	14.4377	14.4543	14.4536	14.4368
ACT74_RS02050	WP_005585930.1	9.14567	9.30419	9.53864	9.21444	6.33207	6.48218	6.53286	6.34244
ACT74_RS02060	WP_005541897.1	7.20596	6.27817	7.43748	7.09696	12.2629	12.3671	12.3149	12.3631
ACT74_RS02065	WP_005572227.1	5.02223	4.33289	5.86185	5.3465	8.35719	8.37422	8.29474	8.32826
ACT74_RS02070	WP_014167709.1	7.05167	5.62993	7.02117	6.69802	9.18893	9.29965	9.20351	9.28668
ACT74_RS02075	WP_005541905.1	7.41682	6.86748	6.93096	7.40018	11.29	11.2629	11.2821	11.265
ACT74_RS02080	WP_005567397.1	7.35446	6.76394	6.72765	7.00201	8.23115	8.31067	8.34099	8.29874
ACT74_RS02085	WP_005573669.1	7.11753	7.14416	7.06267	7.06654	10.8503	10.8258	10.8145	10.8364
ACT74_RS02090	WP_005567401.1	5.95253	5.38745	5.8546	5.6952	11.0526	11.1221	11.0589	11.1127
ACT74_RS02105	WP_005545275.1	6.01146	4.98386	5.45506	5.631	7.62443	7.61718	7.62145	7.69005
ACT74_RS02110	WP_005590173.1	7.94708	8.06761	7.98936	7.86207	11.7801	11.7991	11.8171	11.8163
ACT74_RS02115	WP_005545271.1	8.57571	8.84889	9.02821	8.73261	9.22469	9.21527	9.20536	9.18979
ACT74_RS02120	WP_005567405.1	8.8792	8.69886	8.64778	8.91754	9.17144	9.13969	9.20066	9.25574
ACT74_RS02125	WP_014167712.1	7.87593	7.1267	7.65347	7.46053	13.8878	13.9804	13.9358	13.9984
ACT74_RS02145	WP_053330372.1	10.2442	10.2805	10.32	10.4063	14.0468	14.0361	14.0747	14.0801
ACT74_RS02150	WP_005545804.1	7.15982	7.49331	7.56737	6.96604	4.2492	3.8963	4.218	4.31807
ACT74_RS02165	WP_014167717.1	6.54575	6.05624	5.84731	6.43525	8.23421	8.10831	8.28939	8.06074
ACT74_RS02175	WP_005545814.1	7.60075	7.61732	7.76791	7.93478	8.55206	8.48811	8.55117	8.57906
ACT74_RS02180	WP_005544145.1	8.96219	8.87135	8.85913	9.40308	15.0479	15.029	15.0267	15.0123
ACT74_RS02185	WP_061869837.1	8.09608	8.28989	7.68448	7.87506	9.77828	9.77742	9.80618	9.77446
ACT74_RS02190	WP_005545817.1	9.63693	10.3621	9.73408	9.71035	14.3872	14.4356	14.3613	14.3575
ACT74_RS02195	WP_005566757.1	6.98855	7.23664	7.21486	7.00708	9.91466	9.97014	9.92065	9.91127
ACT74_RS02205	WP_005545823.1	5.98818	4.96432	5.04777	5.98953	4.88441	5.20395	4.87587	4.97784
ACT74_RS02210	WP_005566753.1	9.28234	9.66723	9.7542	9.52525	13.8672	13.851	13.8919	13.8728
ACT74_RS02215	WP_181893445.1	9.2175	9.66345	9.46793	9.20492	11.9819	11.9523	11.9739	11.971
ACT74_RS02220	WP_061869838.1	8.08515	8.43179	8.15939	8.04235	14.0311	14.0431	14.0382	14.0544
ACT74_RS02225	WP_061869839.1	10.4542	10.6281	10.702	10.6307	10.7484	10.7578	10.7699	10.7575
ACT74_RS02230	WP_005570091.1	9.23244	9.22021	8.947	8.87244	9.02607	8.98081	8.96412	8.91338
ACT74_RS02235	WP_005545834.1	9.26307	9.41448	9.44155	9.36675	13.5314	13.5103	13.4406	13.4138
ACT74_RS02240	WP_005538320.1	8.10152	7.66348	7.88822	8.11455	14.1201	14.1539	14.1542	14.2247
ACT74_RS02245	WP_005566749.1	7.49323	7.59209	7.70881	7.47523	9.56217	9.59441	9.59322	9.57991
ACT74_RS02265	WP_005545839.1	5.98818	5.84815	6.32766	5.97581	6.85239	6.85094	6.88042	6.99002
ACT74_RS02275	WP_005573702.1	5.91599	5.76026	6.1846	6.29038	8.13897	8.22724	8.24227	8.21233
ACT74_RS02290	WP_005570878.1	7.00604	6.98847	6.37911	5.94093	13.0241	12.952	12.9382	12.9487
ACT74_RS02295	WP_005566736.1	8.98	8.47038	7.98272	8.24252	13.1993	13.1193	13.0932	13.0909
ACT74_RS02300	WP_061869840.1	8.3546	8.98599	8.77328	8.48213	9.71035	9.72627	9.7233	9.73417
ACT74_RS02305	WP_206380225.1	8.73804	9.22329	9.15169	9.03672	8.8669	8.88918	8.85246	8.88422
ACT74_RS02310	WP_014167722.1	9.53217	9.71987	9.71017	9.47585	14.4735	14.4959	14.4901	14.4755
ACT74_RS02315	WP_061869841.1	7.61222	7.11788	7.32653	7.41804	6.43256	6.21279	6.41006	6.34965
ACT74_RS02325	WP_005566733.1	4.97564	4.50501	4.6046	4.91475	10.285	10.3208	10.3143	10.333
ACT74_RS02330	WP_005538269.1	7.64236	7.64826	7.72878	7.36377	11.8155	11.8255	11.8287	11.7488
ACT74_RS02345	WP_014167723.1	8.63687	8.51135	8.60412	8.59243	11.3623	11.3537	11.3447	11.3063
ACT74_RS02350	WP_061869842.1	8.34547	8.47901	8.47529	8.5322	9.07943	9.05709	9.08793	9.10858
ACT74_RS02355	WP_005538258.1	8.22367	8.61678	8.9521	8.49661	10.7675	10.7145	10.7612	10.7331
ACT74_RS02360	WP_041915482.1	9.05054	9.27277	9.04344	9.12054	5.48424	5.49544	5.43082	5.48237
ACT74_RS02365	WP_005538253.1	7.93496	8.52475	8.46342	8.19668	9.23154	9.17739	9.19065	9.19624
ACT74_RS02370	WP_005570313.1	9.32478	8.36817	8.36732	8.53161	12.1891	12.2325	12.2039	12.2111
ACT74_RS02375	WP_061869843.1	9.51293	9.09105	9.18098	9.73931	9.77608	9.90962	9.86554	9.92712
ACT74_RS02380	WP_005566727.1	8.67382	8.19879	8.32859	8.34745	14.9886	14.9925	14.9837	14.9845
ACT74_RS02385	WP_005545859.1	6.5537	6.88317	6.35875	6.07887	10.4397	10.4897	10.4998	10.5079
ACT74_RS02390	WP_005566725.1	9.39948	10.0624	10.3041	9.44942	6.74393	6.60095	6.69863	6.73372
ACT74_RS02405	WP_061869845.1	8.38834	8.73245	8.68404	8.3745	8.02739	7.984	8.04591	8.09242
ACT74_RS02415	WP_061869846.1	6.22568	6.70041	6.8603	6.47481	7.81892	7.77289	7.83883	7.74306
ACT74_RS02425	WP_005544001.1	7.8917	8.41389	8.50339	8.54677	8.94213	8.85699	8.85137	8.8017
ACT74_RS02440	WP_005545878.1	7.51375	7.68453	7.95077	7.73752	4.58236	3.8736	4.04085	4.39581
ACT74_RS02445	WP_014167728.1	9.96597	10.5678	10.2608	10.551	7.18297	7.00772	7.08756	6.92457
ACT74_RS02450	WP_005567524.1	5.36719	6.00935	5.94615	5.7201	7.95185	8.07946	8.08008	8.12282
ACT74_RS02465	WP_005545889.1	7.79774	7.89521	7.77753	7.78451	13.5407	13.6137	13.5801	13.572
ACT74_RS02470	WP_005567518.1	8.09063	8.13688	8.19715	8.20846	9.54004	9.56704	9.63716	9.64283
ACT74_RS02475	WP_005589316.1	6.91638	6.70041	6.44336	6.49177	9.64399	9.60973	9.58309	9.56272
ACT74_RS02520	WP_005567413.1	7.30349	6.74689	7.13928	6.90762	12.9626	12.9809	12.989	12.9724
ACT74_RS02525	WP_005540815.1	8.62937	8.30938	8.58234	8.4918	6.27907	6.14805	6.23967	6.34553
ACT74_RS02530	WP_005567415.1	7.9501	8.04222	7.80224	7.55582	12.6854	12.6844	12.7112	12.7018
ACT74_RS02540	WP_005567417.1	8.47463	8.84355	8.70938	8.62191	11.8796	11.8827	11.9411	11.9087
ACT74_RS02550	WP_061869849.1	7.64608	7.51362	7.90937	7.97929	7.05829	7.14556	7.13367	7.03802
ACT74_RS02555	WP_014167733.1	9.38841	8.59471	8.85278	9.22354	6.68566	6.53918	6.55354	6.48686
ACT74_RS02580	WP_053330385.1	7.28451	7.07298	7.5405	7.44069	9.86724	9.97506	9.92927	9.89806
ACT74_RS02600	WP_005567441.1	8.47044	8.56259	8.60952	8.71207	12.818	12.7968	12.7295	12.7781
ACT74_RS02610	WP_005567444.1	6.93476	7.23256	7.54951	7.06815	6.63763	6.60354	6.59403	6.64015
ACT74_RS02615	WP_005540274.1	9.48305	9.36319	9.2427	9.58267	9.71524	9.76986	9.40222	9.35345
ACT74_RS02620	WP_005545932.1	10.0983	9.0511	8.69727	9.79359	13.7821	13.7289	13.8032	13.7651
ACT74_RS02625	WP_005540203.1	7.66456	6.80844	6.99172	7.00201	11.2041	11.302	11.2973	11.3226
ACT74_RS02630	WP_053330386.1	8.17553	8.7681	8.48119	7.94449	11.7812	11.8122	11.8214	11.7996
ACT74_RS02635	WP_005545939.1	7.42117	7.4899	7.4399	7.40914	10.3318	10.3394	10.3227	10.2799
ACT74_RS02640	WP_005540212.1	9.08387	8.34192	8.26163	9.43696	11.1514	11.0031	11.1063	11.1014
ACT74_RS02645	WP_005590003.1	8.97409	8.7121	8.85369	9.46362	4.33479	4.23145	4.33894	4.35132
ACT74_RS02655	WP_014167740.1	8.27987	7.62045	7.94224	7.76869	9.38263	9.38564	9.37128	9.37697
ACT74_RS02660	WP_005567451.1	8.41259	8.67802	8.6748	8.81293	6.76644	6.958	6.92042	6.88113
ACT74_RS02665	WP_005545949.1	9.31546	9.6367	9.74197	9.60345	12.3406	12.3382	12.3619	12.3489
ACT74_RS02690	WP_005567452.1	9.61525	8.8844	9.04264	9.47737	14.0718	14.0324	14.0438	14.0312
ACT74_RS02695	WP_005590942.1	7.98873	8.50798	8.25888	7.60232	6.21392	6.36194	6.40809	6.25622
ACT74_RS02705	WP_005567454.1	9.19988	9.3529	9.21536	9.32238	13.5426	13.5492	13.5507	13.5404
ACT74_RS02710	WP_061869852.1	7.39927	7.32736	7.41053	7.40914	9.55928	9.57332	9.55349	9.63716
ACT74_RS02715	WP_005567457.1	8.14164	7.81022	8.04617	8.25251	8.33814	8.31936	8.39653	8.37901
ACT74_RS02720	WP_014167741.1	8.98883	9.48558	10.0973	8.89221	7.62867	7.66051	7.6819	7.60733
ACT74_RS02725	WP_005539240.1	10.2106	10.4224	10.6737	10.3436	14.2073	14.2518	14.2079	14.1613
ACT74_RS02730	WP_005545962.1	9.92671	9.98032	10.1072	9.74311	12.9134	12.9504	12.9153	12.9195
ACT74_RS02735	WP_005539234.1	12.1498	11.6858	11.9978	12.3497	14.7357	14.7197	14.689	14.7033
ACT74_RS02740	WP_005545964.1	11.3052	10.9544	10.9611	11.3433	12.9634	12.9018	12.948	12.9344
ACT74_RS02760	WP_005545968.1	10.2356	10.518	10.5757	10.7751	10.7621	10.7308	10.7913	10.7662
ACT74_RS02765	WP_005572272.1	6.71838	5.81582	5.64359	6.6706	11.202	11.107	11.1302	11.1507
ACT74_RS02770	WP_060828814.1	6.73246	5.85877	5.84731	6.67273	5.17871	4.78755	5.27929	5.17639
ACT74_RS02795	WP_014167744.1	8.69015	8.51471	9.00547	9.03672	10.549	10.5435	10.4994	10.4947
ACT74_RS02800	WP_005578509.1	8.45354	7.29645	7.07832	8.13012	10.7651	10.7738	10.7338	10.7439
ACT74_RS02810	WP_005590093.1	7.60841	6.94925	7.40558	7.60008	8.25412	8.36865	8.39155	8.31384
ACT74_RS02815	WP_081107544.1	10.5422	10.1888	10.0397	10.3265	5.88128	5.9642	5.75033	5.73467
ACT74_RS02820	WP_005590096.1	9.24477	8.77372	8.55352	8.87476	11.8686	11.9048	11.875	11.8901
ACT74_RS02830	WP_005539223.1	7.938	7.19114	6.90662	7.31148	8.93838	8.8461	8.88794	8.86295
ACT74_RS02835	WP_005545994.1	6.41217	6.59637	6.40912	6.46992	7.91063	7.87714	8.01577	7.84431
ACT74_RS02845	WP_005569409.1	7.44274	7.9852	7.93882	7.16805	11.0629	11.0092	11.0844	11.0364
ACT74_RS02850	WP_005569410.1	8.56984	9.50346	9.16201	8.70585	14.2669	14.2435	14.2787	14.2478
ACT74_RS02855	WP_014167747.1	9.55017	10.7511	9.99708	9.80697	14.2069	14.1896	14.2274	14.198
ACT74_RS02875	WP_005567153.1	7.1441	7.46579	7.36277	7.13757	10.8706	10.8644	10.8692	10.9215
ACT74_RS02880	WP_061869856.1	8.20864	8.09931	8.27934	8.32125	6.8697	6.70668	6.71549	6.77028
ACT74_RS02885	WP_005567156.1	6.98855	6.95916	6.75127	6.74325	6.01175	5.94527	5.93708	6.00001
ACT74_RS02890	WP_005567158.1	9.46945	9.78117	9.43244	9.42122	13.6209	13.6318	13.6338	13.6066
ACT74_RS02895	WP_061869857.1	6.52163	6.82478	6.54147	6.56232	10.8558	10.8037	10.8143	10.8391
ACT74_RS02900	WP_032997444.1	9.61715	9.03714	9.01526	9.01257	15.0785	15.1403	15.0681	15.0896
ACT74_RS02905	WP_005592768.1	10.4589	9.75796	9.93998	9.92232	14.4479	14.4974	14.4566	14.4471
ACT74_RS02910	WP_005567170.1	7.32688	7.19534	7.42774	7.23292	12.4901	12.4968	12.4696	12.4881
ACT74_RS02915	WP_014167752.1	8.306	8.52974	8.17111	8.51273	10.8991	10.9319	10.9738	10.9076
ACT74_RS02925	WP_005567173.1	4.21379	3.73798	4.36022	4.01643	5.11723	4.45817	4.75687	4.62376
ACT74_RS02935	WP_050846362.1	4.40173	4.90408	4.55177	4.44264	9.44327	9.55672	9.5116	9.49868
ACT74_RS02945	WP_005570275.1	6.697	6.74689	6.83473	6.01993	10.4745	10.4212	10.4715	10.4133
ACT74_RS02955	WP_005589925.1	8.2336	9.09105	8.59327	8.20185	8.54152	8.48648	8.49185	8.49835
ACT74_RS02960	WP_061869859.1	9.32246	9.84866	9.75029	9.35255	12.5072	12.5478	12.545	12.5489
ACT74_RS02970	WP_061869861.1	9.81122	9.35571	9.4542	9.89	11.8362	11.7833	11.848	11.7597
ACT74_RS02975	WP_050846365.1	8.21366	8.7194	8.47647	7.95589	10.6678	10.6202	10.6598	10.6338
ACT74_RS02980	WP_005570294.1	7.07948	7.51697	7.19776	6.68964	4.5963	4.72868	4.46578	4.39182
ACT74_RS02990	WP_005589933.1	8.83094	9.57524	9.16348	8.3541	15.2536	15.2387	15.2767	15.288
ACT74_RS02995	WP_005542371.1	10.4966	9.89583	10.0556	10.1185	15.6264	15.6156	15.6434	15.633
ACT74_RS03000	WP_005567195.1	6.61578	7.16142	7.1333	6.88027	8.02256	8.007	8.03572	7.99719
ACT74_RS03005	WP_005542375.1	10.0157	10.37	10.371	10.0821	6.79012	6.7274	6.71788	7.00184
ACT74_RS03015	WP_061869863.1	4.7996	5.44497	5.61812	4.87095	7.69613	7.53593	7.69936	7.78015
ACT74_RS03020	WP_014167758.1	9.42463	8.73821	8.74021	8.99227	9.26831	9.27089	9.25739	9.22847
ACT74_RS03025	WP_061870033.1	11.0344	9.46748	9.68484	10.584	9.47319	9.46288	9.43965	9.42044
ACT74_RS03030	WP_061869864.1	11.7593	11.445	11.5242	11.1888	17.605	17.5969	17.5798	17.5726
ACT74_RS03035	WP_061870034.1	11.0808	11.19	11.2632	11.2871	15.8521	15.8545	15.8112	15.8109
ACT74_RS03040	WP_033000536.1	10.5645	10.403	10.5795	10.0905	16.2933	16.2953	16.2598	16.2608
ACT74_RS03045	WP_005567208.1	9.06173	8.61208	9.01688	8.85522	13.1043	13.1194	13.1011	13.0643
ACT74_RS03050	WP_005590045.1	9.61049	10.101	10.0496	9.73423	12.7179	12.7631	12.7153	12.787
ACT74_RS03065	WP_005569592.1	10.494	12.455	12.3947	10.9469	7.80061	7.76751	7.74541	7.76134
ACT74_RS03070	WP_005567219.1	8.96219	9.48558	9.42021	9.27416	11.1468	11.1315	11.1978	11.202
ACT74_RS03075	WP_014167762.1	8.9532	9.38815	9.20328	9.19348	9.03648	9.07648	9.14562	9.12864
ACT74_RS03080	WP_005546477.1	8.82602	8.35135	8.35581	8.48939	13.4129	13.414	13.4261	13.4006
ACT74_RS03085	WP_005567220.1	8.88708	7.55011	7.55847	8.49961	7.48629	7.44406	7.5579	7.49608
ACT74_RS03090	WP_005567221.1	8.37718	7.99967	8.06985	8.11063	9.44086	9.39725	9.41173	9.39115
ACT74_RS03095	WP_005567222.1	11.7062	10.0976	10.4244	11.0165	4.92085	5.09532	5.18794	5.07556
ACT74_RS03100	WP_005542400.1	9.29544	9.50092	9.33809	9.83882	8.06701	8.12432	8.0021	7.96096
ACT74_RS03105	WP_005546465.1	8.672	8.69294	9.2196	9.14603	10.1987	10.2857	10.1934	10.1967
ACT74_RS03120	WP_005546459.1	7.95911	7.55011	7.99596	7.89706	13.7538	13.7571	13.8088	13.7782
ACT74_RS03125	WP_005546457.1	8.64061	7.84001	7.75823	8.35674	9.69323	9.6718	9.75896	9.72993
ACT74_RS03130	WP_005546455.1	8.49129	8.03052	8.13115	8.26172	14.2441	14.2732	14.3172	14.2858
ACT74_RS03135	WP_005567500.1	7.51782	7.03134	6.9751	7.74057	7.02713	7.1035	7.03866	7.16205
ACT74_RS03140	WP_014167765.1	7.82098	7.53695	7.57401	8.44153	13.8873	13.8928	13.9065	13.9008
ACT74_RS03145	WP_005546449.1	8.33166	8.04222	7.88466	8.19224	10.5807	10.5763	10.572	10.5446
ACT74_RS03150	WP_005540160.1	7.68642	8.73821	8.58563	7.95938	5.37332	5.42302	5.42302	5.42693
ACT74_RS03155	WP_014167766.1	9.9585	10.1396	9.99626	9.8219	14.5676	14.6107	14.6033	14.6157
ACT74_RS03160	WP_005546443.1	6.9102	6.32488	6.30123	6.52277	7.0181	7.09984	7.08633	7.04248
ACT74_RS03165	WP_005589337.1	11.0172	10.8505	7.94395	11.2248	15.1185	15.1051	15.158	15.1439
ACT74_RS03170	WP_005546438.1	10.6346	11.1387	10.7732	10.7613	14.2799	14.2565	14.2744	14.2657
ACT74_RS03175	WP_005546436.1	7.92579	7.67855	7.89353	7.80211	11.7501	11.7622	11.7703	11.7311
ACT74_RS03180	WP_005546434.1	8.6256	8.6855	8.73429	8.67806	12.3343	12.3385	12.3354	12.3263
ACT74_RS03185	WP_005546431.1	8.96368	8.7849	8.90198	8.84252	12.9208	12.927	12.9473	12.9445
ACT74_RS03190	WP_005546428.1	6.60816	6.34767	6.9171	7.16654	8.85699	8.86006	8.89465	8.89024
ACT74_RS03195	WP_005546427.1	9.8529	9.75085	9.77835	9.75721	13.1489	13.159	13.1713	13.1708
ACT74_RS03215	WP_005546417.1	6.44674	6.90894	6.90662	6.64048	10.2759	10.2729	10.3379	10.3584
ACT74_RS03220	WP_081107546.1	10.0471	10.518	10.16	9.9279	11.9598	11.9472	11.9948	11.9823
ACT74_RS03225	WP_005546410.1	7.66088	7.35763	7.36021	7.29224	14.064	14.1104	14.0403	14.0563
ACT74_RS03245	WP_005568327.1	2.49751	3.24978	3.36899	3.79995	11.1358	11.07	11.0608	11.0325
ACT74_RS03260	WP_005546397.1	7.70796	6.87796	7.29473	7.52082	11.324	11.1586	11.2713	11.2619
ACT74_RS03265	WP_005546395.1	10.1385	10.3108	10.404	10.1101	10.5648	10.5645	10.6303	10.627
ACT74_RS03270	WP_005568332.1	8.06304	8.1883	8.10694	8.14705	10.5193	10.504	10.5739	10.511
ACT74_RS03275	WP_005546390.1	8.42348	7.77981	7.585	7.92945	9.52975	9.39551	9.54543	9.43093
ACT74_RS03280	WP_005588913.1	8.43213	8.90376	8.75587	8.42396	13.7428	13.7409	13.7294	13.7178
ACT74_RS03285	WP_005568334.1	7.96806	8.66447	8.32203	7.93389	8.84135	8.8481	8.79227	8.84592
ACT74_RS03290	WP_005546384.1	6.71129	7.16998	7.06895	7.09696	9.56892	9.54509	9.5666	9.58691
ACT74_RS03295	WP_061869867.1	7.97103	8.03989	7.61536	7.4934	7.75786	7.69613	7.66919	7.69895
ACT74_RS03315	WP_005568342.1	7.49323	6.62154	6.77835	7.42058	6.89317	6.82603	6.92319	7.01032
ACT74_RS03320	WP_231098022.1	9.04772	8.5479	8.50686	9.37918	9.50515	9.4636	9.47919	9.47989
ACT74_RS03325	WP_005590791.1	7.69364	7.86919	8.0009	7.84707	7.63417	7.56057	7.50488	7.55211
ACT74_RS03345	WP_005545419.1	10.1814	9.82041	9.82548	9.78501	13.2893	13.308	13.2845	13.2723
ACT74_RS03350	WP_005545422.1	8.42565	8.55445	8.40132	7.95502	10.3449	10.3518	10.4106	10.3555
ACT74_RS03355	WP_005545424.1	9.16267	9.24774	9.41591	9.2387	12.0622	12.0933	12.0839	12.123
ACT74_RS03360	WP_005568919.1	9.44615	9.85861	9.76197	9.84071	13.2917	13.2613	13.2871	13.2914
ACT74_RS03375	WP_005569481.1	6.7739	7.26086	7.39562	6.59409	7.32204	7.50488	7.47125	7.48255
ACT74_RS03390	WP_053330323.1	7.84386	7.62667	7.84678	8.10592	10.7337	10.7646	10.7513	10.7317
ACT74_RS03395	WP_014167785.1	10.0229	10.1488	9.97384	10.0563	13.8261	13.8291	13.7982	13.7875
ACT74_RS03400	WP_005538859.1	8.92895	8.89218	8.88695	9.0033	12.1053	12.1199	12.1225	12.087
ACT74_RS03405	WP_005538860.1	11.4507	12.186	12.4625	11.9996	13.2081	13.2004	13.2256	13.2142
ACT74_RS03410	WP_005538861.1	10.6753	11.6558	10.4402	9.26608	14.0463	14.0318	14.0663	14.0825
ACT74_RS03420	WP_005566302.1	9.09617	9.17418	8.9631	8.97039	11.0001	11.0082	11.0101	11.0143
ACT74_RS03425	WP_053330322.1	9.35695	9.82583	9.7898	9.30294	12.6422	12.6564	12.6741	12.7031
ACT74_RS03430	WP_005538866.1	7.06842	7.97059	7.44956	7.17407	10.5535	10.5601	10.584	10.5443
ACT74_RS03435	WP_061869871.1	9.64533	10.2761	10.1736	9.7355	13.3624	13.4112	13.4309	13.399
ACT74_RS03445	WP_187370360.1	7.6498	8.10154	8.05727	7.64628	9.48271	9.52805	9.48318	9.48739
ACT74_RS03470	WP_005544704.1	8.54213	8.55771	8.28069	8.78616	13.4104	13.3276	13.335	13.328
ACT74_RS03475	WP_005544705.1	9.89185	10.7124	10.5114	10.5679	13.3912	13.2276	13.3023	13.2777
ACT74_RS03480	WP_005544709.1	10.2405	10.2282	9.96713	10.5322	11.7426	11.7555	11.7663	11.7273
ACT74_RS03485	WP_005568754.1	10.0336	10.0841	10.2873	10.045	13.0065	13.0739	13.0118	12.9972
ACT74_RS03490	WP_005568752.1	9.57675	9.04762	9.23085	9.35818	14.3499	14.3043	14.3073	14.3094
ACT74_RS03495	WP_005544715.1	9.81454	10.2144	10.0564	10.0331	13.86	13.8712	13.8695	13.8688
ACT74_RS03500	WP_005570367.1	7.25067	7.1485	6.84939	6.98841	8.93701	8.93341	8.91824	8.91546
ACT74_RS03505	WP_061869872.1	6.41217	7.10901	7.10912	6.46502	5.96151	5.70283	5.81878	5.94799
ACT74_RS03510	WP_005568744.1	10.3427	10.6569	10.5646	10.2885	14.6295	14.6587	14.6506	14.6255
ACT74_RS03515	WP_014167794.1	7.6498	7.20369	7.44715	7.80405	12.8475	12.864	12.8542	12.8524
ACT74_RS03520	WP_005568741.1	6.41217	6.27817	6.35361	6.61416	6.19916	5.98288	6.11698	5.7781
ACT74_RS03525	WP_005590683.1	6.7739	6.82478	7.1303	6.67697	7.74931	7.92105	7.89803	8.0109
ACT74_RS03540	WP_061869874.1	5.4883	5.60491	6.19038	5.32501	9.73928	9.7735	9.8088	9.8029
ACT74_RS03590	WP_005544757.1	10.1827	10.0387	10.1019	10.2427	12.5793	12.5096	12.6053	12.5404
ACT74_RS03600	WP_005572361.1	8.18323	7.33118	7.18914	7.74158	8.39803	8.39703	8.4712	8.45409
ACT74_RS03605	WP_005543400.1	8.82602	8.65536	8.70233	9.08464	13.0558	13.012	13.0349	13.0103
ACT74_RS03610	WP_005589978.1	9.58162	9.63284	9.54429	9.52702	13.1345	13.1522	13.1589	13.151
ACT74_RS03615	WP_005543396.1	7.91658	8.25816	8.05094	7.90974	13.3339	13.2709	13.3694	13.3239
ACT74_RS03620	WP_005548951.1	8.87126	8.13469	9.08741	9.83122	13.1252	13.0989	13.0754	13.0772
ACT74_RS03630	WP_005543430.1	7.61981	7.42349	7.63242	7.61896	11.4187	11.4237	11.4457	11.4555
ACT74_RS03635	WP_005543432.1	8.45141	8.50291	8.64883	9.67391	9.89982	9.86886	9.91961	9.91501
ACT74_RS03640	WP_005572118.1	5.86578	5.69063	5.52068	5.39369	5.41125	5.38741	5.47485	5.45587
ACT74_RS03650	WP_005543439.1	4.43655	4.58394	4.16297	4.25093	7.27517	7.27842	7.27246	7.20701
ACT74_RS03655	WP_061869877.1	6.72544	7.33499	8.03979	7.59111	6.46898	6.3383	6.40611	6.49525
ACT74_RS03665	WP_005543446.1	6.42089	6.10165	5.91859	6.66634	8.57665	8.54175	8.51838	8.57092
ACT74_RS03670	WP_061869878.1	9.85451	9.23557	9.33027	9.67258	11.7386	11.697	11.7336	11.7897
ACT74_RS03680	WP_005543455.1	9.12847	9.10339	8.92466	9.02052	8.46315	8.41728	8.41851	8.27214
ACT74_RS03690	WP_005567376.1	6.18531	5.35781	6.26339	6.06597	9.62606	9.67652	9.63199	9.65078
ACT74_RS03715	WP_061869880.1	4.71704	5.28093	5.07298	5.18299	10.7049	10.7801	10.8564	10.9065
ACT74_RS03725	WP_005567649.1	9.24231	9.47008	9.06245	9.12599	13.7836	13.7277	13.7382	13.6856
ACT74_RS03730	WP_014167806.1	8.61043	8.31903	8.03498	8.23893	12.2059	12.1178	12.1668	12.1525
ACT74_RS03735	WP_071805295.1	10.629	10.2913	10.1582	10.2298	15.9791	15.9591	15.9638	15.9704
ACT74_RS03745	WP_005572053.1	6.60816	5.54041	6.24687	6.28204	9.63863	9.59604	9.60823	9.63663
ACT74_RS03770	WP_005570782.1	7.05728	6.60901	6.90311	7.28392	6.34965	6.48686	6.24188	6.4345
ACT74_RS03785	WP_014167808.1	9.9442	9.48387	10.0389	9.78354	11.1403	11.2627	11.2807	11.2895
ACT74_RS03790	WP_005546085.1	11.8308	13.1964	12.9039	12.5177	14.638	14.6397	14.6268	14.6341
ACT74_RS03795	WP_005546088.1	8.04058	8.01636	8.02047	8.31104	9.75353	9.77981	9.7513	9.80355
ACT74_RS03800	WP_005546091.1	9.57284	9.74585	9.87381	9.7537	14.0706	14.0934	14.0809	14.1053
ACT74_RS03805	WP_005546093.1	7.88541	7.72282	7.86133	8.053	7.53095	7.5922	7.66672	7.47879
ACT74_RS03815	WP_033000664.1	5.66018	5.80487	5.71741	5.61339	8.06951	8.14402	8.05255	8.06951
ACT74_RS03825	WP_005568127.1	8.02922	7.34635	7.4758	7.97757	6.59489	6.48873	6.58445	6.60699
ACT74_RS03835	WP_005542137.1	5.4883	4.72991	5.39634	5.50772	5.17407	5.12205	5.07556	5.30072
ACT74_RS03840	WP_061869883.1	7.73967	8.00923	7.8811	7.72835	8.39429	8.42022	8.40867	8.46765
ACT74_RS03845	WP_025298411.1	3.04069	3.11453	3.24134	4.482	3.86787	3.638	3.70382	4.05605
ACT74_RS03855	WP_005565228.1	6.1332	6.21345	6.14354	6.26804	4.85284	4.735	4.9401	5.02753
ACT74_RS03875	WP_005565224.1	8.79449	8.50121	8.7194	8.63014	7.54359	7.62528	7.64803	7.58872
ACT74_RS03880	WP_005542159.1	9.22624	8.13032	8.06514	8.70377	14.3586	14.3128	14.3772	14.352
ACT74_RS03885	WP_005542161.1	9.49858	9.05457	8.95634	9.39247	14.3185	14.3279	14.3296	14.3477
ACT74_RS03890	WP_005551622.1	6.72544	6.98847	6.81618	6.93447	9.18548	9.15433	9.19065	9.14458
ACT74_RS03895	WP_061869886.1	8.28227	8.33433	7.95586	8.22087	10.7271	10.7426	10.7553	10.7383
ACT74_RS03900	WP_061869887.1	10.3923	9.87962	9.68074	9.90365	10.4276	10.4835	10.4288	10.4819
ACT74_RS03905	WP_005568104.1	8.69015	8.99685	8.98983	9.75897	7.80586	7.70177	7.90889	7.76713
ACT74_RS03915	WP_005548745.1	9.6629	9.14628	9.04662	9.43257	13.0578	13.0577	13.0297	13.0731
ACT74_RS03920	WP_005548743.1	8.64991	9.00523	8.80372	8.1952	8.33061	8.3083	8.41655	8.3446
ACT74_RS03925	WP_005548741.1	7.66088	6.68855	6.9851	7.99722	11.2469	11.2547	11.2499	11.2599
ACT74_RS03930	WP_005551608.1	9.1483	8.87528	9.98052	9.9299	11.8109	11.9208	11.9037	11.874
ACT74_RS03940	WP_005568099.1	6.34961	6.55126	6.45779	6.70219	4.8644	5.14356	5.05805	4.88441
ACT74_RS03945	WP_005585732.1	4.90281	4.75287	4.8284	4.8857	6.6635	6.54099	6.55086	6.55799
ACT74_RS03950	WP_005568095.1	7.17536	6.66454	6.76681	6.86732	7.0931	7.0702	7.11383	6.99791
ACT74_RS03955	WP_005548728.1	8.36367	8.16923	8.24231	8.48274	7.05451	7.08015	6.99067	7.13546
ACT74_RS03990	WP_025298421.1	11.7516	10.9714	11.567	12.0293	15.0412	15.0221	14.9991	14.9927
ACT74_RS03995	WP_005568080.1	9.8367	8.57069	9.63068	10.0684	10.7251	10.6975	10.7314	10.7195
ACT74_RS04000	WP_061870036.1	8.00042	7.68154	7.56958	7.8695	4.86728	4.82353	4.88441	4.86728
ACT74_RS04005	WP_041915497.1	10.3957	9.80814	10.1284	10.5799	14.8651	14.8759	14.8532	14.8552
ACT74_RS04010	WP_014167826.1	9.37051	8.38663	8.30484	8.77778	9.33032	9.30403	9.3601	9.28614
ACT74_RS04040	WP_005548345.1	8.35914	8.16496	8.25613	7.99722	8.23449	8.17945	8.2555	8.18982
ACT74_RS04050	WP_005572394.1	7.91658	8.35885	8.1191	7.52318	8.0306	7.46415	7.9331	7.63036
ACT74_RS04055	WP_005590232.1	10.1967	10.3001	10.3363	10.2079	10.5511	10.5419	10.5417	10.5405
ACT74_RS04060	WP_005538631.1	8.69375	8.70034	8.59327	8.71362	13.3018	13.1854	13.2165	13.1683
ACT74_RS04065	WP_005548354.1	7.97696	8.40486	8.34421	8.41255	9.06432	9.12324	9.13358	9.04983
ACT74_RS04070	WP_061869890.1	11.0432	10.279	10.3007	10.6633	15.7557	15.7411	15.7495	15.7917
ACT74_RS04085	WP_005568472.1	6.61578	4.96432	5.06043	5.76864	8.216	7.97136	8.27322	8.12041
ACT74_RS04090	WP_050846412.1	8.79281	8.15853	8.28878	8.53921	13.1588	13.1587	13.133	13.1381
ACT74_RS04095	WP_014167831.1	7.94406	7.43063	7.36787	7.62886	8.87282	8.89606	8.99452	8.90693
ACT74_RS04100	WP_005548367.1	8.80619	8.29577	7.61536	7.94097	10.1874	10.2166	10.1844	10.1363
ACT74_RS04105	WP_005548368.1	8.36819	8.79185	8.61918	8.64864	10.2521	10.1987	10.2639	10.2444
ACT74_RS04110	WP_005568465.1	9.39838	9.70008	9.81384	9.55986	10.9876	10.9875	11.0588	10.9815
ACT74_RS04115	WP_005568463.1	7.79774	7.69938	7.85226	7.66029	9.50342	9.44037	9.51596	9.45143
ACT74_RS04120	WP_005548373.1	9.52814	9.47527	9.55328	9.75521	10.4511	10.4637	10.5193	10.4913
ACT74_RS04125	WP_005568461.1	10.5462	10.64	10.6495	10.7122	11.7895	11.8069	11.7784	11.801
ACT74_RS04130	WP_005548377.1	10.2655	10.1735	10.1434	9.77118	11.1586	11.1624	11.1833	11.1477
ACT74_RS04135	WP_005548379.1	9.76146	9.81224	10.0073	9.67762	11.1458	11.2024	11.2048	11.2165
ACT74_RS04140	WP_005541032.1	9.94571	9.02069	8.9011	9.63188	14.5008	14.4934	14.4947	14.5089
ACT74_RS04145	WP_061869891.1	8.91049	8.67502	8.61275	8.67381	8.43314	8.38479	8.42828	8.35052
ACT74_RS04150	WP_005569303.1	6.2157	6.38489	6.30655	6.16299	8.63074	8.50206	8.56163	8.51266
ACT74_RS04155	WP_025298431.1	9.50167	9.77628	9.63703	9.48647	13.679	13.685	13.704	13.6925
ACT74_RS04180	WP_005572021.1	9.36148	8.64619	8.82799	9.39118	10.1543	10.0764	10.0871	10.0357
ACT74_RS04185	WP_005572017.1	10.5487	10.4313	10.3071	10.2344	12.5852	12.6286	12.5373	12.5143
ACT74_RS04190	WP_005568806.1	6.38569	6.11943	5.84731	5.99634	8.43701	8.35463	8.40917	8.32329
ACT74_RS04195	WP_005568804.1	6.5537	6.42116	6.10738	5.80012	5.94527	5.90246	5.90386	5.72678
ACT74_RS04215	WP_025298438.1	9.24108	9.33589	9.09666	9.20087	13.5214	13.5421	13.5849	13.5744
ACT74_RS04220	WP_014167841.1	10.1185	10.3209	10.2244	10.2539	12.4069	12.3291	12.4467	12.4138
ACT74_RS04230	WP_005568446.1	7.96508	7.51025	7.92503	8.69699	10.2174	10.2136	10.2387	10.2349
ACT74_RS04235	WP_005568444.1	8.68654	8.52974	8.59	8.5032	13.6801	13.659	13.6749	13.6703
ACT74_RS04245	WP_014167845.1	9.11106	8.669	8.88695	8.68598	6.59142	6.56332	6.66101	6.57832
ACT74_RS04250	WP_005568437.1	7.54201	6.87273	7.12729	7.69315	3.7544	3.7544	3.6108	3.98899
ACT74_RS04255	WP_005568436.1	8.04058	7.89263	7.93366	7.86672	11.4159	11.414	11.4154	11.366
ACT74_RS04260	WP_005568434.1	7.90108	7.74302	7.69669	7.79724	9.99006	9.98171	9.98204	10.006
ACT74_RS04265	WP_005568432.1	9.73722	10.3962	10.2987	9.43539	13.7231	13.789	13.7741	13.7768
ACT74_RS04270	WP_005568430.1	9.15354	9.31098	9.42573	9.43789	10.0133	10.0565	10.0478	10.0557
ACT74_RS04280	WP_005568426.1	8.55606	8.85421	8.91859	8.63996	12.6518	12.6965	12.6284	12.6016
ACT74_RS04285	WP_025298444.1	5.85294	6.87273	6.84939	5.40908	9.51905	9.45824	9.44399	9.44387
ACT74_RS04290	WP_005589874.1	9.5402	9.32349	9.59467	9.73168	13.6703	13.6805	13.6691	13.6892
ACT74_RS04295	WP_005548417.1	10.0056	9.97849	10.2251	10.1214	14.3514	14.353	14.3445	14.34
ACT74_RS04305	WP_005571888.1	6.70416	6.75259	6.59032	6.76933	9.8834	9.7801	9.85117	9.83125
ACT74_RS04315	WP_014167851.1	7.03473	7.42707	7.49458	7.17257	6.22853	6.39818	6.24188	6.30263
ACT74_RS04320	WP_005539288.1	7.85356	8.29185	8.14757	7.97067	10.7856	10.7646	10.794	10.7853
ACT74_RS04325	WP_005568413.1	7.79439	7.33499	7.10912	7.18752	12.9972	12.985	12.9887	12.9789
ACT74_RS04330	WP_005568412.1	5.11113	4.10209	3.55944	4.63821	7.67371	7.88248	7.73718	7.80586
ACT74_RS04335	WP_005568411.1	7.10676	5.98046	7.16589	7.54308	9.41628	9.38037	9.40432	9.3884
ACT74_RS04340	WP_061869894.1	7.226	5.94103	6.453	6.86174	9.14176	9.09745	9.15182	9.13522
ACT74_RS04345	WP_005568408.1	6.34044	4.65877	5.45506	6.02992	10.6688	10.6464	10.5927	10.6156
ACT74_RS04355	WP_061869895.1	7.29403	6.33251	7.00816	8.02912	9.93236	9.97289	9.90665	9.97564
ACT74_RS04370	WP_053330331.1	8.25082	6.83019	7.19202	8.23893	9.81067	9.72627	9.78647	9.6422
ACT74_RS04375	WP_005539311.1	7.53399	6.17147	6.8603	7.28392	8.57379	8.53724	8.6135	8.57181
ACT74_RS04380	WP_005568398.1	8.263	6.71217	6.90662	7.27134	10.4023	10.4062	10.4263	10.4641
ACT74_RS04395	WP_005548445.1	7.43415	6.81391	6.60335	6.94683	7.92657	7.86532	8.00145	8.0083
ACT74_RS04405	WP_061870037.1	12.0163	10.8753	11.4453	12.0802	14.6912	14.7106	14.6557	14.6763
ACT74_RS04410	WP_005569269.1	11.5527	10.7396	10.7739	11.1114	13.5239	13.4914	13.527	13.5238
ACT74_RS04415	WP_005588315.1	9.39063	8.93672	8.83998	9.08664	10.0959	10.0307	10.1105	10.1137
ACT74_RS04420	WP_005537983.1	8.97112	9.25981	9.02821	8.86363	13.441	13.4126	13.4294	13.4653
ACT74_RS04425	WP_005568391.1	7.91965	8.26416	8.07141	8.34612	8.79303	8.78696	8.87978	8.77763
ACT74_RS04435	WP_005548462.1	7.9621	7.37253	7.56958	8.15772	8.50644	8.63074	8.59129	8.62566
ACT74_RS04440	WP_005548464.1	8.78439	9.33114	9.32765	9.10802	11.4899	11.4817	11.5528	11.5085
ACT74_RS04445	WP_005568387.1	9.30136	9.23353	9.21182	9.35023	9.83786	9.75557	9.84517	9.76889
ACT74_RS04450	WP_005548469.1	8.12572	7.5793	7.48757	7.77761	6.41891	6.30581	6.3922	6.27258
ACT74_RS04455	WP_005538010.1	9.902	9.29249	9.32962	9.55842	14.5601	14.5375	14.5322	14.51
ACT74_RS04460	WP_005548476.1	8.94113	7.28468	7.43018	8.24466	10.7068	10.68	10.6809	10.6619
ACT74_RS04465	WP_005548478.1	10.1285	9.37341	9.22594	9.6104	12.5931	12.5877	12.5835	12.5573
ACT74_RS04470	WP_061869896.1	9.92364	10.3084	9.54598	9.71294	8.75666	8.82388	8.79076	8.74654
ACT74_RS04530	WP_005547173.1	8.98736	9.04762	8.63831	8.48031	7.97203	7.98334	8.07574	8.1354
ACT74_RS04535	WP_005547170.1	8.94416	8.69738	8.82429	9.0033	12.1061	12.1249	12.1274	12.1522
ACT74_RS04540	WP_061869897.1	9.01929	9.40001	9.27498	9.04906	6.57832	6.52104	6.60699	6.5704
ACT74_RS04545	WP_005571341.1	8.91821	9.83595	9.55272	9.21225	12.07	12.0545	12.0768	12.052
ACT74_RS04550	WP_005538694.1	7.94103	8.23184	8.31412	8.29317	4.62036	4.67061	4.71598	4.48463
ACT74_RS04560	WP_061869898.1	8.75882	8.98114	9.02901	8.48274	8.73576	8.70475	8.79019	8.69568
ACT74_RS04565	WP_005566577.1	8.58738	8.58994	9.22383	8.55024	10.4889	10.4978	10.5203	10.4666
ACT74_RS04570	WP_005538703.1	6.60051	5.98046	6.19613	5.75666	11.8776	11.9365	11.9289	11.8996
ACT74_RS04580	WP_005547153.1	7.1441	6.60271	7.39312	6.87843	5.96956	6.02983	6.08399	6.16334
ACT74_RS04585	WP_019518223.1	5.15361	4.86247	5.95296	5.01206	6.9607	7.03098	7.00967	7.02262
ACT74_RS04590	WP_005571834.1	5.08942	5.14871	5.75684	4.95726	8.7483	8.78602	8.81497	8.80094
ACT74_RS04595	WP_019518224.1	4.04355	3.31293	3.32768	3.06456	5.40928	5.63189	5.501	5.50655
ACT74_RS04610	WP_050846426.1	6.63089	7.0866	6.55048	6.88578	7.6	7.43827	7.51133	7.38007
ACT74_RS04625	WP_053330476.1	9.33865	9.87309	9.81057	9.31661	10.2033	10.2771	10.3461	10.3483
ACT74_RS04630	WP_005570597.1	5.73202	5.79385	6.20185	5.5775	8.32539	8.23226	8.28295	8.26752
ACT74_RS04640	WP_005538743.1	6.66065	7.33118	6.80493	6.90038	10.8455	10.8724	10.834	10.8377
ACT74_RS04645	WP_005566558.1	13.4509	13.3426	13.4978	13.4146	15.6993	15.8435	15.7752	15.8125
ACT74_RS04650	WP_080996230.1	10.0258	9.91884	9.91274	9.56216	8.93118	8.93169	8.94503	8.88617
ACT74_RS04660	WP_005566551.1	9.98079	9.75654	9.64966	9.76596	9.96377	10.1059	10.0059	10.0113
ACT74_RS04665	WP_005566550.1	9.32013	9.17843	9.23155	8.99992	13.7174	13.6487	13.6339	13.6235
ACT74_RS04670	WP_005566548.1	8.34776	7.96076	7.95755	8.35211	11.5204	11.5007	11.5476	11.5054
ACT74_RS04675	WP_005566546.1	8.13635	8.28399	9.3092	8.95823	10.293	10.3552	10.3378	10.3472
ACT74_RS04680	WP_005589859.1	7.82098	7.13546	7.54951	7.64628	12.2494	12.2617	12.2241	12.2071
ACT74_RS04685	WP_005570074.1	7.88226	7.41272	7.84312	7.80114	6.71708	6.67995	6.75639	6.7353
ACT74_RS04690	WP_005566540.1	7.7707	7.51697	7.90937	8.11063	6.63341	6.51921	6.64602	6.67257
ACT74_RS04695	WP_061869900.1	7.51375	6.99811	7.30541	7.6784	9.56316	9.5371	9.56083	9.51183
ACT74_RS04700	WP_005566536.1	7.45128	6.84094	7.74456	7.20674	12.3982	12.5227	12.4961	12.474
ACT74_RS04705	WP_005592763.1	8.62937	8.32095	8.88339	8.54967	8.63728	8.72312	8.77438	8.78411
ACT74_RS04710	WP_005570066.1	6.101	5.70247	6.55496	6.31782	6.01175	6.11698	6.09138	6.14805
ACT74_RS04715	WP_005566531.1	8.16258	7.45882	8.17111	7.63977	10.822	10.9052	10.8675	10.8385
ACT74_RS04720	WP_005566529.1	11.8897	11.0706	11.3542	11.5099	17.1842	17.2006	17.1818	17.2368
ACT74_RS04725	WP_014167870.1	8.32238	8.5723	8.35838	8.22667	10.2425	10.2176	10.2546	10.2546
ACT74_RS04735	WP_061870038.1	9.86494	9.44211	9.35103	9.76397	6.76874	6.6552	6.80444	6.64351
ACT74_RS04745	WP_005566523.1	9.85451	10.2471	10.1855	9.46085	13.1294	13.1373	13.1501	13.1626
ACT74_RS04750	WP_005544639.1	7.48077	6.77519	6.88186	6.97985	13.8428	13.8831	13.8505	13.8518
ACT74_RS04755	WP_061869901.1	9.2895	9.37988	9.48564	9.17258	11.3093	11.2869	11.2934	11.3045
ACT74_RS04760	WP_005544645.1	8.14953	8.49612	8.47529	8.30351	11.8271	11.8389	11.8439	11.8347
ACT74_RS04765	WP_005544647.1	8.83909	8.11932	8.08232	7.99042	14.4041	14.4277	14.3883	14.3994
ACT74_RS04775	WP_005547897.1	8.66651	8.12593	7.76017	8.4521	6.86108	6.73844	6.72899	6.75251
ACT74_RS04780	WP_005568378.1	6.03437	5.28093	5.30351	5.98268	8.35027	8.3014	8.38077	8.36025
ACT74_RS04795	WP_005589124.1	6.94689	7.24476	7.31072	7.07621	5.6587	5.80084	5.78572	5.82323
ACT74_RS04800	WP_061869902.1	9.60572	9.79091	9.84391	9.57159	10.736	10.7272	10.7454	10.7254
ACT74_RS04805	WP_005543085.1	9.14961	9.37156	9.15981	9.26608	12.1467	12.1118	12.0944	12.0317
ACT74_RS04825	WP_005571360.1	8.6462	9.19738	9.24963	8.77134	10.8421	10.7585	10.8675	10.8189
ACT74_RS04830	WP_012821059.1	9.90977	10.7821	10.9641	10.173	11.4654	11.4414	11.5184	11.471
ACT74_RS04840	WP_005547928.1	9.29307	9.12884	9.19541	9.47158	12.3223	12.3088	12.2936	12.2794
ACT74_RS04845	WP_061869903.1	7.38151	7.33118	7.35251	7.42815	8.62459	8.62502	8.59671	8.54691
ACT74_RS04850	WP_005547930.1	9.47679	9.52529	9.54372	9.70074	7.98433	7.96969	8.17394	8.05097
ACT74_RS04855	WP_005540878.1	8.49129	8.51471	8.59218	8.39461	12.0026	11.9516	11.9962	11.9125
ACT74_RS04860	WP_061869904.1	9.85612	10.0104	9.84574	9.52995	14.4227	14.3687	14.4944	14.419
ACT74_RS04865	WP_005540872.1	8.1177	6.59637	6.30123	7.36641	6.62494	6.45758	6.52286	6.42477
ACT74_RS04870	WP_014167881.1	7.48077	8.28202	8.0541	8.07408	7.36794	7.40502	7.45366	7.37705
ACT74_RS04875	WP_005547935.1	7.32224	7.66651	7.79089	7.45188	11.122	11.1607	11.1552	11.1131
ACT74_RS04880	WP_005547936.1	8.4809	8.99925	8.87624	8.56234	8.20808	8.12732	8.22612	8.10588
ACT74_RS04885	WP_005540864.1	6.78745	5.73742	6.13757	6.53918	8.62204	8.57599	8.58933	8.62013
ACT74_RS04890	WP_061869905.1	10.3541	10.0451	10.2619	10.4309	11.4884	11.4613	11.4572	11.4252
ACT74_RS04895	WP_005540860.1	11.0901	10.5421	10.436	10.559	16.64	16.6139	16.6445	16.6256
ACT74_RS04905	WP_005540856.1	7.58532	7.22847	7.22895	7.51845	9.53631	9.52304	9.53383	9.56017
ACT74_RS04930	WP_005547945.1	8.0235	7.22847	7.16882	7.24298	9.49147	9.49403	9.45059	9.46656
ACT74_RS04935	WP_014167885.1	9.52207	7.88486	7.38307	8.32396	15.9376	15.7953	15.8497	15.7918
ACT74_RS04960	WP_005574103.1	6.28421	5.83745	5.58344	6.15083	8.79492	8.78772	8.87942	8.88581
ACT74_RS04965	WP_014167887.1	7.72566	7.29254	7.31865	7.19198	13.2213	13.1897	13.1899	13.1691
ACT74_RS04970	WP_005547952.1	9.05194	8.86346	8.97736	9.20381	8.50737	8.609	8.54332	8.57401
ACT74_RS04985	WP_005540337.1	7.3129	6.82478	6.90662	7.55812	9.78229	9.75954	9.73565	9.73771
ACT74_RS04990	WP_005547953.1	8.48714	8.22365	8.35324	8.19816	14.8785	14.8944	14.9044	14.878
ACT74_RS05010	WP_005567535.1	6.24546	6.44954	6.48623	6.91483	7.60388	7.63417	7.59437	7.61761
ACT74_RS05015	WP_005547958.1	9.34669	9.0695	8.87445	8.85475	8.11377	7.99784	8.1455	8.06576
ACT74_RS05045	WP_005547969.1	7.7707	8.3457	8.3075	8.20258	8.09211	8.17423	8.16871	8.1617
ACT74_RS05050	WP_053330417.1	9.17561	9.38723	9.51985	9.46362	11.9213	11.8955	11.9359	11.9129
ACT74_RS05055	WP_005572525.1	8.18323	7.86919	7.93366	7.73345	10.3601	10.3342	10.3461	10.3068
ACT74_RS05080	WP_005568762.1	7.55395	7.11788	7.07832	7.41804	10.4562	10.3557	10.4505	10.3943
ACT74_RS05090	WP_005568763.1	9.27395	9.51189	9.32503	9.36937	12.8089	12.8306	12.8206	12.7773
ACT74_RS05095	WP_005574082.1	9.01354	8.51806	8.33251	8.37319	9.53236	9.54015	9.63663	9.59289
ACT74_RS05100	WP_005547988.1	7.71507	8.34947	8.27119	8.26666	8.55273	8.61863	8.56828	8.5696
ACT74_RS05105	WP_005568765.1	8.17036	7.99486	7.88999	7.86113	11.5536	11.5248	11.5342	11.5387
ACT74_RS05110	WP_005592759.1	7.45977	7.63596	7.77945	7.59448	10.0367	10.0776	10.0542	10.0039
ACT74_RS05115	WP_005543674.1	9.16137	8.72956	8.57243	8.65026	14.9493	15.0035	14.9757	14.965
ACT74_RS05125	WP_005568772.1	10.7996	9.60709	9.88498	9.9765	12.9813	12.9601	12.9932	12.9434
ACT74_RS05140	WP_005547997.1	7.88226	6.93427	7.67833	8.18629	12.278	12.2155	12.2225	12.2667
ACT74_RS05145	WP_005547999.1	8.139	9.03948	9.12104	8.80228	10.1247	10.1778	10.1793	10.1694
ACT74_RS05150	WP_006710232.1	9.17561	9.27872	9.40105	9.33352	10.7902	10.833	10.894	10.8054
ACT74_RS05155	WP_005543658.1	8.0686	8.01636	8.08697	8.2245	11.5353	11.5328	11.5079	11.5344
ACT74_RS05160	WP_005548005.1	8.18835	8.51639	8.53095	8.61529	7.94438	7.86568	7.91827	7.79571
ACT74_RS05165	WP_012821070.1	8.90118	9.21608	9.30389	9.19607	8.12822	8.19555	8.16257	8.11679
ACT74_RS05170	WP_005567336.1	7.10134	6.76394	6.80493	6.84863	10.5331	10.5218	10.5306	10.5365
ACT74_RS05175	WP_005570334.1	9.3352	9.35946	9.16054	9.06007	12.1629	12.067	12.1516	12.068
ACT74_RS05180	WP_005548017.1	9.18332	9.48215	9.43122	9.1692	14.715	14.7622	14.7085	14.7256
ACT74_RS05185	WP_005590026.1	8.82766	9.09105	9.03704	8.73363	6.60009	6.57568	6.53828	6.57304
ACT74_RS05190	WP_005570330.1	8.20612	8.04222	7.9877	8.76038	7.082	7.14082	7.15618	7.12649
ACT74_RS05200	WP_005567333.1	5.86578	6.2217	6.17299	5.83853	8.07387	8.02514	8.02803	7.98631
ACT74_RS05205	WP_005567332.1	8.0686	8.8857	8.65615	8.43591	9.15785	9.11691	9.18821	9.10005
ACT74_RS05210	WP_014167898.1	10.0832	9.59602	9.71968	9.86859	10.8462	10.8214	10.8633	10.9092
ACT74_RS05215	WP_005567328.1	7.35446	6.7063	6.54598	7.78254	8.62374	8.61029	8.67839	8.69629
ACT74_RS05220	WP_005567326.1	7.71861	7.47272	7.51313	7.95764	10.5997	10.6481	10.5751	10.6112
ACT74_RS05225	WP_005547817.1	7.50558	7.07298	6.82363	7.2867	9.05126	9.04936	9.0927	9.08098
ACT74_RS05230	WP_005547819.1	7.80775	7.67855	7.63877	7.81661	12.0621	12.0915	12.0827	12.1266
ACT74_RS05245	WP_005567320.1	8.80452	8.65992	8.60304	8.57434	9.97106	9.94152	9.93159	9.90665
ACT74_RS05250	WP_025298481.1	8.86329	9.19214	9.11953	8.97858	11.4635	11.4957	11.5396	11.5208
ACT74_RS05265	WP_005567311.1	10.6233	9.38998	9.50603	9.26537	7.55434	7.52323	7.56146	7.50442
ACT74_RS05275	WP_005567309.1	8.85527	9.29053	9.37657	8.7837	10.2204	10.2466	10.2446	10.2475
ACT74_RS05280	WP_014167903.1	8.46201	9.04878	9.03784	8.13553	8.73222	8.59433	8.82721	8.61671
ACT74_RS05285	WP_005567308.1	9.02931	9.49582	9.28108	8.9162	8.93974	9.04889	8.96076	8.95385
ACT74_RS05290	WP_196755595.1	8.89962	9.36039	9.60821	9.12054	11.6557	11.6413	11.682	11.6663
ACT74_RS05295	WP_005567306.1	9.27755	9.35477	9.4054	9.17896	11.4017	11.414	11.5159	11.462
ACT74_RS05300	WP_005567304.1	9.78866	9.77488	9.65541	9.45869	12.6068	12.6336	12.6276	12.6151
ACT74_RS05305	WP_025298484.1	8.77252	8.99444	9.08509	8.68703	9.5336	9.53473	9.59083	9.65568
ACT74_RS05315	WP_005567298.1	8.56984	8.64005	8.60304	8.44589	11.5323	11.5284	11.5566	11.4885
ACT74_RS05320	WP_005567295.1	10.077	10.1286	10.2035	10.0384	11.7394	11.7758	11.8015	11.801
ACT74_RS05325	WP_014167907.1	9.08798	9.49752	9.33027	8.79155	11.7002	11.7123	11.7185	11.6979
ACT74_RS05330	WP_005569397.1	9.86174	9.76856	9.78122	9.5973	13.0753	13.0936	13.1038	13.122
ACT74_RS05335	WP_005567291.1	8.43859	8.64772	8.67891	8.31445	10.6483	10.6699	10.6395	10.6312
ACT74_RS05340	WP_005589401.1	8.30835	8.12373	8.5241	8.51036	9.93819	9.95526	9.9381	9.9164
ACT74_RS05345	WP_005556330.1	7.28451	7.47962	7.46155	7.44194	7.01422	6.89105	6.98936	6.96875
ACT74_RS05365	WP_005556319.1	8.0769	7.97547	7.86494	7.62557	10.5615	10.5745	10.567	10.5656
ACT74_RS05370	WP_005547296.1	5.56897	5.52716	5.43575	5.77262	7.65303	7.5861	7.69167	7.66176
ACT74_RS05375	WP_005556313.1	8.21867	6.46353	6.04503	7.108	7.07704	7.13963	7.11927	6.99594
ACT74_RS05380	WP_005542222.1	7.50967	6.86748	6.52329	7.06654	9.79556	9.84999	9.91597	9.92082
ACT74_RS05390	WP_005556309.1	10.1776	9.54843	9.35554	9.78747	9.66345	9.64115	9.60748	9.60694
ACT74_RS05395	WP_005556307.1	6.88521	7.87704	7.93882	7.76271	10.0074	9.73466	9.94024	9.89982
ACT74_RS05400	WP_005556305.1	5.21506	4.42151	4.33959	5.26987	6.71549	6.66515	6.79087	6.74471
ACT74_RS05405	WP_005565320.1	7.87593	8.03755	7.97939	8.27158	6.51004	6.58707	6.58881	6.49152
ACT74_RS05420	WP_142951951.1	12.9395	12.3749	12.7008	12.6443	11.5548	11.6037	11.547	11.5387
ACT74_RS05430	WP_005569889.1	8.88393	8.50798	8.7134	8.52985	10.6867	10.6131	10.6519	10.5486
ACT74_RS05505	WP_005567260.1	7.87275	7.72862	7.88644	7.80114	11.6744	11.6489	11.6635	11.6126
ACT74_RS05510	WP_005570587.1	8.36593	8.35698	8.56689	8.53395	12.5268	12.556	12.5505	12.5404
ACT74_RS05515	WP_005542495.1	7.3129	8.15853	8.27663	7.00877	11.3257	11.3661	11.3717	11.3924
ACT74_RS05520	WP_061870039.1	9.17947	9.66647	9.91099	9.06413	10.3457	10.5065	10.4623	10.4941
ACT74_RS05525	WP_061869915.1	7.30349	7.49672	7.32128	7.25865	9.27021	9.27793	9.30906	9.22819
ACT74_RS05535	WP_033000485.1	9.73373	10.0909	10.1681	9.77341	13.0099	13.0134	13.0295	13.0018
ACT74_RS05540	WP_005567236.1	10.859	11.2777	11.294	10.8601	14.4942	14.5201	14.5338	14.5284
ACT74_RS05545	WP_005547369.1	9.17818	9.12114	9.17881	8.92649	12.4464	12.4461	12.431	12.4288
ACT74_RS05555	WP_014167915.1	9.00632	9.6118	9.72367	9.30225	9.92453	9.94688	9.94926	9.96352
ACT74_RS05560	WP_005547374.1	5.4883	5.249	5.41618	6.01658	9.69444	9.45777	9.74613	9.67437
ACT74_RS05565	WP_005567231.1	9.19734	9.31001	9.21819	8.89631	13.2453	13.2626	13.2714	13.2975
ACT74_RS05570	WP_005547379.1	8.92895	8.95291	8.89227	8.55775	11.1033	11.1414	11.1639	11.143
ACT74_RS05575	WP_005542482.1	8.40602	8.32287	8.29147	8.13244	10.9742	10.9716	10.9861	10.9269
ACT74_RS05580	WP_005573972.1	9.3352	8.95663	8.94614	8.87614	14.7362	14.7475	14.7865	14.7804
ACT74_RS05585	WP_005547383.1	7.66088	6.93928	6.92058	7.8861	8.32774	8.39827	8.38127	8.37346
ACT74_RS05590	WP_005567230.1	9.64812	9.47699	9.66684	9.86277	14.3915	14.3854	14.3839	14.3771
ACT74_RS05595	WP_025298503.1	6.62336	6.65238	6.46257	6.37643	11.856	11.916	11.9626	12.0244
ACT74_RS05600	WP_061869916.1	8.58544	9.10227	8.84273	8.7979	10.5503	10.4916	10.5322	10.5239
ACT74_RS05605	WP_005540265.1	7.82098	7.84001	7.81724	7.88059	10.663	10.6507	10.6687	10.684
ACT74_RS05610	WP_014167921.1	10.829	11.2683	11.1077	10.9565	11.6064	11.6223	11.5946	11.6277
ACT74_RS05615	WP_005540269.1	7.38151	7.15713	6.85304	7.02551	10.9445	10.9453	10.9653	10.9771
ACT74_RS05620	WP_005567575.1	8.21366	8.01873	8.24785	8.31172	9.94467	9.82821	9.89674	9.90061
ACT74_RS05625	WP_005567578.1	7.71507	7.39824	7.36021	7.65922	9.28655	9.26231	9.27414	9.28641
ACT74_RS05630	WP_005539264.1	8.89336	8.83282	8.41986	8.429	13.3681	13.3474	13.3224	13.2758
ACT74_RS05635	WP_005539270.1	9.21249	9.20156	8.96395	8.98115	7.79722	7.80998	7.88674	7.85486
ACT74_RS05640	WP_005545687.1	7.2701	7.74302	7.76017	7.36246	12.7127	12.7053	12.7066	12.7425
ACT74_RS05645	WP_005592137.1	9.30607	9.84866	9.69147	9.51728	9.32875	9.28359	9.36735	9.24597
ACT74_RS05650	WP_005567581.1	6.28421	6.40676	6.20185	5.83093	9.18907	9.31552	9.18173	9.30628
ACT74_RS05655	WP_005567582.1	8.28227	8.669	8.79712	8.17583	7.23232	7.05262	7.29346	7.17719
ACT74_RS05660	WP_005540120.1	9.42463	9.72351	9.58703	9.78034	12.6611	12.6336	12.6334	12.6222
ACT74_RS05665	WP_005545672.1	12.113	11.8061	12.4124	11.8858	16.0816	16.1844	16.1237	16.1366
ACT74_RS05670	WP_005540114.1	11.7893	11.867	12.3055	11.6922	12.4531	12.5367	12.5582	12.5092
ACT74_RS05675	WP_005540112.1	9.91054	9.67175	9.88542	10.293	12.7616	12.7606	12.7497	12.7401
ACT74_RS05680	WP_061869917.1	8.9607	8.82065	8.76266	9.18046	12.9646	13.0018	12.9677	12.9572
ACT74_RS05690	WP_005594231.1	3.21125	2.61054	2.42604	3.9337	6.15395	5.93297	5.99213	5.89965
ACT74_RS05705	WP_061869919.1	8.7045	8.38663	8.2199	9.03465	11.8807	11.8092	11.8524	11.8415
ACT74_RS05710	WP_005565412.1	6.71838	6.64012	6.67097	7.43569	7.40254	7.37957	7.28811	7.21775
ACT74_RS05715	WP_005567590.1	8.30835	8.14123	8.46818	8.39268	8.96949	8.85028	8.94025	8.88918
ACT74_RS05730	WP_005545663.1	8.12572	7.50688	7.4399	8.09485	6.50543	6.43741	6.42867	6.35478
ACT74_RS05735	WP_005540089.1	6.42089	7.47272	7.22051	7.53492	8.09947	8.12432	8.1074	8.20978
ACT74_RS05750	WP_005567594.1	8.16518	7.49672	7.58719	7.9646	10.836	10.7833	10.8585	10.8356
ACT74_RS05755	WP_014167926.1	8.88708	8.57713	8.19858	8.76637	8.07729	8.12552	8.09825	8.06701
ACT74_RS05760	WP_005588606.1	10.6546	10.7003	10.7754	11.0163	11.8145	11.7987	11.7659	11.806
ACT74_RS05765	WP_061869920.1	7.73268	7.47962	7.40061	7.44692	12.9749	12.9713	12.9317	12.9563
ACT74_RS05770	WP_005540052.1	7.33151	7.4055	7.4399	7.34522	13.7878	13.7787	13.7816	13.7909
ACT74_RS05775	WP_005545646.1	9.51395	9.60787	9.49033	9.29191	13.0596	13.0364	13.0502	13.0106
ACT74_RS05780	WP_005569927.1	9.62377	9.63129	9.71569	9.81301	11.6473	11.6295	11.6602	11.6502
ACT74_RS05785	WP_005567602.1	12.4267	12.1933	12.5012	12.0859	9.31907	9.28157	9.31671	9.29871
ACT74_RS05790	WP_061869921.1	6.66065	7.13108	7.585	6.99863	11.0405	10.9982	11.0963	11.1372
ACT74_RS05810	WP_005570606.1	4.40173	3.8272	3.81992	4.37108	5.68175	5.54477	5.53033	5.15066
ACT74_RS05820	WP_014167930.1	7.06842	6.73541	6.91361	7.11584	10.1125	10.1441	10.1377	10.1925
ACT74_RS05835	WP_014167933.1	4.95177	4.70659	3.96168	4.13227	10.6003	10.5404	10.5869	10.5983
ACT74_RS05840	WP_025298511.1	6.73246	6.20515	6.32766	6.78318	10.121	10.1066	10.1673	10.1445
ACT74_RS05845	WP_005591970.1	6.91638	6.71217	6.82734	7.40403	6.67174	6.70025	6.64435	6.68566
ACT74_RS05870	WP_005569141.1	8.38834	8.71063	8.63408	8.54677	13.6648	13.6614	13.6732	13.6702
ACT74_RS05875	WP_005557907.1	8.71695	9.00643	8.78668	8.53395	13.7425	13.7253	13.7491	13.7248
ACT74_RS05880	WP_005557906.1	8.03207	9.30322	9.525	8.30145	10.7205	10.9176	11.0831	11.0447
ACT74_RS05885	WP_041915502.1	8.79113	9.7537	9.83978	8.71517	9.49403	9.58854	9.63083	9.58418
ACT74_RS05890	WP_005557902.1	9.45785	10.6412	10.896	9.29606	11.1607	11.3202	11.4805	11.4523
ACT74_RS05905	WP_014167942.1	10.04	9.2578	9.10585	9.35156	15.5208	15.4188	15.428	15.4115
ACT74_RS05910	WP_053330411.1	7.00023	6.84094	6.78218	7.19494	8.40249	8.31936	8.44112	8.43387
ACT74_RS05935	WP_014167945.1	9.2175	9.4744	9.44155	9.52142	8.75995	8.84081	8.83494	8.73793
ACT74_RS05970	WP_005544510.1	10.1731	9.70818	9.95362	10.0025	15.575	15.5499	15.5692	15.5622
ACT74_RS05975	WP_005545588.1	11.1776	11.2643	11.2955	11.4915	14.3194	14.3338	14.2855	14.3011
ACT74_RS05980	WP_005545586.1	9.40279	9.46575	9.20684	9.44942	10.8932	10.8564	10.8978	10.9008
ACT74_RS05985	WP_005545585.1	8.22616	8.38112	8.50339	8.30831	11.3385	11.3274	11.317	11.3233
ACT74_RS05990	WP_061869925.1	8.89962	9.00164	8.89404	9.15823	12.2521	12.2215	12.2225	12.2399
ACT74_RS05995	WP_005545583.1	8.53009	8.7077	8.78095	8.80276	11.5127	11.521	11.5424	11.5469
ACT74_RS06005	WP_005542295.1	9.70634	9.59205	9.55103	9.5987	10.7628	10.715	10.8591	10.777
ACT74_RS06010	WP_061869926.1	11.3621	11.1181	11.2506	11.1969	10.8857	10.9598	10.9186	10.9305
ACT74_RS06020	WP_005545577.1	10.4568	10.8331	10.582	10.0701	10.8099	10.8135	10.8715	10.7938
ACT74_RS06025	WP_005545575.1	9.57089	9.52112	9.48798	9.53201	10.5182	10.5249	10.5503	10.5185
ACT74_RS06030	WP_005545573.1	9.14698	9.07975	9.01526	9.16543	10.5934	10.5839	10.6074	10.5853
ACT74_RS06035	WP_005545571.1	9.01929	8.3903	8.47055	8.59972	13.9789	13.9395	14.0652	13.9763
ACT74_RS06040	WP_005567678.1	10.601	10.7963	10.9626	10.8678	11.2602	11.2453	11.2158	11.2354
ACT74_RS06050	WP_005571754.1	9.21249	8.77932	8.72239	8.96258	7.77059	7.80324	7.73246	7.84832
ACT74_RS06055	WP_014167373.1	10.0687	9.85795	9.75468	9.94956	14.7927	14.8065	14.8016	14.7752
ACT74_RS06060	WP_005539902.1	6.04569	6.2299	5.94615	5.75666	8.48203	8.52909	8.61629	8.59519
ACT74_RS06065	WP_014167374.1	6.42956	6.83558	6.65853	6.59634	8.20098	8.10679	8.30087	8.23838
ACT74_RS06070	WP_061869927.1	11.2381	10.6633	10.7551	10.9808	9.27577	9.17333	9.23377	9.1505
ACT74_RS06075	WP_005569178.1	9.07422	8.887	8.45984	8.98373	10.7047	10.6636	10.6187	10.5624
ACT74_RS06080	WP_061869928.1	9.83017	10.0463	10.1644	9.72529	13.6838	13.7967	13.7304	13.7339
ACT74_RS06085	WP_005567670.1	8.38165	8.83147	8.7675	8.99482	10.8261	10.817	10.8498	10.8557
ACT74_RS06090	WP_005539889.1	6.64585	7.62667	7.19489	6.69174	5.44243	5.35089	5.44629	5.18794
ACT74_RS06095	WP_005539888.1	7.3129	7.08207	7.03727	7.01884	9.27698	9.2809	9.26776	9.26967
ACT74_RS06100	WP_005567669.1	4.65925	5.45899	5.26026	5.4543	5.85254	5.96956	5.75965	5.82471
ACT74_RS06105	WP_061869929.1	8.84882	8.95539	8.99148	8.90312	10.9893	11.0184	11.0763	11.0608
ACT74_RS06110	WP_005568275.1	7.00023	6.77519	7.6175	7.44816	7.51546	7.50349	7.78928	7.66878
ACT74_RS06120	WP_061869930.1	8.56984	9.00404	8.92466	8.79155	9.75353	9.85036	9.77293	9.80196
ACT74_RS06125	WP_005539876.1	10.8789	11.26	11.5999	11.5519	14.2877	14.3041	14.2719	14.3014
ACT74_RS06130	WP_005539872.1	9.96	9.19947	9.24131	9.62585	12.6429	12.632	12.6473	12.6404
ACT74_RS06145	WP_005569208.1	9.8079	9.6642	9.5661	9.84071	12.3569	12.3855	12.3813	12.33
ACT74_RS06150	WP_005539843.1	8.0235	7.94838	7.75434	8.1122	11.1181	11.1142	11.1176	11.1169
ACT74_RS06155	WP_005568284.1	10.1292	9.50937	9.988	10.2346	12.7789	12.8041	12.8162	12.7945
ACT74_RS06160	WP_005539833.1	9.08112	9.50599	9.51641	9.10487	10.4075	10.3764	10.3944	10.4319
ACT74_RS06165	WP_005568290.1	8.84558	9.30128	9.453	9.01215	10.181	10.1427	10.143	10.1573
ACT74_RS06170	WP_005539826.1	8.40821	8.09482	8.47174	8.23462	8.36204	8.33451	8.16404	8.20098
ACT74_RS06175	WP_005539824.1	8.10152	8.03989	8.08387	7.68895	8.60103	8.67552	8.59628	8.48344
ACT74_RS06190	WP_005539816.1	5.6153	4.55811	4.36022	5.55461	6.00655	5.84235	5.93982	5.91502
ACT74_RS06200	WP_173540813.1	9.4268	9.46053	9.3645	9.21005	9.12774	9.13537	9.15418	9.15683
ACT74_RS06215	WP_005568297.1	10.9191	10.9863	10.9425	10.9363	14.7687	14.7649	14.7902	14.7685
ACT74_RS06220	WP_014167382.1	8.77592	8.74825	8.568	8.96562	11.6649	11.6526	11.6884	11.6954
ACT74_RS06225	WP_005550389.1	9.34325	9.51357	9.11043	9.1894	14.3714	14.3208	14.3385	14.2128
ACT74_RS06230	WP_005545502.1	9.3375	9.36319	9.00629	9.04906	13.9741	13.927	13.9839	13.9611
ACT74_RS06235	WP_061869931.1	9.93434	9.84332	9.86346	9.67231	13.5348	13.5422	13.5341	13.5199
ACT74_RS06255	WP_005568307.1	8.87603	9.33494	9.19827	8.81582	5.80384	5.72043	5.75965	5.82618
ACT74_RS06260	WP_231098004.1	8.90894	9.16459	8.95125	9.0176	9.40023	9.40321	9.42655	9.42191
ACT74_RS06275	WP_005541070.1	7.6828	6.91913	7.20918	7.60008	11.931	11.9637	11.9054	11.9723
ACT74_RS06280	WP_014167391.1	9.2895	8.60105	8.61275	8.86642	11.2659	11.2971	11.2672	11.2702
ACT74_RS06290	WP_061869932.1	9.29188	9.02423	9.23434	8.97513	12.2283	12.2459	12.251	12.2481
ACT74_RS06295	WP_005548259.1	7.63488	7.62667	7.7268	7.26853	7.0038	7.04756	7.06957	7.03546
ACT74_RS06300	WP_005548261.1	8.66467	7.31199	7.60243	7.90342	12.2455	12.2322	12.2216	12.2652
ACT74_RS06305	WP_005567355.1	9.04632	8.39578	8.36222	8.53044	12.8785	12.8934	12.8919	12.8906
ACT74_RS06310	WP_005548266.1	8.263	7.71699	7.65556	8.06358	11.8376	11.7913	11.8054	11.7642
ACT74_RS06315	WP_061869933.1	8.68473	8.13469	8.25613	8.50141	10.5971	10.6299	10.6742	10.6887
ACT74_RS06320	WP_005567351.1	8.18835	7.70821	7.66388	8.45951	4.38381	4.54693	4.52889	4.46578
ACT74_RS06325	WP_014167393.1	9.23368	8.76104	9.30854	9.41869	14.2944	14.2602	14.2957	14.3031
ACT74_RS06330	WP_061869934.1	8.87126	9.02069	8.82614	8.73566	5.13404	5.11723	5.04287	4.89854
ACT74_RS06335	WP_005548283.1	8.90118	8.8661	8.83262	8.74074	10.4401	10.4307	10.435	10.4351
ACT74_RS06340	WP_061869935.1	10.9845	11.3402	11.304	11.2117	14.5919	14.5951	14.6141	14.5865
ACT74_RS06350	WP_005548289.1	10.1878	9.47268	9.37531	9.8658	10.3864	10.3884	10.4268	10.4427
ACT74_RS06355	WP_005566867.1	10.7294	10.5256	10.5385	10.6523	15.7855	15.7715	15.781	15.7767
ACT74_RS06360	WP_061869936.1	7.51782	7.43063	7.5718	7.39375	4.82353	4.79964	4.90695	4.80565
ACT74_RS06380	WP_005566872.1	8.15476	8.04919	8.38756	8.93271	9.02735	9.116	9.09377	9.14843
ACT74_RS06385	WP_019518420.1	7.07948	7.04536	7.21486	6.86174	9.67252	9.78638	9.72459	9.76263
ACT74_RS06390	WP_005570059.1	9.52915	9.40997	9.16934	9.38373	12.4061	12.4282	12.4098	12.454
ACT74_RS06400	WP_005544066.1	9.44935	9.03948	8.92812	9.00752	12.4724	12.5422	12.4684	12.5195
ACT74_RS06405	WP_005566879.1	6.7739	5.1313	6.12557	6.45021	10.1592	10.2238	10.1932	10.2361
ACT74_RS06415	WP_025298545.1	8.65731	8.83012	8.84913	9.01802	10.5965	10.64	10.6497	10.654
ACT74_RS06420	WP_005547189.1	8.77081	7.53032	7.26495	7.95064	9.55293	9.48142	9.5709	9.53145
ACT74_RS06430	WP_005547192.1	8.18067	8.27014	8.17111	8.14934	9.7232	9.75925	9.72251	9.70393
ACT74_RS06435	WP_005566458.1	7.84062	7.9157	7.79468	7.61011	5.24211	5.15066	5.20395	5.25315
ACT74_RS06445	WP_005547197.1	7.77411	7.59209	7.29741	7.4982	4.85284	5.15066	5.08053	5.18102
ACT74_RS06450	WP_005566462.1	10.9991	10.5507	10.4462	10.7962	15.8971	15.8945	15.8892	15.9027
ACT74_RS06455	WP_014167403.1	9.89106	9.66496	9.61842	9.93811	6.85384	6.80594	6.77105	6.81714
ACT74_RS06460	WP_005547206.1	7.06842	6.71801	6.96839	6.72492	12.419	12.4116	12.4286	12.41
ACT74_RS06465	WP_005547208.1	5.97639	5.89017	5.78	5.40397	8.9876	9.01541	9.04031	9.04476
ACT74_RS06470	WP_005547209.1	8.59511	9.18688	9.29051	8.77134	10.914	10.954	10.9614	10.9714
ACT74_RS06480	WP_005566468.1	9.07974	9.21195	8.94785	8.98073	12.5638	12.5379	12.5517	12.5139
ACT74_RS06490	WP_005547219.1	8.64061	8.74396	8.91162	8.76438	9.71803	9.77876	9.77981	9.80702
ACT74_RS06495	WP_005572843.1	8.13635	8.24202	8.19571	8.25748	11.7154	11.7119	11.7703	11.7614
ACT74_RS06505	WP_005539658.1	9.91209	9.42881	9.54598	10.19	13.3899	13.422	13.4226	13.4133
ACT74_RS06510	WP_061870040.1	9.50884	10.1606	9.84345	9.49521	12.2804	12.2866	12.3033	12.2872
ACT74_RS06515	WP_005570305.1	8.63687	8.65384	8.49874	8.49901	13.51	13.4712	13.5374	13.5458
ACT74_RS06520	WP_005539664.1	7.58919	8.41029	8.06042	7.74462	9.26912	9.24956	9.20237	9.18317
ACT74_RS06525	WP_005539667.1	8.73455	8.99203	8.83077	8.62356	11.3847	11.3587	11.3966	11.4196
ACT74_RS06530	WP_005566475.1	8.17036	8.07901	8.08851	8.04973	11.4789	11.4678	11.489	11.5157
ACT74_RS06535	WP_005589573.1	10.8678	10.87	10.7785	10.8144	12.7546	12.8103	12.7521	12.8103
ACT74_RS06540	WP_005539673.1	11.0425	11.8621	10.6788	8.64376	6.09752	6.1326	5.98685	6.06031
ACT74_RS06545	WP_005539760.1	9.03073	9.06607	9.23365	9.06453	11.2591	11.5962	11.4768	11.6717
ACT74_RS06550	WP_005547242.1	9.4322	9.2964	9.26817	9.11469	12.0843	12.1328	12.1075	12.1139
ACT74_RS06555	WP_005589012.1	9.53016	9.56879	9.60551	9.5613	13.2095	13.2036	13.193	13.1881
ACT74_RS06565	WP_005566829.1	7.97696	8.07901	8.19284	8.56406	11.0673	11.1145	11.088	11.0744
ACT74_RS06570	WP_005547254.1	8.32005	8.17774	8.09468	8.29663	13.3536	13.2843	13.3474	13.3768
ACT74_RS06590	WP_005568596.1	9.60859	9.50684	9.46317	9.71784	13.4967	13.5188	13.5046	13.4886
ACT74_RS06600	WP_005568599.1	6.72544	6.61529	6.72765	6.87289	7.57383	7.5619	7.60819	7.61076
ACT74_RS06625	WP_005547398.1	5.34903	4.23845	4.13929	5.52666	4.86152	4.52889	5.00682	5.15066
ACT74_RS06630	WP_012821116.1	6.64585	5.97071	5.97987	7.08582	7.407	7.23455	7.44214	7.49886
ACT74_RS06635	WP_005547402.1	7.71861	7.73151	7.554	7.81661	12.0982	12.0753	12.0479	12.1023
ACT74_RS06645	WP_005568059.1	7.70081	7.4448	7.48757	7.63105	8.5707	8.56739	8.63834	8.60211
ACT74_RS06650	WP_005547408.1	6.75333	6.93427	6.83104	6.73513	6.83561	6.84803	6.94104	6.84439
ACT74_RS06655	WP_005542796.1	7.57754	7.72572	7.82097	7.95764	9.35293	9.30323	9.3043	9.29845
ACT74_RS06660	WP_061869938.1	8.65177	8.46518	8.23674	8.10749	9.30084	9.21357	9.27631	9.2123
ACT74_RS06665	WP_005547412.1	8.29892	8.30938	8.32597	8.71	9.91943	9.87753	9.88411	9.85543
ACT74_RS06685	WP_005570189.1	8.29892	8.15638	8.14162	8.55832	5.89684	5.83942	5.82026	5.81878
ACT74_RS06695	WP_005568046.1	7.37704	7.72572	7.8811	7.63977	8.27187	8.13331	8.28429	8.29688
ACT74_RS06700	WP_014167414.1	8.9577	8.58675	8.75489	8.67381	14.2846	14.3235	14.3002	14.3175
ACT74_RS06705	WP_005564490.1	9.57382	9.47699	9.2743	9.17896	13.9963	14.0003	13.9989	14.0105
ACT74_RS06710	WP_005568042.1	8.87444	7.72572	8.15939	8.54212	11.5662	11.4066	11.5929	11.6092
ACT74_RS06715	WP_014167415.1	9.5412	9.7537	9.80069	9.6406	9.74183	9.74369	9.80936	9.81923
ACT74_RS06720	WP_014167416.1	7.226	7.17848	7.29473	7.61786	13.2916	13.3631	13.3111	13.3694
ACT74_RS06725	WP_005543723.1	8.02636	8.30356	7.93366	8.10513	6.68484	6.62664	6.77718	6.82972
ACT74_RS06730	WP_005568036.1	8.01777	8.14774	7.60243	7.92678	9.31236	9.29124	9.29951	9.26586
ACT74_RS06735	WP_005568034.1	9.19353	8.85288	8.47529	9.04043	8.39105	8.37725	8.39105	8.37825
ACT74_RS06745	WP_005543712.1	10.215	10.2081	9.9776	9.86161	11.8964	11.8626	11.9357	11.8586
ACT74_RS06750	WP_005568029.1	9.50782	9.61259	9.58265	9.33956	11.4012	11.4507	11.4312	11.426
ACT74_RS06755	WP_005547449.1	9.45361	9.07064	9.07108	9.48254	11.7837	11.7508	11.7465	11.6717
ACT74_RS06760	WP_005547450.1	8.0686	8.42108	8.23674	7.91064	9.99319	10.0055	10.0336	9.93648
ACT74_RS06765	WP_005568025.1	9.23739	9.43591	9.45119	9.16505	11.5092	11.5218	11.5148	11.479
ACT74_RS06775	WP_005540508.1	9.88162	9.89325	9.76051	9.87899	13.6214	13.6268	13.6264	13.6517
ACT74_RS06780	WP_005547457.1	8.80619	7.48305	7.53824	8.10513	12.4829	12.4839	12.4588	12.4761
ACT74_RS06785	WP_005568024.1	6.80754	5.47289	5.70133	6.51804	5.355	5.42302	5.45968	5.53395
ACT74_RS06790	WP_005588266.1	8.93353	8.41749	8.69727	8.67806	12.1664	12.2427	12.2083	12.2431
ACT74_RS06795	WP_005547462.1	8.89336	8.74252	8.9782	8.78714	10.7623	10.8385	10.819	10.7954
ACT74_RS06800	WP_050846138.1	7.75699	7.66045	7.60891	7.31012	11.4472	11.3618	11.2487	11.1931
ACT74_RS06805	WP_005586654.1	7.82756	7.9434	7.56292	7.66457	6.88893	7.04438	6.98936	7.00511
ACT74_RS06815	WP_005568019.1	9.2225	9.93963	9.92361	9.386	11.0602	11.0865	11.0865	11.1008
ACT74_RS06820	WP_005542474.1	9.2509	9.95208	9.89826	9.41996	12.244	12.2651	12.2722	12.2662
ACT74_RS06825	WP_005589329.1	9.79119	9.74585	9.89164	9.64332	13.0993	13.062	13.144	13.0638
ACT74_RS06830	WP_014167419.1	9.32362	9.17737	8.9782	9.29295	13.0295	13.0509	13.0497	13.0461
ACT74_RS06835	WP_005568016.1	6.05692	5.66666	5.52981	5.79622	4.8644	4.95909	4.92085	5.02238
ACT74_RS06840	WP_005586985.1	7.9858	7.39459	7.67009	7.52553	7.6937	7.8178	7.70379	7.66754
ACT74_RS06850	WP_005568013.1	8.17036	8.41749	8.33251	8.24538	13.5836	13.6181	13.5756	13.5946
ACT74_RS06855	WP_005547484.1	10.01	10.456	10.4532	10.2557	14.2553	14.2667	14.3021	14.2974
ACT74_RS06860	WP_005568011.1	9.79287	10.22	10.1053	9.85904	12.9652	12.9877	12.9714	12.9615
ACT74_RS06865	WP_014167425.1	7.99166	8.24202	8.08851	8.16151	11.4221	11.4295	11.4143	11.4378
ACT74_RS06870	WP_005542551.1	8.31304	8.67352	8.52525	8.48576	11.5726	11.5731	11.5807	11.5925
ACT74_RS06875	WP_061869940.1	9.40169	9.25379	9.17663	9.08943	13.7656	13.7708	13.8023	13.7716
ACT74_RS06880	WP_005547493.1	7.7707	7.27282	7.14226	8.00484	6.10971	6.19344	6.06031	6.19344
ACT74_RS06895	WP_061869941.1	7.8341	8.1967	8.24785	8.17283	6.01175	5.97223	6.01694	5.87415
ACT74_RS06900	WP_061869942.1	6.15427	6.16292	6.19613	6.22229	9.36761	9.30562	9.30456	9.2895
ACT74_RS06905	WP_005547504.1	6.91638	6.57077	7.04685	6.79104	6.74158	6.70105	6.78328	6.72661
ACT74_RS06925	WP_005592516.1	9.82935	9.66798	9.65436	9.99745	7.96029	7.85014	7.87892	7.8204
ACT74_RS06930	WP_005564600.1	9.69919	9.74442	9.64336	9.58803	10.6562	10.6125	10.6841	10.5367
ACT74_RS06940	WP_025298073.1	10.2119	10.2596	10.3768	10.5615	11.7893	11.747	11.7971	11.8537
ACT74_RS06945	WP_061869943.1	8.24101	8.48759	8.5524	8.57434	12.1257	12.1514	12.1503	12.1502
ACT74_RS06950	WP_005540477.1	7.97991	7.47272	7.78136	7.99722	7.565	7.58173	7.49515	7.52277
ACT74_RS06955	WP_005547522.1	6.05692	5.82668	5.80279	6.05623	10.0743	10.0217	10.068	10.0324
ACT74_RS06960	WP_005547524.1	6.42089	5.86931	6.23015	5.76864	7.67248	7.64006	7.72217	7.6663
ACT74_RS06965	WP_005547526.1	4.65925	4.60932	4.76792	4.96422	5.91084	5.68338	5.95206	5.89543
ACT74_RS06975	WP_026161177.1	9.94042	10.554	10.0587	9.74286	13.7941	13.7605	13.8198	13.8044
ACT74_RS06980	WP_005547532.1	9.43758	9.87767	9.68892	9.36478	5.96151	5.9987	5.93434	5.92195
ACT74_RS06985	WP_061870041.1	10.9256	11.1332	11.0956	10.893	15.6741	15.6641	15.6753	15.6563
ACT74_RS06990	WP_005547536.1	7.62737	6.25424	6.51871	6.67697	10.0248	10.0416	10.057	10.0599
ACT74_RS06995	WP_005567973.1	7.92885	7.39459	7.76984	8.00484	7.31152	7.44887	7.36997	7.33508
ACT74_RS07000	WP_005586498.1	3.85049	4.17188	5.08543	4.45258	6.02726	6.46709	6.60268	6.48311
ACT74_RS07020	WP_005547548.1	5.58458	5.77154	5.55688	5.91959	7.9737	7.92277	7.91931	7.9532
ACT74_RS07030	WP_005547552.1	5.85294	5.77154	5.46462	5.6952	6.76181	6.59316	6.70508	6.64351
ACT74_RS07035	WP_005547554.1	8.70629	8.00685	7.45437	8.02413	6.85384	7.00511	6.84658	6.99002
ACT74_RS07040	WP_005540708.1	8.91359	7.31585	7.75239	8.83684	11.5311	11.4445	11.4457	11.437
ACT74_RS07045	WP_005540709.1	9.23985	9.35946	9.25446	9.24192	11.312	11.336	11.3345	11.2873
ACT74_RS07050	WP_005540710.1	9.62755	8.61521	8.68301	9.17221	9.87575	9.87842	9.89137	9.88109
ACT74_RS07060	WP_005567957.1	9.21249	10.1606	9.73606	9.34123	9.14503	9.15433	9.15844	9.18159
ACT74_RS07065	WP_014167442.1	7.28451	8.5723	8.14311	7.54192	7.82337	7.90539	7.99587	7.84395
ACT74_RS07070	WP_005567952.1	9.5068	10.4678	10.0232	9.16013	8.96379	8.91581	9.06024	8.99994
ACT74_RS07080	WP_005547572.1	10.0962	11.2515	11.1662	10.2746	11.2139	11.2547	11.2567	11.2395
ACT74_RS07085	WP_061869944.1	10.7853	11.1348	10.9109	10.804	14.2296	14.2979	14.3155	14.3189
ACT74_RS07090	WP_005567947.1	9.47155	9.70891	9.61627	9.11664	13.8843	13.9195	13.8958	13.9199
ACT74_RS07095	WP_005547578.1	8.68834	9.56393	9.23155	8.85053	11.7919	11.6592	11.7505	11.7301
ACT74_RS07105	WP_005567943.1	7.86638	8.14991	7.81538	7.83478	7.46936	7.47078	7.41193	7.4632
ACT74_RS07110	WP_005540730.1	8.92895	9.6949	9.77403	10.1568	8.16871	8.15818	8.18031	8.21515
ACT74_RS07115	WP_005567940.1	7.6828	6.92419	6.85304	7.0922	10.4813	10.5295	10.4728	10.4517
ACT74_RS07120	WP_005567937.1	8.08515	8.22365	7.95586	7.96547	12.3282	12.366	12.3531	12.2886
ACT74_RS07125	WP_005540735.1	9.48409	10.4098	9.63491	9.86835	15.0809	15.0575	15.0843	15.078
ACT74_RS07130	WP_061869945.1	8.34776	8.45472	8.08232	7.9241	10.0045	10.0039	9.99664	9.99105
ACT74_RS07135	WP_005567933.1	9.18075	9.26081	9.06873	8.87198	11.6718	11.6555	11.6301	11.6559
ACT74_RS07140	WP_005540740.1	7.95911	8.08355	8.07298	8.0773	8.18637	8.21148	8.20496	8.2395
ACT74_RS07145	WP_005547599.1	7.10676	7.60791	7.30807	7.13294	10.8609	10.8079	10.8277	10.991
ACT74_RS07160	WP_005567929.1	10.7394	11.2625	11.3643	10.037	11.1225	11.123	11.1943	11.1584
ACT74_RS07170	WP_005567927.1	9.13908	9.74442	9.84711	8.69647	7.18297	7.05262	7.10655	7.16439
ACT74_RS07175	WP_005547610.1	9.92517	10.3555	10.0853	9.83265	7.74697	7.76366	7.80586	7.82817
ACT74_RS07180	WP_005547612.1	4.50376	3.24978	4.01469	3.65253	6.72978	6.67503	6.83927	6.74861
ACT74_RS07195	WP_005567919.1	4.95177	4.17188	4.99597	4.62069	12.4004	12.4354	12.406	12.3895
ACT74_RS07200	WP_005571634.1	5.17438	4.72991	5.32466	4.93616	7.082	7.17661	7.14497	7.02842
ACT74_RS07205	WP_005547622.1	6.88521	6.51814	5.87625	6.25105	7.36743	6.81118	7.3725	7.23955
ACT74_RS07215	WP_005571635.1	9.29188	9.45266	9.42512	9.5676	13.4679	13.4546	13.4686	13.4539
ACT74_RS07235	WP_005547626.1	8.31538	8.62613	8.54566	8.36795	10.7084	10.7183	10.7691	10.7355
ACT74_RS07240	WP_005568831.1	9.44508	9.47181	9.42328	9.22861	11.1027	11.1442	11.174	11.1269
ACT74_RS07250	WP_005570155.1	7.8917	6.02829	6.16715	7.30738	12.9155	12.9081	12.8395	12.7953
ACT74_RS07255	WP_014167445.1	9.93738	10.0014	10.0333	10.0843	11.3405	11.3414	11.3705	11.3465
ACT74_RS07260	WP_061869947.1	8.26784	8.14123	8.41863	8.32057	10.4514	10.5514	10.7428	10.7973
ACT74_RS07265	WP_081107554.1	10.4143	10.3621	10.1201	10.3576	12.8645	12.8028	12.8927	12.8729
ACT74_RS07270	WP_005566858.1	8.14427	7.37253	7.47816	7.78844	8.83586	8.79586	8.85319	8.83586
ACT74_RS07280	WP_005547653.1	7.37255	7.02664	7.11217	6.99693	4.69347	4.80565	4.96179	4.74441
ACT74_RS07290	WP_005543917.1	7.51782	8.01161	7.95417	7.80016	12.3005	12.3386	12.3082	12.3525
ACT74_RS07295	WP_041915509.1	10.3347	10.3204	10.1739	10.2702	12.8975	12.9078	12.9211	12.9029
ACT74_RS07300	WP_005547662.1	9.83589	10.3898	10.2085	10.0438	12.6475	12.6289	12.6453	12.6289
ACT74_RS07305	WP_005547664.1	8.05746	7.79648	7.93366	7.93389	9.24044	9.16868	9.22314	9.19467
ACT74_RS07310	WP_005544448.1	6.697	6.29391	5.7646	6.15996	11.5448	11.481	11.5495	11.4929
[truncated: 438 more rows]

## Sheet: Aa VT1169_BY
The raw abundance values (log2 transformed) of paired datasets with both mRNA (x1, x2, x3, x4) and protein (y1, y2, y3, y4) detected for Aggregatibacter actinomycetemcomitans VT1169_BY
[truncated: 1,443 more rows]

[truncated: 5 more sheets: Pg, Sg, Sa, Si, Pa]
