# Supplementary material for: Conserved cross-domain protein-to-mRNA ratios enable proteome prediction in microbes
Source: mBio. 2025 Jul 24;16(8):e01411-25. doi: 10.1128/mbio.01411-25 (PMC12345168; doi:10.1128/mbio.01411-25)
Supplement: Data set S3 — Protein-to-mRNA ratios for all microbes used in this study [file mbio.01411-25-s0003.xlsx]

## Sheet: Dataset S3
Dataset S3: Protein-to-mRNA ratios (PTRs) for all microbes used in this study
Each tab contains PTRs for a microbe from this study. Only genes in which both mRNA and protein were measured are included.

## Sheet: Aa 624
PTRs for Aggregatibacter actinomycetemcomitans Aa 624.
locustag	entry	PTR	gene	description
ACT75_RS00005	WP_014702198.1	-2.07706	rbbA	ribosome-associated ATPase/putative transporter RbbA
ACT75_RS00025	WP_005543419.1	4.94708	pepN	aminopeptidase N
ACT75_RS00030	WP_005552058.1	2.18478	pyrD	quinone-dependent dihydroorotate dehydrogenase
ACT75_RS00035	WP_005593782.1	5.03815		PHP domain-containing protein
ACT75_RS00040	WP_005538876.1	5.29855	topA	type I DNA topoisomerase
ACT75_RS00045	WP_005538875.1	5.22075		DUF4198 domain-containing protein
ACT75_RS00050	WP_005538874.1	3.21033	uspE	universal stress protein UspE
ACT75_RS00055	WP_005538873.1	1.50383		FNR family transcription factor
ACT75_RS00060	WP_005538871.1	4.55468	ftnA	non-heme ferritin
ACT75_RS00065	WP_005538870.1	6.1662	ftnA	non-heme ferritin
ACT75_RS00070	WP_081110731.1	2.73745		type II secretion system protein GspD
ACT75_RS00075	WP_061866512.1	-0.534364		zonular occludens toxin domain-containing protein
ACT75_RS00085	WP_236759961.1	3.04774		hypothetical protein
ACT75_RS00090	WP_061866514.1	-0.542732		hypothetical protein
ACT75_RS00095	WP_005562624.1	-3.40091		hypothetical protein
ACT75_RS00100	WP_005562620.1	4.80541		DNA-binding protein
ACT75_RS00110	WP_231097947.1	1.47654		hypothetical protein
ACT75_RS00180	WP_014702199.1	4.47036	sbcB	exodeoxyribonuclease I
ACT75_RS00190	WP_005538867.1	5.30914	mukB	chromosome partition protein MukB
ACT75_RS00195	WP_005538866.1	5.47116	mukE	chromosome partition protein MukE
ACT75_RS00200	WP_005593786.1	3.96767		acyl-[ACP]--phospholipid O-acyltransferase
ACT75_RS00205	WP_005538863.1	3.23808	mukF	chromosome partition protein MukF
ACT75_RS00210	WP_005538862.1	0.332113		serine hydrolase
ACT75_RS00215	WP_005538861.1	2.82404		hypothetical protein
ACT75_RS00220	WP_005538860.1	4.37346	rplY	50S ribosomal protein L25
ACT75_RS00225	WP_061866515.1	-0.218231		DedA family protein
ACT75_RS00230	WP_005538858.1	4.03536		glycogen/starch/alpha-glucan phosphorylase
ACT75_RS00235	WP_005551113.1	2.48515	glgA	glycogen synthase GlgA
ACT75_RS00240	WP_005538828.1	2.68509	glgC	glucose-1-phosphate adenylyltransferase
ACT75_RS00245	WP_005538830.1	-1.0905	glgX	glycogen debranching protein GlgX
ACT75_RS00250	WP_005538832.1	-1.2309	glgB	1,4-alpha-glucan branching protein GlgB
ACT75_RS00280	WP_005538140.1	4.45716		ABC transporter ATP-binding protein
ACT75_RS00290	WP_005556438.1	-1.28222		addiction module antidote protein
ACT75_RS00295	WP_005538151.1	3.60265		anti-phage deoxyguanosine triphosphatase
ACT75_RS00340	WP_005542135.1	1.7314		virulence protein RhuM/Fic/DOC family protein
ACT75_RS00345	WP_005542137.1	5.65971	pepE	dipeptidase PepE
ACT75_RS00350	WP_005542139.1	4.50004	thiI	tRNA uracil 4-sulfurtransferase ThiI
ACT75_RS00355	WP_005542140.1	1.82461		NapC/NirT family cytochrome c
ACT75_RS00360	WP_005542142.1	3.49204	torA	trimethylamine-N-oxide reductase TorA
ACT75_RS00365	WP_005542144.1	3.87246		MmcQ/YjbR family DNA-binding protein
ACT75_RS00385	WP_005551624.1	1.78103	truA	tRNA pseudouridine(38-40) synthase TruA
ACT75_RS00390	WP_005542159.1	5.39272	rpsI	30S ribosomal protein S9
ACT75_RS00395	WP_005542161.1	5.17888	rplM	50S ribosomal protein L13
ACT75_RS00400	WP_005551622.1	5.97409		class I SAM-dependent methyltransferase
ACT75_RS00405	WP_005594107.1	2.30202	recD	exodeoxyribonuclease V subunit alpha
ACT75_RS00410	WP_005551615.1	-1.23754	recB	exodeoxyribonuclease V subunit beta
ACT75_RS00415	WP_005551614.1	-2.96867		DsrE family protein
ACT75_RS00425	WP_005548745.1	1.99982	fabA	bifunctional 3-hydroxydecanoyl-ACP dehydratase/trans-2-decenoyl-ACP isomerase
ACT75_RS00430	WP_005542113.1	3.08439		Lon protease family protein
ACT75_RS00435	WP_005551610.1	3.57165	matP	macrodomain Ter protein MatP
ACT75_RS00440	WP_005551608.1	2.66864	cspD	cold shock domain-containing protein CspD
ACT75_RS00445	WP_005565219.1	5.6459		YoaH family protein
ACT75_RS00450	WP_005542108.1	2.11876	truC	tRNA pseudouridine(65) synthase TruC
ACT75_RS00460	WP_032997062.1	3.00414		Zn-ribbon-containing protein
ACT75_RS00465	WP_005551600.1	4.38993	queF	NADPH-dependent 7-cyano-7-deazaguanine reductase QueF
ACT75_RS00485	WP_005594724.1	7.2097		transposase
ACT75_RS00490	WP_144419726.1	-1.63221		IS3 family transposase
ACT75_RS00500	WP_005544426.1	5.01668		ABC transporter substrate-binding protein
ACT75_RS00505	WP_005551543.1	-2.24577		ABC transporter ATP-binding protein
ACT75_RS00510	WP_005544430.1	-1.55155		iron ABC transporter permease
ACT75_RS00525	WP_005553373.1	3.62201	ftsH	ATP-dependent zinc metalloprotease FtsH
ACT75_RS00530	WP_005543110.1	0.798191	rlmE	23S rRNA (uridine(2552)-2'-O)-methyltransferase RlmE
ACT75_RS00535	WP_032997165.1	1.53346	purU	formyltetrahydrofolate deformylase
ACT75_RS00540	WP_005543107.1	5.12048		H-NS family nucleoid-associated regulatory protein
ACT75_RS00545	WP_005543104.1	-1.2356		Na+/H+ antiporter NhaC family protein
ACT75_RS00550	WP_236759963.1	-3.75093		uncharacterized gene
ACT75_RS00560	WP_005543098.1	3.3307		RidA family protein
ACT75_RS00565	WP_005543095.1	-4.81121		hypothetical protein
ACT75_RS00570	WP_014167878.1	-6.51186		glycosyltransferase family 2 protein
ACT75_RS00575	WP_005543092.1	-3.92783		endonuclease/exonuclease/phosphatase family protein
ACT75_RS00580	WP_005594929.1	4.35384	dnaX	DNA polymerase III subunit gamma/tau
ACT75_RS00585	WP_005543085.1	3.51938	apt	adenine phosphoribosyltransferase
ACT75_RS00590	WP_005543083.1	2.48742	lpxM	lauroyl-Kdo(2)-lipid IV(A) myristoyltransferase
ACT75_RS00600	WP_014702216.1	0.126401	mepA	penicillin-insensitive murein endopeptidase
ACT75_RS00605	WP_005549113.1	3.08407	aroC	chorismate synthase
ACT75_RS00610	WP_005553588.1	2.83035	mscK	mechanosensitive channel MscK
ACT75_RS00615	WP_005540887.1	0.919908	menE	o-succinylbenzoate--CoA ligase
ACT75_RS00620	WP_005540884.1	3.82266	seqA	replication initiation negative regulator SeqA
ACT75_RS00625	WP_005540882.1	4.73331		alpha/beta fold hydrolase
ACT75_RS00630	WP_005540880.1	-1.00556	fldA	flavodoxin FldA
ACT75_RS00635	WP_005540878.1	5.94741	fur	ferric iron uptake transcriptional regulator
ACT75_RS00640	WP_005540874.1	5.89822	gyrA	DNA topoisomerase (ATP-hydrolyzing) subunit A
ACT75_RS00650	WP_005540870.1	-0.291346	yciH	stress response translation initiation inhibitor YciH
ACT75_RS00655	WP_005540868.1	5.36681	pyrF	orotidine-5'-phosphate decarboxylase
ACT75_RS00660	WP_005540866.1	1.56401	lapB	lipopolysaccharide assembly protein LapB
ACT75_RS00665	WP_005540864.1	2.86542		LapA family protein
ACT75_RS00670	WP_005540862.1	3.93956		integration host factor subunit beta
ACT75_RS00675	WP_005540860.1	4.97216	rpsA	30S ribosomal protein S1
ACT75_RS00680	WP_179287356.1	4.96771	cmk	(d)CMP kinase
ACT75_RS00685	WP_005540856.1	2.37302		DUF535 family protein
ACT75_RS00710	WP_005540847.1	4.27687		LysR family transcriptional regulator
ACT75_RS00715	WP_005540846.1	5.61379	metE	5-methyltetrahydropteroyltriglutamate--homocysteine S-methyltransferase
ACT75_RS00725	WP_005554013.1	-1.00221	cas1c	type I-C CRISPR-associated endonuclease Cas1c
ACT75_RS00740	WP_005540837.1	6.14218	cas7c	type I-C CRISPR-associated protein Cas7/Csd2
ACT75_RS00745	WP_061866518.1	3.30902	cas8c	type I-C CRISPR-associated protein Cas8c/Csd1
ACT75_RS00750	WP_005540833.1	3.06436	cas5c	type I-C CRISPR-associated protein Cas5c
ACT75_RS00755	WP_005555124.1	-1.82145		CRISPR-associated helicase/endonuclease Cas3
ACT75_RS00760	WP_005594956.1	-0.0137799	glnE	bifunctional [glutamate--ammonia ligase]-adenylyl-L-tyrosine phosphorylase/[glutamate--ammonia-ligase] adenylyltransferase
ACT75_RS00765	WP_005540827.1	4.03084		helix-turn-helix transcriptional regulator
ACT75_RS00770	WP_005552065.1	0.953297		type II toxin-antitoxin system RelE/ParE family toxin
ACT75_RS00775	WP_005540820.1	4.53667	prfC	peptide chain release factor 3
ACT75_RS00780	WP_005594959.1	0.804193		NAD-dependent epimerase/dehydratase family protein
ACT75_RS00785	WP_005540817.1	6.56091	argG	argininosuccinate synthase
ACT75_RS00795	WP_005540812.1	7.26523	ggt	gamma-glutamyltransferase
ACT75_RS00815	WP_005565871.1	5.75478		NirD/YgiW/YdeI family stress tolerance protein
ACT75_RS00820	WP_005552365.1	3.52156	fdhE	formate dehydrogenase accessory protein FdhE
ACT75_RS00825	WP_005543985.1	5.68496	cpdB	2',3'-cyclic-nucleotide 2'-phosphodiesterase
ACT75_RS00830	WP_005543986.1	5.7638		siderophore ABC transporter substrate-binding protein
ACT75_RS00845	WP_005543992.1	5.06791		ATP-binding cassette domain-containing protein
ACT75_RS00850	WP_230456990.1	1.12707	mepM	murein DD-endopeptidase MepM
ACT75_RS00855	WP_005543995.1	1.08145	znuC	zinc ABC transporter ATP-binding protein ZnuC
ACT75_RS00870	WP_005544001.1	4.91802	nth	endonuclease III
ACT75_RS00875	WP_005544007.1	1.25456		electron transport complex subunit E
ACT75_RS00880	WP_005544008.1	2.32897	rsxG	electron transport complex subunit RsxG
ACT75_RS00890	WP_061866520.1	3.6205	rsxC	electron transport complex subunit RsxC
ACT75_RS00895	WP_005550827.1	2.88788	rsxB	electron transport complex subunit RsxB
ACT75_RS00910	WP_005538242.1	5.50225	argR	transcriptional regulator ArgR
ACT75_RS00915	WP_005552198.1	6.24648	mdh	malate dehydrogenase
ACT75_RS00920	WP_005538250.1	1.44788		hypothetical protein
ACT75_RS00925	WP_005538251.1	5.08593		branched-chain amino acid aminotransferase
ACT75_RS00930	WP_005538253.1	3.04643		transcriptional regulator GcvA
ACT75_RS00935	WP_005594477.1	-0.910488	rlmM	23S rRNA (cytidine(2498)-2'-O)-methyltransferase RlmM
ACT75_RS00940	WP_005538258.1	3.18561	nrdR	transcriptional regulator NrdR
ACT75_RS00945	WP_005549736.1	2.64725	ribD	bifunctional diaminohydroxyphosphoribosylaminopyrimidine deaminase/5-amino-6-(5-phosphoribosylamino)uracil reductase RibD
ACT75_RS00950	WP_005538261.1	1.40227	degS	outer membrane-stress sensor serine endopeptidase DegS
ACT75_RS00955	WP_005538263.1	-0.280656	yfbR	5'-deoxynucleotidase
ACT75_RS00965	WP_005538269.1	5.84388		TOBE domain-containing protein
ACT75_RS00970	WP_005538271.1	5.99882	modA	molybdate ABC transporter substrate-binding protein
ACT75_RS00975	WP_005538273.1	0.908844	modB	molybdate ABC transporter permease subunit
ACT75_RS00980	WP_005538275.1	1.17331	modC	molybdenum ABC transporter ATP-binding protein ModC
ACT75_RS00985	WP_005538277.1	4.00323		leucyl aminopeptidase
ACT75_RS00990	WP_005551566.1	1.48389	lptF	LPS export ABC transporter permease LptF
ACT75_RS00995	WP_005538282.1	2.85807	lptG	LPS export ABC transporter permease LptG
ACT75_RS01000	WP_014702227.1	5.11759	metF	methylenetetrahydrofolate reductase
ACT75_RS01005	WP_005538287.1	4.79269		shikimate 5-dehydrogenase
ACT75_RS01015	WP_005538293.1	-0.680856		hypothetical protein
ACT75_RS01025	WP_005553783.1	1.57091		hypothetical protein
ACT75_RS01030	WP_005538298.1	3.37126		hypothetical protein
ACT75_RS01035	WP_005538301.1	2.65998	hypE	hydrogenase expression/formation protein HypE
ACT75_RS01040	WP_005538303.1	-5.4199	hypD	hydrogenase formation protein HypD
ACT75_RS01045	WP_005538307.1	2.52759	hypB	hydrogenase nickel incorporation protein HypB
ACT75_RS01050	WP_005538309.1	-0.240828		energy-coupling factor ABC transporter ATP-binding protein
ACT75_RS01065	WP_005538315.1	2.2736		hypothetical protein
ACT75_RS01070	WP_005538320.1	5.43363		DUF4198 domain-containing protein
ACT75_RS01075	WP_005538322.1	3.71222		5'-methylthioadenosine/adenosylhomocysteine nucleosidase
ACT75_RS01080	WP_005538324.1	-1.49393		thiol:disulfide interchange protein DsbA/DsbL
ACT75_RS01085	WP_005538326.1	1.87543	recJ	single-stranded-DNA-specific exonuclease RecJ
ACT75_RS01090	WP_005538329.1	6.92178	dsbC	bifunctional protein-disulfide isomerase/oxidoreductase DsbC
ACT75_RS01095	WP_180267040.1	3.93707	prfB	peptide chain release factor 2
ACT75_RS01100	WP_005550226.1	6.26406	lysS	lysine--tRNA ligase
ACT75_RS01115	WP_005538545.1	0.831702		MFS transporter
ACT75_RS01120	WP_005538543.1	-1.28005		inositol monophosphatase
ACT75_RS01125	WP_005538541.1	5.95996	iolB	5-deoxy-glucuronate isomerase
ACT75_RS01130	WP_041160746.1	2.39418		DUF6396 domain-containing protein
ACT75_RS01140	WP_041160747.1	-2.73494		phospholipase
ACT75_RS01145	WP_014702257.1	-1.75296	tssI	type VI secretion system tip protein TssI/VgrG
ACT75_RS01150	WP_005542401.1	2.17518	cra	catabolite repressor/activator
ACT75_RS01155	WP_005542400.1	0.532799		ElyC/SanA/YdcF family protein
ACT75_RS01160	WP_005542399.1	-0.379113		homoserine O-acetyltransferase
ACT75_RS01165	WP_005542398.1	4.03524	purR	HTH-type transcriptional repressor PurR
ACT75_RS01170	WP_005563125.1	2.96744		HI1450 family dsDNA-mimic protein
ACT75_RS01175	WP_005542395.1	7.00007	dapD	2,3,4,5-tetrahydropyridine-2,6-dicarboxylate N-succinyltransferase
ACT75_RS01180	WP_005542394.1	3.92625	cysB	HTH-type transcriptional regulator CysB
ACT75_RS01185	WP_005542392.1	2.3126	rluB	23S rRNA pseudouridine(2605) synthase RluB
ACT75_RS01190	WP_005542390.1	1.70443		L-threonylcarbamoyladenylate synthase
ACT75_RS01195	WP_005542389.1	-1.48793	tyrA	bifunctional chorismate mutase/prephenate dehydrogenase
ACT75_RS01200	WP_005542388.1	3.5562	sppA	signal peptide peptidase SppA
ACT75_RS01205	WP_005542387.1	6.08997		NAD(P)H nitroreductase
ACT75_RS01210	WP_032997085.1	5.23156	lpdA	dihydrolipoyl dehydrogenase
ACT75_RS01215	WP_032997086.1	4.82886	aceF	pyruvate dehydrogenase complex dihydrolipoyllysine-residue acetyltransferase
ACT75_RS01220	WP_005542382.1	4.80916	aceE	pyruvate dehydrogenase (acetyl-transferring), homodimeric type
ACT75_RS01225	WP_032997084.1	-0.660175	tehB	SAM-dependent methyltransferase TehB
ACT75_RS01230	WP_005542379.1	2.01649	malT	HTH-type transcriptional regulator MalT
ACT75_RS01235	WP_061866521.1	7.07861	malP	maltodextrin phosphorylase
ACT75_RS01240	WP_005542377.1	4.19111	malQ	4-alpha-glucanotransferase
ACT75_RS01250	WP_005542372.1	2.36084	yfbV	terminus macrodomain insulation protein YfbV
ACT75_RS01255	WP_005542371.1	6.1834		acetate kinase
ACT75_RS01260	WP_005542370.1	6.05212	pta	phosphate acetyltransferase
ACT75_RS01270	WP_005550118.1	0.206117	folK	2-amino-4-hydroxy-6-hydroxymethyldihydropteridine diphosphokinase
ACT75_RS01275	WP_005553345.1	5.16546	pcnB	polynucleotide adenylyltransferase PcnB
ACT75_RS01280	WP_005542366.1	5.79306	dksA	RNA polymerase-binding protein DksA
ACT75_RS01290	WP_005542364.1	3.71669	msbA	lipid A ABC transporter ATP-binding protein/permease MsbA
ACT75_RS01295	WP_005542363.1	0.990855	lpxK	tetraacyldisaccharide 4'-kinase
ACT75_RS01300	WP_005542362.1	5.17969		Trm112 family protein
ACT75_RS01305	WP_005542361.1	5.96257	kdsB	3-deoxy-manno-octulosonate cytidylyltransferase
ACT75_RS01310	WP_005542359.1	3.07554	uvrC	excinuclease ABC subunit UvrC
ACT75_RS01315	WP_005542358.1	6.23763		extracellular solute-binding protein
ACT75_RS01330	WP_005543822.1	5.52268		ABC transporter ATP-binding protein
ACT75_RS01335	WP_071805317.1	3.73774	selD	selenide, water dikinase SelD
ACT75_RS01340	WP_005543814.1	4.67223		Fic family protein
ACT75_RS01350	WP_005543806.1	2.511	pntB	Re/Si-specific NAD(P)(+) transhydrogenase subunit beta
ACT75_RS01355	WP_005552038.1	4.62413	pntA	Re/Si-specific NAD(P)(+) transhydrogenase subunit alpha
ACT75_RS01360	WP_005565665.1	6.77768	sfsA	DNA/RNA nuclease SfsA
ACT75_RS01365	WP_005543797.1	5.53181	tyrS	tyrosine--tRNA ligase
ACT75_RS01370	WP_005594350.1	-0.281043		histidine phosphatase family protein
ACT75_RS01375	WP_005543791.1	1.05355	truB	tRNA pseudouridine(55) synthase TruB
ACT75_RS01380	WP_005543789.1	5.87921	rbfA	30S ribosome-binding factor RbfA
ACT75_RS01390	WP_005543783.1	4.62894	infB	translation initiation factor IF-2
ACT75_RS01395	WP_005543782.1	7.00883	nusA	transcription termination factor NusA
ACT75_RS01400	WP_005543779.1	4.88928	rimP	ribosome maturation factor RimP
ACT75_RS01470	WP_005538677.1	-0.642429	wecA	UDP-N-acetylglucosamine--undecaprenyl-phosphate N-acetylglucosaminephosphotransferase
ACT75_RS01475	WP_005554359.1	4.63453	hemL	glutamate-1-semialdehyde 2,1-aminomutase
ACT75_RS01480	WP_005538685.1	0.518816	glnD	bifunctional uridylyltransferase/uridylyl-removing protein GlnD
ACT75_RS01485	WP_005538687.1	3.80257	map	type I methionyl aminopeptidase
ACT75_RS01490	WP_005538694.1	1.28407	erpA	iron-sulfur cluster insertion protein ErpA
ACT75_RS01500	WP_005538698.1	2.30587	mrcB	penicillin-binding protein 1B
ACT75_RS01505	WP_005538700.1	1.85324		FTR1 family protein
ACT75_RS01510	WP_005538703.1	4.68009		iron transporter
ACT75_RS01515	WP_005538705.1	1.07905		Fe-S-containing protein
ACT75_RS01520	WP_005550633.1	-0.194807		ABC transporter permease
ACT75_RS01530	WP_005538718.1	4.75853		ABC transporter ATP-binding protein
ACT75_RS01535	WP_005538720.1	1.00393		TlpA disulfide reductase family protein
ACT75_RS01545	WP_005550641.1	5.04836		HAD family phosphatase
ACT75_RS01550	WP_005538728.1	-0.0946346		ParA family protein
ACT75_RS01555	WP_014702270.1	3.69736	hrpA	ATP-dependent RNA helicase HrpA
ACT75_RS01570	WP_005538743.1	5.60429	grxD	Grx4 family monothiol glutaredoxin
ACT75_RS01575	WP_005538744.1	0.46919	ompA	porin OmpA
ACT75_RS01580	WP_005538747.1	1.25677		FAD-binding and (Fe-S)-binding domain-containing protein
ACT75_RS01585	WP_005538749.1	2.1798		hotdog fold thioesterase
ACT75_RS01590	WP_005538750.1	0.546827	hemH	ferrochelatase
ACT75_RS01595	WP_005538751.1	5.04009	tpx	thiol peroxidase
ACT75_RS01600	WP_005538752.1	3.28657	nagA	N-acetylglucosamine-6-phosphate deacetylase
ACT75_RS01605	WP_005538754.1	4.0644	nagB	glucosamine-6-phosphate deaminase
ACT75_RS01610	WP_005538755.1	5.51553	nanA	N-acetylneuraminate lyase
ACT75_RS01615	WP_005538756.1	2.49337		MurR/RpiR family transcriptional regulator
ACT75_RS01620	WP_061866596.1	1.0342		N-acetylmannosamine kinase
ACT75_RS01625	WP_005538760.1	5.55081		N-acetylmannosamine-6-phosphate 2-epimerase
ACT75_RS01630	WP_005538762.1	6.39854		sialic acid TRAP transporter substrate-binding protein SiaP
ACT75_RS01635	WP_005538764.1	1.22356		TRAP transporter large permease subunit
ACT75_RS01640	WP_005538766.1	4.61025		N-acetylneuraminate epimerase
ACT75_RS01645	WP_005538768.1	3.09913	nagE	N-acetylglucosamine-specific PTS transporter subunit IIBC
ACT75_RS01670	WP_005542080.1	1.73929		glycoside hydrolase family 19 protein
ACT75_RS01735	WP_005542066.1	3.37774		ROK family transcriptional regulator
ACT75_RS01740	WP_005542063.1	2.91716	hemA	glutamyl-tRNA reductase
ACT75_RS01745	WP_005542061.1	0.566063	gloB	hydroxyacylglutathione hydrolase
ACT75_RS01750	WP_005542060.1	-1.44276		methyltransferase domain-containing protein
ACT75_RS01760	WP_005540212.1	4.35522		YegP family protein
ACT75_RS01765	WP_061866523.1	5.47407	manA	mannose-6-phosphate isomerase, class I
ACT75_RS01770	WP_005540205.1	4.77378	ycaO	30S ribosomal protein S12 methylthiotransferase accessory factor YcaO
ACT75_RS01775	WP_005540203.1	6.04187		DUF1043 family protein
ACT75_RS01780	WP_005540201.1	5.87268		Do family serine endopeptidase
ACT75_RS01785	WP_005540199.1	4.41654	ompA	porin OmpA
ACT75_RS01790	WP_005540197.1	4.12756	uvrB	excinuclease ABC subunit UvrB
ACT75_RS01800	WP_005551275.1	-2.25213	zevB	zinc transporter permease subunit ZevB
ACT75_RS01805	WP_269194748.1	1.44531	zevA	zinc transporter binding subunit ZevA
ACT75_RS01810	WP_005594265.1	3.66067	ettA	energy-dependent translational throttle protein EttA
ACT75_RS01815	WP_005540188.1	5.78922		YadA C-terminal domain-containing protein
ACT75_RS01820	WP_005540185.1	3.23042	parE	DNA topoisomerase IV subunit B
ACT75_RS01825	WP_005540183.1	5.28277	parC	DNA topoisomerase IV subunit A
ACT75_RS01830	WP_005540181.1	3.60365		glutathione binding-like protein
ACT75_RS01835	WP_005540177.1	4.77999		OmpA family protein
ACT75_RS01840	WP_005540174.1	4.79369	sohB	protease SohB
ACT75_RS01845	WP_005540172.1	6.15692		NAD(P)H-dependent oxidoreductase
ACT75_RS01850	WP_005540170.1	2.28786		NAD(P)/FAD-dependent oxidoreductase
ACT75_RS01855	WP_005540167.1	7.05834		glycerol-3-phosphate dehydrogenase/oxidase
ACT75_RS01860	WP_005551816.1	4.82554	rsmI	16S rRNA (cytidine(1402)-2'-O)-methyltransferase
ACT75_RS01865	WP_005540161.1	5.19338		penicillin-binding protein activator
ACT75_RS01870	WP_005540160.1	0.982996		YraN family protein
ACT75_RS01875	WP_005540158.1	1.21858		SIS domain-containing protein
ACT75_RS01880	WP_005540156.1	7.37574	dolP	division/outer membrane stress-associated lipid-binding lipoprotein
ACT75_RS01885	WP_005551814.1	3.79004	can	carbonate dehydratase
ACT75_RS01890	WP_005551812.1	5.33615	msrB	peptide-methionine (R)-S-oxide reductase MsrB
ACT75_RS01895	WP_005546457.1	-1.82408		cytochrome c biogenesis protein CcdA
ACT75_RS01900	WP_005552667.1	5.97018		redoxin family protein
ACT75_RS01910	WP_005544187.1	1.52674		hypothetical protein
ACT75_RS01920	WP_005552670.1	6.04551		hypothetical protein
ACT75_RS01925	WP_061866524.1	0.263985	dcuC	anaerobic C4-dicarboxylate transporter DcuC
ACT75_RS01930	WP_005539223.1	5.08393		type II toxin-antitoxin system RelB/DinJ family antitoxin
ACT75_RS01935	WP_005539226.1	3.46719		type II toxin-antitoxin system mRNA interferase toxin, RelE/StbE family
ACT75_RS01940	WP_005539229.1	2.67035	guaA	glutamine-hydrolyzing GMP synthase
ACT75_RS01945	WP_005539231.1	2.88795		hypothetical protein
ACT75_RS01950	WP_005539234.1	2.95231	uraH	hydroxyisourate hydrolase
ACT75_RS01955	WP_005539236.1	4.60022	accA	acetyl-CoA carboxylase carboxyl transferase subunit alpha
ACT75_RS01960	WP_005539240.1	4.69003	pdxY	pyridoxal kinase PdxY
ACT75_RS01965	WP_005551875.1	3.50059	tilS	tRNA lysidine(34) synthetase TilS
ACT75_RS01970	WP_005539244.1	-2.69937		NCS2 family permease
ACT75_RS01975	WP_005539248.1	3.45386		DUF805 domain-containing protein
ACT75_RS01980	WP_005539250.1	5.6193	galE	UDP-glucose 4-epimerase GalE
ACT75_RS01985	WP_005539253.1	2.25619	hypA	hydrogenase maturation nickel metallochaperone HypA
ACT75_RS01990	WP_005539255.1	-4.21317		MFS transporter
ACT75_RS01995	WP_005539257.1	5.88846	adk	adenylate kinase
ACT75_RS02005	WP_005539260.1	2.80629	radA	DNA repair protein RadA
ACT75_RS02010	WP_005539261.1	4.67667		CYTH domain-containing protein
ACT75_RS02015	WP_005539264.1	5.27322		TIGR00153 family protein
ACT75_RS02025	WP_005539272.1	5.10659		TIGR04211 family SH3 domain-containing protein
ACT75_RS02030	WP_005552685.1	-0.512442		multifunctional CCA addition/repair protein
ACT75_RS02035	WP_005540124.1	4.32181	lolB	lipoprotein insertase outer membrane protein LolB
ACT75_RS02040	WP_005540122.1	1.44456	ispE	4-(cytidine 5'-diphospho)-2-C-methyl-D-erythritol kinase
ACT75_RS02045	WP_005540120.1	3.51796		ribose-phosphate pyrophosphokinase
ACT75_RS02050	WP_005540116.1	2.75305	lldD	FMN-dependent L-lactate dehydrogenase LldD
ACT75_RS02055	WP_005540114.1	-0.736104		L-lactate permease
ACT75_RS02060	WP_005540112.1	6.2409		DUF496 family protein
ACT75_RS02065	WP_005567583.1	5.94497	serC	3-phosphoserine/phosphohydroxythreonine transaminase
ACT75_RS02070	WP_230456981.1	1.5337	hisC	uncharacterized gene
ACT75_RS02075	WP_005594231.1	7.08588		hypothetical protein
ACT75_RS02080	WP_061866525.1	-2.91635		cation transporter
ACT75_RS02090	WP_005594223.1	3.95929	aroA	3-phosphoshikimate 1-carboxyvinyltransferase
ACT75_RS02095	WP_005540098.1	2.90803	rnhA	ribonuclease HI
ACT75_RS02100	WP_005540094.1	2.65723	dnaQ	DNA polymerase III subunit epsilon
ACT75_RS02115	WP_005540091.1	2.74562		hypothetical protein
ACT75_RS02120	WP_005540089.1	2.83725		type II toxin-antitoxin system RelE/ParE family toxin
ACT75_RS02125	WP_005540087.1	4.33013		cupin domain-containing protein
ACT75_RS02135	WP_005540081.1	6.72181	yegQ	tRNA 5-hydroxyuridine modification protein YegQ
ACT75_RS02150	WP_005540072.1	-0.438887		hypothetical protein
ACT75_RS02160	WP_005540068.1	2.09769		Fic family protein
ACT75_RS02175	WP_005540061.1	3.81649	queA	tRNA preQ1(34) S-adenosylmethionine ribosyltransferase-isomerase QueA
ACT75_RS02180	WP_005540058.1	2.87962		histidinol-phosphate transaminase
ACT75_RS02185	WP_005540054.1	6.39541	tgt	tRNA guanosine(34) transglycosylase Tgt
ACT75_RS02190	WP_005540052.1	6.31898	yajC	preprotein translocase subunit YajC
ACT75_RS02195	WP_005540050.1	5.1671	secD	protein translocase subunit SecD
ACT75_RS02200	WP_005540048.1	2.41982	secF	protein translocase subunit SecF
ACT75_RS02205	WP_014702294.1	3.04528		TonB-dependent receptor
ACT75_RS02210	WP_061866526.1	6.01481	adhE	bifunctional acetaldehyde-CoA/alcohol dehydrogenase
ACT75_RS02220	WP_005594208.1	0.29578		sugar ABC transporter ATP-binding protein
ACT75_RS02225	WP_005540035.1	-1.30942		sugar ABC transporter substrate-binding protein
ACT75_RS02230	WP_005540033.1	5.38713		substrate-binding domain-containing protein
ACT75_RS02235	WP_005540031.1	2.2302		Gfo/Idh/MocA family oxidoreductase
ACT75_RS02240	WP_005540029.1	4.87939		CoA-acylating methylmalonate-semialdehyde dehydrogenase
ACT75_RS02245	WP_005540027.1	1.6227	csy1	type I-F CRISPR-associated protein Csy1
ACT75_RS02250	WP_005540023.1	3.44301	csy2	type I-F CRISPR-associated protein Csy2
ACT75_RS02255	WP_005540021.1	4.7958	csy3	type I-F CRISPR-associated protein Csy3
ACT75_RS02260	WP_005540019.1	2.03568	cas6f	type I-F CRISPR-associated endoribonuclease Cas6/Csy4
ACT75_RS02265	WP_005540017.1	-3.64864	cas3f	type I-F CRISPR-associated helicase Cas3f
ACT75_RS02270	WP_005540015.1	-0.673833	cas1f	type I-F CRISPR-associated endonuclease Cas1f
ACT75_RS02275	WP_005544132.1	3.3969	queD	6-carboxytetrahydropterin synthase QueD
ACT75_RS02285	WP_032997072.1	4.60821		Nif3-like dinuclear metal center hexameric protein
ACT75_RS02290	WP_005544139.1	5.92283		SDR family oxidoreductase
ACT75_RS02295	WP_005544141.1	5.923	rnb	exoribonuclease II
ACT75_RS02300	WP_005544145.1	5.11942		Dps family protein
ACT75_RS02315	WP_005544155.1	3.83874		helix-turn-helix domain-containing protein
ACT75_RS02325	WP_005544163.1	1.58434		hypothetical protein
ACT75_RS02330	WP_005552728.1	4.9102		valine--tRNA ligase
ACT75_RS02345	WP_005541927.1	4.48958	fumC	class II fumarate hydratase
ACT75_RS02350	WP_005541925.1	3.03058		hypothetical protein
ACT75_RS02355	WP_005541922.1	1.68766		RimK family alpha-L-glutamate ligase
ACT75_RS02360	WP_005541921.1	5.79517	nfsA	oxygen-insensitive NADPH nitroreductase
ACT75_RS02365	WP_005550468.1	5.1552		GrxA family glutaredoxin
ACT75_RS02390	WP_005550464.1	-5.0795		toxin VasX
ACT75_RS02410	WP_005541912.1	3.53839	araD	L-ribulose-5-phosphate 4-epimerase
ACT75_RS02415	WP_005541911.1	4.16353		L-ribulose-5-phosphate 3-epimerase
ACT75_RS02420	WP_014702303.1	2.95986	ulaR	HTH-type transcriptional regulator UlaR
ACT75_RS02425	WP_005541905.1	2.84086	ulaG	L-ascorbate 6-phosphate lactonase
ACT75_RS02430	WP_005541901.1	2.95579		PTS ascorbate-specific subunit IIBC
ACT75_RS02435	WP_005541899.1	6.0712		PTS sugar transporter subunit IIA
ACT75_RS02440	WP_005541897.1	6.20853		3-keto-L-gulonate-6-phosphate decarboxylase UlaD
ACT75_RS02445	WP_005541895.1	2.99823		hypothetical protein
ACT75_RS02470	WP_005553165.1	-0.265199	pbpC	penicillin-binding protein 1C
ACT75_RS02475	WP_005543852.1	-4.79586		YeiH family putative sulfate export transporter
ACT75_RS02480	WP_005543854.1	5.62322		alpha-2-macroglobulin
ACT75_RS02485	WP_005553160.1	4.7843	tldD	metalloprotease TldD
ACT75_RS02495	WP_005551731.1	2.87577		ATP-binding cassette domain-containing protein
ACT75_RS02505	WP_005553155.1	2.68733	modA	molybdate ABC transporter substrate-binding protein
ACT75_RS02520	WP_005543870.1	5.46277		YdgA family protein
ACT75_RS02525	WP_005551736.1	5.30393	dnaK	molecular chaperone DnaK
ACT75_RS02530	WP_005541126.1	3.30206	dnaJ	molecular chaperone DnaJ
ACT75_RS02535	WP_005541123.1	-0.71877		type II toxin-antitoxin system PemK/MazF family toxin
ACT75_RS02540	WP_005541121.1	3.62003		AbrB/MazE/SpoVT family DNA-binding domain-containing protein
ACT75_RS02545	WP_005541120.1	2.3772		porin
ACT75_RS02550	WP_005541118.1	2.43774	metC	cystathionine beta-lyase
ACT75_RS02575	WP_005541113.1	3.26096		Sir2 family NAD-dependent protein deacetylase
ACT75_RS02580	WP_005541112.1	7.52914	grxB	glutaredoxin 2
ACT75_RS02585	WP_005541111.1	1.97199	rng	ribonuclease G
ACT75_RS02590	WP_005541109.1	0.888019	putP	sodium/proline symporter PutP
ACT75_RS02595	WP_005541107.1	4.43381	cmoB	tRNA 5-methoxyuridine(34)/uridine 5-oxyacetic acid(34) synthase CmoB
ACT75_RS02600	WP_005541104.1	5.36978	purA	adenylosuccinate synthase
ACT75_RS02605	WP_005541102.1	4.57743		chaperone modulator CbpM
ACT75_RS02610	WP_005541099.1	5.33056		DnaJ C-terminal domain-containing protein
ACT75_RS02615	WP_005541097.1	5.10302	der	ribosome biogenesis GTPase Der
ACT75_RS02625	WP_005541092.1	2.29316		AsmA-like C-terminal region-containing protein
ACT75_RS02630	WP_005541091.1	4.13305	dcd	dCTP deaminase
ACT75_RS02635	WP_005541088.1	3.37115	udk	uridine kinase
ACT75_RS02640	WP_005550291.1	4.80644		ABC transporter substrate-binding protein
ACT75_RS02645	WP_005541085.1	5.65716		ABC transporter substrate-binding protein
ACT75_RS02650	WP_005541084.1	2.11434		iron ABC transporter permease
ACT75_RS02655	WP_005541082.1	5.91312	fbpC	ferric ABC transporter ATP-binding protein
ACT75_RS02660	WP_005541079.1	3.46462		hypothetical protein
ACT75_RS02675	WP_005541071.1	-1.42738		hypothetical protein
ACT75_RS02680	WP_005541070.1	4.46629	fbp	class 1 fructose-bisphosphatase
ACT75_RS02685	WP_032997091.1	1.71889	mpl	UDP-N-acetylmuramate:L-alanyl-gamma-D-glutamyl-meso-diaminopimelate ligase
ACT75_RS02695	WP_032997093.1	3.03791	mltA	murein transglycosylase A
ACT75_RS02700	WP_005541064.1	3.60584	tcdA	tRNA cyclic N6-threonylcarbamoyladenosine(37) synthase TcdA
ACT75_RS02705	WP_005541063.1	6.62002	znuA	zinc ABC transporter substrate-binding protein ZnuA
ACT75_RS02710	WP_005541061.1	5.98838		5'-nucleotidase, lipoprotein e(P4) family
ACT75_RS02735	WP_005541054.1	3.51474		RnfH family protein
ACT75_RS02740	WP_005541052.1	5.29242		cupin domain-containing protein
ACT75_RS02745	WP_005541050.1	1.95783	xseA	exodeoxyribonuclease VII large subunit
ACT75_RS02750	WP_005541048.1	2.05879	rapZ	RNase adapter RapZ
ACT75_RS02755	WP_005541046.1	2.06024	ptsN	PTS IIA-like nitrogen regulatory protein PtsN
ACT75_RS02760	WP_005541044.1	4.0546	lptB	LPS export ABC transporter ATP-binding protein
ACT75_RS02765	WP_005541043.1	4.48914	lptA	lipopolysaccharide transport periplasmic protein LptA
ACT75_RS02770	WP_005541041.1	2.06986	lptC	LPS export ABC transporter periplasmic protein LptC
ACT75_RS02775	WP_005541038.1	2.71529	mlaF	phospholipid ABC transporter ATP-binding protein MlaF
ACT75_RS02780	WP_005541036.1	-3.23782	mlaE	lipid asymmetry maintenance ABC transporter permease subunit MlaE
ACT75_RS02785	WP_005541034.1	2.95814	mlaD	outer membrane lipid asymmetry maintenance protein MlaD
ACT75_RS02790	WP_005541032.1	6.90871	mlaC	phospholipid-binding protein MlaC
ACT75_RS02795	WP_005594450.1	2.85464		lipid asymmetry maintenance protein MlaB
ACT75_RS02800	WP_005541027.1	4.44523		BolA family protein
ACT75_RS02805	WP_005541024.1	5.21925	murA	UDP-N-acetylglucosamine 1-carboxyvinyltransferase
ACT75_RS02810	WP_005541021.1	-0.492676		YfcZ/YiiS family protein
ACT75_RS02815	WP_005541019.1	2.30786		outer membrane protein transport protein
ACT75_RS02820	WP_005541018.1	5.93695		methylated-DNA--[protein]-cysteine S-methyltransferase
ACT75_RS02825	WP_005541016.1	2.42775	mutH	DNA mismatch repair endonuclease MutH
ACT75_RS02835	WP_005541013.1	5.22638	glnA	type I glutamate--ammonia ligase
ACT75_RS02840	WP_005541011.1	5.86823	typA	translational GTPase TypA
ACT75_RS02850	WP_005538088.1	0.222335	bcp	thioredoxin-dependent thiol peroxidase
ACT75_RS02855	WP_005538090.1	6.06308	dapA	4-hydroxy-tetrahydrodipicolinate synthase
ACT75_RS02860	WP_005538094.1	4.89101	bamC	outer membrane protein assembly factor BamC
ACT75_RS02865	WP_005538097.1	2.28025		ABC transporter permease/substrate-binding protein
ACT75_RS02870	WP_005548400.1	2.67489		ABC transporter ATP-binding protein
ACT75_RS02875	WP_005595003.1	3.19281		YggS family pyridoxal phosphate-dependent enzyme
ACT75_RS02880	WP_005548404.1	3.87799		nicotinate phosphoribosyltransferase
ACT75_RS02885	WP_005538110.1	4.77022	thrA	bifunctional aspartate kinase/homoserine dehydrogenase I
ACT75_RS02890	WP_005538111.1	2.27463	thrB	homoserine kinase
ACT75_RS02900	WP_005538116.1	5.04775	thrC	threonine synthase
ACT75_RS02910	WP_005538118.1	5.332	hflK	FtsH protease activity modulator HflK
ACT75_RS02915	WP_005538119.1	5.27284	hflC	protease modulator HflC
ACT75_RS02920	WP_005542760.1	6.1375	tig	trigger factor
ACT75_RS02925	WP_005551151.1	1.69564	xerD	site-specific tyrosine recombinase XerD
ACT75_RS02935	WP_005544023.1	5.91423	rdgC	recombination-associated protein RdgC
ACT75_RS02940	WP_032997171.1	3.4732		MliC family protein
ACT75_RS02945	WP_005544026.1	4.92339	oapA	opacity-associated protein OapA
ACT75_RS02950	WP_005595016.1	-1.49553	epmB	EF-P beta-lysylation protein EpmB
ACT75_RS02955	WP_005544066.1	4.25573	efp	elongation factor P
ACT75_RS02960	WP_005544068.1	4.11727		tyrosine phenol-lyase
ACT75_RS02970	WP_005544072.1	2.4888		PAS domain-containing protein
ACT75_RS02975	WP_061866529.1	2.48843		DUF2301 domain-containing membrane protein
ACT75_RS02980	WP_005544076.1	-1.69049	lpxH	UDP-2,3-diacylglucosamine diphosphatase
ACT75_RS02985	WP_005544077.1	2.00505		1-acylglycerol-3-phosphate O-acyltransferase
ACT75_RS02990	WP_005544079.1	1.84898		multicopper oxidase domain-containing protein
ACT75_RS03000	WP_005544083.1	3.39707	pflA	pyruvate formate lyase 1-activating protein
ACT75_RS03005	WP_005544085.1	4.92891	pflB	formate C-acetyltransferase
ACT75_RS03010	WP_005544087.1	0.00488802	focA	formate transporter FocA
ACT75_RS03015	WP_005544089.1	7.53089	hinT	purine nucleoside phosphoramidase
ACT75_RS03020	WP_005544091.1	1.91904		YcfL family protein
ACT75_RS03025	WP_005544093.1	2.47233	nagZ	beta-N-acetylhexosaminidase
ACT75_RS03035	WP_005539638.1	4.40121	pfkA	6-phosphofructokinase
ACT75_RS03040	WP_005539640.1	-1.42988		cation diffusion facilitator family transporter
ACT75_RS03045	WP_005547219.1	3.16576		hypothetical protein
ACT75_RS03050	WP_005549698.1	3.40641	yaaA	peroxide stress protein YaaA
ACT75_RS03055	WP_005539650.1	1.52934	ung	uracil-DNA glycosylase
ACT75_RS03060	WP_005539658.1	3.86061	grcA	autonomous glycyl radical cofactor GrcA
ACT75_RS03065	WP_005539660.1	3.53211	lepA	translation elongation factor 4
ACT75_RS03070	WP_005539663.1	5.51305	lepB	signal peptidase I
ACT75_RS03075	WP_005539664.1	3.34757	rnc	ribonuclease III
ACT75_RS03080	WP_005539667.1	4.86093	era	GTPase Era
ACT75_RS03085	WP_005539669.1	4.62107	mnmE	tRNA uridine-5-carboxymethylaminomethyl(34) synthesis GTPase MnmE
ACT75_RS03090	WP_005539671.1	3.7276	yidC	membrane protein insertase YidC
ACT75_RS03095	WP_005539673.1	-0.115181	rnpA	ribonuclease P protein component
ACT75_RS03100	WP_005539760.1	4.21678	rpmH	50S ribosomal protein L34
ACT75_RS03105	WP_005553467.1	3.22391	dnaA	chromosomal replication initiator protein DnaA
ACT75_RS03110	WP_005539763.1	4.47568	dnaN	DNA polymerase III subunit beta
ACT75_RS03115	WP_005539765.1	1.19287	recF	DNA replication/repair protein RecF
ACT75_RS03120	WP_005539767.1	2.19422		class I SAM-dependent methyltransferase
ACT75_RS03125	WP_005547254.1	5.5951	sodC	superoxide dismutase family protein
ACT75_RS03135	WP_005542783.1	-1.56361	nrfF	heme lyase NrfEFG subunit NrfF
ACT75_RS03155	WP_005542788.1	0.498113	nrfC	cytochrome c nitrite reductase Fe-S protein
ACT75_RS03160	WP_005542790.1	3.0564	nrfB	cytochrome c nitrite reductase pentaheme subunit
ACT75_RS03165	WP_005554187.1	5.18474	nrfA	ammonia-forming nitrite reductase cytochrome c552 subunit
ACT75_RS03170	WP_005584918.1	4.25392		hypothetical protein
ACT75_RS03175	WP_005549177.1	0.499064		hypothetical protein
ACT75_RS03180	WP_005542794.1	4.4093	ccmI	c-type cytochrome biogenesis protein CcmI
ACT75_RS03185	WP_005542795.1	2.38944		cytochrome c-type biogenesis protein
ACT75_RS03190	WP_005542796.1	1.64293		DsbE family thiol:disulfide interchange protein
ACT75_RS03195	WP_005542797.1	0.621375		heme lyase CcmF/NrfE family subunit
ACT75_RS03200	WP_005542798.1	2.4328	ccmE	cytochrome c maturation protein CcmE
ACT75_RS03210	WP_005542801.1	0.472832		heme ABC transporter permease
ACT75_RS03220	WP_005542805.1	0.398831	ccmA	cytochrome c biogenesis heme-transporting ATPase CcmA
ACT75_RS03230	WP_005542808.1	0.102555	rsuA	16S rRNA pseudouridine(516) synthase RsuA
ACT75_RS03235	WP_081110724.1	0.257335		DUF4123 domain-containing protein
ACT75_RS03240	WP_005538460.1	2.27481		toxin VasX
ACT75_RS03245	WP_155719818.1	-3.22698		hypothetical protein
ACT75_RS03265	WP_005540510.1	5.12769	metK	methionine adenosyltransferase
ACT75_RS03270	WP_005540508.1	4.50744	rpsO	30S ribosomal protein S15
ACT75_RS03280	WP_005594325.1	3.84957	menD	2-succinyl-5-enolpyruvyl-6-hydroxy-3-cyclohexene-1-carboxylic-acid synthase
ACT75_RS03285	WP_005543706.1	2.8333		isochorismate synthase
ACT75_RS03290	WP_005543708.1	2.78447		pyridoxal phosphate-dependent aminotransferase
ACT75_RS03295	WP_005543710.1	0.896648	fadR	fatty acid metabolism transcriptional regulator FadR
ACT75_RS03300	WP_005543712.1	-1.75846	nhaB	sodium/proton antiporter NhaB
ACT75_RS03310	WP_005543719.1	0.305959	mltF	membrane-bound lytic murein transglycosylase MltF
ACT75_RS03320	WP_005543723.1	-1.17244	plsY	glycerol-3-phosphate 1-O-acyltransferase PlsY
ACT75_RS03325	WP_005543726.1	8.36915	lysM	peptidoglycan-binding protein LysM
ACT75_RS03330	WP_005543727.1	2.88876		neutral zinc metallopeptidase
ACT75_RS03335	WP_014702515.1	-2.37366		factor H-binding protein
ACT75_RS03340	WP_005543732.1	4.98762		Fe-Mn family superoxide dismutase
ACT75_RS03345	WP_005543734.1	5.83264		phosphate acyltransferase
ACT75_RS03365	WP_230456991.1	-1.54969		hypothetical protein
ACT75_RS03370	WP_005555155.1	-2.07279		toxin VasX
ACT75_RS03375	WP_005543747.1	4.9108		DUF4123 domain-containing protein
ACT75_RS03395	WP_005542465.1	1.39512		HAAAP family serine/threonine permease
ACT75_RS03400	WP_005542466.1	2.54112		L-serine ammonia-lyase
ACT75_RS03405	WP_005542467.1	5.23363	ansB	L-asparaginase 2
ACT75_RS03410	WP_005594622.1	3.95665		bifunctional tRNA (adenosine(37)-C2)-methyltransferase TrmG/ribosomal RNA large subunit methyltransferase RlmN
ACT75_RS03415	WP_005551171.1	4.56868	pilW	type IV pilus biogenesis/stability protein PilW
ACT75_RS03420	WP_005542473.1	2.90738		RodZ family helix-turn-helix domain-containing protein
ACT75_RS03425	WP_005542474.1	3.87596	ispG	flavodoxin-dependent (E)-4-hydroxy-3-methylbut-2-enyl-diphosphate synthase
ACT75_RS03430	WP_005551169.1	4.31496	hisS	histidine--tRNA ligase
ACT75_RS03435	WP_005539337.1	5.3672		YfgM family protein
ACT75_RS03445	WP_005539331.1	2.2617	hda	DnaA regulatory inactivator Hda
ACT75_RS03455	WP_005539327.1	5.92648	upp	uracil phosphoribosyltransferase
ACT75_RS03460	WP_005539324.1	2.93908	ppiD	peptidylprolyl isomerase
ACT75_RS03465	WP_032997113.1	3.99105	lon	endopeptidase La
ACT75_RS03475	WP_005539319.1	1.48703	dauA	C4-dicarboxylic acid transporter DauA
ACT75_RS03485	WP_005594612.1	1.88314		hypothetical protein
ACT75_RS03490	WP_005539313.1	6.0429	uxuA	mannonate dehydratase
ACT75_RS03495	WP_005539311.1	3.65713		FCD domain-containing protein
ACT75_RS03500	WP_005539309.1	4.02118		glycoside hydrolase family 31 protein
ACT75_RS03515	WP_005539301.1	5.83441		TRAP transporter substrate-binding protein
ACT75_RS03525	WP_061866535.1	6.65837		SDR family oxidoreductase
ACT75_RS03530	WP_005539296.1	4.7404	uxaC	glucuronate isomerase
ACT75_RS03535	WP_005539294.1	3.23273		bifunctional 4-hydroxy-2-oxoglutarate aldolase/2-dehydro-3-deoxy-phosphogluconate aldolase
ACT75_RS03540	WP_005539292.1	5.00433		ABC transporter substrate-binding protein
ACT75_RS03545	WP_005539290.1	2.03942	serA	phosphoglycerate dehydrogenase
ACT75_RS03550	WP_005539288.1	3.61098	rpiA	ribose-5-phosphate isomerase RpiA
ACT75_RS03555	WP_005539285.1	2.37921	hemW	radical SAM family heme chaperone HemW
ACT75_RS03560	WP_005539283.1	6.66177		YbjQ family protein
ACT75_RS03565	WP_014702506.1	4.84087	rdgB	RdgB/HAM1 family non-canonical purine NTP pyrophosphatase
ACT75_RS03570	WP_005539279.1	7.04069		helix-hairpin-helix domain-containing protein
ACT75_RS03575	WP_005538061.1	4.69649	ispH	4-hydroxy-3-methylbut-2-enyl diphosphate reductase
ACT75_RS03585	WP_005538052.1	4.91508	ileS	isoleucine--tRNA ligase
ACT75_RS03590	WP_005538048.1	3.72406		DUF2442 domain-containing protein
ACT75_RS03600	WP_005538044.1	1.84569	ribF	bifunctional riboflavin kinase/FAD synthetase
ACT75_RS03610	WP_005548279.1	7.57793	rpsT	30S ribosomal protein S20
ACT75_RS03615	WP_005538028.1	2.20603		YtjB family periplasmic protein
ACT75_RS03620	WP_005564192.1	4.148	serB	phosphoserine phosphatase
ACT75_RS03625	WP_005538021.1	7.23101		YajQ family cyclic di-GMP-binding protein
ACT75_RS03630	WP_005538019.1	1.88865	pth	aminoacyl-tRNA hydrolase
ACT75_RS03635	WP_005594589.1	5.12475	ychF	redox-regulated ATPase YchF
ACT75_RS03640	WP_005538014.1	5.44572		uracil-DNA glycosylase family protein
ACT75_RS03645	WP_005538010.1	5.96576	cysK	cysteine synthase A
ACT75_RS03650	WP_005538006.1	3.62334	cysZ	sulfate transporter CysZ
ACT75_RS03655	WP_005538002.1	3.00573	zipA	cell division protein ZipA
ACT75_RS03660	WP_005537998.1	5.20245	ligA	NAD-dependent DNA ligase LigA
ACT75_RS03665	WP_005537996.1	2.79895		thymidine kinase
ACT75_RS03675	WP_005537989.1	3.34833	tsaD	tRNA (adenosine(37)-N6)-threonylcarbamoyltransferase complex transferase subunit TsaD
ACT75_RS03680	WP_005537983.1	3.0568	rpsU	30S ribosomal protein S21
ACT75_RS03685	WP_005537969.1	3.14815	dnaG	DNA primase
ACT75_RS03690	WP_005537967.1	4.7016	rpoD	RNA polymerase sigma factor RpoD
ACT75_RS03715	WP_005539352.1	2.74787	rpsQ	30S ribosomal protein S17
ACT75_RS03720	WP_005539356.1	6.44764	rpmC	50S ribosomal protein L29
ACT75_RS03725	WP_005539359.1	2.97721	rplP	50S ribosomal protein L16
ACT75_RS03730	WP_005539361.1	5.23258	rpsC	30S ribosomal protein S3
ACT75_RS03735	WP_005539363.1	6.9722	rplV	50S ribosomal protein L22
ACT75_RS03740	WP_005539416.1	5.62905	rpsS	30S ribosomal protein S19
ACT75_RS03745	WP_005539419.1	5.90195	rplB	50S ribosomal protein L2
ACT75_RS03750	WP_005539422.1	4.20031	rplW	50S ribosomal protein L23
ACT75_RS03755	WP_005539425.1	5.14608	rplD	50S ribosomal protein L4
ACT75_RS03760	WP_005539427.1	2.75897	rplC	50S ribosomal protein L3
ACT75_RS03765	WP_001181005.1	5.31178	rpsJ	30S ribosomal protein S10
ACT75_RS03770	WP_005539430.1	-0.468508		LysR family transcriptional regulator
ACT75_RS03795	WP_005539439.1	-1.18927		Lrp/AsnC family transcriptional regulator
ACT75_RS03800	WP_005539441.1	-0.0919606		YfcC family protein
ACT75_RS03805	WP_005550982.1	2.27634	arcC	carbamate kinase
ACT75_RS03810	WP_005539457.1	2.03038		ornithine carbamoyltransferase
ACT75_RS03815	WP_005539458.1	-4.72837		chloride channel protein
ACT75_RS03820	WP_061866536.1	-1.04888	dusA	tRNA dihydrouridine(20/20a) synthase DusA
ACT75_RS03825	WP_005539460.1	7.34621	asnA	aspartate--ammonia ligase
ACT75_RS03830	WP_005539462.1	5.83531	asnC	transcriptional regulator AsnC
ACT75_RS03835	WP_005539464.1	4.68166	udp	uridine phosphorylase
ACT75_RS03845	WP_005539467.1	4.12895	arsC	arsenate reductase (glutaredoxin)
ACT75_RS03850	WP_005539469.1	6.61716		DUF5377 family protein
ACT75_RS03860	WP_005539474.1	4.25684	rimO	30S ribosomal protein S12 methylthiotransferase RimO
ACT75_RS03865	WP_005552104.1	0.764767		protein-tyrosine-phosphatase
ACT75_RS03875	WP_005539478.1	-0.00286161	slyD	peptidylprolyl isomerase
ACT75_RS03880	WP_005539481.1	6.59251		SIMPL domain-containing protein
ACT75_RS03885	WP_005539482.1	5.83543	rraB	ribonuclease E inhibitor RraB
ACT75_RS03890	WP_005539483.1	0.268138	mscL	large-conductance mechanosensitive channel protein MscL
ACT75_RS03895	WP_005539485.1	3.66223	trkA	Trk system potassium transporter TrkA
ACT75_RS03900	WP_005539500.1	1.42139	rsmB	16S rRNA (cytosine(967)-C(5))-methyltransferase RsmB
ACT75_RS03905	WP_005539502.1	3.85856	fmt	methionyl-tRNA formyltransferase
ACT75_RS03910	WP_005539504.1	-2.95346	def	peptide deformylase
ACT75_RS03940	WP_005543570.1	3.18398	hemG	menaquinone-dependent protoporphyrinogen IX dehydrogenase
ACT75_RS03945	WP_014702329.1	-1.77558		TrkH family potassium uptake protein
ACT75_RS03955	WP_005543582.1	3.23589	tusA	sulfurtransferase TusA
ACT75_RS03960	WP_005543584.1	7.1228		accessory factor UbiK family protein
ACT75_RS03965	WP_005543586.1	5.46292	nadR	multifunctional transcriptional regulator/nicotinamide-nucleotide adenylyltransferase/ribosylnicotinamide kinase NadR
ACT75_RS03970	WP_005543588.1	-0.0386569		metallophosphoesterase
ACT75_RS03980	WP_005543594.1	4.93611	rplQ	50S ribosomal protein L17
ACT75_RS03985	WP_005549686.1	2.95977	rpoA	DNA-directed RNA polymerase subunit alpha
ACT75_RS03990	WP_005543598.1	4.41311	rpsD	30S ribosomal protein S4
ACT75_RS03995	WP_005543603.1	3.51715	rpsK	30S ribosomal protein S11
ACT75_RS04000	WP_005543605.1	4.27774	rpsM	30S ribosomal protein S13
ACT75_RS04005	WP_005543609.1	1.75509	secY	preprotein translocase subunit SecY
ACT75_RS04010	WP_005543611.1	5.32048	rplO	50S ribosomal protein L15
ACT75_RS04015	WP_005543631.1	5.8475	rpmD	50S ribosomal protein L30
ACT75_RS04020	WP_005543632.1	6.35834	rpsE	30S ribosomal protein S5
ACT75_RS04025	WP_005543634.1	6.07929	rplR	50S ribosomal protein L18
ACT75_RS04030	WP_005543636.1	4.64196	rplF	50S ribosomal protein L6
ACT75_RS04035	WP_005543638.1	3.93079	rpsH	30S ribosomal protein S8
ACT75_RS04040	WP_005543640.1	4.3698	rpsN	30S ribosomal protein S14
ACT75_RS04045	WP_005543641.1	4.4736	rplE	50S ribosomal protein L5
ACT75_RS04050	WP_005548785.1	5.29686	rplX	50S ribosomal protein L24
ACT75_RS04055	WP_061866537.1	4.68673	rplN	50S ribosomal protein L14
ACT75_RS04065	WP_005549678.1	4.72899	hemB	porphobilinogen synthase
ACT75_RS04075	WP_005549677.1	2.89047	tatB	Sec-independent protein translocase protein TatB
ACT75_RS04080	WP_005549676.1	0.881089	tatA	Sec-independent protein translocase subunit TatA
ACT75_RS04090	WP_230456977.1	-1.16856		alpha/beta hydrolase
ACT75_RS04105	WP_005541206.1	3.61104	hslO	Hsp33 family molecular chaperone HslO
ACT75_RS04110	WP_005541208.1	5.38182	hslR	ribosome-associated heat shock protein Hsp15
ACT75_RS04115	WP_005541210.1	3.53353	yrfG	GMP/IMP nucleotidase
ACT75_RS04120	WP_005541212.1	3.65984	nudE	ADP compounds hydrolase NudE
ACT75_RS04130	WP_005541216.1	-1.61407		YkgB family protein
ACT75_RS04135	WP_005553334.1	0.304255		oligopeptide transporter, OPT family
ACT75_RS04145	WP_005550254.1	1.83467	cysQ	3'(2'),5'-bisphosphate nucleotidase CysQ
ACT75_RS04150	WP_032997192.1	3.30175	zwf	glucose-6-phosphate dehydrogenase
ACT75_RS04155	WP_005541226.1	1.73836	pgl	6-phosphogluconolactonase
ACT75_RS04160	WP_005541228.1	1.14007		virulence factor
ACT75_RS04165	WP_005551473.1	5.66212	gnd	decarboxylating NADP(+)-dependent phosphogluconate dehydrogenase
ACT75_RS04170	WP_005540755.1	2.49672	corA	magnesium/cobalt transporter CorA
ACT75_RS04175	WP_005540756.1	2.04729		YggT family protein
ACT75_RS04180	WP_005551479.1	0.452056	yggU	DUF167 family protein YggU
ACT75_RS04185	WP_005540759.1	5.52027		NAD(P)H-dependent oxidoreductase
ACT75_RS04210	WP_005540772.1	4.99843	pgeF	peptidoglycan editing factor PgeF
ACT75_RS04215	WP_005540773.1	3.39105	rluD	23S rRNA pseudouridine(1911/1915/1917) synthase RluD
ACT75_RS04220	WP_005540775.1	4.00514		outer membrane protein assembly factor BamD
ACT75_RS04235	WP_005540784.1	3.97131		cell division protein ZapA
ACT75_RS04240	WP_032997183.1	-0.394105		YecA family protein
ACT75_RS04245	WP_005540789.1	4.21087	pepP	Xaa-Pro aminopeptidase
ACT75_RS04250	WP_005540791.1	5.8211	rpsP	30S ribosomal protein S16
ACT75_RS04255	WP_005540792.1	0.962565	rimM	ribosome maturation factor RimM
ACT75_RS04260	WP_005540793.1	2.10649	trmD	tRNA (guanosine(37)-N1)-methyltransferase TrmD
ACT75_RS04265	WP_061866538.1	6.49424	rplS	50S ribosomal protein L19
ACT75_RS04275	WP_005540796.1	2.3738	mreC	rod shape-determining protein MreC
ACT75_RS04280	WP_005540797.1	4.27398		rod shape-determining protein
ACT75_RS04285	WP_005540798.1	3.32623	rnr	ribonuclease R
ACT75_RS04290	WP_005540800.1	3.92603	rlmB	23S rRNA (guanosine(2251)-2'-O)-methyltransferase RlmB
ACT75_RS04295	WP_005540804.1	1.33852	glpT	glycerol-3-phosphate transporter
ACT75_RS04300	WP_005540806.1	5.71256	glpQ	glycerophosphodiester phosphodiesterase
ACT75_RS04305	WP_005540807.1	1.99964	dprA	DNA-processing protein DprA
ACT75_RS04310	WP_005549026.1	4.70875	rplI	50S ribosomal protein L9
ACT75_RS04315	WP_005541294.1	6.09405	rpsR	30S ribosomal protein S18
ACT75_RS04320	WP_005549024.1	1.52659	priB	primosomal replication protein N
ACT75_RS04325	WP_005541284.1	5.86271	rpsF	30S ribosomal protein S6
ACT75_RS04330	WP_005541282.1	3.85651	lexA	transcriptional repressor LexA
ACT75_RS04335	WP_005553653.1	2.60448	plsB	glycerol-3-phosphate 1-O-acyltransferase PlsB
ACT75_RS04340	WP_005541279.1	2.94204		ABC transporter ATP-binding protein
ACT75_RS04345	WP_005541277.1	1.40826		AraC family transcriptional regulator
ACT75_RS04350	WP_005541275.1	3.7732		carboxymuconolactone decarboxylase family protein
ACT75_RS04355	WP_005541273.1	1.32633		glycosyltransferase family 9 protein
ACT75_RS04360	WP_005541271.1	3.15792		3-deoxy-D-manno-octulosonic acid kinase
ACT75_RS04365	WP_005541270.1	3.4881	coaD	pantetheine-phosphate adenylyltransferase
ACT75_RS04370	WP_005541268.1	4.09763	waaA	lipid IV(A) 3-deoxy-D-manno-octulosonic acid transferase
ACT75_RS04375	WP_005541265.1	3.07781		glycosyltransferase family 2 protein
ACT75_RS04380	WP_005541263.1	-4.46639		HigA family addiction module antitoxin
ACT75_RS04385	WP_005541261.1	-0.789917		type II toxin-antitoxin system RelE/ParE family toxin
ACT75_RS04390	WP_005541259.1	4.07673	pssA	CDP-diacylglycerol--serine O-phosphatidyltransferase
ACT75_RS04395	WP_005551449.1	6.43379		tRNA/rRNA methyltransferase
ACT75_RS04400	WP_032998892.1	0.550221		YfhL family 4Fe-4S dicluster ferredoxin
ACT75_RS04405	WP_005541254.1	1.86509		ribonuclease T2 family
ACT75_RS04410	WP_005541253.1	5.9046	pgk	phosphoglycerate kinase
ACT75_RS04415	WP_005541250.1	4.62256	fbaA	class II fructose-bisphosphate aldolase
ACT75_RS04420	WP_005553658.1	-1.95403		O-antigen ligase
ACT75_RS04425	WP_005541246.1	0.632454		alpha/beta hydrolase
ACT75_RS04430	WP_005541245.1	3.90516		Cof-type HAD-IIB family hydrolase
ACT75_RS04440	WP_014167500.1	5.58642	tuf	elongation factor Tu
ACT75_RS04465	WP_005595390.1	3.483	coaA	type I pantothenate kinase
ACT75_RS04470	WP_005551364.1	3.32249	gyrB	DNA topoisomerase (ATP-hydrolyzing) subunit B
ACT75_RS04475	WP_005595387.1	1.28164	recQ	DNA helicase RecQ
ACT75_RS04480	WP_005540693.1	1.39067	cyaY	iron donor protein CyaY
ACT75_RS04485	WP_005540689.1	2.43166	lysA	diaminopimelate decarboxylase
ACT75_RS04490	WP_005540687.1	0.907649		DUF1440 domain-containing protein
ACT75_RS04495	WP_005540685.1	5.20733		DNA-3-methyladenine glycosylase I
ACT75_RS04500	WP_061866539.1	4.2609	lptD	LPS assembly protein LptD
ACT75_RS04505	WP_005540681.1	3.83318	gpt	xanthine phosphoribosyltransferase
ACT75_RS04510	WP_005540679.1	5.29343		aminoacyl-histidine dipeptidase
ACT75_RS04515	WP_061866540.1	5.44879		SDR family NAD(P)-dependent oxidoreductase
ACT75_RS04520	WP_005540675.1	3.45992	mobB	molybdopterin-guanine dinucleotide biosynthesis protein MobB
ACT75_RS04525	WP_005540673.1	-2.01675		SoxR reducing system RseC family protein
ACT75_RS04530	WP_005595379.1	4.45861	rseB	sigma-E factor regulatory protein RseB
ACT75_RS04535	WP_005551379.1	-2.40193		sigma-E factor negative regulatory protein
ACT75_RS04540	WP_005543553.1	0.0917325	rpoE	RNA polymerase sigma factor RpoE
ACT75_RS04555	WP_005543547.1	5.56186	proS	proline--tRNA ligase
ACT75_RS04560	WP_005543544.1	1.80455	selA	L-seryl-tRNA(Sec) selenium transferase
ACT75_RS04565	WP_005543542.1	3.06585	selB	selenocysteine-specific translation elongation factor
ACT75_RS04570	WP_005543540.1	6.6906		DUF3298 and DUF4163 domain-containing protein
ACT75_RS04585	WP_005593842.1	3.84908		hypothetical protein
ACT75_RS04600	WP_005594980.1	0.519264		hypothetical protein
ACT75_RS04630	WP_061866542.1	2.19776		DUF4123 domain-containing protein
ACT75_RS04640	WP_005540439.1	-0.580205		hypothetical protein
ACT75_RS04650	WP_005540434.1	3.30492	mog	molybdopterin adenylyltransferase
ACT75_RS04660	WP_005549668.1	2.93964		lysophospholipid acyltransferase family protein
ACT75_RS04665	WP_061866543.1	3.01085		CDP-alcohol phosphatidyltransferase family protein
ACT75_RS04670	WP_005540426.1	-0.733818		SLC13 family permease
ACT75_RS04675	WP_005540424.1	3.82909	rnhB	ribonuclease HII
ACT75_RS04680	WP_005549663.1	4.38123	lpxB	lipid-A-disaccharide synthase
ACT75_RS04685	WP_005540420.1	3.42514	lpxA	acyl-ACP--UDP-N-acetylglucosamine O-acyltransferase
ACT75_RS04690	WP_005553711.1	-0.0832133	fabZ	3-hydroxyacyl-ACP dehydratase FabZ
ACT75_RS04695	WP_005540415.1	2.23745	lpxD	UDP-3-O-(3-hydroxymyristoyl)glucosamine N-acyltransferase
ACT75_RS04700	WP_005595521.1	4.9095		OmpH family outer membrane protein
ACT75_RS04705	WP_005540410.1	4.23936	bamA	outer membrane protein assembly factor BamA
ACT75_RS04710	WP_005540408.1	1.09252	rseP	sigma E protease regulator RseP
ACT75_RS04715	WP_005540406.1	-6.27601		phosphatidate cytidylyltransferase
ACT75_RS04720	WP_005540404.1	1.31664	uppS	polyprenyl diphosphate synthase
ACT75_RS04725	WP_005540402.1	1.53312	ispC	1-deoxy-D-xylulose-5-phosphate reductoisomerase
ACT75_RS04730	WP_005540399.1	5.65113	frr	ribosome recycling factor
ACT75_RS04735	WP_005540393.1	3.34259	pyrH	UMP kinase
ACT75_RS04740	WP_005553196.1	1.28188		putative transporter
ACT75_RS04745	WP_005543189.1	4.03554		ABC transporter ATP-binding protein/permease
ACT75_RS04755	WP_005543199.1	4.58476		DeoR/GlpR family transcriptional regulator
ACT75_RS04760	WP_005543201.1	-2.21074		rhomboid family intramembrane serine protease
ACT75_RS04770	WP_005543206.1	-1.70228	glpE	thiosulfate sulfurtransferase GlpE
ACT75_RS04775	WP_005563858.1	-1.57094		TIGR00645 family protein
ACT75_RS04780	WP_005551396.1	5.8543		DNA recombination protein RmuC
ACT75_RS04785	WP_005543214.1	4.27191		type I DNA topoisomerase
ACT75_RS04790	WP_005543215.1	2.83486		Sua5/YciO/YrdC/YwlC family protein
ACT75_RS04795	WP_179287362.1	3.1162	aroE	shikimate dehydrogenase
ACT75_RS04815	WP_005543325.1	5.38738	rpsL	30S ribosomal protein S12
ACT75_RS04820	WP_005555497.1	5.49894	rpsG	30S ribosomal protein S7
ACT75_RS04825	WP_005543329.1	5.54103	fusA	elongation factor G
ACT75_RS04835	WP_005594082.1	3.61725		sugar ABC transporter substrate-binding protein
ACT75_RS04840	WP_005594081.1	0.968241		sugar ABC transporter ATP-binding protein
ACT75_RS04850	WP_005542169.1	-3.38471		FGGY-family carbohydrate kinase
ACT75_RS04855	WP_005542170.1	5.2537		Tex family protein
ACT75_RS04870	WP_005540550.1	2.89187		LysR family transcriptional regulator
ACT75_RS04875	WP_005540547.1	-2.611		DASS family sodium-coupled anion symporter
ACT75_RS04880	WP_005540545.1	2.59135		histidine phosphatase family protein
ACT75_RS04890	WP_005555221.1	3.67596	greB	transcription elongation factor GreB
ACT75_RS04895	WP_005549966.1	1.66983		zf-HC2 domain-containing protein
ACT75_RS04900	WP_005540532.1	3.69955		sigma-70 family RNA polymerase sigma factor
ACT75_RS04905	WP_005540529.1	5.591		hypothetical protein
ACT75_RS04915	WP_005594820.1	4.90139		heme biosynthesis protein HemY
ACT75_RS04920	WP_005540522.1	4.395		uroporphyrinogen-III C-methyltransferase
ACT75_RS04925	WP_005549972.1	1.2773		uroporphyrinogen-III synthase
ACT75_RS04930	WP_005540560.1	1.19798	hemC	hydroxymethylbilane synthase
ACT75_RS04935	WP_005549975.1	0.437974		class I adenylate cyclase
ACT75_RS04940	WP_005549976.1	3.72022	narL	two-component system response regulator NarL
ACT75_RS04945	WP_005553286.1	2.16642		autotransporter assembly complex family protein
ACT75_RS04950	WP_061866544.1	2.87963		translocation/assembly module TamB domain-containing protein
ACT75_RS04955	WP_005541983.1	3.25703	ppx	exopolyphosphatase
ACT75_RS04960	WP_005549983.1	5.00341	pckA	phosphoenolpyruvate carboxykinase (ATP)
ACT75_RS04965	WP_005541988.1	0.0375117		hypothetical protein
ACT75_RS04975	WP_005541991.1	2.75941	hemE	uroporphyrinogen decarboxylase
ACT75_RS04980	WP_005554419.1	3.36275		DUF416 family protein
ACT75_RS04985	WP_005541993.1	4.13383		HU family DNA-binding protein
ACT75_RS04990	WP_005562331.1	1.41382		DeoR/GlpR family DNA-binding transcription regulator
ACT75_RS04995	WP_005541995.1	5.78722	glmS	glutamine--fructose-6-phosphate transaminase (isomerizing)
ACT75_RS05000	WP_005541996.1	6.90752		alpha/beta hydrolase
ACT75_RS05005	WP_005541997.1	3.76031		LysR family transcriptional regulator
ACT75_RS05010	WP_005549599.1	1.3511		alpha/beta fold hydrolase
ACT75_RS05015	WP_005549598.1	3.33429		carboxylesterase family protein
ACT75_RS05020	WP_005549596.1	1.97632		aldo/keto reductase
ACT75_RS05025	WP_032997144.1	7.13088		aldo/keto reductase
ACT75_RS05030	WP_005542006.1	3.71227		LysR family transcriptional regulator
ACT75_RS05040	WP_061866545.1	5.38946		helicase HerA-like C-terminal domain-containing protein
ACT75_RS05045	WP_005542011.1	2.11752		MOSC domain-containing protein
ACT75_RS05055	WP_005542013.1	1.21154		virulence factor BrkB family protein
ACT75_RS05060	WP_005542014.1	4.11648	dtd	D-aminoacyl-tRNA deacylase
ACT75_RS05065	WP_061866546.1	-0.406959	gltS	sodium/glutamate symporter
ACT75_RS05070	WP_005542016.1	4.0281	cpxA	envelope stress sensor histidine kinase CpxA
ACT75_RS05075	WP_005542017.1	2.89899		response regulator
ACT75_RS05080	WP_005542018.1	-2.00217	bamE	outer membrane protein assembly factor BamE
ACT75_RS05085	WP_005542019.1	3.52605	yejK	nucleoid-associated protein YejK
ACT75_RS05090	WP_005546151.1	0.98826		YejL family protein
ACT75_RS05095	WP_005542021.1	2.14685		DUF3413 domain-containing protein
ACT75_RS05100	WP_061866547.1	3.29111		amidohydrolase family protein
ACT75_RS05105	WP_005549569.1	6.03221	mazG	nucleoside triphosphate pyrophosphohydrolase
ACT75_RS05110	WP_005542026.1	1.98662	uspA	universal stress protein UspA
ACT75_RS05115	WP_005542027.1	3.12191	alaS	alanine--tRNA ligase
ACT75_RS05120	WP_005542029.1	3.3355	csrA	carbon storage regulator CsrA
ACT75_RS05125	WP_005542031.1	3.45359		phosphomannomutase/phosphoglucomutase
ACT75_RS05130	WP_005542033.1	3.93101	galU	UTP--glucose-1-phosphate uridylyltransferase GalU
ACT75_RS05135	WP_005542035.1	3.70689	metJ	met regulon transcriptional regulator MetJ
ACT75_RS05140	WP_005542039.1	-0.454683	rsmE	16S rRNA (uracil(1498)-N(3))-methyltransferase
ACT75_RS05145	WP_014702356.1	0.471127		YqgE/AlgH family protein
ACT75_RS05150	WP_005549562.1	0.821738	ruvX	Holliday junction resolvase RuvX
ACT75_RS05155	WP_005542971.1	5.29605	eno	phosphopyruvate hydratase
ACT75_RS05160	WP_005542968.1	3.67884	mnmA	tRNA 2-thiouridine(34) synthase MnmA
ACT75_RS05165	WP_005542966.1	2.02895	nqrM	(Na+)-NQR maturation NqrM
ACT75_RS05170	WP_005542964.1	5.37522		FAD:protein FMN transferase
ACT75_RS05175	WP_005542959.1	4.64516	nqrF	NADH:ubiquinone reductase (Na(+)-transporting) subunit F
ACT75_RS05185	WP_005542950.1	3.45991		NADH:ubiquinone reductase (Na(+)-transporting) subunit D
ACT75_RS05190	WP_005542948.1	6.21871		Na(+)-translocating NADH-quinone reductase subunit C
ACT75_RS05195	WP_005542946.1	1.12366		NADH:ubiquinone reductase (Na(+)-transporting) subunit B
ACT75_RS05200	WP_005542943.1	5.32705		Na(+)-translocating NADH-quinone reductase subunit A
ACT75_RS05205	WP_005542935.1	4.89161		BolA/IbaG family iron-sulfur metabolism protein
ACT75_RS05210	WP_005542933.1	6.66998		YajG family lipoprotein
ACT75_RS05225	WP_005542929.1	4.27923	mltC	membrane-bound lytic murein transglycosylase MltC
ACT75_RS05230	WP_005542927.1	7.41521		oxidative damage protection protein
ACT75_RS05235	WP_032997149.1	-1.60571	mutY	A/G-specific adenine glycosylase
ACT75_RS05240	WP_005542923.1	3.09217	trmB	tRNA (guanosine(46)-N7)-methyltransferase TrmB
ACT75_RS05245	WP_005542920.1	4.0906		YggL family protein
ACT75_RS05250	WP_005542917.1	7.3256		iron ABC transporter substrate-binding protein
ACT75_RS05260	WP_005542913.1	4.47158		ATP-binding cassette domain-containing protein
ACT75_RS05265	WP_005542910.1	-0.510111	dusC	tRNA dihydrouridine(16) synthase DusC
ACT75_RS05270	WP_005542908.1	4.48898	djlA	co-chaperone DjlA
ACT75_RS05275	WP_005542906.1	4.04514	pyrE	orotate phosphoribosyltransferase
ACT75_RS05280	WP_005542903.1	4.94207	rph	ribonuclease PH
ACT75_RS05285	WP_005542899.1	5.84434		YicC/YloC family endoribonuclease
ACT75_RS05290	WP_005542896.1	4.05332		folate-binding protein YgfZ
ACT75_RS05300	WP_005542886.1	6.51758	rpsB	30S ribosomal protein S2
ACT75_RS05305	WP_005542882.1	6.83602	tsf	translation elongation factor Ts
ACT75_RS05310	WP_005542877.1	0.967029	recO	DNA repair protein RecO
ACT75_RS05315	WP_005542875.1	-1.09562	rlmD	23S rRNA (uracil(1939)-C(5))-methyltransferase RlmD
ACT75_RS05320	WP_005542873.1	4.12518	relA	GTP diphosphokinase
ACT75_RS05325	WP_005542871.1	2.26259		diacylglycerol kinase
ACT75_RS05330	WP_044116060.1	4.01606		HAD family phosphatase
ACT75_RS05335	WP_005542866.1	2.20081		methyltransferase domain-containing protein
ACT75_RS05340	WP_005542864.1	3.72508		efflux RND transporter permease subunit
ACT75_RS05345	WP_005542862.1	6.09856		efflux RND transporter periplasmic adaptor subunit
ACT75_RS05350	WP_005542860.1	-2.16794		TetR/AcrR family transcriptional regulator
ACT75_RS05355	WP_005542858.1	2.80296	ftsN	cell division protein FtsN
ACT75_RS05360	WP_061887487.1	-0.805939	priA	primosomal protein N'
ACT75_RS05365	WP_005542853.1	2.58791	yibB	protein YibB
ACT75_RS05370	WP_005542849.1	-4.00836		capsular polysaccharide synthesis protein
ACT75_RS05375	WP_005542847.1	2.69255		glycosyltransferase family 25 protein
ACT75_RS05380	WP_005542845.1	6.98145	rpmE	50S ribosomal protein L31
ACT75_RS05385	WP_005542843.1	4.95651		glycosyltransferase family 25 protein
ACT75_RS05390	WP_005542841.1	3.65438		glycosyltransferase family 9 protein
ACT75_RS05395	WP_005542839.1	4.13871		glycosyltransferase family 9 protein
ACT75_RS05400	WP_005554465.1	3.828	mutM	bifunctional DNA-formamidopyrimidine glycosylase/DNA-(apurinic or apyrimidinic site) lyase
ACT75_RS05405	WP_005542835.1	2.6542	rpmG	50S ribosomal protein L33
ACT75_RS05410	WP_005542826.1	3.75493	rpmB	50S ribosomal protein L28
ACT75_RS05415	WP_005549324.1	0.486122	radC	DNA repair protein RadC
ACT75_RS05420	WP_005540229.1	5.06369	coaBC	bifunctional phosphopantothenoylcysteine decarboxylase/phosphopantothenate--cysteine ligase CoaBC
ACT75_RS05425	WP_005540230.1	4.85052	dut	dUTP diphosphatase
ACT75_RS05430	WP_005540234.1	2.575	slmA	nucleoid occlusion factor SlmA
ACT75_RS05435	WP_005540236.1	-2.98073		YheU family protein
ACT75_RS05440	WP_005540238.1	3.75536	crp	cAMP-activated global transcriptional regulator CRP
ACT75_RS05445	WP_005540240.1	5.08057	gorA	glutathione-disulfide reductase
ACT75_RS05450	WP_005540242.1	5.05909		23S rRNA (adenine(2030)-N(6))-methyltransferase RlmJ
ACT75_RS05455	WP_005549313.1	4.09862		penicillin-binding protein 1A
ACT75_RS05460	WP_005549310.1	3.41926		hypothetical protein
ACT75_RS05465	WP_005549308.1	3.50664		PilN domain-containing protein
ACT75_RS05470	WP_005543969.1	3.14385		hypothetical protein
ACT75_RS05475	WP_005549304.1	3.51694		hypothetical protein
ACT75_RS05480	WP_005554456.1	1.59012	pilQ	type IV pilus secretin PilQ
ACT75_RS05485	WP_005543963.1	3.77341	aroK	shikimate kinase AroK
ACT75_RS05490	WP_005543960.1	1.35398	aroB	3-dehydroquinate synthase
ACT75_RS05495	WP_005543958.1	2.72194		Dam family site-specific DNA-(adenine-N6)-methyltransferase
ACT75_RS05510	WP_005543953.1	6.30594		MarR family winged helix-turn-helix transcriptional regulator
ACT75_RS05525	WP_005543943.1	2.5411		SEC-C metal-binding domain-containing protein
ACT75_RS05535	WP_014702365.1	4.86091		single-stranded DNA-binding protein
ACT75_RS05540	WP_005543937.1	3.28448	uvrA	excinuclease ABC subunit UvrA
ACT75_RS05555	WP_005589530.1	4.60984		MerR family transcriptional regulator
ACT75_RS05560	WP_005544590.1	0.494179		DciA family protein
ACT75_RS05570	WP_005544999.1	3.16117	secA	preprotein translocase subunit SecA
ACT75_RS05575	WP_005544584.1	1.0428	mutT	8-oxo-dGTP diphosphatase MutT
ACT75_RS05580	WP_005544582.1	-0.0634887	holA	DNA polymerase III subunit delta
ACT75_RS05585	WP_005550875.1	4.70878	lptE	LPS assembly lipoprotein LptE
ACT75_RS05590	WP_005540005.1	5.049	leuS	leucine--tRNA ligase
ACT75_RS05600	WP_005539999.1	0.55881		nucleotidyltransferase domain-containing protein
ACT75_RS05605	WP_005555177.1	3.06646		nucleotidyltransferase substrate binding protein
ACT75_RS05610	WP_005539995.1	0.930632	apaH	bis(5'-nucleosyl)-tetraphosphatase (symmetrical) ApaH
ACT75_RS05615	WP_005539993.1	2.85356	rsmA	16S rRNA (adenine(1518)-N(6)/adenine(1519)-N(6))-dimethyltransferase RsmA
ACT75_RS05620	WP_005550868.1	3.05308		peptidylprolyl isomerase
ACT75_RS05625	WP_005539986.1	4.03154	pyrR	bifunctional pyr operon transcriptional regulator/uracil phosphoribosyltransferase PyrR
ACT75_RS05630	WP_005539982.1	5.85698		copper chaperone PCu(A)C
ACT75_RS05635	WP_005539980.1	1.99493	hflD	high frequency lysogenization protein HflD
ACT75_RS05640	WP_005539979.1	5.14483	purB	adenylosuccinate lyase
ACT75_RS05645	WP_005539977.1	7.37215		SDR family oxidoreductase
ACT75_RS05650	WP_005539975.1	0.923111		MerR family transcriptional regulator
ACT75_RS05655	WP_196756021.1	3.95916		S-(hydroxymethyl)glutathione dehydrogenase/class III alcohol dehydrogenase
ACT75_RS05660	WP_005539971.1	3.68132	fghA	S-formylglutathione hydrolase
ACT75_RS05665	WP_005539967.1	4.90427	ffh	signal recognition particle protein
ACT75_RS05675	WP_014167584.1	2.34326		HlyC/CorC family transporter
ACT75_RS05680	WP_005538526.1	4.40824	exbB	TonB-system energizer ExbB
ACT75_RS05685	WP_005550148.1	5.59622	exbD	TonB system transport protein ExbD
ACT75_RS05690	WP_005538521.1	2.08496		energy transducer TonB
ACT75_RS05695	WP_005538518.1	6.82528		M48 family metallopeptidase
ACT75_RS05700	WP_005538517.1	3.89228	ppa	inorganic diphosphatase
ACT75_RS05715	WP_005538650.1	5.172	aphA	acid phosphatase AphA
ACT75_RS05720	WP_005554522.1	2.80984	hslV	ATP-dependent protease subunit HslV
ACT75_RS05725	WP_061866549.1	5.10141	hslU	HslU--HslV peptidase ATPase subunit
ACT75_RS05730	WP_005538657.1	4.98493	nikA	nickel ABC transporter substrate-binding protein
ACT75_RS05735	WP_032996149.1	3.05219		VacJ family lipoprotein
ACT75_RS05740	WP_005538674.1	6.23315		YfbU family protein
ACT75_RS05760	WP_014702376.1	4.96912		DUF6396 domain-containing protein
ACT75_RS05775	WP_005544483.1	4.86036	folA	type 3 dihydrofolate reductase
ACT75_RS05785	WP_005544481.1	-1.11675		threonine/serine exporter ThrE family protein
ACT75_RS05800	WP_005544478.1	5.22966		FKBP-type peptidyl-prolyl cis-trans isomerase
ACT75_RS05805	WP_005544477.1	2.0841	asd	archaetidylserine decarboxylase
ACT75_RS05810	WP_005544476.1	1.01099	bioA	adenosylmethionine--8-amino-7-oxononanoate transaminase
ACT75_RS05815	WP_005544475.1	2.16296		8-amino-7-oxononanoate synthase
ACT75_RS05820	WP_005544474.1	0.709637		pimeloyl-ACP methyl esterase BioG family protein
ACT75_RS05825	WP_005544473.1	-1.13082	bioC	malonyl-ACP O-methyltransferase BioC
ACT75_RS05830	WP_005544472.1	4.89268	bioD	dethiobiotin synthase
ACT75_RS05835	WP_005544471.1	0.719983	yceD	23S rRNA accumulation protein YceD
ACT75_RS05840	WP_005544470.1	4.1034	rpmF	50S ribosomal protein L32
ACT75_RS05845	WP_014702379.1	2.34953	plsX	phosphate acyltransferase PlsX
ACT75_RS05850	WP_005544468.1	4.68858		beta-ketoacyl-ACP synthase III
ACT75_RS05855	WP_005544467.1	4.23502	fabD	ACP S-malonyltransferase
ACT75_RS05860	WP_005544466.1	5.45457	fabG	3-oxoacyl-ACP reductase FabG
ACT75_RS05865	WP_005544465.1	2.52008	acpP	acyl carrier protein
ACT75_RS05875	WP_005544463.1	5.535	rho	transcription termination factor Rho
ACT75_RS05880	WP_005544462.1	2.46102	rhlB	ATP-dependent RNA helicase RhlB
ACT75_RS05885	WP_005544459.1	2.00654	rsfS	ribosome silencing factor
ACT75_RS05890	WP_005544457.1	2.28417	rlmH	23S rRNA (pseudouridine(1915)-N(3))-methyltransferase RlmH
ACT75_RS05895	WP_005544455.1	0.651889	mrdA	penicillin-binding protein 2
ACT75_RS05900	WP_005550184.1	-1.6653	rodA	rod shape-determining protein RodA
ACT75_RS05905	WP_005544451.1	4.30396		septal ring lytic transglycosylase RlpA family protein
ACT75_RS05910	WP_005544450.1	4.9386		serine hydrolase
ACT75_RS05915	WP_005544448.1	3.77498	ybeD	DUF493 family protein YbeD
ACT75_RS05920	WP_005544445.1	0.944889	lipB	lipoyl(octanoyl) transferase LipB
ACT75_RS05925	WP_005550190.1	2.1882	lipA	lipoyl synthase
ACT75_RS05935	WP_005539615.1	1.39195		patatin-like phospholipase family protein
ACT75_RS05940	WP_061866550.1	2.28001		FAD-binding oxidoreductase
ACT75_RS05945	WP_005539611.1	5.18087		amino acid ABC transporter substrate-binding protein
ACT75_RS05950	WP_005539609.1	-2.61541		amino acid ABC transporter permease
ACT75_RS05955	WP_005539607.1	4.57427		amino acid ABC transporter ATP-binding protein
ACT75_RS05960	WP_005546333.1	-4.33542		DsrH/TusB family sulfur metabolism protein
ACT75_RS05965	WP_005539603.1	1.67732	tusC	sulfurtransferase complex subunit TusC
ACT75_RS05970	WP_005539601.1	0.408784	tusD	sulfurtransferase complex subunit TusD
ACT75_RS05975	WP_005539599.1	2.22999		transcriptional regulator
ACT75_RS05980	WP_005539597.1	6.00385		FKBP-type peptidyl-prolyl cis-trans isomerase
ACT75_RS05985	WP_005566162.1	4.82718		SlyX family protein
ACT75_RS05990	WP_005539592.1	5.20619	pgdx	hybrid peroxiredoxin PGdx
ACT75_RS05995	WP_005539591.1	2.88922	oxyR	DNA-binding transcriptional regulator OxyR
ACT75_RS06000	WP_005539586.1	1.66144	fabR	HTH-type transcriptional repressor FabR
ACT75_RS06005	WP_041160754.1	2.91604	cydC	thiol reductant ABC exporter subunit CydC
ACT75_RS06010	WP_005539584.1	1.38175		ABC transporter ATP-binding protein/permease
ACT75_RS06015	WP_005539583.1	1.55247		anaerobic C4-dicarboxylate transporter
ACT75_RS06020	WP_005539582.1	5.19978		rhodanese-like domain-containing protein
ACT75_RS06025	WP_005539581.1	5.33555	secB	protein-export chaperone SecB
ACT75_RS06030	WP_005550209.1	5.13176	gpsA	NAD(P)H-dependent glycerol-3-phosphate dehydrogenase
ACT75_RS06035	WP_005539579.1	1.88301	cysE	serine O-acetyltransferase
ACT75_RS06045	WP_005539577.1	4.10685	glpX	class II fructose-bisphosphatase
ACT75_RS06050	WP_005539576.1	4.12574	zapB	cell division protein ZapB
ACT75_RS06055	WP_005539575.1	3.62783	mioC	FMN-binding protein MioC
ACT75_RS06060	WP_005539574.1	4.31002	mnmG	tRNA uridine-5-carboxymethylaminomethyl(34) synthesis enzyme MnmG
ACT75_RS06070	WP_005539571.1	4.16215		helix-turn-helix domain-containing protein
ACT75_RS06075	WP_005539570.1	3.65116	rsmG	16S rRNA (guanine(527)-N(7))-methyltransferase RsmG
ACT75_RS06080	WP_005539569.1	-0.786918		ATP synthase subunit I
ACT75_RS06085	WP_005539568.1	-0.0521624	atpB	F0F1 ATP synthase subunit A
ACT75_RS06090	WP_005539567.1	1.72887	atpE	F0F1 ATP synthase subunit C
ACT75_RS06095	WP_005539566.1	4.50267	atpF	F0F1 ATP synthase subunit B
ACT75_RS06100	WP_005539565.1	5.67011	atpH	F0F1 ATP synthase subunit delta
ACT75_RS06105	WP_005539563.1	6.35941	atpA	F0F1 ATP synthase subunit alpha
ACT75_RS06110	WP_005539561.1	4.99479	atpG	F0F1 ATP synthase subunit gamma
ACT75_RS06115	WP_005539559.1	5.56779	atpD	F0F1 ATP synthase subunit beta
ACT75_RS06120	WP_005539557.1	4.25959		F0F1 ATP synthase subunit epsilon
ACT75_RS06125	WP_005539551.1	5.54052		extracellular solute-binding protein
ACT75_RS06130	WP_005539549.1	5.62617	murQ	N-acetylmuramic acid 6-phosphate etherase
ACT75_RS06135	WP_005539545.1	-0.396732		anhydro-N-acetylmuramic acid kinase
ACT75_RS06140	WP_005539543.1	4.66454	glmU	bifunctional UDP-N-acetylglucosamine diphosphorylase/glucosamine-1-phosphate N-acetyltransferase GlmU
ACT75_RS06145	WP_005539538.1	4.96502		YdcF family protein
ACT75_RS06150	WP_005551767.1	1.30232	deoR	DNA-binding transcriptional repressor DeoR
ACT75_RS06155	WP_005539534.1	6.45706	deoC	deoxyribose-phosphate aldolase
ACT75_RS06210	WP_236759946.1	6.0904		DUF4123 domain-containing protein
ACT75_RS06215	WP_005537831.1	-2.48836		T6SS effector BTH_I2691 family protein
ACT75_RS06235	WP_005564630.1	5.40606		hypothetical protein
ACT75_RS06260	WP_005549347.1	3.31008	folD	bifunctional methylenetetrahydrofolate dehydrogenase/methenyltetrahydrofolate cyclohydrolase FolD
ACT75_RS06265	WP_005544371.1	4.48711	groL	chaperonin GroEL
ACT75_RS06270	WP_005544374.1	5.36429		co-chaperone GroES
ACT75_RS06275	WP_005544376.1	-0.314251		FxsA family protein
ACT75_RS06280	WP_005544378.1	3.70504	aspA	aspartate ammonia-lyase
ACT75_RS06285	WP_005544380.1	4.24158		glycosyltransferase family 9 protein
ACT75_RS06290	WP_005543385.1	3.47422		PTS mannose transporter subunit IID
ACT75_RS06295	WP_005549341.1	1.01622		PTS mannose/fructose/sorbose transporter subunit IIC
ACT75_RS06300	WP_005549339.1	5.85241	manX	PTS mannose transporter subunit IIAB
ACT75_RS06310	WP_032997153.1	2.84056		mannose-1-phosphate guanylyltransferase/mannose-6-phosphate isomerase
ACT75_RS06315	WP_005541162.1	-0.846515		ABC transporter permease
ACT75_RS06320	WP_005541160.1	2.29431		ABC transporter ATP-binding protein
ACT75_RS06325	WP_005594844.1	3.64167		glycosyltransferase
ACT75_RS06330	WP_005541155.1	4.31721		GDP-mannose 4,6-dehydratase
ACT75_RS06335	WP_005541152.1	-4.70915		acyltransferase
ACT75_RS06340	WP_005541150.1	4.72642	gmd	GDP-mannose 4,6-dehydratase
ACT75_RS06345	WP_005541148.1	-4.86308		glycosyltransferase family 1 protein
ACT75_RS06350	WP_005541145.1	-0.226899		glycosyltransferase family 4 protein
ACT75_RS06355	WP_005541143.1	-1.58536	wbaP	undecaprenyl-phosphate galactose phosphotransferase WbaP
ACT75_RS06360	WP_005594847.1	-1.27631		XylR family transcriptional regulator
ACT75_RS06375	WP_005541847.1	0.0576239		sugar ABC transporter permease
ACT75_RS06385	WP_005594851.1	6.65465	xylF	D-xylose ABC transporter substrate-binding protein
ACT75_RS06410	WP_005594855.1	1.90866		TfoX/Sxy family DNA transformation protein
ACT75_RS06415	WP_005548833.1	-1.91397	rpoH	RNA polymerase sigma factor RpoH
ACT75_RS06425	WP_005541968.1	3.2058	murB	UDP-N-acetylmuramate dehydrogenase
ACT75_RS06430	WP_032998607.1	1.01323	narQ	nitrate/nitrite two-component system sensor histidine kinase NarQ
ACT75_RS06435	WP_005548831.1	-2.34791		chaperone NapD
ACT75_RS06440	WP_005538504.1	1.00927	napA	nitrate reductase catalytic subunit NapA
ACT75_RS06445	WP_005548829.1	-2.21923	napG	ferredoxin-type protein NapG
ACT75_RS06455	WP_005538497.1	4.88847		nitrate reductase cytochrome c-type subunit
ACT75_RS06460	WP_005538495.1	1.29867		NapC/NirT family cytochrome c
ACT75_RS06465	WP_005538493.1	3.33783	gss	bifunctional glutathionylspermidine amidase/synthase
ACT75_RS06470	WP_005538490.1	4.61775	waaF	lipopolysaccharide heptosyltransferase II
ACT75_RS06475	WP_005538488.1	0.729286		DUF4172 domain-containing protein
ACT75_RS06480	WP_005538486.1	5.74738	rfaD	ADP-glyceromanno-heptose 6-epimerase
ACT75_RS06485	WP_005553598.1	4.50347		hypothetical protein
ACT75_RS06490	WP_005538478.1	5.7085	nadN	NAD nucleotidase
ACT75_RS06495	WP_005541791.1	3.19296		hypothetical protein
ACT75_RS06510	WP_014702406.1	4.07701		DUF4123 domain-containing protein
ACT75_RS06515	WP_005554847.1	2.16023		beta-ketoacyl-ACP synthase
ACT75_RS06520	WP_005544286.1	4.1558	fabG	3-oxoacyl-ACP reductase FabG
ACT75_RS06525	WP_005544285.1	1.7664		hypothetical protein
ACT75_RS06530	WP_005544283.1	3.39131		beta-ketoacyl-ACP synthase
ACT75_RS06535	WP_005544281.1	-0.752905		hypothetical protein
ACT75_RS06540	WP_014702407.1	-0.754353		membrane protein
ACT75_RS06545	WP_005544276.1	3.98834		outer membrane lipoprotein carrier protein LolA
ACT75_RS06550	WP_005544274.1	3.08402		acyl-CoA thioesterase
ACT75_RS06555	WP_005544271.1	1.89699		glycosyl transferase family 2
ACT75_RS06560	WP_005544269.1	1.50351		glycosyltransferase family 2 protein
ACT75_RS06565	WP_005544267.1	2.76291		class I adenylate-forming enzyme family protein
ACT75_RS06570	WP_005549515.1	-0.63351		hypothetical protein
ACT75_RS06575	WP_005544264.1	2.60072		AMP-binding protein
ACT75_RS06580	WP_005544262.1	6.29956		acyl carrier protein
ACT75_RS06585	WP_005544260.1	5.85593		phosphopantetheine-binding protein
ACT75_RS06590	WP_005544258.1	1.39147		lysophospholipid acyltransferase family protein
ACT75_RS06595	WP_005544256.1	1.71252		beta-ketoacyl synthase chain length factor
ACT75_RS06605	WP_005544252.1	6.74139		hypothetical protein
ACT75_RS06610	WP_061866553.1	-0.0893212		HAD-IA family hydrolase
ACT75_RS06615	WP_005544248.1	-1.27647	xerC	tyrosine recombinase XerC
ACT75_RS06620	WP_005544246.1	1.62532	dapF	diaminopimelate epimerase
ACT75_RS06630	WP_005544243.1	3.98763	purM	phosphoribosylformylglycinamidine cyclo-ligase
ACT75_RS06635	WP_005544242.1	0.901098		surface-adhesin E family protein
ACT75_RS06640	WP_005549506.1	3.43651	clpB	ATP-dependent chaperone ClpB
ACT75_RS06645	WP_005559700.1	4.61598		helix-hairpin-helix domain-containing protein
ACT75_RS06650	WP_005539165.1	5.88631	asd	aspartate-semialdehyde dehydrogenase
ACT75_RS06655	WP_005539164.1	3.98976		Cof-type HAD-IIB family hydrolase
ACT75_RS06665	WP_005539159.1	1.6285	nfuA	Fe-S biogenesis protein NfuA
ACT75_RS06675	WP_005549499.1	1.37455	brnQ	branched-chain amino acid transport system II carrier protein
ACT75_RS06680	WP_005539152.1	5.37591	pyrG	CTP synthase (glutamine hydrolyzing)
ACT75_RS06685	WP_032997029.1	5.90467	glyS	glycine--tRNA ligase subunit beta
ACT75_RS06690	WP_005564922.1	6.41413		ATP-binding protein
ACT75_RS06705	WP_005548984.1	5.85666		hypothetical protein
ACT75_RS06710	WP_005548987.1	3.65585	glyQ	glycine--tRNA ligase subunit alpha
ACT75_RS06720	WP_005548990.1	0.608168	dmsD	Tat proofreading chaperone DmsD
ACT75_RS06735	WP_005539129.1	-0.466653		DMSO/selenate family reductase complex A subunit
ACT75_RS06745	WP_005593724.1	2.87894	polA	DNA polymerase I
ACT75_RS06750	WP_005548103.1	3.80849		porin family protein
ACT75_RS06760	WP_005539108.1	3.3754	rep	DNA helicase Rep
ACT75_RS06780	WP_005549001.1	-2.18444		PRD domain-containing protein
ACT75_RS06785	WP_005549003.1	3.51553		beta-phosphoglucomutase family hydrolase
ACT75_RS06790	WP_005538557.1	0.362414		sugar O-acetyltransferase
ACT75_RS06800	WP_005538559.1	5.6443	luxS	S-ribosylhomocysteine lyase
ACT75_RS06820	WP_005538564.1	2.07457		hypothetical protein
ACT75_RS06855	WP_014702418.1	-0.437291		hypothetical protein
ACT75_RS06860	WP_005594668.1	1.7776		hypothetical protein
ACT75_RS06915	WP_005594652.1	3.00576		hypothetical protein
ACT75_RS06920	WP_005594651.1	3.64231		hypothetical protein
ACT75_RS06925	WP_005594650.1	1.48474		integrase arm-type DNA-binding domain-containing protein
ACT75_RS06935	WP_005544391.1	3.96088		YnbE family lipoprotein
ACT75_RS06945	WP_005544395.1	-1.43497		MarC family protein
ACT75_RS06950	WP_005550792.1	3.85044		ABC transporter ATP-binding protein
ACT75_RS06955	WP_005544399.1	4.28812	recA	recombinase RecA
ACT75_RS06960	WP_005544401.1	4.39366	recX	recombination regulator RecX
ACT75_RS06965	WP_005544402.1	5.87356		RidA family protein
ACT75_RS06970	WP_005544404.1	5.55287	tkt	transketolase
ACT75_RS06975	WP_041160763.1	5.53827	tal	transaldolase
ACT75_RS07025	WP_005541001.1	4.52794		ATP-binding protein
ACT75_RS07030	WP_005541000.1	3.62691	srmB	ATP-dependent RNA helicase SrmB
ACT75_RS07035	WP_005549887.1	-2.07057		tRNA1(Val) (adenine(37)-N6)-methyltransferase
ACT75_RS07040	WP_005540997.1	0.209908	pnuC	nicotinamide riboside transporter PnuC
ACT75_RS07045	WP_005540996.1	1.39186	rluA	bifunctional tRNA pseudouridine(32) synthase/23S rRNA pseudouridine(746) synthase RluA
ACT75_RS07055	WP_005540748.1	5.52303	yihI	Der GTPase-activating protein YihI
ACT75_RS07060	WP_005540740.1	2.00128		DUF2489 domain-containing protein
ACT75_RS07065	WP_005540738.1	3.78636	hemN	oxygen-independent coproporphyrinogen III oxidase
ACT75_RS07070	WP_005540737.1	3.43941		hypothetical protein
ACT75_RS07075	WP_005540735.1	4.62757	tpiA	triose-phosphate isomerase
ACT75_RS07080	WP_005540733.1	6.58268	menB	1,4-dihydroxy-2-naphthoyl-CoA synthase
ACT75_RS07090	WP_005540730.1	2.21982		nucleotidyltransferase domain-containing protein
ACT75_RS07095	WP_005540728.1	3.61261	menC	o-succinylbenzoate synthase
ACT75_RS07100	WP_005540727.1	3.6102	aroQ	type II 3-dehydroquinate dehydratase
ACT75_RS07105	WP_005540726.1	3.9715	accB	acetyl-CoA carboxylase biotin carboxyl carrier protein
ACT75_RS07110	WP_005540725.1	5.49637	accC	acetyl-CoA carboxylase biotin carboxylase subunit
ACT75_RS07115	WP_005540723.1	0.0791199		Slam-dependent surface lipoprotein
ACT75_RS07120	WP_005540721.1	2.39606		surface lipoprotein assembly modifier
ACT75_RS07135	WP_005540715.1	1.27041		Fic/DOC family protein
ACT75_RS07140	WP_005540713.1	0.516778	prmA	50S ribosomal protein L11 methyltransferase
ACT75_RS07145	WP_202817068.1	-4.85371	dusB	tRNA dihydrouridine synthase DusB
ACT75_RS07150	WP_005540710.1	2.77736	fis	DNA-binding transcriptional regulator Fis
ACT75_RS07155	WP_005540709.1	2.76741		DUF5358 domain-containing protein
ACT75_RS07160	WP_005540708.1	3.98228	raiA	ribosome-associated translation inhibitor RaiA
ACT75_RS07165	WP_005595258.1	1.94664		sodium:alanine symporter family protein
ACT75_RS07170	WP_005540705.1	2.29681		GNAT family N-acetyltransferase
ACT75_RS07175	WP_005540704.1	4.18098	yacG	DNA gyrase inhibitor YacG
ACT75_RS07180	WP_005540698.1	3.31609	coaE	dephospho-CoA kinase
ACT75_RS07210	WP_005542545.1	4.89721	gshAB	bifunctional glutamate--cysteine ligase GshA/glutathione synthetase GshB
ACT75_RS07215	WP_005542549.1	3.53943		phosphoethanolamine transferase
ACT75_RS07220	WP_005542551.1	6.17413	clpP	ATP-dependent Clp endopeptidase proteolytic subunit ClpP
ACT75_RS07225	WP_005542555.1	5.76832	clpX	ATP-dependent protease ATP-binding subunit ClpX
ACT75_RS07230	WP_005542557.1	2.49048		XRE family transcriptional regulator
ACT75_RS07235	WP_005542559.1	-0.772974		type II toxin-antitoxin system RelE/ParE family toxin
ACT75_RS07245	WP_005542563.1	0.755466		heavy metal translocating P-type ATPase
ACT75_RS07250	WP_005542565.1	3.67228		copper ion binding protein
ACT75_RS07275	WP_005542575.1	4.7797	rpoC	DNA-directed RNA polymerase subunit beta'
ACT75_RS07280	WP_005542577.1	4.9193	rpoB	DNA-directed RNA polymerase subunit beta
ACT75_RS07285	WP_005542578.1	4.25864	rplL	50S ribosomal protein L7/L12
ACT75_RS07290	WP_005542581.1	5.69628	rplJ	50S ribosomal protein L10
ACT75_RS07295	WP_005542586.1	6.4153	rplA	50S ribosomal protein L1
ACT75_RS07300	WP_005542594.1	6.31423	rplK	50S ribosomal protein L11
ACT75_RS07305	WP_005547787.1	2.40271	nusG	transcription termination/antitermination protein NusG
ACT75_RS07310	WP_005542598.1	4.62783	secE	preprotein translocase subunit SecE
ACT75_RS07315	WP_005542600.1	6.06202		antibiotic biosynthesis monooxygenase
ACT75_RS07360	WP_005540457.1	3.14699		GspE/PulE family protein
ACT75_RS07365	WP_005550263.1	3.92268		prepilin-type N-terminal cleavage/methylation domain-containing protein
ACT75_RS07370	WP_005540460.1	0.725428	ampD	1,6-anhydro-N-acetylmuramyl-L-alanine amidase AmpD
ACT75_RS07375	WP_005594879.1	2.35653	nanQ	N-acetylneuraminate anomerase
ACT75_RS07380	WP_032997160.1	4.6981	pnp	polyribonucleotide nucleotidyltransferase
ACT75_RS07385	WP_005550269.1	-0.894434	nlpI	lipoprotein NlpI
ACT75_RS07390	WP_005540468.1	4.09855		DEAD/DEAH box helicase
ACT75_RS07400	WP_005540471.1	1.50408		sugar diacid recognition domain-containing protein
ACT75_RS07405	WP_005540473.1	0.605442		GntP family permease
ACT75_RS07410	WP_005594873.1	5.54144		glycerate kinase
ACT75_RS07415	WP_005540477.1	4.10343	hpt	hypoxanthine phosphoribosyltransferase
ACT75_RS07420	WP_005540479.1	5.80837	pmbA	metalloprotease PmbA
ACT75_RS07425	WP_014702492.1	4.35713	yjgA	ribosome biogenesis factor YjgA
ACT75_RS07435	WP_005540485.1	0.619815	rraA	ribonuclease E activity regulator RraA
ACT75_RS07440	WP_032998660.1	-0.938813		1,4-dihydroxy-2-naphthoate polyprenyltransferase
ACT75_RS07445	WP_005540487.1	-1.63932	tsaA	tRNA (N6-threonylcarbamoyladenosine(37)-N6)-methyltransferase TrmO
ACT75_RS07475	WP_005549070.1	4.03804	ftsX	permease-like cell division protein FtsX
ACT75_RS07480	WP_005537850.1	5.69218	ftsE	cell division ATP-binding protein FtsE
ACT75_RS07485	WP_005553475.1	5.03225	ftsY	signal recognition particle-docking protein FtsY
ACT75_RS07490	WP_005549072.1	3.11356	rsmD	16S rRNA (guanine(966)-N(2))-methyltransferase RsmD
ACT75_RS07500	WP_005541828.1	-0.688924		PTS mannose/fructose/sorbose transporter subunit IIC
ACT75_RS07505	WP_061866562.1	0.542791	manZ	PTS mannose transporter subunit IID
ACT75_RS07510	WP_005541824.1	0.391572		Cof-type HAD-IIB family hydrolase
ACT75_RS07515	WP_005541822.1	-3.02625		NupC/NupG family nucleoside CNT transporter
ACT75_RS07520	WP_005541819.1	4.51638	deoD	purine-nucleoside phosphorylase
ACT75_RS07525	WP_014702498.1	4.70589	pgaA	poly-beta-1,6 N-acetyl-D-glucosamine export porin PgaA
ACT75_RS07530	WP_005541813.1	4.19956	pgaB	poly-beta-1,6-N-acetyl-D-glucosamine N-deacetylase PgaB
ACT75_RS07535	WP_005541811.1	2.56252	pgaC	poly-beta-1,6-N-acetyl-D-glucosamine synthase
ACT75_RS07540	WP_005541810.1	4.07626		hypothetical protein
ACT75_RS07545	WP_005541809.1	1.64146	uhpC	MFS transporter family glucose-6-phosphate receptor UhpC
ACT75_RS07550	WP_061866563.1	1.9563	pdxH	pyridoxamine 5'-phosphate oxidase
ACT75_RS07590	WP_005538635.1	6.29204	gap	type I glyceraldehyde-3-phosphate dehydrogenase
ACT75_RS07595	WP_033001820.1	2.74512	gmk	guanylate kinase
ACT75_RS07600	WP_005538631.1	3.77106	rpoZ	DNA-directed RNA polymerase subunit omega
ACT75_RS07605	WP_005538628.1	3.49025	spoT	bifunctional GTP diphosphokinase/guanosine-3',5'-bis pyrophosphate 3'-pyrophosphohydrolase
ACT75_RS07610	WP_005538627.1	1.68127	recG	ATP-dependent DNA helicase RecG
ACT75_RS07615	WP_005538626.1	-1.748		chorismate lyase
ACT75_RS07620	WP_005565146.1	2.13103	murI	glutamate racemase
ACT75_RS07655	WP_005542458.1	0.500616		MgtC/SapB family protein
ACT75_RS07670	WP_005550621.1	1.76346	ribB	3,4-dihydroxy-2-butanone-4-phosphate synthase
ACT75_RS07675	WP_005543886.1	5.00435	trpS	tryptophan--tRNA ligase
ACT75_RS07680	WP_005544838.1	2.7927		phosphoglycolate phosphatase
ACT75_RS07685	WP_005550724.1	5.27464	rpe	ribulose-phosphate 3-epimerase
ACT75_RS07690	WP_005550726.1	4.79669	ftsB	cell division protein FtsB
ACT75_RS07695	WP_005550729.1	2.10608	ispD	2-C-methyl-D-erythritol 4-phosphate cytidylyltransferase
ACT75_RS07700	WP_005544513.1	3.10693	ispF	2-C-methyl-D-erythritol 2,4-cyclodiphosphate synthase
ACT75_RS07705	WP_061866564.1	2.56455	truD	tRNA pseudouridine(13) synthase TruD
ACT75_RS07710	WP_005544515.1	4.47473	surE	5'/3'-nucleotidase SurE
ACT75_RS07715	WP_005550735.1	-2.61379		YqaA family protein
ACT75_RS07725	WP_005541855.1	4.40162	nlpD	murein hydrolase activator NlpD
ACT75_RS07740	WP_005541862.1	5.07612	dspB	glycoside hydrolase dispersin B
ACT75_RS07745	WP_005541864.1	5.88427	ndk	nucleoside-diphosphate kinase
ACT75_RS07750	WP_005552844.1	4.43781	pepB	aminopeptidase PepB
ACT75_RS07755	WP_005541870.1	4.8707	infA	translation initiation factor IF-1
ACT75_RS07760	WP_005546611.1	2.36953	lnt	apolipoprotein N-acyltransferase
ACT75_RS07765	WP_005546609.1	2.38964	corC	CNNM family magnesium/cobalt transport protein CorC
ACT75_RS07770	WP_005541882.1	2.80628	citC	[citrate (pro-3S)-lyase] ligase
ACT75_RS07775	WP_005541883.1	5.88713	citD	citrate lyase acyl carrier protein
ACT75_RS07780	WP_005541885.1	6.51365	citE	citrate (pro-3S)-lyase subunit beta
ACT75_RS07785	WP_005552842.1	6.89359	citF	citrate lyase subunit alpha
ACT75_RS07790	WP_005542616.1	2.26773	citG	triphosphoribosyl-dephospho-CoA synthase CitG
ACT75_RS07795	WP_005542618.1	-2.44626		anion permease
ACT75_RS07800	WP_005542626.1	6.20416		disulfide bond formation protein B
ACT75_RS07810	WP_005542629.1	2.0638	galM	galactose-1-epimerase
ACT75_RS07815	WP_005542630.1	3.35356	galK	galactokinase
ACT75_RS07820	WP_005542632.1	4.28117	galT	galactose-1-phosphate uridylyltransferase
ACT75_RS07825	WP_005551199.1	3.27312		substrate-binding domain-containing protein
ACT75_RS07830	WP_005542635.1	3.51679	mglB	galactose/glucose ABC transporter substrate-binding protein MglB
ACT75_RS07845	WP_005542646.1	2.05943		ATP-binding protein
ACT75_RS07850	WP_005551205.1	4.7266	fabB	beta-ketoacyl-ACP synthase I
ACT75_RS07855	WP_005542648.1	-0.268177	mnmC	bifunctional tRNA (5-methylaminomethyl-2-thiouridine)(34)-methyltransferase MnmD/FAD-dependent 5-carboxymethylaminomethyl-2-thiouridine(34) oxidoreductase MnmC
ACT75_RS07865	WP_005542650.1	5.17806	grpE	nucleotide exchange factor GrpE
ACT75_RS07870	WP_005542661.1	4.01824		NAD(+) kinase
ACT75_RS07875	WP_005542664.1	3.65162	recN	DNA repair protein RecN
ACT75_RS07895	WP_005542674.1	3.72302	yciA	acyl-CoA thioester hydrolase YciA
ACT75_RS07900	WP_005542676.1	5.24259		YciI family protein
ACT75_RS07905	WP_005542678.1	5.44355		transglycosylase SLT domain-containing protein
ACT75_RS07910	WP_005542679.1	3.47468	trpR	trp operon repressor
ACT75_RS07915	WP_005542681.1	1.60301	mtgA	monofunctional biosynthetic peptidoglycan transglycosylase
ACT75_RS07930	WP_005552797.1	0.528462	secG	preprotein translocase subunit SecG
ACT75_RS07935	WP_005542694.1	2.81108		DNA topoisomerase III
ACT75_RS07940	WP_005542695.1	2.92068	recR	recombination mediator RecR
ACT75_RS07945	WP_005546714.1	4.0137		YbaB/EbfC family nucleoid-associated protein
ACT75_RS07950	WP_005542697.1	4.24108		metallophosphoesterase
ACT75_RS07955	WP_005542699.1	6.50423		Fe(3+) dicitrate ABC transporter substrate-binding protein FecB
ACT75_RS07970	WP_005542705.1	3.07541	fecE	Fe(3+) dicitrate ABC transporter ATP-binding protein FecE
ACT75_RS07975	WP_061866565.1	1.56275	epmA	elongation factor P--(R)-beta-lysine ligase
ACT75_RS07980	WP_061866566.1	4.91741	frdA	fumarate reductase (quinol) flavoprotein subunit
ACT75_RS07985	WP_005542716.1	4.49615		succinate dehydrogenase/fumarate reductase iron-sulfur subunit
ACT75_RS07990	WP_005542718.1	-0.521774	frdC	fumarate reductase subunit FrdC
ACT75_RS07995	WP_005542720.1	2.6469	frdD	fumarate reductase subunit FrdD
ACT75_RS08000	WP_005542722.1	4.36859	rlmKL	bifunctional 23S rRNA (guanine(2069)-N(7))-methyltransferase RlmK/23S rRNA (guanine(2445)-N(2))-methyltransferase RlmL
ACT75_RS08005	WP_005542724.1	2.48367		alcohol dehydrogenase
ACT75_RS08010	WP_005542726.1	2.18118		ATP-binding protein
ACT75_RS08015	WP_005542734.1	5.26901	queC	7-cyano-7-deazaguanine synthase QueC
ACT75_RS08020	WP_005542742.1	0.313501		hypothetical protein
ACT75_RS08025	WP_005542744.1	4.16143		nucleotidyl transferase AbiEii/AbiGii toxin family protein
ACT75_RS08030	WP_005542748.1	-0.857881	cpdA	3',5'-cyclic-AMP phosphodiesterase
ACT75_RS08035	WP_005542750.1	-0.607542	nudF	ADP-ribose diphosphatase
ACT75_RS08040	WP_005542751.1	4.16832		M15 family metallopeptidase
ACT75_RS08045	WP_005549421.1	3.1344	dapE	succinyl-diaminopimelate desuccinylase
ACT75_RS08050	WP_005560556.1	7.22768		ArsC family reductase
ACT75_RS08055	WP_005539077.1	5.77211	htpG	molecular chaperone HtpG
ACT75_RS08060	WP_005566028.1	3.86481		chorismate mutase
ACT75_RS08065	WP_005539072.1	-0.820008	lpxC	UDP-3-O-acyl-N-acetylglucosamine deacetylase
ACT75_RS08070	WP_005539069.1	2.52949	ftsZ	cell division protein FtsZ
ACT75_RS08075	WP_005539067.1	1.72976	ftsA	cell division protein FtsA
ACT75_RS08080	WP_005539064.1	1.16601		cell division protein FtsQ/DivIB
ACT75_RS08085	WP_005551707.1	3.13471		D-alanine--D-alanine ligase
ACT75_RS08090	WP_005539060.1	2.10334	murC	UDP-N-acetylmuramate--L-alanine ligase
ACT75_RS08095	WP_005539058.1	2.94244	murG	undecaprenyldiphospho-muramoylpentapeptide beta-N-acetylglucosaminyltransferase
ACT75_RS08100	WP_005539056.1	-2.60947	ftsW	putative lipid II flippase FtsW
ACT75_RS08105	WP_005539054.1	3.10076	murD	UDP-N-acetylmuramoyl-L-alanine--D-glutamate ligase
ACT75_RS08110	WP_005539053.1	1.58071	mraY	phospho-N-acetylmuramoyl-pentapeptide-transferase
ACT75_RS08115	WP_005539051.1	2.09707	murF	UDP-N-acetylmuramoyl-tripeptide--D-alanyl-D-alanine ligase
ACT75_RS08120	WP_005539048.1	2.92873	murE	UDP-N-acetylmuramoyl-L-alanyl-D-glutamate--2,6-diaminopimelate ligase
ACT75_RS08125	WP_032997108.1	0.742086	ftsI	peptidoglycan glycosyltransferase FtsI
ACT75_RS08130	WP_005539043.1	0.580035	ftsL	cell division protein FtsL
ACT75_RS08135	WP_005539041.1	2.3171	rsmH	16S rRNA (cytosine(1402)-N(4))-methyltransferase RsmH
ACT75_RS08140	WP_005588016.1	0.0973444	mraZ	division/cell wall cluster transcriptional repressor MraZ
ACT75_RS08145	WP_014702449.1	-0.480272		carbon starvation protein A
ACT75_RS08150	WP_061866567.1	0.655779	artM	arginine ABC transporter permease ArtM
ACT75_RS08155	WP_061866568.1	-3.80725	artQ	arginine ABC transporter permease ArtQ
ACT75_RS08160	WP_005538935.1	7.10763		lysine/arginine/ornithine ABC transporter substrate-binding protein
ACT75_RS08165	WP_005546806.1	3.56312	artP	arginine ABC transporter ATP-binding protein ArtP
ACT75_RS08170	WP_061866569.1	6.17834	lpcA	D-sedoheptulose 7-phosphate isomerase
ACT75_RS08175	WP_061866570.1	4.14029	mfd	transcription-repair coupling factor
ACT75_RS08185	WP_061866572.1	-3.24728		GNAT family N-acetyltransferase
ACT75_RS08190	WP_014702445.1	3.10162		DUF5358 family protein
ACT75_RS08195	WP_041160768.1	-3.89791	ybeY	rRNA maturation RNase YbeY
ACT75_RS08205	WP_014702441.1	-3.87479		Flp family type IVb pilin
ACT75_RS08210	WP_041160767.1	-5.22609		Flp family type IVb pilin
ACT75_RS08220	WP_041160765.1	3.65111		hypothetical protein
ACT75_RS08225	WP_061866573.1	3.65874		type II and III secretion system protein family protein
ACT75_RS08230	WP_014702436.1	2.81173		RcpB protein
ACT75_RS08235	WP_014702435.1	3.61129		flp operon protein D
ACT75_RS08240	WP_061866574.1	3.11717		CpaF family protein
ACT75_RS08245	WP_014702433.1	1.9896		type II secretion system F family protein
ACT75_RS08250	WP_014702432.1	0.76993		type II secretion system F family protein
ACT75_RS08255	WP_014702431.1	3.28503		tetratricopeptide repeat protein
ACT75_RS08260	WP_014702430.1	2.96049		TadE family protein
ACT75_RS08265	WP_014702429.1	2.62656	tadF	tight adherence pilus pseudopilin TadF
ACT75_RS08270	WP_061866575.1	3.14209		pilus assembly protein TadG-related protein
ACT75_RS08320	WP_005538196.1	3.41326		recombinase RecA
ACT75_RS08325	WP_005550580.1	4.04823		fructose-specific PTS transporter subunit EIIC
ACT75_RS08330	WP_005550577.1	4.68167	fruK	1-phosphofructokinase
ACT75_RS08335	WP_005538191.1	5.76014	fruB	fused PTS fructose transporter subunit IIA/HPr protein
ACT75_RS08340	WP_005538190.1	3.95384		hypothetical protein
ACT75_RS08345	WP_005538188.1	-2.14533	mobA	molybdenum cofactor guanylyltransferase MobA
ACT75_RS08350	WP_005538185.1	4.5356		YihD family protein
ACT75_RS08355	WP_005538183.1	7.45188		DsbA family protein
ACT75_RS08360	WP_005538181.1	5.16707		DUF413 domain-containing protein
ACT75_RS08365	WP_005538171.1	2.89086	trmA	tRNA (uridine(54)-C5)-methyltransferase TrmA
ACT75_RS08370	WP_005538169.1	2.07398		class I SAM-dependent methyltransferase
ACT75_RS08375	WP_005538168.1	2.76275		hypothetical protein
ACT75_RS08390	WP_005595216.1	2.49159		hypothetical protein
ACT75_RS08405	WP_005538609.1	2.8726	mutS	DNA mismatch repair protein MutS
ACT75_RS08410	WP_005538608.1	4.65563		pyridoxal phosphatase
ACT75_RS08420	WP_005538606.1	5.16367		cyclase family protein
ACT75_RS08435	WP_005538590.1	1.33405	otnI	2-oxo-tetronate isomerase
ACT75_RS08440	WP_005538584.1	-0.551516		aldolase
ACT75_RS08445	WP_005566199.1	0.596724	otnK	3-oxo-tetronate kinase
ACT75_RS08450	WP_005551831.1	2.54447	ltnD	L-threonate dehydrogenase
ACT75_RS08455	WP_005538577.1	4.73168		DeoR/GlpR family DNA-binding transcription regulator
ACT75_RS08460	WP_005538573.1	3.62547	glnB	nitrogen regulatory protein P-II
ACT75_RS08465	WP_005538572.1	4.58012	mltG	endolytic transglycosylase MltG
ACT75_RS08470	WP_005538571.1	3.6302	tmk	dTMP kinase
ACT75_RS08475	WP_005538568.1	1.3325		DNA polymerase III subunit delta'
ACT75_RS08480	WP_005538567.1	4.22172		YchF/TatD family DNA exonuclease
ACT75_RS08485	WP_005538566.1	2.92612		DUF1523 family protein
ACT75_RS08490	WP_005538565.1	4.06409		hemolysin family protein
ACT75_RS08505	WP_061866576.1	1.85543		phospholipase D-like domain-containing protein
ACT75_RS08515	WP_005542522.1	6.41655		2,3-diphosphoglycerate-dependent phosphoglycerate mutase
ACT75_RS08520	WP_005542520.1	4.88198		phospho-sugar mutase
ACT75_RS08525	WP_014702467.1	3.82762	envC	murein hydrolase activator EnvC
ACT75_RS08530	WP_005542516.1	2.25067		divergent polysaccharide deacetylase family protein
ACT75_RS08535	WP_005542515.1	-0.87989		YifB family Mg chelatase-like AAA ATPase
ACT75_RS08540	WP_005549225.1	3.97674	yihA	ribosome biogenesis GTP-binding protein YihA/YsxC
ACT75_RS08545	WP_005542511.1	1.71637		DUF535 family protein
ACT75_RS08550	WP_061866577.1	5.58224	trmL	tRNA (uridine(34)/cytosine(34)/5-carboxymethylaminomethyluridine(34)-2'-O)-methyltransferase TrmL
ACT75_RS08555	WP_014702468.1	4.85043		YbhB/YbcL family Raf kinase inhibitor-like protein
ACT75_RS08560	WP_005549216.1	5.3167		MetQ/NlpA family lipoprotein
ACT75_RS08565	WP_005553760.1	1.21486		methionine ABC transporter permease
ACT75_RS08570	WP_005542501.1	5.05204	metN	methionine ABC transporter ATP-binding protein MetN
ACT75_RS08575	WP_005542499.1	3.52273	gmhB	D-glycero-beta-D-manno-heptose 1,7-bisphosphate 7-phosphatase
ACT75_RS08600	WP_061866578.1	4.92463		DUF4123 domain-containing protein
ACT75_RS08620	WP_005594039.1	3.58204	cysS	cysteine--tRNA ligase
ACT75_RS08625	WP_005543917.1	5.5568		peptidylprolyl isomerase
ACT75_RS08635	WP_005543913.1	-1.32154		TatD family hydrolase
ACT75_RS08645	WP_005543907.1	2.29239	nrdD	anaerobic ribonucleoside-triphosphate reductase
ACT75_RS08650	WP_005594030.1	6.2408	emaA	trimeric autotransporter adhesin EmaA
ACT75_RS08655	WP_061866580.1	2.74059		long-chain fatty acid--CoA ligase
ACT75_RS08660	WP_005540627.1	3.52982	dnaE	DNA polymerase III subunit alpha
ACT75_RS08665	WP_005540624.1	1.59283		WD40 repeat domain-containing protein
ACT75_RS08670	WP_005552950.1	3.36463		alpha/beta hydrolase
ACT75_RS08675	WP_005540615.1	3.64327		DUF4123 domain-containing protein
ACT75_RS08680	WP_005540613.1	7.38656		catalase
ACT75_RS08685	WP_005552949.1	2.20788	gdhA	NADP-specific glutamate dehydrogenase
ACT75_RS08690	WP_005543042.1	3.94897	argH	argininosuccinate lyase
ACT75_RS08695	WP_005543043.1	4.0976		glycosyltransferase
ACT75_RS08715	WP_005543044.1	5.17208	gltX	glutamate--tRNA ligase
ACT75_RS08730	WP_015971210.1	-1.81316		hypothetical protein
ACT75_RS08735	WP_019518340.1	1.24023		hypothetical protein
ACT75_RS08740	WP_015971212.1	4.44001		hypothetical protein
ACT75_RS08745	WP_015971213.1	-0.438657		hypothetical protein
ACT75_RS08750	WP_015971214.1	0.282506		hypothetical protein
ACT75_RS08755	WP_015971215.1	3.2503		ATP-binding protein
ACT75_RS08770	WP_015971218.1	0.902403		hypothetical protein
ACT75_RS08785	WP_019518460.1	0.730394		hypothetical protein
ACT75_RS08790	WP_019518459.1	0.161518		hypothetical protein
ACT75_RS08800	WP_019518457.1	-2.48423		hypothetical protein
ACT75_RS08810	WP_015971223.1	-0.288771		hypothetical protein
ACT75_RS08815	WP_015971224.1	3.79107		S24 family peptidase
ACT75_RS08845	WP_015971231.1	6.00356		DNA N-6-adenine-methyltransferase
ACT75_RS08895	WP_233115612.1	1.72845		hypothetical protein
ACT75_RS08900	WP_015971240.1	3.42925		glycoside hydrolase family 19 protein
ACT75_RS08905	WP_015971241.1	0.789025		DUF2570 domain-containing protein
ACT75_RS08910	WP_005537516.1	5.36135		hypothetical protein
ACT75_RS08920	WP_015971243.1	-0.945472	terL	phage terminase large subunit
ACT75_RS08935	WP_005579230.1	-3.61793		hypothetical protein
ACT75_RS08940	WP_015971247.1	3.51897		DUF2213 domain-containing protein
ACT75_RS08945	WP_015971248.1	5.92841		hypothetical protein
ACT75_RS08950	WP_005541375.1	4.0726		DUF2184 domain-containing protein
ACT75_RS08975	WP_015971252.1	2.04672		DUF3383 domain-containing protein
ACT75_RS08990	WP_233112505.1	3.26786		tail length tape measure protein
ACT75_RS09015	WP_005545972.1	0.811029		hypothetical protein
ACT75_RS09020	WP_015971261.1	-0.274027		baseplate J/gp47 family protein
ACT75_RS09050	WP_005543045.1	2.75873		cold-shock protein
ACT75_RS09055	WP_005543047.1	4.83644	rbsK	ribokinase
ACT75_RS09060	WP_005543049.1	5.66851	rbsB	ribose ABC transporter substrate-binding protein RbsB
ACT75_RS09070	WP_005543054.1	4.13532	rbsA	ribose ABC transporter ATP-binding protein RbsA
ACT75_RS09075	WP_005543056.1	6.21553	rbsD	D-ribose pyranase
ACT75_RS09080	WP_005594017.1	0.491234	rppH	RNA pyrophosphohydrolase
ACT75_RS09095	WP_005543066.1	3.20581		thymidylate synthase
ACT75_RS09105	WP_005543069.1	1.75969	tadA	tRNA adenosine(34) deaminase TadA
ACT75_RS09110	WP_005543071.1	4.63187		hypothetical protein
ACT75_RS09125	WP_236759954.1	-0.713626		phospholipase D-like domain-containing protein
ACT75_RS09135	WP_005543472.1	3.53556		hypothetical protein
ACT75_RS09145	WP_005593716.1	5.2983	apbC	iron-sulfur cluster carrier protein ApbC
ACT75_RS09150	WP_005549475.1	5.22577	metG	methionine--tRNA ligase
ACT75_RS09155	WP_005542240.1	0.626796	iscX	Fe-S cluster assembly protein IscX
ACT75_RS09160	WP_005542241.1	3.80292	fdx	ISC system 2Fe-2S type ferredoxin
ACT75_RS09165	WP_005542243.1	3.48834	hscA	Fe-S protein assembly chaperone HscA
ACT75_RS09170	WP_005542245.1	5.27404	hscB	Fe-S protein assembly co-chaperone HscB
ACT75_RS09175	WP_005542247.1	5.71268	iscA	iron-sulfur cluster assembly protein IscA
ACT75_RS09180	WP_005542252.1	4.17528	iscU	Fe-S cluster assembly scaffold IscU
ACT75_RS09185	WP_005542253.1	5.54234		IscS subfamily cysteine desulfurase
ACT75_RS09190	WP_005542255.1	0.0168118	iscR	Fe-S cluster assembly transcriptional regulator IscR
ACT75_RS09195	WP_005542257.1	-0.643442	trmJ	tRNA (cytosine(32)/uridine(32)-2'-O)-methyltransferase TrmJ
ACT75_RS09200	WP_005542259.1	4.70759	suhB	inositol-1-monophosphatase
ACT75_RS09260	WP_005539796.1	4.05181		2-hydroxyacid dehydrogenase
ACT75_RS09265	WP_005550389.1	4.29065	trxA	thioredoxin
ACT75_RS09270	WP_005539800.1	4.93249	rluC	23S rRNA pseudouridine(955/2504/2580) synthase RluC
ACT75_RS09275	WP_005539804.1	3.60503	rne	ribonuclease E
ACT75_RS09290	WP_005539812.1	1.50723		protein-disulfide reductase DsbD
ACT75_RS09295	WP_005550404.1	-1.48692		TIGR00730 family Rossman fold protein
ACT75_RS09300	WP_005539816.1	6.30414		type B 50S ribosomal protein L31
ACT75_RS09305	WP_005550410.1	2.41929	ykgO	type B 50S ribosomal protein L36
ACT75_RS09310	WP_005554161.1	2.77961	arcA	two-component system response regulator ArcA
ACT75_RS09340	WP_005552251.1	0.519585		ABC transporter substrate-binding protein
ACT75_RS09345	WP_005554152.1	1.88096	smpB	SsrA-binding protein SmpB
ACT75_RS09350	WP_005550451.1	1.3861	cgtA	Obg family GTPase CgtA
ACT75_RS09365	WP_005539872.1	2.19685	rpmA	50S ribosomal protein L27
ACT75_RS09370	WP_005550443.1	3.54567	rplU	50S ribosomal protein L21
ACT75_RS09375	WP_005594732.1	3.91875	ispB	octaprenyl diphosphate synthase
ACT75_RS09380	WP_005550440.1	0.0536105		epoxyqueuosine reductase QueH
ACT75_RS09385	WP_005594730.1	2.48592	miaB	tRNA (N6-isopentenyl adenosine(37)-C2)-methylthiotransferase MiaB
ACT75_RS09390	WP_005550429.1	2.56414	priC	primosomal replication protein PriC
ACT75_RS09400	WP_005550425.1	4.45449	rnt	ribonuclease T
ACT75_RS09405	WP_005567670.1	5.21937	gloA	lactoylglutathione lyase
ACT75_RS09410	WP_005539893.1	5.32589		TonB-dependent receptor
ACT75_RS09415	WP_005539895.1	4.42981	pgtP	phosphoglycerate transporter protein PgtP
ACT75_RS09420	WP_005539898.1	-2.14346		GDYXXLXY domain-containing protein
ACT75_RS09425	WP_005539900.1	1.8455	cmoA	carboxy-S-adenosyl-L-methionine synthase CmoA
ACT75_RS09430	WP_005539902.1	0.234021		isoprenylcysteine carboxyl methyltransferase family protein
ACT75_RS09435	WP_061866586.1	4.87453	aspS	aspartate--tRNA ligase
ACT75_RS09450	WP_005542307.1	3.40269		NRAMP family divalent metal transporter
ACT75_RS09455	WP_005595346.1	0.5029	nudB	dihydroneopterin triphosphate diphosphatase
ACT75_RS09460	WP_005542303.1	1.62347		YebC/PmpR family DNA-binding transcriptional regulator
ACT75_RS09465	WP_005542301.1	5.00042		hypothetical protein
ACT75_RS09470	WP_005542300.1	3.91933	ruvC	crossover junction endodeoxyribonuclease RuvC
ACT75_RS09475	WP_005542299.1	4.80242	ruvA	Holliday junction branch migration protein RuvA
ACT75_RS09480	WP_005545577.1	3.73104	ruvB	Holliday junction branch migration DNA helicase RuvB
ACT75_RS09485	WP_005542297.1	-1.89888		DUF5339 domain-containing protein
ACT75_RS09490	WP_005549162.1	1.79037		cytochrome ubiquinol oxidase subunit I
ACT75_RS09495	WP_005542295.1	-0.373152	cydB	cytochrome d ubiquinol oxidase subunit II
ACT75_RS09505	WP_005542293.1	3.8472	ybgC	tol-pal system-associated acyl-CoA thioesterase
ACT75_RS09510	WP_005545584.1	4.49926	tolQ	protein TolQ
ACT75_RS09515	WP_005542289.1	5.03892	tolR	colicin uptake protein TolR
ACT75_RS09520	WP_005549166.1	4.68105	tolA	cell envelope integrity protein TolA
ACT75_RS09525	WP_005544509.1	4.96693	tolB	Tol-Pal system beta propeller repeat protein TolB
ACT75_RS09530	WP_005544510.1	2.48491	pal	peptidoglycan-associated lipoprotein Pal
ACT75_RS09555	WP_005549806.1	0.477975		type II secretion system protein J
ACT75_RS09560	WP_005537951.1	3.2114		DUF2572 family protein
ACT75_RS09570	WP_005537947.1	0.0539468	recC	exodeoxyribonuclease V subunit gamma
ACT75_RS09575	WP_005537944.1	0.570757	rimI	ribosomal protein S18-alanine N-acetyltransferase
ACT75_RS09580	WP_005549811.1	0.869096		DNA polymerase III subunit psi
ACT75_RS09585	WP_005537939.1	2.37375	rsmC	16S rRNA (guanine(1207)-N(2))-methyltransferase RsmC
ACT75_RS09595	WP_005537932.1	4.28071		hypothetical protein
ACT75_RS09600	WP_005537928.1	4.86571	glyA	serine hydroxymethyltransferase
ACT75_RS09610	WP_005545611.1	-0.0168751		toxin-activating lysine-acyltransferase
ACT75_RS09615	WP_005537925.1	2.56917	ltxA	RTX family leukotoxin LtxA
ACT75_RS09620	WP_005537924.1	0.223403		type I secretion system permease/ATPase
ACT75_RS09625	WP_005545615.1	2.52078		HlyD family type I secretion periplasmic adaptor subunit
ACT75_RS09630	WP_005537917.1	3.6407		PTS mannitol transporter subunit IICBA
ACT75_RS09635	WP_005537916.1	5.14437		mannitol-1-phosphate 5-dehydrogenase
ACT75_RS09645	WP_005537901.1	4.90761	iolG	inositol 2-dehydrogenase
ACT75_RS09650	WP_005537898.1	4.89087	iolE	myo-inosose-2 dehydratase
ACT75_RS09655	WP_005595325.1	3.90564	iolD	3D-(3,5/4)-trihydroxycyclohexane-1,2-dione acylhydrolase (decyclizing)
ACT75_RS09660	WP_005537893.1	-1.4403	iolC	5-dehydro-2-deoxygluconokinase
ACT75_RS09665	WP_005537890.1	4.74462		MurR/RpiR family transcriptional regulator
ACT75_RS09695	WP_005540356.1	3.69338		PTS sugar transporter subunit IIB
ACT75_RS09700	WP_005540354.1	-0.0924274		PTS ascorbate transporter subunit IIC
ACT75_RS09705	WP_005540352.1	0.800148		transketolase
ACT75_RS09710	WP_005540351.1	3.06927		transketolase family protein
ACT75_RS09715	WP_005549138.1	-0.106057	prmB	50S ribosomal protein L3 N(5)-glutamine methyltransferase
ACT75_RS09720	WP_005540347.1	1.71933	smrB	endonuclease SmrB
ACT75_RS09725	WP_005540345.1	1.66827	yccS	YccS family putative transporter
ACT75_RS09730	WP_005540343.1	1.71537		YccF domain-containing protein
ACT75_RS09735	WP_005540341.1	2.15537	mgsA	methylglyoxal synthase
ACT75_RS09740	WP_005549145.1	6.49375		DUF2057 domain-containing protein
ACT75_RS09745	WP_005540337.1	1.62269		acylphosphatase
ACT75_RS09760	WP_005540330.1	1.88831	afeB	ironABC transporter ATP-binding protein AfeB
ACT75_RS09765	WP_005540327.1	6.32496	afeA	iron ABC transporter substrate-binding protein AfeA
ACT75_RS09770	WP_014702540.1	4.16933		TusE/DsrC/DsvC family sulfur relay protein
ACT75_RS09775	WP_005540319.1	-2.20115		Bax inhibitor-1 family protein
ACT75_RS09790	WP_005540313.1	3.1795		SNF2-related protein
ACT75_RS09795	WP_061866589.1	0.833194		hypothetical protein
ACT75_RS09800	WP_005540309.1	0.991051		DUF4868 domain-containing protein
ACT75_RS09805	WP_005540307.1	3.50761		site-specific DNA-methyltransferase
ACT75_RS09810	WP_005540305.1	1.91542		virulence RhuM family protein
ACT75_RS09815	WP_005540302.1	2.92988		DEAD/DEAH box helicase family protein
ACT75_RS09820	WP_005540300.1	0.343912	cas5c	type I-C CRISPR-associated protein Cas5c
ACT75_RS09835	WP_005540292.1	6.23974	cas7c	type I-C CRISPR-associated protein Cas7/Csd2
ACT75_RS09845	WP_005540287.1	-2.00899		hypothetical protein
ACT75_RS09855	WP_005540280.1	5.67443	thiB	thiamine ABC transporter substrate binding subunit
ACT75_RS09865	WP_005540276.1	3.72033	thiQ	thiamine ABC transporter ATP-binding protein
ACT75_RS09870	WP_005540274.1	3.63735	bioB	biotin synthase BioB
ACT75_RS09875	WP_005540269.1	4.66663	lrp	leucine-responsive transcriptional regulator Lrp
ACT75_RS09880	WP_005595076.1	2.05666		DNA translocase FtsK
ACT75_RS09885	WP_005540265.1	5.09374	lolA	outer membrane lipoprotein chaperone LolA
ACT75_RS09890	WP_005540264.1	3.21662		replication-associated recombination protein A
ACT75_RS09895	WP_005540262.1	5.39984		anaerobic C4-dicarboxylate transporter
ACT75_RS09900	WP_005540260.1	4.52029	serS	serine--tRNA ligase
ACT75_RS09905	WP_005549823.1	4.94418	cdd	cytidine deaminase
ACT75_RS09910	WP_005549825.1	4.27005		extracellular solute-binding protein
ACT75_RS09915	WP_005542482.1	1.53957	potC	spermidine/putrescine ABC transporter permease PotC
ACT75_RS09920	WP_005542483.1	1.33335	potB	spermidine/putrescine ABC transporter permease PotB
ACT75_RS09925	WP_005542484.1	5.75316	potA	spermidine/putrescine ABC transporter ATP-binding protein PotA
ACT75_RS09930	WP_005542485.1	2.95386	pepT	peptidase T
ACT75_RS09935	WP_005542486.1	3.56412		PqiB family protein
ACT75_RS09940	WP_005542487.1	-2.93238		paraquat-inducible protein A
ACT75_RS09945	WP_005542488.1	4.44291	proQ	RNA chaperone ProQ
ACT75_RS09950	WP_005542489.1	4.19529	prc	carboxy terminal-processing peptidase
ACT75_RS09955	WP_005542490.1	4.5937		L,D-transpeptidase family protein
ACT75_RS09960	WP_005542491.1	-1.63256		YcbK family protein
ACT75_RS09965	WP_005542492.1	4.59292		MBL fold metallo-hydrolase
ACT75_RS09970	WP_044116053.1	3.34204	sucA	2-oxoglutarate dehydrogenase E1 component
ACT75_RS09975	WP_005542495.1	4.15714	odhB	2-oxoglutarate dehydrogenase complex dihydrolipoyllysine-residue succinyltransferase
ACT75_RS09980	WP_005542496.1	5.15358	sucC	ADP-forming succinate--CoA ligase subunit beta
ACT75_RS09985	WP_005542497.1	5.29853	sucD	succinate--CoA ligase subunit alpha
ACT75_RS09995	WP_005544611.1	1.13411		hypothetical protein
ACT75_RS10000	WP_005544613.1	-3.93989		hypothetical protein
ACT75_RS10015	WP_005542183.1	2.95425		Fic family protein
ACT75_RS10025	WP_005542185.1	-0.320022		formate hydrogenlyase maturation HycH family protein
ACT75_RS10030	WP_005542186.1	2.63777		NADH-quinone oxidoreductase subunit B family protein
ACT75_RS10040	WP_005542188.1	2.01584		hydrogenase large subunit
ACT75_RS10080	WP_005542205.1	2.76824		formate dehydrogenase subunit gamma
ACT75_RS10085	WP_005542207.1	-2.25862	fdxH	formate dehydrogenase subunit beta
ACT75_RS10090	WP_143247869.1	-0.48208	fdnG	formate dehydrogenase-N subunit alpha
ACT75_RS10100	WP_005542212.1	2.83038	fdhD	formate dehydrogenase accessory sulfurtransferase FdhD
ACT75_RS10105	WP_005542214.1	2.0273	gntR	gluconate operon transcriptional repressor GntR
ACT75_RS10110	WP_005542216.1	3.06036		gluconokinase
ACT75_RS10115	WP_005542218.1	-3.16152		GntP family permease
ACT75_RS10120	WP_005542219.1	3.15388	uvrD	DNA helicase II
ACT75_RS10125	WP_005542220.1	2.88454		DNA ligase
ACT75_RS10130	WP_005542222.1	3.82108		YdcF family protein
ACT75_RS10135	WP_005549367.1	1.20244		Txe/YoeB family addiction module toxin
ACT75_RS10140	WP_005552753.1	5.31135		type II toxin-antitoxin system prevent-host-death family antitoxin
ACT75_RS10145	WP_005542226.1	3.21473		polysaccharide pyruvyl transferase family protein
ACT75_RS10155	WP_005542229.1	0.523981		glycosyltransferase family 25 protein
ACT75_RS10165	WP_005540377.1	1.37417		glycosyltransferase family 2 protein
ACT75_RS10170	WP_005549377.1	1.81941		glycosyltransferase
ACT75_RS10175	WP_005549378.1	2.92117		lytic murein transglycosylase
ACT75_RS10180	WP_005542405.1	5.06374	xthA	exodeoxyribonuclease III
ACT75_RS10185	WP_005542406.1	1.79743		TIGR01619 family protein
ACT75_RS10195	WP_005542409.1	0.751533		hypothetical protein
ACT75_RS10200	WP_005542410.1	5.02856	ribA	GTP cyclohydrolase II
ACT75_RS10205	WP_005542411.1	-3.09606		phosphatase PAP2 family protein
ACT75_RS10210	WP_005542412.1	2.77414	nagK	N-acetylglucosamine kinase
ACT75_RS10225	WP_005542415.1	2.84568		hypothetical protein
ACT75_RS10230	WP_005542416.1	3.17289		lipopolysaccharide kinase InaA family protein
ACT75_RS10235	WP_005542418.1	5.51832	tesB	acyl-CoA thioesterase II
ACT75_RS10245	WP_005542419.1	3.01921	cydC	cysteine/glutathione ABC transporter ATP-binding protein/permease CydC
ACT75_RS10250	WP_032998675.1	1.12688	cydD	cysteine/glutathione ABC transporter permease/ATP-binding protein CydD
ACT75_RS10255	WP_005542421.1	4.89931	trxB	thioredoxin-disulfide reductase
ACT75_RS10260	WP_005542422.1	3.39186		tetratricopeptide repeat protein
ACT75_RS10270	WP_005542424.1	3.74537	moeB	molybdopterin-synthase adenylyltransferase MoeB
ACT75_RS10275	WP_005542426.1	3.18968	moeA	molybdopterin molybdotransferase MoeA
ACT75_RS10280	WP_005542427.1	3.40226	folE	GTP cyclohydrolase I FolE
ACT75_RS10285	WP_005542428.1	4.75811	dacB	serine-type D-Ala-D-Ala carboxypeptidase
ACT75_RS10290	WP_005542429.1	4.77172	greA	transcription elongation factor GreA
ACT75_RS10295	WP_005542430.1	5.70488	yhbY	ribosome assembly RNA-binding protein YhbY
ACT75_RS10305	WP_005542432.1	1.71498		addiction module antidote protein
ACT75_RS10310	WP_005542433.1	4.74251		riboflavin synthase
ACT75_RS10315	WP_005542434.1	-4.80457		MATE family efflux transporter
ACT75_RS10320	WP_005542435.1	3.52441		TonB-dependent siderophore receptor
ACT75_RS10330	WP_005542438.1	4.95691	ybaK	Cys-tRNA(Pro) deacylase
ACT75_RS10335	WP_005542439.1	3.61953		oxidoreductase
ACT75_RS10340	WP_005550377.1	5.55322	argS	arginine--tRNA ligase
ACT75_RS10345	WP_014702560.1	-3.14037		VOC family protein
ACT75_RS10350	WP_005542443.1	3.49315		glycine zipper 2TM domain-containing protein
ACT75_RS10355	WP_005542444.1	3.27852	prfA	peptide chain release factor 1
ACT75_RS10360	WP_005542445.1	-2.99805	prmC	peptide chain release factor N(5)-glutamine methyltransferase
ACT75_RS10365	WP_005542446.1	5.84313	kdsA	3-deoxy-8-phosphooctulonate synthase
ACT75_RS10370	WP_005542447.1	-2.01363		NlpC/P60 family protein
ACT75_RS10380	WP_005542449.1	2.77057		YcgL domain-containing protein
ACT75_RS10385	WP_005542450.1	3.28477	minC	septum site-determining protein MinC
ACT75_RS10390	WP_005542451.1	7.25928		hypothetical protein
ACT75_RS10395	WP_005542452.1	4.96132	sixA	phosphohistidine phosphatase SixA
ACT75_RS10400	WP_005551246.1	6.02982	glmM	phosphoglucosamine mutase
ACT75_RS10405	WP_005552864.1	4.0135	folP	dihydropteroate synthase
ACT75_RS10410	WP_236759977.1	-4.12778	dinB	DNA polymerase IV
ACT75_RS10425	WP_005544504.1	6.1724	guaB	IMP dehydrogenase
ACT75_RS10430	WP_005544502.1	0.401815	birA	bifunctional biotin--[acetyl-CoA-carboxylase] ligase/biotin operon repressor BirA
ACT75_RS10460	WP_005542338.1	4.44094		ABC transporter ATP-binding protein
ACT75_RS10465	WP_005550711.1	2.65261		oligopeptide/dipeptide ABC transporter ATP-binding protein
ACT75_RS10480	WP_005542343.1	0.42705		ABC transporter substrate-binding protein
ACT75_RS10485	WP_005565835.1	2.85556		YcjX family protein
ACT75_RS10490	WP_005542351.1	0.795167		TIGR01620 family protein
ACT75_RS10495	WP_005542350.1	0.841599		sigma 54-interacting transcriptional regulator
ACT75_RS10500	WP_005542348.1	1.72675	hfq	RNA chaperone Hfq
ACT75_RS10505	WP_005542347.1	2.28509	miaA	tRNA (adenosine(37)-N6)-dimethylallyltransferase MiaA
ACT75_RS10510	WP_005594151.1	2.145	mutL	DNA mismatch repair endonuclease MutL
ACT75_RS10515	WP_061866590.1	2.75887		N-acetylmuramoyl-L-alanine amidase
ACT75_RS10520	WP_005551345.1	3.54876	tsaE	tRNA (adenosine(37)-N6)-threonylcarbamoyltransferase complex ATPase subunit type 1 TsaE
ACT75_RS10525	WP_005543005.1	3.8379		hypothetical protein
ACT75_RS10530	WP_005543001.1	2.09428		glycosyltransferase family 2 protein
ACT75_RS10535	WP_005542998.1	3.85024		fused MFS/spermidine synthase
ACT75_RS10540	WP_005542996.1	-0.370643		fused MFS/spermidine synthase
ACT75_RS10545	WP_005542994.1	-4.28452		phosphoethanolamine transferase
ACT75_RS10555	WP_005553737.1	-1.98915	mobH	MobH family relaxase
ACT75_RS10560	WP_005540915.1	5.47133		hypothetical protein
ACT75_RS10565	WP_005540916.1	0.323854		hypothetical protein
ACT75_RS10575	WP_005540922.1	3.02559		hypothetical protein
ACT75_RS10580	WP_005540924.1	2.6591		type II toxin-antitoxin system PemK/MazF family toxin
ACT75_RS10595	WP_005540930.1	1.86814	cdtA	cytolethal distending toxin subunit Aa-CdtA
ACT75_RS10600	WP_005540931.1	3.45022	cdtB	cytolethal distending toxin nuclease subunit Aa-CdtB
ACT75_RS10605	WP_005540933.1	1.82077	cdtC	cytolethal distending toxin subunit Aa-CdtC
ACT75_RS10615	WP_005540937.1	2.16958		Abi family protein
ACT75_RS10665	WP_005540958.1	4.09284	orn	oligoribonuclease
ACT75_RS10670	WP_005540960.1	1.1017	rsgA	small ribosomal subunit biogenesis GTPase RsgA
ACT75_RS10675	WP_005540961.1	4.86077	ptsH	phosphocarrier protein Hpr
ACT75_RS10680	WP_061866591.1	6.32685	ptsI	phosphoenolpyruvate-protein phosphotransferase PtsI
ACT75_RS10685	WP_005540965.1	4.75928	crr	PTS glucose transporter subunit IIA
ACT75_RS10690	WP_005540967.1	5.44036	prlC	oligopeptidase A
ACT75_RS10695	WP_005540969.1	0.835514		YbaN family protein
ACT75_RS10705	WP_041160760.1	1.02194		DUF6396 domain-containing protein
ACT75_RS10710	WP_060828898.1	0.801566		DUF6396 domain-containing protein
ACT75_RS10715	WP_044116135.1	3.05399		DUF6396 domain-containing protein
ACT75_RS10720	WP_005544516.1	-1.63316		phospholipase D-like domain-containing protein
ACT75_RS10730	WP_014702570.1	4.55559		aminotransferase class IV family protein
ACT75_RS10735	WP_005542089.1	4.12849		aminodeoxychorismate synthase component I
ACT75_RS10745	WP_005539956.1	4.82197		2-hydroxyacid dehydrogenase
ACT75_RS10755	WP_005539954.1	3.51184		fructosamine kinase family protein
ACT75_RS10760	WP_005555043.1	5.93536	thrS	threonine--tRNA ligase
ACT75_RS10775	WP_005542265.1	3.02779		ferredoxin--NADP reductase
ACT75_RS10780	WP_071805301.1	2.80132	infC	translation initiation factor IF-3
ACT75_RS10790	WP_005542276.1	6.83294	rplT	50S ribosomal protein L20
ACT75_RS10800	WP_005554604.1	-0.638887		tagatose 1,6-diphosphate aldolase
ACT75_RS10810	WP_005538890.1	-0.677768		alcohol dehydrogenase catalytic domain-containing protein
ACT75_RS10815	WP_005538891.1	4.45894		DeoR/GlpR family DNA-binding transcription regulator
ACT75_RS10820	WP_005538892.1	1.62631	dxs	1-deoxy-D-xylulose-5-phosphate synthase
ACT75_RS10825	WP_005538893.1	3.65323	ispA	(2E,6E)-farnesyl diphosphate synthase
ACT75_RS10830	WP_005538894.1	5.88239	xseB	exodeoxyribonuclease VII small subunit
ACT75_RS10835	WP_005538896.1	5.08065	accD	acetyl-CoA carboxylase, carboxyltransferase subunit beta
ACT75_RS10840	WP_005538897.1	2.38694	folC	bifunctional tetrahydrofolate synthase/dihydrofolate synthase
ACT75_RS10845	WP_005538899.1	6.38447		histidine phosphatase family protein
ACT75_RS10850	WP_005538901.1	3.14832	cls	cardiolipin synthase
ACT75_RS10860	WP_005538905.1	0.708466		TIGR01621 family pseudouridine synthase
ACT75_RS10870	WP_005538912.1	5.31494		zinc ribbon domain-containing protein YjdM
ACT75_RS10880	WP_005538916.1	5.36632		TolC family protein
ACT75_RS10885	WP_005538918.1	4.26567		MacB family efflux pump subunit
ACT75_RS10890	WP_005538920.1	4.29228		efflux RND transporter periplasmic adaptor subunit
ACT75_RS10895	WP_005538922.1	5.33919	glnS	glutamine--tRNA ligase
ACT75_RS10900	WP_005538924.1	0.961361		type II toxin-antitoxin system RelE/ParE family toxin
ACT75_RS10905	WP_005538926.1	2.87401		HigA family addiction module antitoxin
ACT75_RS10940	WP_005544527.1	3.1817		lipoprotein-releasing ABC transporter permease subunit
ACT75_RS10945	WP_005544530.1	5.00838	lolD	lipoprotein-releasing ABC transporter ATP-binding protein LolD
ACT75_RS10950	WP_005550094.1	3.06383	lolE	lipoprotein-releasing ABC transporter permease subunit LolE
ACT75_RS10955	WP_005544557.1	4.7421	aroG	3-deoxy-7-phosphoheptulonate synthase AroG
ACT75_RS10960	WP_005544554.1	4.85156		replicative DNA helicase
ACT75_RS10965	WP_005544553.1	2.90322	alr	alanine racemase
ACT75_RS10970	WP_005544552.1	5.40343	pgi	glucose-6-phosphate isomerase
ACT75_RS10975	WP_005550101.1	4.04157		hypothetical protein
ACT75_RS10980	WP_005537755.1	4.9097	ribE	6,7-dimethyl-8-ribityllumazine synthase
ACT75_RS10985	WP_005537756.1	5.00509	nusB	transcription antitermination factor NusB
ACT75_RS10990	WP_005537758.1	3.23264	thiL	thiamine-phosphate kinase
ACT75_RS11005	WP_005537765.1	5.27955	dapB	4-hydroxy-tetrahydrodipicolinate reductase
ACT75_RS11010	WP_005537767.1	1.09827	yfaE	class I ribonucleotide reductase maintenance protein YfaE
ACT75_RS11020	WP_005537770.1	5.4404	nrdB	class Ia ribonucleoside-diphosphate reductase subunit beta
ACT75_RS11025	WP_005552896.1	3.90253		STING domain-containing protein
ACT75_RS11030	WP_005537774.1	3.87817		nucleotidyltransferase domain-containing protein
ACT75_RS11035	WP_061866592.1	4.69773	nrdA	class 1a ribonucleoside-diphosphate reductase subunit alpha
ACT75_RS11045	WP_005537787.1	6.41605		ABC transporter substrate-binding protein
ACT75_RS11050	WP_005537789.1	-4.08046		iron ABC transporter permease
ACT75_RS11055	WP_005537795.1	3.03656		ATP-binding cassette domain-containing protein
ACT75_RS11060	WP_005550081.1	4.0471		alpha-amylase
ACT75_RS11065	WP_005537798.1	-2.21772	malG	maltose ABC transporter permease MalG
ACT75_RS11070	WP_005537800.1	2.22973	malF	maltose ABC transporter permease MalF
ACT75_RS11075	WP_005550078.1	4.84602	malE	maltose/maltodextrin ABC transporter substrate-binding protein MalE
ACT75_RS11080	WP_005537806.1	4.54629	malK	maltose/maltodextrin ABC transporter ATP-binding protein MalK
ACT75_RS11085	WP_005537807.1	3.14493		maltoporin
ACT75_RS11090	WP_005537808.1	3.70053	malM	maltose operon protein MalM
ACT75_RS11095	WP_005543653.1	3.39365		D-hexose-6-phosphate mutarotase
ACT75_RS11100	WP_032999032.1	1.74555		ATP-dependent DNA helicase
ACT75_RS11105	WP_005543657.1	2.55627	tsaB	tRNA (adenosine(37)-N6)-threonylcarbamoyltransferase complex dimerization subunit type 1 TsaB
ACT75_RS11110	WP_005543658.1	4.69164		Slp family lipoprotein
ACT75_RS11125	WP_005543664.1	1.85664	rnd	ribonuclease D
ACT75_RS11130	WP_005543665.1	5.90223		cytochrome-c peroxidase
ACT75_RS11140	WP_005543669.1	-3.04462		DUF417 family protein
ACT75_RS11145	WP_005543671.1	4.36163		DUF302 domain-containing protein
ACT75_RS11155	WP_005543674.1	6.01479		SPFH domain-containing protein
ACT75_RS11160	WP_005543676.1	3.88601		NfeD family protein
ACT75_RS11165	WP_005543678.1	1.99823		NAD(P)H-dependent oxidoreductase
ACT75_RS11170	WP_005543680.1	-3.38638		molecular chaperone
ACT75_RS11175	WP_005594687.1	1.10105		Kdo(2)-lipid IV(A) acyltransferase
ACT75_RS11180	WP_061866593.1	4.84583	hldE	bifunctional D-glycero-beta-D-manno-heptose-7-phosphate kinase/D-glycero-beta-D-manno-heptose 1-phosphate adenylyltransferase HldE
ACT75_RS11185	WP_005543509.1	3.61163		SufE family protein
ACT75_RS11190	WP_005543506.1	3.44487		aminotransferase class V-fold PLP-dependent enzyme
ACT75_RS11195	WP_005543504.1	-0.650564		thermonuclease family protein
ACT75_RS11200	WP_032997116.1	3.66277	ttcA	tRNA 2-thiocytidine(32) synthetase TtcA
ACT75_RS11205	WP_005543500.1	-2.4791		DoxX family protein
ACT75_RS11210	WP_005543498.1	-1.53969		TonB-dependent receptor
ACT75_RS11215	WP_032997124.1	5.05616		hypothetical protein
ACT75_RS11220	WP_005543494.1	1.06753		iron ABC transporter substrate-binding protein
ACT75_RS11230	WP_005543490.1	0.912506		ABC transporter ATP-binding protein
ACT75_RS11245	WP_005543485.1	-0.434552		TOBE domain-containing protein
ACT75_RS11250	WP_005554210.1	6.18727		ABC transporter substrate-binding protein
ACT75_RS11255	WP_005565741.1	-0.775883		ABC transporter ATP-binding protein
ACT75_RS11290	WP_005537563.1	-3.68883	moaA	GTP 3',8-cyclase MoaA
ACT75_RS11295	WP_005550680.1	6.0913	moaC	cyclic pyranopterin monophosphate synthase MoaC
ACT75_RS11300	WP_005537568.1	3.54953	moaD	molybdopterin synthase sulfur carrier subunit
ACT75_RS11305	WP_005537570.1	0.696406	moaE	molybdopterin synthase catalytic subunit MoaE
ACT75_RS11310	WP_005537572.1	4.72916	sspA	stringent starvation protein SspA
ACT75_RS11315	WP_005537579.1	0.556136		ClpXP protease specificity-enhancing factor
ACT75_RS11320	WP_005537580.1	3.2191	asnS	asparagine--tRNA ligase
ACT75_RS11325	WP_005537595.1	1.43471		ROK family protein
ACT75_RS11330	WP_005537602.1	-1.53555	bioD	dethiobiotin synthase
ACT75_RS11335	WP_005537604.1	2.50407	lsrK	autoinducer-2 kinase
ACT75_RS11340	WP_005537607.1	1.54338	lsrR	transcriptional regulator LsrR
ACT75_RS11345	WP_014702195.1	-4.01041	lsrA	autoinducer 2 ABC transporter ATP-binding protein LsrA
ACT75_RS11360	WP_005544327.1	5.22966	lsrB	autoinducer 2 ABC transporter substrate-binding protein LsrB
ACT75_RS11365	WP_005544324.1	5.7537	lsrF	3-hydroxy-5-phosphonooxypentane-2,4-dione thiolase
ACT75_RS11370	WP_005544322.1	3.05369	lsrG	(4S)-4-hydroxy-5-phosphonooxypentane-2,3-dione isomerase
ACT75_RS11375	WP_005544321.1	5.48515	pyk	pyruvate kinase
ACT75_RS11380	WP_005544319.1	4.95841		ribonucleotide-diphosphate reductase subunit beta
ACT75_RS11385	WP_005544317.1	5.24261		ribonucleoside-diphosphate reductase subunit alpha
ACT75_RS11420	WP_005544306.1	-1.46536		sodium ion-translocating decarboxylase subunit beta
ACT75_RS11425	WP_005595500.1	4.56498	oadA	sodium-extruding oxaloacetate decarboxylase subunit alpha
ACT75_RS11430	WP_005543457.1	-0.861888		oxaloacetate decarboxylase subunit gamma
ACT75_RS11435	WP_005543455.1	-0.25375		hypothetical protein
ACT75_RS11450	WP_005543449.1	2.61784	trpCF	bifunctional indole-3-glycerol-phosphate synthase TrpC/phosphoribosylanthranilate isomerase TrpF
ACT75_RS11455	WP_005543446.1	2.35565		HigA family addiction module antitoxin
ACT75_RS11460	WP_005543444.1	4.36287		type II toxin-antitoxin system RelE/ParE family toxin
ACT75_RS11465	WP_005543441.1	1.64588	trpD	anthranilate phosphoribosyltransferase
ACT75_RS11470	WP_005543439.1	5.16924		tautomerase family protein
ACT75_RS11475	WP_005543437.1	1.65434		aminodeoxychorismate/anthranilate synthase component II
ACT75_RS11480	WP_005543435.1	6.21762		anthranilate synthase component 1
ACT75_RS11485	WP_005543432.1	3.07976		HAD family hydrolase
ACT75_RS11490	WP_005543430.1	4.66532		KpsF/GutQ family sugar isomerase
ACT75_RS11500	WP_005548951.1	3.54443	htpX	protease HtpX
ACT75_RS11505	WP_005543396.1	6.38642	pheS	phenylalanine--tRNA ligase subunit alpha
ACT75_RS11510	WP_005543399.1	4.62081	pheT	phenylalanine--tRNA ligase subunit beta
ACT75_RS11515	WP_005543400.1	5.17844		integration host factor subunit alpha
ACT75_RS11520	WP_005543402.1	2.5043		NlpC/P60 family protein
ACT75_RS11530	WP_005543406.1	5.68971		TolC family protein
ACT75_RS11535	WP_005566283.1	-3.20583		ABC transporter permease
ACT75_RS11700	WP_005553148.1	-0.396279		uncharacterized gene
ACT75_RS11745	WP_005547235.1	2.19606	yidD	membrane protein insertion efficiency factor YidD
ACT75_RS11795	WP_005543607.1	1.92596	rpmJ	50S ribosomal protein L36
ACT75_RS11995	WP_081110729.1	6.44122		mannose/fructose/sorbose PTS transporter subunit IIB
ACT75_RS12135	WP_005545534.1	6.9331		2-octaprenyl-3-methyl-6-methoxy-1,4-benzoquinol hydroxylase
ACT75_RS12235	WP_005542274.1	5.41877	rpmI	50S ribosomal protein L35
ACT75_RS12265	WP_005553960.1	-0.910084		hypothetical protein
ACT75_RS12420	WP_014702342.1	3.73964		hypothetical protein
ACT75_RS12475	WP_014702394.1	-0.849924		hypothetical protein
ACT75_RS12545	WP_005594313.1	1.3248		hypothetical protein
ACT75_RS12560	WP_019518458.1	0.0390674		DUF2513 domain-containing protein
ACT75_RS12590	WP_005542407.1	-2.5196	rfbB	dTDP-glucose 4,6-dehydratase
ACT75_RS12595	WP_143106533.1	4.35802		hypothetical protein
ACT75_RS12630	WP_005538872.1	2.54235		hypothetical protein
ACT75_RS12660	WP_005540118.1	1.8461		hypothetical protein
ACT75_RS12690	WP_005543716.1	2.32987		hypothetical protein
ACT75_RS12750	WP_005542624.1	-0.511878		hypothetical protein
ACT75_RS12765	WP_005546808.1	2.88468		DUF5363 domain-containing protein
ACT75_RS12785	WP_005594036.1	2.51092		hypothetical protein
ACT75_RS12830	WP_061866527.1	3.5472		hypothetical protein
ACT75_RS12880	WP_014702551.1	3.28103		hypothetical protein
ACT75_RS12980	WP_005544161.1	6.77202		hypothetical protein
ACT75_RS13030	WP_005595413.1	0.157245		hypothetical protein
ACT75_RS13035	WP_230456995.1	2.51345		helix-turn-helix transcriptional regulator

## Sheet: Aa Y4
PTRs for Aggregatibacter actinomycetemcomitans Aa Y4
locustag	entry	PTR	gene	description
HMPREF9996_RS00025	WP_005540434.1	3.24326	mog	molybdopterin adenylyltransferase
HMPREF9996_RS00035	WP_005549668.1	0.9521		lysophospholipid acyltransferase family protein
HMPREF9996_RS00045	WP_005540426.1	-3.40692		SLC13 family permease
HMPREF9996_RS00050	WP_005540424.1	-0.0103569	rnhB	ribonuclease HII
HMPREF9996_RS00055	WP_005595522.1	-0.137211	lpxB	lipid-A-disaccharide synthase
HMPREF9996_RS00060	WP_005540420.1	0.693406	lpxA	acyl-ACP--UDP-N-acetylglucosamine O-acyltransferase
HMPREF9996_RS00065	WP_005553711.1	-1.1435	fabZ	3-hydroxyacyl-ACP dehydratase FabZ
HMPREF9996_RS00070	WP_005540415.1	0.923408	lpxD	UDP-3-O-(3-hydroxymyristoyl)glucosamine N-acyltransferase
HMPREF9996_RS00075	WP_005595521.1	4.56198		OmpH family outer membrane protein
HMPREF9996_RS00080	WP_005540410.1	3.14299	bamA	outer membrane protein assembly factor BamA
HMPREF9996_RS00085	WP_005540408.1	1.21856	rseP	sigma E protease regulator RseP
HMPREF9996_RS00090	WP_005540406.1	-5.79521		phosphatidate cytidylyltransferase
HMPREF9996_RS00095	WP_005540404.1	-0.280828	uppS	polyprenyl diphosphate synthase
HMPREF9996_RS00100	WP_005540402.1	1.66155	ispC	1-deoxy-D-xylulose-5-phosphate reductoisomerase
HMPREF9996_RS00105	WP_005540399.1	4.63069	frr	ribosome recycling factor
HMPREF9996_RS00110	WP_005540393.1	2.49151	pyrH	UMP kinase
HMPREF9996_RS00115	WP_005553196.1	1.06285		putative transporter
HMPREF9996_RS00120	WP_005543189.1	1.82598		ABC transporter ATP-binding protein/permease
HMPREF9996_RS00130	WP_005543199.1	3.37332		DeoR/GlpR family transcriptional regulator
HMPREF9996_RS00135	WP_005543201.1	-1.78076		rhomboid family intramembrane serine protease
HMPREF9996_RS00145	WP_005543206.1	-2.46474	glpE	thiosulfate sulfurtransferase GlpE
HMPREF9996_RS00150	WP_005551396.1	4.29989		DNA recombination protein RmuC
HMPREF9996_RS00155	WP_005543214.1	1.90166		type I DNA topoisomerase
HMPREF9996_RS00160	WP_005543215.1	1.93116		Sua5/YciO/YrdC/YwlC family protein
HMPREF9996_RS00165	WP_179287362.1	3.17362	aroE	shikimate dehydrogenase
HMPREF9996_RS00175	WP_005543325.1	4.65565	rpsL	30S ribosomal protein S12
HMPREF9996_RS00180	WP_005555497.1	4.66379	rpsG	30S ribosomal protein S7
HMPREF9996_RS00185	WP_005543329.1	4.2361	fusA	elongation factor G
HMPREF9996_RS00190	WP_005543400.1	4.70208		integration host factor subunit alpha
HMPREF9996_RS00195	WP_005595508.1	3.39396	pheT	phenylalanine--tRNA ligase subunit beta
HMPREF9996_RS00200	WP_005543396.1	5.21065	pheS	phenylalanine--tRNA ligase subunit alpha
HMPREF9996_RS00205	WP_005548951.1	4.35513	htpX	protease HtpX
HMPREF9996_RS00210	WP_005543430.1	3.84561		KpsF/GutQ family sugar isomerase
HMPREF9996_RS00215	WP_005543432.1	3.61242		HAD family hydrolase
HMPREF9996_RS00220	WP_032997242.1	4.21694		anthranilate synthase component 1
HMPREF9996_RS00225	WP_005543437.1	0.916284		aminodeoxychorismate/anthranilate synthase component II
HMPREF9996_RS00230	WP_005543439.1	4.46078		tautomerase family protein
HMPREF9996_RS00235	WP_005543441.1	0.637908	trpD	anthranilate phosphoribosyltransferase
HMPREF9996_RS00240	WP_005543444.1	-0.701644		type II toxin-antitoxin system RelE/ParE family toxin
HMPREF9996_RS00245	WP_005543446.1	1.15711		HigA family addiction module antitoxin
HMPREF9996_RS00250	WP_005543449.1	2.20178	trpCF	bifunctional indole-3-glycerol-phosphate synthase TrpC/phosphoribosylanthranilate isomerase TrpF
HMPREF9996_RS00265	WP_005543455.1	-0.882336		hypothetical protein
HMPREF9996_RS00270	WP_005543457.1	-0.727261		oxaloacetate decarboxylase subunit gamma
HMPREF9996_RS00275	WP_005595500.1	4.44669	oadA	sodium-extruding oxaloacetate decarboxylase subunit alpha
HMPREF9996_RS00280	WP_005544306.1	-0.431533		sodium ion-translocating decarboxylase subunit beta
HMPREF9996_RS00315	WP_005544317.1	4.7727		ribonucleoside-diphosphate reductase subunit alpha
HMPREF9996_RS00320	WP_005544319.1	4.56224		ribonucleotide-diphosphate reductase subunit beta
HMPREF9996_RS00325	WP_071805295.1	4.67598	pyk	pyruvate kinase
HMPREF9996_RS00330	WP_005544322.1	-0.0635994	lsrG	(4S)-4-hydroxy-5-phosphonooxypentane-2,3-dione isomerase
HMPREF9996_RS00335	WP_005595490.1	2.96719	lsrF	3-hydroxy-5-phosphonooxypentane-2,4-dione thiolase
HMPREF9996_RS00340	WP_005544327.1	4.06403	lsrB	autoinducer 2 ABC transporter substrate-binding protein LsrB
HMPREF9996_RS00355	WP_005595485.1	-1.44975	lsrA	autoinducer 2 ABC transporter ATP-binding protein LsrA
HMPREF9996_RS00360	WP_005537607.1	2.12654	lsrR	transcriptional regulator LsrR
HMPREF9996_RS00365	WP_005537604.1	2.16924	lsrK	autoinducer-2 kinase
HMPREF9996_RS00370	WP_005595481.1	-1.82179	bioD	dethiobiotin synthase
HMPREF9996_RS00375	WP_005537595.1	2.21857		ROK family protein
HMPREF9996_RS00380	WP_005537580.1	1.16268	asnS	asparagine--tRNA ligase
HMPREF9996_RS00385	WP_005537579.1	0.970305		ClpXP protease specificity-enhancing factor
HMPREF9996_RS00390	WP_005537572.1	3.99656	sspA	stringent starvation protein SspA
HMPREF9996_RS00395	WP_005537570.1	2.01804	moaE	molybdopterin synthase catalytic subunit MoaE
HMPREF9996_RS00400	WP_005537568.1	2.85023	moaD	molybdopterin synthase sulfur carrier subunit
HMPREF9996_RS00405	WP_005550680.1	4.89869	moaC	cyclic pyranopterin monophosphate synthase MoaC
HMPREF9996_RS00410	WP_005537563.1	-3.34825	moaA	GTP 3',8-cyclase MoaA
HMPREF9996_RS00435	WP_005539003.1	5.33516		pilus assembly protein TadG-related protein
HMPREF9996_RS00440	WP_005553056.1	5.79414	tadF	tight adherence pilus pseudopilin TadF
HMPREF9996_RS00445	WP_005553055.1	3.23707		TadE/TadG family type IV pilus assembly protein
HMPREF9996_RS00450	WP_005542460.1	3.48174		tetratricopeptide repeat protein
HMPREF9996_RS00455	WP_005553051.1	2.43121		type II secretion system F family protein
HMPREF9996_RS00460	WP_005542462.1	0.8484		type II secretion system F family protein
HMPREF9996_RS00465	WP_005546820.1	3.77254		CpaF family protein
HMPREF9996_RS00470	WP_005538996.1	5.43375		flp operon protein D
HMPREF9996_RS00475	WP_005550006.1	3.66356		RcpB protein
HMPREF9996_RS00480	WP_005538988.1	4.57578		type II and III secretion system protein family protein
HMPREF9996_RS00485	WP_005538986.1	4.94247		hypothetical protein
HMPREF9996_RS00495	WP_005595453.1	3.43063		Flp family type IVb pilin
HMPREF9996_RS00505	WP_005538955.1	4.90459		DUF5358 family protein
HMPREF9996_RS00510	WP_005538951.1	1.58453		GNAT family N-acetyltransferase
HMPREF9996_RS00540	WP_005543570.1	2.43211	hemG	menaquinone-dependent protoporphyrinogen IX dehydrogenase
HMPREF9996_RS00545	WP_014702329.1	-2.94026		TrkH family potassium uptake protein
HMPREF9996_RS00555	WP_005543586.1	3.75327	nadR	multifunctional transcriptional regulator/nicotinamide-nucleotide adenylyltransferase/ribosylnicotinamide kinase NadR
HMPREF9996_RS00560	WP_005543588.1	1.71998		metallophosphoesterase
HMPREF9996_RS00570	WP_005543594.1	4.06967	rplQ	50S ribosomal protein L17
HMPREF9996_RS00575	WP_005549686.1	3.00972	rpoA	DNA-directed RNA polymerase subunit alpha
HMPREF9996_RS00580	WP_005543598.1	4.04752	rpsD	30S ribosomal protein S4
HMPREF9996_RS00585	WP_005543603.1	3.87437	rpsK	30S ribosomal protein S11
HMPREF9996_RS00590	WP_005543609.1	1.97574	secY	preprotein translocase subunit SecY
HMPREF9996_RS00595	WP_005543611.1	4.39527	rplO	50S ribosomal protein L15
HMPREF9996_RS00600	WP_005543631.1	6.15273	rpmD	50S ribosomal protein L30
HMPREF9996_RS00605	WP_005543632.1	7.02768	rpsE	30S ribosomal protein S5
HMPREF9996_RS00610	WP_005543634.1	3.2243	rplR	50S ribosomal protein L18
HMPREF9996_RS00615	WP_005543636.1	4.73971	rplF	50S ribosomal protein L6
HMPREF9996_RS00620	WP_005543638.1	2.84184	rpsH	30S ribosomal protein S8
HMPREF9996_RS00625	WP_005543640.1	4.45403	rpsN	30S ribosomal protein S14
HMPREF9996_RS00630	WP_005543641.1	4.58324	rplE	50S ribosomal protein L5
HMPREF9996_RS00635	WP_005548785.1	6.23429	rplX	50S ribosomal protein L24
HMPREF9996_RS00640	WP_005548786.1	5.757	rplN	50S ribosomal protein L14
HMPREF9996_RS00645	WP_005595413.1	4.85024		hypothetical protein
HMPREF9996_RS00650	WP_005549678.1	3.04847	hemB	porphobilinogen synthase
HMPREF9996_RS00660	WP_005549677.1	1.3865	tatB	Sec-independent protein translocase protein TatB
HMPREF9996_RS00665	WP_005549676.1	1.72693	tatA	Sec-independent protein translocase subunit TatA
HMPREF9996_RS00670	WP_005542499.1	1.8728	gmhB	D-glycero-beta-D-manno-heptose 1,7-bisphosphate 7-phosphatase
HMPREF9996_RS00675	WP_005542501.1	4.47707	metN	methionine ABC transporter ATP-binding protein MetN
HMPREF9996_RS00680	WP_005553760.1	-0.413153		methionine ABC transporter permease
HMPREF9996_RS00685	WP_005549216.1	4.31828		MetQ/NlpA family lipoprotein
HMPREF9996_RS00690	WP_014702468.1	5.29823		YbhB/YbcL family Raf kinase inhibitor-like protein
HMPREF9996_RS00695	WP_005542509.1	5.55678	trmL	tRNA (uridine(34)/cytosine(34)/5-carboxymethylaminomethyluridine(34)-2'-O)-methyltransferase TrmL
HMPREF9996_RS00700	WP_005542511.1	-1.25215		DUF535 family protein
HMPREF9996_RS00705	WP_005549225.1	3.05679	yihA	ribosome biogenesis GTP-binding protein YihA/YsxC
HMPREF9996_RS00710	WP_005542515.1	-5.21348		YifB family Mg chelatase-like AAA ATPase
HMPREF9996_RS00715	WP_005542516.1	1.87652		divergent polysaccharide deacetylase family protein
HMPREF9996_RS00720	WP_032997234.1	3.82036	envC	murein hydrolase activator EnvC
HMPREF9996_RS00725	WP_005595409.1	4.53713		phospho-sugar mutase
HMPREF9996_RS00730	WP_005542522.1	4.98895		2,3-diphosphoglycerate-dependent phosphoglycerate mutase
HMPREF9996_RS00760	WP_005595390.1	2.66207	coaA	type I pantothenate kinase
HMPREF9996_RS00765	WP_005551364.1	3.15192	gyrB	DNA topoisomerase (ATP-hydrolyzing) subunit B
HMPREF9996_RS00770	WP_005595387.1	-0.110271	recQ	DNA helicase RecQ
HMPREF9996_RS00775	WP_005540693.1	1.28961	cyaY	iron donor protein CyaY
HMPREF9996_RS00780	WP_005595383.1	1.45545	lysA	diaminopimelate decarboxylase
HMPREF9996_RS00785	WP_005540687.1	0.177173		DUF1440 domain-containing protein
HMPREF9996_RS00790	WP_005540685.1	3.45872		DNA-3-methyladenine glycosylase I
HMPREF9996_RS00795	WP_005551372.1	2.46805	lptD	LPS assembly protein LptD
HMPREF9996_RS00800	WP_005540681.1	1.48981	gpt	xanthine phosphoribosyltransferase
HMPREF9996_RS00805	WP_005540679.1	4.39525		aminoacyl-histidine dipeptidase
HMPREF9996_RS00810	WP_005540677.1	3.31994		SDR family NAD(P)-dependent oxidoreductase
HMPREF9996_RS00815	WP_005540675.1	2.16326	mobB	molybdopterin-guanine dinucleotide biosynthesis protein MobB
HMPREF9996_RS00820	WP_005540673.1	-3.63111		SoxR reducing system RseC family protein
HMPREF9996_RS00825	WP_005595379.1	2.29073	rseB	sigma-E factor regulatory protein RseB
HMPREF9996_RS00830	WP_005595377.1	-1.49158		sigma-E factor negative regulatory protein
HMPREF9996_RS00835	WP_005543553.1	1.99022	rpoE	RNA polymerase sigma factor RpoE
HMPREF9996_RS00850	WP_005543547.1	5.051	proS	proline--tRNA ligase
HMPREF9996_RS00855	WP_005543544.1	1.7224	selA	L-seryl-tRNA(Sec) selenium transferase
HMPREF9996_RS00860	WP_005543542.1	2.52684	selB	selenocysteine-specific translation elongation factor
HMPREF9996_RS00865	WP_005543540.1	5.93094		DUF3298 and DUF4163 domain-containing protein
HMPREF9996_RS00890	WP_005538151.1	3.41666		anti-phage deoxyguanosine triphosphatase
HMPREF9996_RS00905	WP_005538140.1	3.53669		ABC transporter ATP-binding protein
HMPREF9996_RS00925	WP_005542307.1	-0.434122		NRAMP family divalent metal transporter
HMPREF9996_RS00930	WP_005595346.1	0.179645	nudB	dihydroneopterin triphosphate diphosphatase
HMPREF9996_RS00935	WP_005595343.1	2.68919		YebC/PmpR family DNA-binding transcriptional regulator
HMPREF9996_RS00940	WP_005542301.1	4.23003		hypothetical protein
HMPREF9996_RS00945	WP_005542300.1	2.41514	ruvC	crossover junction endodeoxyribonuclease RuvC
HMPREF9996_RS00950	WP_005542299.1	1.66873	ruvA	Holliday junction branch migration protein RuvA
HMPREF9996_RS00955	WP_032997227.1	1.58581	ruvB	Holliday junction branch migration DNA helicase RuvB
HMPREF9996_RS00960	WP_005542297.1	-2.36439		DUF5339 domain-containing protein
HMPREF9996_RS00965	WP_005549162.1	1.31053		cytochrome ubiquinol oxidase subunit I
HMPREF9996_RS00970	WP_005542295.1	-1.15565	cydB	cytochrome d ubiquinol oxidase subunit II
HMPREF9996_RS00980	WP_005542293.1	4.15897	ybgC	tol-pal system-associated acyl-CoA thioesterase
HMPREF9996_RS00985	WP_005545584.1	2.7836	tolQ	protein TolQ
HMPREF9996_RS00990	WP_005542289.1	3.19387	tolR	colicin uptake protein TolR
HMPREF9996_RS00995	WP_005549166.1	2.75141	tolA	cell envelope integrity protein TolA
HMPREF9996_RS01000	WP_005544509.1	3.98274	tolB	Tol-Pal system beta propeller repeat protein TolB
HMPREF9996_RS01005	WP_005544510.1	3.07375	pal	peptidoglycan-associated lipoprotein Pal
HMPREF9996_RS01040	WP_005537947.1	-1.88353	recC	exodeoxyribonuclease V subunit gamma
HMPREF9996_RS01045	WP_005537944.1	0.845942	rimI	ribosomal protein S18-alanine N-acetyltransferase
HMPREF9996_RS01050	WP_005549811.1	0.04059		DNA polymerase III subunit psi
HMPREF9996_RS01055	WP_005537939.1	0.867679	rsmC	16S rRNA (guanine(1207)-N(2))-methyltransferase RsmC
HMPREF9996_RS01065	WP_005537932.1	3.67785		hypothetical protein
HMPREF9996_RS01070	WP_005595331.1	4.27609	glyA	serine hydroxymethyltransferase
HMPREF9996_RS01080	WP_005545611.1	0.446387		toxin-activating lysine-acyltransferase
HMPREF9996_RS01085	WP_005537925.1	2.8518	ltxA	RTX family leukotoxin LtxA
HMPREF9996_RS01090	WP_005537924.1	1.13451		type I secretion system permease/ATPase
HMPREF9996_RS01095	WP_005545615.1	3.40948		HlyD family type I secretion periplasmic adaptor subunit
HMPREF9996_RS01100	WP_005537917.1	4.02303		PTS mannitol transporter subunit IICBA
HMPREF9996_RS0110085	WP_032997032.1	-0.347796		glycosyl transferase family 2
HMPREF9996_RS0110105	WP_005539571.1	3.44702		helix-turn-helix domain-containing protein
HMPREF9996_RS0110160	WP_005540930.1	2.04125	cdtA	cytolethal distending toxin subunit Aa-CdtA
HMPREF9996_RS0110180	WP_230456981.1	-0.39086	hisC	uncharacterized gene
HMPREF9996_RS0110240	WP_005594450.1	2.44935		lipid asymmetry maintenance protein MlaB
HMPREF9996_RS0110265	WP_005546714.1	3.09518		YbaB/EbfC family nucleoid-associated protein
HMPREF9996_RS0110280	WP_005588016.1	0.0334352	mraZ	division/cell wall cluster transcriptional repressor MraZ
HMPREF9996_RS0110290	WP_005548279.1	6.31784	rpsT	30S ribosomal protein S20
HMPREF9996_RS0110305	WP_005539331.1	0.368995	hda	DnaA regulatory inactivator Hda
HMPREF9996_RS0110340	WP_032997124.1	4.24292		hypothetical protein
HMPREF9996_RS0110350	WP_005567670.1	2.54645	gloA	lactoylglutathione lyase
HMPREF9996_RS0110375	WP_005542826.1	3.31718	rpmB	50S ribosomal protein L28
HMPREF9996_RS0110405	WP_005549966.1	2.23153		zf-HC2 domain-containing protein
HMPREF9996_RS0110425	WP_005538495.1	3.52206		NapC/NirT family cytochrome c
HMPREF9996_RS0110470	WP_005542491.1	-2.15759		YcbK family protein
HMPREF9996_RS0110480	WP_005549145.1	5.76031		DUF2057 domain-containing protein
HMPREF9996_RS0110490	WP_032997183.1	-2.72077		YecA family protein
HMPREF9996_RS01105	WP_005537916.1	5.66559		mannitol-1-phosphate 5-dehydrogenase
HMPREF9996_RS0110540	WP_005552753.1	2.9977		type II toxin-antitoxin system prevent-host-death family antitoxin
HMPREF9996_RS0110570	WP_005543605.1	3.23098	rpsM	30S ribosomal protein S13
HMPREF9996_RS0110575	WP_005543584.1	7.1187		accessory factor UbiK family protein
HMPREF9996_RS0110580	WP_005543582.1	0.420585	tusA	sulfurtransferase TusA
HMPREF9996_RS0110600	WP_005543402.1	1.38752		NlpC/P60 family protein
HMPREF9996_RS0110620	WP_005563858.1	-0.32723		TIGR00645 family protein
HMPREF9996_RS01115	WP_005537901.1	7.09894	iolG	inositol 2-dehydrogenase
HMPREF9996_RS01120	WP_005595327.1	5.91005	iolE	myo-inosose-2 dehydratase
HMPREF9996_RS01125	WP_005595325.1	3.65967	iolD	3D-(3,5/4)-trihydroxycyclohexane-1,2-dione acylhydrolase (decyclizing)
HMPREF9996_RS01130	WP_005595323.1	2.71553	iolC	5-dehydro-2-deoxygluconokinase
HMPREF9996_RS01135	WP_005595321.1	5.57688		MurR/RpiR family transcriptional regulator
HMPREF9996_RS01145	WP_005551240.1	-3.65306	dinB	DNA polymerase IV
HMPREF9996_RS01150	WP_005552864.1	2.98013	folP	dihydropteroate synthase
HMPREF9996_RS01160	WP_005542452.1	3.45455	sixA	phosphohistidine phosphatase SixA
HMPREF9996_RS01165	WP_005542451.1	5.7595		hypothetical protein
HMPREF9996_RS01170	WP_005542450.1	1.10204	minC	septum site-determining protein MinC
HMPREF9996_RS01175	WP_005542449.1	-0.0918626		YcgL domain-containing protein
HMPREF9996_RS01180	WP_005542447.1	-2.77463		NlpC/P60 family protein
HMPREF9996_RS01185	WP_005542446.1	4.78644	kdsA	3-deoxy-8-phosphooctulonate synthase
HMPREF9996_RS01190	WP_005542445.1	-4.2569	prmC	peptide chain release factor N(5)-glutamine methyltransferase
HMPREF9996_RS01195	WP_005542444.1	2.62693	prfA	peptide chain release factor 1
HMPREF9996_RS01200	WP_005542443.1	2.50331		glycine zipper 2TM domain-containing protein
HMPREF9996_RS01205	WP_014702560.1	0.526554		VOC family protein
HMPREF9996_RS01210	WP_005550377.1	4.96008	argS	arginine--tRNA ligase
HMPREF9996_RS01215	WP_005542439.1	1.21881		oxidoreductase
HMPREF9996_RS01220	WP_005595296.1	4.27787	ybaK	Cys-tRNA(Pro) deacylase
HMPREF9996_RS01230	WP_005542435.1	4.52654		TonB-dependent siderophore receptor
HMPREF9996_RS01235	WP_005542434.1	-5.07257		MATE family efflux transporter
HMPREF9996_RS01240	WP_005542433.1	3.76324		riboflavin synthase
HMPREF9996_RS01245	WP_005542432.1	2.95349		addiction module antidote protein
HMPREF9996_RS01250	WP_005542431.1	-1.72751		type II toxin-antitoxin system RelE/ParE family toxin
HMPREF9996_RS01255	WP_005542430.1	2.67771	yhbY	ribosome assembly RNA-binding protein YhbY
HMPREF9996_RS01260	WP_005542429.1	4.56509	greA	transcription elongation factor GreA
HMPREF9996_RS01265	WP_005542428.1	3.04726	dacB	serine-type D-Ala-D-Ala carboxypeptidase
HMPREF9996_RS01270	WP_005542427.1	3.23302	folE	GTP cyclohydrolase I FolE
HMPREF9996_RS01275	WP_005542426.1	2.82917	moeA	molybdopterin molybdotransferase MoeA
HMPREF9996_RS01280	WP_005542424.1	2.71188	moeB	molybdopterin-synthase adenylyltransferase MoeB
HMPREF9996_RS01285	WP_005595294.1	3.11151		co-chaperone YbbN
HMPREF9996_RS01290	WP_005542421.1	4.74006	trxB	thioredoxin-disulfide reductase
HMPREF9996_RS01295	WP_032997217.1	-0.589365	cydD	cysteine/glutathione ABC transporter permease/ATP-binding protein CydD
HMPREF9996_RS01300	WP_005595290.1	-0.392925	cydC	cysteine/glutathione ABC transporter ATP-binding protein/permease CydC
HMPREF9996_RS01305	WP_005542418.1	3.549	tesB	acyl-CoA thioesterase II
HMPREF9996_RS01310	WP_005542416.1	2.38229		lipopolysaccharide kinase InaA family protein
HMPREF9996_RS01315	WP_005542415.1	3.11146		hypothetical protein
HMPREF9996_RS01330	WP_005542412.1	3.27775	nagK	N-acetylglucosamine kinase
HMPREF9996_RS01335	WP_005542411.1	-2.08415		phosphatase PAP2 family protein
HMPREF9996_RS01340	WP_005542410.1	4.15431	ribA	GTP cyclohydrolase II
HMPREF9996_RS01345	WP_032997213.1	-1.00418		hypothetical protein
HMPREF9996_RS01355	WP_005542406.1	1.73772		TIGR01619 family protein
HMPREF9996_RS01360	WP_005542405.1	5.24455	xthA	exodeoxyribonuclease III
HMPREF9996_RS01365	WP_032997211.1	3.29017		lytic murein transglycosylase
HMPREF9996_RS01370	WP_005549377.1	2.27059		glycosyltransferase
HMPREF9996_RS01375	WP_005540377.1	1.10471		glycosyltransferase family 2 protein
HMPREF9996_RS01385	WP_180267045.1	1.44496		glycosyltransferase family 25 protein
HMPREF9996_RS01395	WP_005542226.1	2.38271		polysaccharide pyruvyl transferase family protein
HMPREF9996_RS01400	WP_005549367.1	0.492877		Txe/YoeB family addiction module toxin
HMPREF9996_RS01405	WP_005542222.1	1.80881		YdcF family protein
HMPREF9996_RS01410	WP_005542220.1	0.0323978		DNA ligase
HMPREF9996_RS01415	WP_005542219.1	1.86845	uvrD	DNA helicase II
HMPREF9996_RS01420	WP_005542218.1	-2.72049		GntP family permease
HMPREF9996_RS01425	WP_005542216.1	4.51212		gluconokinase
HMPREF9996_RS01430	WP_005542214.1	2.41426	gntR	gluconate operon transcriptional repressor GntR
HMPREF9996_RS01435	WP_005542212.1	2.39952	fdhD	formate dehydrogenase accessory sulfurtransferase FdhD
HMPREF9996_RS01445	WP_143247869.1	-1.04664	fdnG	formate dehydrogenase-N subunit alpha
HMPREF9996_RS01450	WP_167555044.1	4.58747	fdxH	formate dehydrogenase subunit beta
HMPREF9996_RS01455	WP_005542205.1	4.98937		formate dehydrogenase subunit gamma
HMPREF9996_RS01495	WP_005542188.1	3.71302		hydrogenase large subunit
HMPREF9996_RS01505	WP_005542186.1	4.10608		NADH-quinone oxidoreductase subunit B family protein
HMPREF9996_RS01510	WP_005542185.1	3.5653		formate hydrogenlyase maturation HycH family protein
HMPREF9996_RS01520	WP_005542183.1	5.53516		Fic family protein
HMPREF9996_RS01545	WP_005540698.1	1.21063	coaE	dephospho-CoA kinase
HMPREF9996_RS01550	WP_005540704.1	3.23369	yacG	DNA gyrase inhibitor YacG
HMPREF9996_RS01555	WP_005540705.1	2.07728		GNAT family N-acetyltransferase
HMPREF9996_RS01560	WP_005595258.1	-0.910251		sodium:alanine symporter family protein
HMPREF9996_RS01565	WP_005540708.1	4.00054	raiA	ribosome-associated translation inhibitor RaiA
HMPREF9996_RS01570	WP_005540709.1	1.96322		DUF5358 domain-containing protein
HMPREF9996_RS01575	WP_005540710.1	4.42919	fis	DNA-binding transcriptional regulator Fis
HMPREF9996_RS01580	WP_202817068.1	-6.51245	dusB	tRNA dihydrouridine synthase DusB
HMPREF9996_RS01585	WP_005540713.1	0.0437403	prmA	50S ribosomal protein L11 methyltransferase
HMPREF9996_RS01590	WP_005540715.1	1.49294		Fic/DOC family protein
HMPREF9996_RS01605	WP_005540723.1	-2.32549		Slam-dependent surface lipoprotein
HMPREF9996_RS01615	WP_005540726.1	3.0708	accB	acetyl-CoA carboxylase biotin carboxyl carrier protein
HMPREF9996_RS01620	WP_005540727.1	1.68345	aroQ	type II 3-dehydroquinate dehydratase
HMPREF9996_RS01625	WP_005540728.1	1.82625	menC	o-succinylbenzoate synthase
HMPREF9996_RS01630	WP_005540730.1	1.86906		nucleotidyltransferase domain-containing protein
HMPREF9996_RS01635	WP_005540731.1	1.4988		nucleotidyltransferase substrate binding protein
HMPREF9996_RS01640	WP_005540733.1	4.9448	menB	1,4-dihydroxy-2-naphthoyl-CoA synthase
HMPREF9996_RS01645	WP_005540735.1	3.50605	tpiA	triose-phosphate isomerase
HMPREF9996_RS01650	WP_005540737.1	0.935668		hypothetical protein
HMPREF9996_RS01655	WP_005540738.1	2.84679	hemN	oxygen-independent coproporphyrinogen III oxidase
HMPREF9996_RS01660	WP_005540740.1	1.22918		DUF2489 domain-containing protein
HMPREF9996_RS01665	WP_005540748.1	3.50321	yihI	Der GTPase-activating protein YihI
HMPREF9996_RS01670	WP_032997204.1	1.74123		hemolysin family protein
HMPREF9996_RS01680	WP_005538567.1	3.92133		YchF/TatD family DNA exonuclease
HMPREF9996_RS01685	WP_005538568.1	-0.327437		DNA polymerase III subunit delta'
HMPREF9996_RS01690	WP_005538571.1	3.69485	tmk	dTMP kinase
HMPREF9996_RS01695	WP_005538572.1	3.37902	mltG	endolytic transglycosylase MltG
HMPREF9996_RS01700	WP_005538573.1	3.27396	glnB	nitrogen regulatory protein P-II
HMPREF9996_RS01705	WP_005538577.1	3.65878		DeoR/GlpR family DNA-binding transcription regulator
HMPREF9996_RS01710	WP_005551831.1	3.05268	ltnD	L-threonate dehydrogenase
HMPREF9996_RS01715	WP_005566199.1	0.819317	otnK	3-oxo-tetronate kinase
HMPREF9996_RS01720	WP_005538584.1	-2.31488		aldolase
HMPREF9996_RS01725	WP_005538590.1	2.08133	otnI	2-oxo-tetronate isomerase
HMPREF9996_RS01750	WP_005538608.1	4.84149		pyridoxal phosphatase
HMPREF9996_RS01755	WP_005538609.1	2.03526	mutS	DNA mismatch repair protein MutS
HMPREF9996_RS01775	WP_005542545.1	3.4668	gshAB	bifunctional glutamate--cysteine ligase GshA/glutathione synthetase GshB
HMPREF9996_RS01780	WP_005542549.1	2.24378		phosphoethanolamine transferase
HMPREF9996_RS01785	WP_005542551.1	3.79741	clpP	ATP-dependent Clp endopeptidase proteolytic subunit ClpP
HMPREF9996_RS01790	WP_005542555.1	4.28484	clpX	ATP-dependent protease ATP-binding subunit ClpX
HMPREF9996_RS01795	WP_005542557.1	1.62331		XRE family transcriptional regulator
HMPREF9996_RS01800	WP_005542559.1	-0.0137768		type II toxin-antitoxin system RelE/ParE family toxin
HMPREF9996_RS01810	WP_005542563.1	2.6003		heavy metal translocating P-type ATPase
HMPREF9996_RS01815	WP_005542565.1	5.09002		copper ion binding protein
HMPREF9996_RS01830	WP_005542575.1	4.12007	rpoC	DNA-directed RNA polymerase subunit beta'
HMPREF9996_RS01835	WP_005542577.1	4.65652	rpoB	DNA-directed RNA polymerase subunit beta
HMPREF9996_RS01840	WP_005542578.1	5.54924	rplL	50S ribosomal protein L7/L12
HMPREF9996_RS01845	WP_005542581.1	6.30431	rplJ	50S ribosomal protein L10
HMPREF9996_RS01850	WP_005542586.1	5.47318	rplA	50S ribosomal protein L1
HMPREF9996_RS01855	WP_005595206.1	5.76073	rplK	50S ribosomal protein L11
HMPREF9996_RS01860	WP_005547787.1	2.61887	nusG	transcription termination/antitermination protein NusG
HMPREF9996_RS01865	WP_005542598.1	2.67705	secE	preprotein translocase subunit SecE
HMPREF9996_RS01870	WP_005595203.1	5.3787		antibiotic biosynthesis monooxygenase
HMPREF9996_RS01880	WP_005541001.1	3.7654		ATP-binding protein
HMPREF9996_RS01885	WP_005541000.1	4.76885	srmB	ATP-dependent RNA helicase SrmB
HMPREF9996_RS01890	WP_005549887.1	0.254267		tRNA1(Val) (adenine(37)-N6)-methyltransferase
HMPREF9996_RS01895	WP_005540997.1	-1.1156	pnuC	nicotinamide riboside transporter PnuC
HMPREF9996_RS01900	WP_005540996.1	-0.7504	rluA	bifunctional tRNA pseudouridine(32) synthase/23S rRNA pseudouridine(746) synthase RluA
HMPREF9996_RS01905	WP_005550226.1	4.41309	lysS	lysine--tRNA ligase
HMPREF9996_RS01910	WP_155116180.1	2.50463	prfB	peptide chain release factor 2
HMPREF9996_RS01915	WP_005538329.1	5.86102	dsbC	bifunctional protein-disulfide isomerase/oxidoreductase DsbC
HMPREF9996_RS01920	WP_005538326.1	1.09423	recJ	single-stranded-DNA-specific exonuclease RecJ
HMPREF9996_RS01925	WP_005538324.1	-2.16179		thiol:disulfide interchange protein DsbA/DsbL
HMPREF9996_RS01930	WP_005595165.1	5.18452		DUF4198 domain-containing protein
HMPREF9996_RS01935	WP_005538315.1	3.0529		hypothetical protein
HMPREF9996_RS01950	WP_005538309.1	1.83773		energy-coupling factor ABC transporter ATP-binding protein
HMPREF9996_RS01955	WP_005538307.1	2.56228	hypB	hydrogenase nickel incorporation protein HypB
HMPREF9996_RS01960	WP_005538303.1	-4.68872	hypD	hydrogenase formation protein HypD
HMPREF9996_RS01965	WP_005538301.1	2.07091	hypE	hydrogenase expression/formation protein HypE
HMPREF9996_RS02000	WP_005541245.1	3.17121		Cof-type HAD-IIB family hydrolase
HMPREF9996_RS02005	WP_005541246.1	0.0247267		alpha/beta hydrolase
HMPREF9996_RS02010	WP_005553658.1	-3.38163		O-antigen ligase
HMPREF9996_RS02015	WP_005595146.1	3.89288	fbaA	class II fructose-bisphosphate aldolase
HMPREF9996_RS02020	WP_005595144.1	4.86637	pgk	phosphoglycerate kinase
HMPREF9996_RS02025	WP_005541254.1	1.35558		ribonuclease T2 family
HMPREF9996_RS02030	WP_032997184.1	-3.10869		YfhL family 4Fe-4S dicluster ferredoxin
HMPREF9996_RS02035	WP_005551449.1	3.97009		tRNA/rRNA methyltransferase
HMPREF9996_RS02040	WP_005541259.1	3.43567	pssA	CDP-diacylglycerol--serine O-phosphatidyltransferase
HMPREF9996_RS02055	WP_005541265.1	3.77357		glycosyltransferase family 2 protein
HMPREF9996_RS02060	WP_005541268.1	0.483159	waaA	lipid IV(A) 3-deoxy-D-manno-octulosonic acid transferase
HMPREF9996_RS02065	WP_005541270.1	1.13421	coaD	pantetheine-phosphate adenylyltransferase
HMPREF9996_RS02070	WP_005541271.1	2.46937		3-deoxy-D-manno-octulosonic acid kinase
HMPREF9996_RS02075	WP_005541273.1	1.18835		glycosyltransferase family 9 protein
HMPREF9996_RS02080	WP_005541275.1	7.77955		carboxymuconolactone decarboxylase family protein
HMPREF9996_RS02085	WP_005541277.1	0.786427		AraC family transcriptional regulator
HMPREF9996_RS02090	WP_005595137.1	1.38073		ABC transporter ATP-binding protein
HMPREF9996_RS02095	WP_005553653.1	1.20843	plsB	glycerol-3-phosphate 1-O-acyltransferase PlsB
HMPREF9996_RS02100	WP_005541282.1	3.16309	lexA	transcriptional repressor LexA
HMPREF9996_RS02105	WP_005541284.1	5.37423	rpsF	30S ribosomal protein S6
HMPREF9996_RS02110	WP_005549024.1	1.65502	priB	primosomal replication protein N
HMPREF9996_RS02115	WP_005541294.1	5.47897	rpsR	30S ribosomal protein S18
HMPREF9996_RS02120	WP_005549026.1	7.22828	rplI	50S ribosomal protein L9
HMPREF9996_RS02125	WP_005540807.1	2.09301	dprA	DNA-processing protein DprA
HMPREF9996_RS02130	WP_005540806.1	6.4665	glpQ	glycerophosphodiester phosphodiesterase
HMPREF9996_RS02135	WP_005595132.1	-0.0257053	glpT	glycerol-3-phosphate transporter
HMPREF9996_RS02140	WP_005540800.1	2.69565	rlmB	23S rRNA (guanosine(2251)-2'-O)-methyltransferase RlmB
HMPREF9996_RS02145	WP_005595131.1	2.62771	rnr	ribonuclease R
HMPREF9996_RS02150	WP_005540797.1	3.62002		rod shape-determining protein
HMPREF9996_RS02160	WP_005540794.1	4.30348	rplS	50S ribosomal protein L19
HMPREF9996_RS02165	WP_005540793.1	2.32641	trmD	tRNA (guanosine(37)-N1)-methyltransferase TrmD
HMPREF9996_RS02170	WP_005540792.1	1.07123	rimM	ribosome maturation factor RimM
HMPREF9996_RS02175	WP_005540791.1	4.96681	rpsP	30S ribosomal protein S16
HMPREF9996_RS02180	WP_005540789.1	4.49878	pepP	Xaa-Pro aminopeptidase
HMPREF9996_RS02185	WP_005540784.1	2.82154		cell division protein ZapA
HMPREF9996_RS02195	WP_005540775.1	2.4394		outer membrane protein assembly factor BamD
HMPREF9996_RS02200	WP_005540773.1	2.61089	rluD	23S rRNA pseudouridine(1911/1915/1917) synthase RluD
HMPREF9996_RS02205	WP_032997182.1	3.73621	pgeF	peptidoglycan editing factor PgeF
HMPREF9996_RS02225	WP_005540759.1	3.42293		NAD(P)H-dependent oxidoreductase
HMPREF9996_RS02230	WP_005551479.1	-0.928588	yggU	DUF167 family protein YggU
HMPREF9996_RS02235	WP_005595113.1	2.02877		YggT family protein
HMPREF9996_RS02240	WP_005540755.1	1.06316	corA	magnesium/cobalt transporter CorA
HMPREF9996_RS02245	WP_032997179.1	6.21863	gnd	decarboxylating NADP(+)-dependent phosphogluconate dehydrogenase
HMPREF9996_RS02250	WP_005541228.1	1.60657		virulence factor
HMPREF9996_RS02255	WP_005541226.1	0.968559	pgl	6-phosphogluconolactonase
HMPREF9996_RS02260	WP_032997192.1	3.67888	zwf	glucose-6-phosphate dehydrogenase
HMPREF9996_RS02265	WP_005550254.1	0.205473	cysQ	3'(2'),5'-bisphosphate nucleotidase CysQ
HMPREF9996_RS02275	WP_005553334.1	-0.423833		oligopeptide transporter, OPT family
HMPREF9996_RS02280	WP_005541216.1	0.873277		YkgB family protein
HMPREF9996_RS02290	WP_005541212.1	2.92352	nudE	ADP compounds hydrolase NudE
HMPREF9996_RS02295	WP_005541210.1	2.44113	yrfG	GMP/IMP nucleotidase
HMPREF9996_RS02300	WP_005541208.1	3.02616	hslR	ribosome-associated heat shock protein Hsp15
HMPREF9996_RS02305	WP_005541206.1	1.6349	hslO	Hsp33 family molecular chaperone HslO
HMPREF9996_RS02325	WP_005540356.1	3.78932		PTS sugar transporter subunit IIB
HMPREF9996_RS02330	WP_005540354.1	-2.41773		PTS ascorbate transporter subunit IIC
HMPREF9996_RS02335	WP_005540352.1	1.48467		transketolase
HMPREF9996_RS02340	WP_005540351.1	2.05883		transketolase family protein
HMPREF9996_RS02345	WP_005549138.1	-0.293904	prmB	50S ribosomal protein L3 N(5)-glutamine methyltransferase
HMPREF9996_RS02350	WP_005540347.1	2.60346	smrB	endonuclease SmrB
HMPREF9996_RS02355	WP_005540345.1	-0.764133	yccS	YccS family putative transporter
HMPREF9996_RS02360	WP_005540343.1	0.380563		YccF domain-containing protein
HMPREF9996_RS02365	WP_005540341.1	-0.250079	mgsA	methylglyoxal synthase
HMPREF9996_RS02370	WP_005540337.1	2.43063		acylphosphatase
HMPREF9996_RS02385	WP_005540330.1	2.17062	afeB	ironABC transporter ATP-binding protein AfeB
HMPREF9996_RS02390	WP_005540327.1	6.28878	afeA	iron ABC transporter substrate-binding protein AfeA
HMPREF9996_RS02395	WP_014702540.1	4.97707		TusE/DsrC/DsvC family sulfur relay protein
HMPREF9996_RS02400	WP_005540319.1	-1.80592		Bax inhibitor-1 family protein
HMPREF9996_RS02410	WP_005540313.1	4.87298		SNF2-related protein
HMPREF9996_RS02425	WP_032997176.1	2.00923		site-specific DNA-methyltransferase
HMPREF9996_RS02435	WP_005540302.1	2.71186		DEAD/DEAH box helicase family protein
HMPREF9996_RS02475	WP_005540280.1	4.01477	thiB	thiamine ABC transporter substrate binding subunit
HMPREF9996_RS02485	WP_005540276.1	1.51186	thiQ	thiamine ABC transporter ATP-binding protein
HMPREF9996_RS02490	WP_005540274.1	2.36788	bioB	biotin synthase BioB
HMPREF9996_RS02495	WP_005540269.1	4.53084	lrp	leucine-responsive transcriptional regulator Lrp
HMPREF9996_RS02500	WP_005595076.1	1.11477		DNA translocase FtsK
HMPREF9996_RS02505	WP_005540265.1	4.248	lolA	outer membrane lipoprotein chaperone LolA
HMPREF9996_RS02510	WP_005540264.1	0.102041		replication-associated recombination protein A
HMPREF9996_RS02515	WP_005540262.1	4.57961		anaerobic C4-dicarboxylate transporter
HMPREF9996_RS02520	WP_005540260.1	4.63632	serS	serine--tRNA ligase
HMPREF9996_RS02525	WP_005549823.1	3.86975	cdd	cytidine deaminase
HMPREF9996_RS02530	WP_005549825.1	5.63264		extracellular solute-binding protein
HMPREF9996_RS02535	WP_005542482.1	1.02413	potC	spermidine/putrescine ABC transporter permease PotC
HMPREF9996_RS02540	WP_005542483.1	0.522601	potB	spermidine/putrescine ABC transporter permease PotB
HMPREF9996_RS02545	WP_005542484.1	4.81198	potA	spermidine/putrescine ABC transporter ATP-binding protein PotA
HMPREF9996_RS02550	WP_005542485.1	2.70732	pepT	peptidase T
HMPREF9996_RS02555	WP_005542486.1	1.65181		PqiB family protein
HMPREF9996_RS02560	WP_005542487.1	-4.13354		paraquat-inducible protein A
HMPREF9996_RS02565	WP_005595072.1	3.57465	proQ	RNA chaperone ProQ
HMPREF9996_RS02570	WP_005542489.1	3.89074	prc	carboxy terminal-processing peptidase
HMPREF9996_RS02575	WP_005542490.1	3.51479		L,D-transpeptidase family protein
HMPREF9996_RS02585	WP_050554950.1	2.55039	sucA	2-oxoglutarate dehydrogenase E1 component
HMPREF9996_RS02590	WP_005542495.1	3.92906	odhB	2-oxoglutarate dehydrogenase complex dihydrolipoyllysine-residue succinyltransferase
HMPREF9996_RS02595	WP_005542496.1	4.50767	sucC	ADP-forming succinate--CoA ligase subunit beta
HMPREF9996_RS02600	WP_005542497.1	4.48553	sucD	succinate--CoA ligase subunit alpha
HMPREF9996_RS02605	WP_005542808.1	2.23537	rsuA	16S rRNA pseudouridine(516) synthase RsuA
HMPREF9996_RS02615	WP_005595056.1	-0.601273	ccmA	cytochrome c biogenesis heme-transporting ATPase CcmA
HMPREF9996_RS02625	WP_005542801.1	-0.716244		heme ABC transporter permease
HMPREF9996_RS02635	WP_005542798.1	0.77564	ccmE	cytochrome c maturation protein CcmE
HMPREF9996_RS02640	WP_005542797.1	-1.49336		heme lyase CcmF/NrfE family subunit
HMPREF9996_RS02645	WP_005542796.1	0.636013		DsbE family thiol:disulfide interchange protein
HMPREF9996_RS02650	WP_005542795.1	0.867695		cytochrome c-type biogenesis protein
HMPREF9996_RS02655	WP_005542794.1	2.66992	ccmI	c-type cytochrome biogenesis protein CcmI
HMPREF9996_RS02660	WP_005595052.1	-1.26838		hypothetical protein
HMPREF9996_RS02665	WP_005584918.1	3.94809		hypothetical protein
HMPREF9996_RS02670	WP_005554187.1	6.99501	nrfA	ammonia-forming nitrite reductase cytochrome c552 subunit
HMPREF9996_RS02675	WP_005542790.1	2.99757	nrfB	cytochrome c nitrite reductase pentaheme subunit
HMPREF9996_RS02680	WP_005542788.1	2.20933	nrfC	cytochrome c nitrite reductase Fe-S protein
HMPREF9996_RS02700	WP_005542783.1	-2.37891	nrfF	heme lyase NrfEFG subunit NrfF
HMPREF9996_RS02710	WP_005547254.1	5.93399	sodC	superoxide dismutase family protein
HMPREF9996_RS02715	WP_005539767.1	3.70622		class I SAM-dependent methyltransferase
HMPREF9996_RS02720	WP_005539765.1	-0.146268	recF	DNA replication/repair protein RecF
HMPREF9996_RS02725	WP_005539763.1	3.70457	dnaN	DNA polymerase III subunit beta
HMPREF9996_RS02730	WP_005553467.1	3.16283	dnaA	chromosomal replication initiator protein DnaA
HMPREF9996_RS02735	WP_005539760.1	4.61345	rpmH	50S ribosomal protein L34
HMPREF9996_RS02740	WP_005539673.1	-0.56342	rnpA	ribonuclease P protein component
HMPREF9996_RS02745	WP_005539671.1	1.81014	yidC	membrane protein insertase YidC
HMPREF9996_RS02750	WP_005539669.1	2.93252	mnmE	tRNA uridine-5-carboxymethylaminomethyl(34) synthesis GTPase MnmE
HMPREF9996_RS02755	WP_005539667.1	3.27305	era	GTPase Era
HMPREF9996_RS02760	WP_005539664.1	2.53892	rnc	ribonuclease III
HMPREF9996_RS02765	WP_005539663.1	3.89722	lepB	signal peptidase I
HMPREF9996_RS02770	WP_005539660.1	2.89491	lepA	translation elongation factor 4
HMPREF9996_RS02775	WP_005595031.1	4.58022	grcA	autonomous glycyl radical cofactor GrcA
HMPREF9996_RS02780	WP_005539650.1	1.22424	ung	uracil-DNA glycosylase
HMPREF9996_RS02785	WP_005549698.1	4.76063	yaaA	peroxide stress protein YaaA
HMPREF9996_RS02790	WP_005547219.1	2.7839		hypothetical protein
HMPREF9996_RS02795	WP_005539640.1	-3.94976		cation diffusion facilitator family transporter
HMPREF9996_RS02800	WP_005539638.1	3.66172	pfkA	6-phosphofructokinase
HMPREF9996_RS02805	WP_005544093.1	1.08024	nagZ	beta-N-acetylhexosaminidase
HMPREF9996_RS02810	WP_005544091.1	1.84601		YcfL family protein
HMPREF9996_RS02815	WP_005544089.1	5.7534	hinT	purine nucleoside phosphoramidase
HMPREF9996_RS02820	WP_005544087.1	-0.492119	focA	formate transporter FocA
HMPREF9996_RS02825	WP_005544085.1	4.85624	pflB	formate C-acetyltransferase
HMPREF9996_RS02830	WP_005544083.1	2.39995	pflA	pyruvate formate lyase 1-activating protein
HMPREF9996_RS02840	WP_005544079.1	1.71869		multicopper oxidase domain-containing protein
HMPREF9996_RS02845	WP_005544077.1	0.428953		1-acylglycerol-3-phosphate O-acyltransferase
HMPREF9996_RS02850	WP_005544076.1	-2.68914	lpxH	UDP-2,3-diacylglucosamine diphosphatase
HMPREF9996_RS02855	WP_005544074.1	1.52781		DUF2301 domain-containing membrane protein
HMPREF9996_RS02860	WP_005544072.1	0.851218		PAS domain-containing protein
HMPREF9996_RS02870	WP_005544068.1	4.71758		tyrosine phenol-lyase
HMPREF9996_RS02875	WP_005544066.1	4.06513	efp	elongation factor P
HMPREF9996_RS02880	WP_005595016.1	-1.51408	epmB	EF-P beta-lysylation protein EpmB
HMPREF9996_RS02885	WP_005544026.1	3.18023	oapA	opacity-associated protein OapA
HMPREF9996_RS02890	WP_032997171.1	2.23105		MliC family protein
HMPREF9996_RS02895	WP_005544023.1	4.87113	rdgC	recombination-associated protein RdgC
HMPREF9996_RS02905	WP_005551151.1	-1.51053	xerD	site-specific tyrosine recombinase XerD
HMPREF9996_RS02910	WP_005542760.1	5.49093	tig	trigger factor
HMPREF9996_RS02915	WP_005538119.1	4.27889	hflC	protease modulator HflC
HMPREF9996_RS02920	WP_005538118.1	5.26261	hflK	FtsH protease activity modulator HflK
HMPREF9996_RS02930	WP_005595006.1	4.17652	thrC	threonine synthase
HMPREF9996_RS02940	WP_005538111.1	1.77724	thrB	homoserine kinase
HMPREF9996_RS02945	WP_005538110.1	4.21705	thrA	bifunctional aspartate kinase/homoserine dehydrogenase I
HMPREF9996_RS02950	WP_005548404.1	2.76875		nicotinate phosphoribosyltransferase
HMPREF9996_RS02955	WP_005595003.1	2.87543		YggS family pyridoxal phosphate-dependent enzyme
HMPREF9996_RS02960	WP_005548400.1	1.48468		ABC transporter ATP-binding protein
HMPREF9996_RS02965	WP_005538097.1	1.1428		ABC transporter permease/substrate-binding protein
HMPREF9996_RS02970	WP_005538094.1	2.39218	bamC	outer membrane protein assembly factor BamC
HMPREF9996_RS02975	WP_005538090.1	4.72834	dapA	4-hydroxy-tetrahydrodipicolinate synthase
HMPREF9996_RS02980	WP_005538088.1	4.49153	bcp	thioredoxin-dependent thiol peroxidase
HMPREF9996_RS02985	WP_005595002.1	1.28728		hypothetical protein
HMPREF9996_RS03050	WP_005544008.1	1.60242	rsxG	electron transport complex subunit RsxG
HMPREF9996_RS03055	WP_228414709.1	-2.23026		electron transport complex subunit E
HMPREF9996_RS03060	WP_005544001.1	2.44894	nth	endonuclease III
HMPREF9996_RS03075	WP_005543995.1	0.34177	znuC	zinc ABC transporter ATP-binding protein ZnuC
HMPREF9996_RS03080	WP_230456990.1	0.220988	mepM	murein DD-endopeptidase MepM
HMPREF9996_RS03085	WP_005543992.1	3.9284		ATP-binding cassette domain-containing protein
HMPREF9996_RS03100	WP_005543986.1	6.76815		siderophore ABC transporter substrate-binding protein
HMPREF9996_RS03105	WP_032997163.1	4.56493	cpdB	2',3'-cyclic-nucleotide 2'-phosphodiesterase
HMPREF9996_RS03110	WP_005594968.1	3.38886	fdhE	formate dehydrogenase accessory protein FdhE
HMPREF9996_RS03115	WP_005565871.1	4.70107		NirD/YgiW/YdeI family stress tolerance protein
HMPREF9996_RS03135	WP_005540817.1	4.69225	argG	argininosuccinate synthase
HMPREF9996_RS03140	WP_005594959.1	-0.367923		NAD-dependent epimerase/dehydratase family protein
HMPREF9996_RS03145	WP_005540820.1	4.4938	prfC	peptide chain release factor 3
HMPREF9996_RS03150	WP_005552065.1	1.92066		type II toxin-antitoxin system RelE/ParE family toxin
HMPREF9996_RS03155	WP_005540827.1	4.70087		helix-turn-helix transcriptional regulator
HMPREF9996_RS03160	WP_005594956.1	-0.455756	glnE	bifunctional [glutamate--ammonia ligase]-adenylyl-L-tyrosine phosphorylase/[glutamate--ammonia-ligase] adenylyltransferase
HMPREF9996_RS03165	WP_005555124.1	0.967409		CRISPR-associated helicase/endonuclease Cas3
HMPREF9996_RS03185	WP_005554013.1	-0.47388	cas1c	type I-C CRISPR-associated endonuclease Cas1c
HMPREF9996_RS03195	WP_005540846.1	5.44902	metE	5-methyltetrahydropteroyltriglutamate--homocysteine S-methyltransferase
HMPREF9996_RS03200	WP_005540847.1	2.61257		LysR family transcriptional regulator
HMPREF9996_RS03225	WP_005540856.1	1.67748		DUF535 family protein
HMPREF9996_RS03230	WP_005540858.1	4.13928	cmk	(d)CMP kinase
HMPREF9996_RS03235	WP_005540860.1	6.00704	rpsA	30S ribosomal protein S1
HMPREF9996_RS03240	WP_005540862.1	3.8217		integration host factor subunit beta
HMPREF9996_RS03245	WP_005540864.1	4.10397		LapA family protein
HMPREF9996_RS03250	WP_005540866.1	1.01782	lapB	lipopolysaccharide assembly protein LapB
HMPREF9996_RS03255	WP_005540868.1	3.67171	pyrF	orotidine-5'-phosphate decarboxylase
HMPREF9996_RS03260	WP_005540870.1	0.29456	yciH	stress response translation initiation inhibitor YciH
HMPREF9996_RS03270	WP_005540878.1	4.5197	fur	ferric iron uptake transcriptional regulator
HMPREF9996_RS03275	WP_005540880.1	-0.726779	fldA	flavodoxin FldA
HMPREF9996_RS03280	WP_005540882.1	3.19315		alpha/beta fold hydrolase
HMPREF9996_RS03285	WP_005540884.1	1.54894	seqA	replication initiation negative regulator SeqA
HMPREF9996_RS03290	WP_005540887.1	1.31268	menE	o-succinylbenzoate--CoA ligase
HMPREF9996_RS03295	WP_005553588.1	1.46992	mscK	mechanosensitive channel MscK
HMPREF9996_RS03300	WP_005549113.1	2.38286	aroC	chorismate synthase
HMPREF9996_RS03305	WP_014702216.1	0.625925	mepA	penicillin-insensitive murein endopeptidase
HMPREF9996_RS03315	WP_005543083.1	1.32712	lpxM	lauroyl-Kdo(2)-lipid IV(A) myristoyltransferase
HMPREF9996_RS03320	WP_005543085.1	2.91346	apt	adenine phosphoribosyltransferase
HMPREF9996_RS03325	WP_005594929.1	3.23123	dnaX	DNA polymerase III subunit gamma/tau
HMPREF9996_RS03330	WP_005543092.1	-1.08048		endonuclease/exonuclease/phosphatase family protein
HMPREF9996_RS03335	WP_014167878.1	-4.9185		glycosyltransferase family 2 protein
HMPREF9996_RS03340	WP_005594926.1	-4.27928		hypothetical protein
HMPREF9996_RS03345	WP_005543098.1	4.66252		RidA family protein
HMPREF9996_RS03355	WP_005551056.1	-0.429504		tetratricopeptide repeat protein
HMPREF9996_RS03360	WP_005543104.1	-2.22758		Na+/H+ antiporter NhaC family protein
HMPREF9996_RS03365	WP_005543107.1	4.67582		H-NS family nucleoid-associated regulatory protein
HMPREF9996_RS03370	WP_032997165.1	-0.275686	purU	formyltetrahydrofolate deformylase
HMPREF9996_RS03375	WP_005543110.1	0.533889	rlmE	23S rRNA (uridine(2552)-2'-O)-methyltransferase RlmE
HMPREF9996_RS03380	WP_005594918.1	3.39878	ftsH	ATP-dependent zinc metalloprotease FtsH
HMPREF9996_RS03420	WP_005541807.1	0.616043	pdxH	pyridoxamine 5'-phosphate oxidase
HMPREF9996_RS03425	WP_005541809.1	0.492104	uhpC	MFS transporter family glucose-6-phosphate receptor UhpC
HMPREF9996_RS03430	WP_005541810.1	4.09743		hypothetical protein
HMPREF9996_RS03435	WP_005541811.1	1.81613	pgaC	poly-beta-1,6-N-acetyl-D-glucosamine synthase
HMPREF9996_RS03440	WP_014702498.1	4.4467	pgaA	poly-beta-1,6 N-acetyl-D-glucosamine export porin PgaA
HMPREF9996_RS03445	WP_005541819.1	2.74774	deoD	purine-nucleoside phosphorylase
HMPREF9996_RS03450	WP_005541822.1	-1.2492		NupC/NupG family nucleoside CNT transporter
HMPREF9996_RS03455	WP_005541824.1	-0.549822		Cof-type HAD-IIB family hydrolase
HMPREF9996_RS03460	WP_005541826.1	2.29182	manZ	PTS mannose transporter subunit IID
HMPREF9996_RS03465	WP_005541828.1	0.237967		PTS mannose/fructose/sorbose transporter subunit IIC
HMPREF9996_RS03475	WP_005549072.1	3.34382	rsmD	16S rRNA (guanine(966)-N(2))-methyltransferase RsmD
HMPREF9996_RS03480	WP_005553475.1	2.71219	ftsY	signal recognition particle-docking protein FtsY
HMPREF9996_RS03485	WP_005537850.1	3.29167	ftsE	cell division ATP-binding protein FtsE
HMPREF9996_RS03490	WP_005549070.1	2.11314	ftsX	permease-like cell division protein FtsX
HMPREF9996_RS03505	WP_005540457.1	0.855186		GspE/PulE family protein
HMPREF9996_RS03510	WP_005550263.1	3.10271		prepilin-type N-terminal cleavage/methylation domain-containing protein
HMPREF9996_RS03515	WP_005540460.1	-0.00271043	ampD	1,6-anhydro-N-acetylmuramyl-L-alanine amidase AmpD
HMPREF9996_RS03520	WP_005594879.1	2.49459	nanQ	N-acetylneuraminate anomerase
HMPREF9996_RS03525	WP_032997160.1	4.1751	pnp	polyribonucleotide nucleotidyltransferase
HMPREF9996_RS03530	WP_005550269.1	-0.842443	nlpI	lipoprotein NlpI
HMPREF9996_RS03535	WP_005540468.1	4.32149		DEAD/DEAH box helicase
HMPREF9996_RS03545	WP_005540471.1	1.63682		sugar diacid recognition domain-containing protein
HMPREF9996_RS03550	WP_005540473.1	1.65466		GntP family permease
HMPREF9996_RS03555	WP_005594873.1	4.56061		glycerate kinase
HMPREF9996_RS03560	WP_005540477.1	3.18357	hpt	hypoxanthine phosphoribosyltransferase
HMPREF9996_RS03565	WP_005540479.1	5.26349	pmbA	metalloprotease PmbA
HMPREF9996_RS03570	WP_014702492.1	2.57012	yjgA	ribosome biogenesis factor YjgA
HMPREF9996_RS03580	WP_005594870.1	0.0026609	rraA	ribonuclease E activity regulator RraA
HMPREF9996_RS03585	WP_032997157.1	-1.74856		1,4-dihydroxy-2-naphthoate polyprenyltransferase
HMPREF9996_RS03590	WP_005540487.1	-1.22951	tsaA	tRNA (N6-threonylcarbamoyladenosine(37)-N6)-methyltransferase TrmO
HMPREF9996_RS03595	WP_005538478.1	4.71524	nadN	NAD nucleotidase
HMPREF9996_RS03600	WP_005553598.1	4.12617		hypothetical protein
HMPREF9996_RS03610	WP_005538490.1	3.90226	waaF	lipopolysaccharide heptosyltransferase II
HMPREF9996_RS03615	WP_005538493.1	2.81101	gss	bifunctional glutathionylspermidine amidase/synthase
HMPREF9996_RS03620	WP_005538497.1	5.61296		nitrate reductase cytochrome c-type subunit
HMPREF9996_RS03630	WP_005548829.1	0.953565	napG	ferredoxin-type protein NapG
HMPREF9996_RS03635	WP_005538504.1	4.12386	napA	nitrate reductase catalytic subunit NapA
HMPREF9996_RS03640	WP_005548831.1	1.71148		chaperone NapD
HMPREF9996_RS03645	WP_032997154.1	0.639686	narQ	nitrate/nitrite two-component system sensor histidine kinase NarQ
HMPREF9996_RS03650	WP_005594856.1	2.30399	murB	UDP-N-acetylmuramate dehydrogenase
HMPREF9996_RS03655	WP_005548833.1	-3.69035	rpoH	RNA polymerase sigma factor RpoH
HMPREF9996_RS03660	WP_005594855.1	4.31193		TfoX/Sxy family DNA transformation protein
HMPREF9996_RS03675	WP_005594851.1	6.00054	xylF	D-xylose ABC transporter substrate-binding protein
HMPREF9996_RS03685	WP_005594850.1	-2.43381		sugar ABC transporter permease
HMPREF9996_RS03700	WP_005594847.1	1.28141		XylR family transcriptional regulator
HMPREF9996_RS03705	WP_005541143.1	6.42264	wbaP	undecaprenyl-phosphate galactose phosphotransferase WbaP
HMPREF9996_RS03745	WP_005541162.1	3.63236		ABC transporter permease
HMPREF9996_RS03760	WP_005549339.1	5.27011	manX	PTS mannose transporter subunit IIAB
HMPREF9996_RS03765	WP_005549341.1	0.0272568		PTS mannose/fructose/sorbose transporter subunit IIC
HMPREF9996_RS03770	WP_005543385.1	3.1639		PTS mannose transporter subunit IID
HMPREF9996_RS03775	WP_005544380.1	2.45871		glycosyltransferase family 9 protein
HMPREF9996_RS03780	WP_005544378.1	3.52482	aspA	aspartate ammonia-lyase
HMPREF9996_RS03785	WP_005544376.1	-0.867715		FxsA family protein
HMPREF9996_RS03790	WP_005544374.1	4.85714		co-chaperone GroES
HMPREF9996_RS03795	WP_005594838.1	5.29659	groL	chaperonin GroEL
HMPREF9996_RS03800	WP_005549347.1	2.54017	folD	bifunctional methylenetetrahydrofolate dehydrogenase/methenyltetrahydrofolate cyclohydrolase FolD
HMPREF9996_RS03830	WP_005540550.1	1.81623		LysR family transcriptional regulator
HMPREF9996_RS03835	WP_005540547.1	-2.6266		DASS family sodium-coupled anion symporter
HMPREF9996_RS03840	WP_005540545.1	3.22686		histidine phosphatase family protein
HMPREF9996_RS03850	WP_005555221.1	1.43011	greB	transcription elongation factor GreB
HMPREF9996_RS03855	WP_005540532.1	2.75569		sigma-70 family RNA polymerase sigma factor
HMPREF9996_RS03860	WP_005540529.1	7.47411		hypothetical protein
HMPREF9996_RS03870	WP_005594820.1	3.22185		heme biosynthesis protein HemY
HMPREF9996_RS03875	WP_005540522.1	3.09956		uroporphyrinogen-III C-methyltransferase
HMPREF9996_RS03880	WP_005549972.1	0.982667		uroporphyrinogen-III synthase
HMPREF9996_RS03885	WP_005540560.1	1.86692	hemC	hydroxymethylbilane synthase
HMPREF9996_RS03890	WP_005594819.1	-0.974133		class I adenylate cyclase
HMPREF9996_RS03895	WP_005549976.1	2.65046	narL	two-component system response regulator NarL
HMPREF9996_RS03900	WP_005553286.1	1.24711		autotransporter assembly complex family protein
HMPREF9996_RS03905	WP_005541982.1	1.47133		translocation/assembly module TamB domain-containing protein
HMPREF9996_RS03910	WP_005541983.1	2.01105	ppx	exopolyphosphatase
HMPREF9996_RS03915	WP_005594818.1	5.01244	pckA	phosphoenolpyruvate carboxykinase (ATP)
HMPREF9996_RS03920	WP_005541988.1	0.860441		hypothetical protein
HMPREF9996_RS03925	WP_005541991.1	2.40314	hemE	uroporphyrinogen decarboxylase
HMPREF9996_RS03930	WP_005554419.1	2.66668		DUF416 family protein
HMPREF9996_RS03935	WP_005541993.1	5.4756		HU family DNA-binding protein
HMPREF9996_RS03940	WP_005562331.1	0.346536		DeoR/GlpR family DNA-binding transcription regulator
HMPREF9996_RS03945	WP_005541995.1	2.39773	glmS	glutamine--fructose-6-phosphate transaminase (isomerizing)
HMPREF9996_RS03950	WP_005541996.1	-2.34645		alpha/beta hydrolase
HMPREF9996_RS03975	WP_005542006.1	1.47265		LysR family transcriptional regulator
HMPREF9996_RS03985	WP_005542010.1	4.09723		helicase HerA-like C-terminal domain-containing protein
HMPREF9996_RS03990	WP_005542011.1	1.97658		MOSC domain-containing protein
HMPREF9996_RS04000	WP_005542013.1	-0.0689071		virulence factor BrkB family protein
HMPREF9996_RS04005	WP_005542014.1	3.13194	dtd	D-aminoacyl-tRNA deacylase
HMPREF9996_RS04010	WP_005542015.1	-0.74814	gltS	sodium/glutamate symporter
HMPREF9996_RS04015	WP_005542016.1	1.73043	cpxA	envelope stress sensor histidine kinase CpxA
HMPREF9996_RS04020	WP_005542018.1	-3.22261	bamE	outer membrane protein assembly factor BamE
HMPREF9996_RS04025	WP_005542019.1	3.12202	yejK	nucleoid-associated protein YejK
HMPREF9996_RS04030	WP_005546151.1	-0.176755		YejL family protein
HMPREF9996_RS04035	WP_005542021.1	0.424148		DUF3413 domain-containing protein
HMPREF9996_RS04040	WP_005542023.1	3.80749		amidohydrolase family protein
HMPREF9996_RS04045	WP_005549569.1	3.45078	mazG	nucleoside triphosphate pyrophosphohydrolase
HMPREF9996_RS04050	WP_005542026.1	2.54317	uspA	universal stress protein UspA
HMPREF9996_RS04055	WP_005594802.1	3.81281	alaS	alanine--tRNA ligase
HMPREF9996_RS04060	WP_005542029.1	3.8556	csrA	carbon storage regulator CsrA
HMPREF9996_RS04065	WP_005542031.1	2.68055		phosphomannomutase/phosphoglucomutase
HMPREF9996_RS04070	WP_005542033.1	3.80481	galU	UTP--glucose-1-phosphate uridylyltransferase GalU
HMPREF9996_RS04075	WP_005542035.1	4.2637	metJ	met regulon transcriptional regulator MetJ
HMPREF9996_RS04080	WP_005542039.1	-1.9365	rsmE	16S rRNA (uracil(1498)-N(3))-methyltransferase
HMPREF9996_RS04085	WP_014702356.1	2.38021		YqgE/AlgH family protein
HMPREF9996_RS04090	WP_005549562.1	1.45863	ruvX	Holliday junction resolvase RuvX
HMPREF9996_RS04095	WP_005542971.1	4.98607	eno	phosphopyruvate hydratase
HMPREF9996_RS04100	WP_005594798.1	3.01693	mnmA	tRNA 2-thiouridine(34) synthase MnmA
HMPREF9996_RS04105	WP_005542966.1	2.81844	nqrM	(Na+)-NQR maturation NqrM
HMPREF9996_RS04110	WP_005542964.1	3.61053		FAD:protein FMN transferase
HMPREF9996_RS04115	WP_005542959.1	3.33366	nqrF	NADH:ubiquinone reductase (Na(+)-transporting) subunit F
HMPREF9996_RS04125	WP_005542950.1	2.56154		NADH:ubiquinone reductase (Na(+)-transporting) subunit D
HMPREF9996_RS04130	WP_005542948.1	5.21114		Na(+)-translocating NADH-quinone reductase subunit C
HMPREF9996_RS04135	WP_005542946.1	0.261062		NADH:ubiquinone reductase (Na(+)-transporting) subunit B
HMPREF9996_RS04145	WP_005542935.1	2.05966		BolA/IbaG family iron-sulfur metabolism protein
HMPREF9996_RS04150	WP_005542933.1	4.00306		YajG family lipoprotein
HMPREF9996_RS04165	WP_005542929.1	2.61462	mltC	membrane-bound lytic murein transglycosylase MltC
HMPREF9996_RS04170	WP_005542927.1	6.29488		oxidative damage protection protein
HMPREF9996_RS04175	WP_032997149.1	-2.92613	mutY	A/G-specific adenine glycosylase
HMPREF9996_RS04180	WP_005542923.1	2.16293	trmB	tRNA (guanosine(46)-N7)-methyltransferase TrmB
HMPREF9996_RS04185	WP_005542920.1	3.51903		YggL family protein
HMPREF9996_RS04190	WP_005542917.1	7.3237		iron ABC transporter substrate-binding protein
HMPREF9996_RS04195	WP_005542913.1	1.41126		ATP-binding cassette domain-containing protein
HMPREF9996_RS04200	WP_005542910.1	-3.50777	dusC	tRNA dihydrouridine(16) synthase DusC
HMPREF9996_RS04205	WP_005542908.1	3.28627	djlA	co-chaperone DjlA
HMPREF9996_RS04210	WP_005542906.1	3.32761	pyrE	orotate phosphoribosyltransferase
HMPREF9996_RS04215	WP_005542903.1	2.95398	rph	ribonuclease PH
HMPREF9996_RS04220	WP_005542899.1	4.55144		YicC/YloC family endoribonuclease
HMPREF9996_RS04225	WP_005594783.1	2.44388		folate-binding protein YgfZ
HMPREF9996_RS04230	WP_005542886.1	6.24163	rpsB	30S ribosomal protein S2
HMPREF9996_RS04235	WP_005542882.1	7.27407	tsf	translation elongation factor Ts
HMPREF9996_RS04240	WP_005542877.1	-1.61325	recO	DNA repair protein RecO
HMPREF9996_RS04255	WP_005542871.1	0.286068		diacylglycerol kinase
HMPREF9996_RS04260	WP_044116060.1	-1.41526		HAD family phosphatase
HMPREF9996_RS04265	WP_005542866.1	2.16985		methyltransferase domain-containing protein
HMPREF9996_RS04270	WP_005542864.1	1.91695		efflux RND transporter permease subunit
HMPREF9996_RS04275	WP_005542862.1	3.69587		efflux RND transporter periplasmic adaptor subunit
HMPREF9996_RS04280	WP_005542860.1	-2.85563		TetR/AcrR family transcriptional regulator
HMPREF9996_RS04285	WP_005542858.1	2.45121	ftsN	cell division protein FtsN
HMPREF9996_RS04290	WP_196218670.1	-1.82487	priA	primosomal protein N'
HMPREF9996_RS04295	WP_005542853.1	3.29162	yibB	protein YibB
HMPREF9996_RS04300	WP_005542849.1	-3.92709		capsular polysaccharide synthesis protein
HMPREF9996_RS04305	WP_005542847.1	1.73802		glycosyltransferase family 25 protein
HMPREF9996_RS04310	WP_005542845.1	6.80511	rpmE	50S ribosomal protein L31
HMPREF9996_RS04315	WP_005542843.1	3.31867		glycosyltransferase family 25 protein
HMPREF9996_RS04320	WP_005542841.1	1.46408		glycosyltransferase family 9 protein
HMPREF9996_RS04325	WP_005542839.1	1.89331		glycosyltransferase family 9 protein
HMPREF9996_RS04330	WP_005554465.1	2.85842	mutM	bifunctional DNA-formamidopyrimidine glycosylase/DNA-(apurinic or apyrimidinic site) lyase
HMPREF9996_RS04335	WP_005542835.1	4.75271	rpmG	50S ribosomal protein L33
HMPREF9996_RS04340	WP_005549324.1	2.08748	radC	DNA repair protein RadC
HMPREF9996_RS04345	WP_005540229.1	1.93693	coaBC	bifunctional phosphopantothenoylcysteine decarboxylase/phosphopantothenate--cysteine ligase CoaBC
HMPREF9996_RS04350	WP_005540230.1	4.44859	dut	dUTP diphosphatase
HMPREF9996_RS04355	WP_005540234.1	2.31505	slmA	nucleoid occlusion factor SlmA
HMPREF9996_RS04360	WP_005540236.1	-2.62761		YheU family protein
HMPREF9996_RS04365	WP_005540238.1	2.50624	crp	cAMP-activated global transcriptional regulator CRP
HMPREF9996_RS04370	WP_005540242.1	3.76707		23S rRNA (adenine(2030)-N(6))-methyltransferase RlmJ
HMPREF9996_RS04375	WP_005549313.1	3.70589		penicillin-binding protein 1A
HMPREF9996_RS04380	WP_005549310.1	2.20812		hypothetical protein
HMPREF9996_RS04385	WP_005549308.1	1.99833		PilN domain-containing protein
HMPREF9996_RS04390	WP_005543969.1	0.0912653		hypothetical protein
HMPREF9996_RS04395	WP_005549304.1	0.495052		hypothetical protein
HMPREF9996_RS04400	WP_005554456.1	-0.679493	pilQ	type IV pilus secretin PilQ
HMPREF9996_RS04405	WP_005543963.1	2.9373	aroK	shikimate kinase AroK
HMPREF9996_RS04410	WP_005594764.1	-0.368789	aroB	3-dehydroquinate synthase
HMPREF9996_RS04415	WP_005594762.1	0.675152		Dam family site-specific DNA-(adenine-N6)-methyltransferase
HMPREF9996_RS04455	WP_014702365.1	4.44973		single-stranded DNA-binding protein
HMPREF9996_RS04460	WP_005543937.1	2.12552	uvrA	excinuclease ABC subunit UvrA
HMPREF9996_RS04485	WP_032997137.1	2.81538		methionine biosynthesis PLP-dependent protein
HMPREF9996_RS04490	WP_005539796.1	1.74682		2-hydroxyacid dehydrogenase
HMPREF9996_RS04495	WP_005550389.1	3.97645	trxA	thioredoxin
HMPREF9996_RS04500	WP_005539800.1	3.63993	rluC	23S rRNA pseudouridine(955/2504/2580) synthase RluC
HMPREF9996_RS04505	WP_005539804.1	4.05868	rne	ribonuclease E
HMPREF9996_RS04520	WP_005539812.1	-0.266887		protein-disulfide reductase DsbD
HMPREF9996_RS04525	WP_005550404.1	-2.2552		TIGR00730 family Rossman fold protein
HMPREF9996_RS04530	WP_005539816.1	5.03165		type B 50S ribosomal protein L31
HMPREF9996_RS04535	WP_005550410.1	1.77662	ykgO	type B 50S ribosomal protein L36
HMPREF9996_RS04540	WP_005554161.1	3.71935	arcA	two-component system response regulator ArcA
HMPREF9996_RS04565	WP_005552251.1	5.33073		ABC transporter substrate-binding protein
HMPREF9996_RS04570	WP_005554152.1	2.75686	smpB	SsrA-binding protein SmpB
HMPREF9996_RS04575	WP_005550451.1	3.30835	cgtA	Obg family GTPase CgtA
HMPREF9996_RS04590	WP_005539872.1	3.4014	rpmA	50S ribosomal protein L27
HMPREF9996_RS04595	WP_005550443.1	4.01261	rplU	50S ribosomal protein L21
HMPREF9996_RS04600	WP_005594732.1	2.53062	ispB	octaprenyl diphosphate synthase
HMPREF9996_RS04605	WP_005550440.1	-1.17191		epoxyqueuosine reductase QueH
HMPREF9996_RS04610	WP_005594730.1	4.08733	miaB	tRNA (N6-isopentenyl adenosine(37)-C2)-methylthiotransferase MiaB
HMPREF9996_RS04615	WP_005550429.1	2.02307	priC	primosomal replication protein PriC
HMPREF9996_RS04625	WP_005550425.1	2.61684	rnt	ribonuclease T
HMPREF9996_RS04630	WP_005539893.1	5.02579		TonB-dependent receptor
HMPREF9996_RS04635	WP_005539895.1	3.29182	pgtP	phosphoglycerate transporter protein PgtP
HMPREF9996_RS04640	WP_005539898.1	0.0133469		GDYXXLXY domain-containing protein
HMPREF9996_RS04645	WP_005539900.1	2.19109	cmoA	carboxy-S-adenosyl-L-methionine synthase CmoA
HMPREF9996_RS04650	WP_005539902.1	1.02991		isoprenylcysteine carboxyl methyltransferase family protein
HMPREF9996_RS04655	WP_005539905.1	4.48562	aspS	aspartate--tRNA ligase
HMPREF9996_RS04660	WP_005594724.1	0.882108		transposase
HMPREF9996_RS04675	WP_005544527.1	1.2527		lipoprotein-releasing ABC transporter permease subunit
HMPREF9996_RS04680	WP_005544530.1	3.16237	lolD	lipoprotein-releasing ABC transporter ATP-binding protein LolD
HMPREF9996_RS04685	WP_005550094.1	1.53688	lolE	lipoprotein-releasing ABC transporter permease subunit LolE
HMPREF9996_RS04690	WP_167555046.1	2.90957	aroG	3-deoxy-7-phosphoheptulonate synthase AroG
HMPREF9996_RS04695	WP_005594709.1	4.27222		replicative DNA helicase
HMPREF9996_RS04700	WP_005544553.1	3.463	alr	alanine racemase
HMPREF9996_RS04705	WP_005544552.1	4.99775	pgi	glucose-6-phosphate isomerase
HMPREF9996_RS04715	WP_005537755.1	4.36337	ribE	6,7-dimethyl-8-ribityllumazine synthase
HMPREF9996_RS04720	WP_005537756.1	4.6288	nusB	transcription antitermination factor NusB
HMPREF9996_RS04725	WP_005537758.1	0.207383	thiL	thiamine-phosphate kinase
HMPREF9996_RS04740	WP_005537765.1	3.23283	dapB	4-hydroxy-tetrahydrodipicolinate reductase
HMPREF9996_RS04745	WP_005537767.1	1.70981	yfaE	class I ribonucleotide reductase maintenance protein YfaE
HMPREF9996_RS04755	WP_005537770.1	4.92969	nrdB	class Ia ribonucleoside-diphosphate reductase subunit beta
HMPREF9996_RS04770	WP_005537777.1	4.64877	nrdA	class 1a ribonucleoside-diphosphate reductase subunit alpha
HMPREF9996_RS04775	WP_005552900.1	0.579984		uncharacterized gene
HMPREF9996_RS04780	WP_005537787.1	5.29458		ABC transporter substrate-binding protein
HMPREF9996_RS04785	WP_005537789.1	-5.04207		iron ABC transporter permease
HMPREF9996_RS04790	WP_005537795.1	1.11659		ATP-binding cassette domain-containing protein
HMPREF9996_RS04795	WP_005550081.1	2.19784		alpha-amylase
HMPREF9996_RS04800	WP_005594702.1	-2.87634	malG	maltose ABC transporter permease MalG
HMPREF9996_RS04805	WP_005537800.1	0.706108	malF	maltose ABC transporter permease MalF
HMPREF9996_RS04810	WP_005550078.1	3.96863	malE	maltose/maltodextrin ABC transporter substrate-binding protein MalE
HMPREF9996_RS04815	WP_005537806.1	3.0603	malK	maltose/maltodextrin ABC transporter ATP-binding protein MalK
HMPREF9996_RS04820	WP_005537807.1	2.32388		maltoporin
HMPREF9996_RS04825	WP_005537808.1	2.3841	malM	maltose operon protein MalM
HMPREF9996_RS04830	WP_005543653.1	3.61913		D-hexose-6-phosphate mutarotase
HMPREF9996_RS04835	WP_032997118.1	-0.432442		ATP-dependent DNA helicase
HMPREF9996_RS04840	WP_005543657.1	1.59668	tsaB	tRNA (adenosine(37)-N6)-threonylcarbamoyltransferase complex dimerization subunit type 1 TsaB
HMPREF9996_RS04845	WP_005543658.1	2.6548		Slp family lipoprotein
HMPREF9996_RS04860	WP_005594691.1	1.69922	rnd	ribonuclease D
HMPREF9996_RS04865	WP_005543665.1	4.7178		cytochrome-c peroxidase
HMPREF9996_RS04870	WP_005543669.1	-1.76872		DUF417 family protein
HMPREF9996_RS04875	WP_005543671.1	4.01399		DUF302 domain-containing protein
HMPREF9996_RS04885	WP_005543674.1	6.16579		SPFH domain-containing protein
HMPREF9996_RS04890	WP_005543676.1	3.07174		NfeD family protein
HMPREF9996_RS04895	WP_005543678.1	3.03771		NAD(P)H-dependent oxidoreductase
HMPREF9996_RS04900	WP_005543680.1	-2.45156		molecular chaperone
HMPREF9996_RS04905	WP_005594687.1	0.783876		Kdo(2)-lipid IV(A) acyltransferase
HMPREF9996_RS04910	WP_005543510.1	3.90529	hldE	bifunctional D-glycero-beta-D-manno-heptose-7-phosphate kinase/D-glycero-beta-D-manno-heptose 1-phosphate adenylyltransferase HldE
HMPREF9996_RS04915	WP_005543509.1	1.35109		SufE family protein
HMPREF9996_RS04920	WP_032997117.1	2.13249		aminotransferase class V-fold PLP-dependent enzyme
HMPREF9996_RS04925	WP_005543504.1	-2.04511		thermonuclease family protein
HMPREF9996_RS04930	WP_032997116.1	1.07479	ttcA	tRNA 2-thiocytidine(32) synthetase TtcA
HMPREF9996_RS04935	WP_005543500.1	-0.37789		DoxX family protein
HMPREF9996_RS04940	WP_005543498.1	-3.81962		TonB-dependent receptor
HMPREF9996_RS04945	WP_005543494.1	-0.0183647		iron ABC transporter substrate-binding protein
HMPREF9996_RS04950	WP_005543490.1	-1.78389		ABC transporter ATP-binding protein
HMPREF9996_RS04960	WP_005543485.1	0.0403199		TOBE domain-containing protein
HMPREF9996_RS04965	WP_005554210.1	7.88269		ABC transporter substrate-binding protein
HMPREF9996_RS04970	WP_005565741.1	4.31809		ABC transporter ATP-binding protein
HMPREF9996_RS05065	WP_005594650.1	-0.158889		integrase arm-type DNA-binding domain-containing protein
HMPREF9996_RS05080	WP_005544395.1	-2.33714		MarC family protein
HMPREF9996_RS05085	WP_005550792.1	1.36914		ABC transporter ATP-binding protein
HMPREF9996_RS05090	WP_005544399.1	3.00785	recA	recombinase RecA
HMPREF9996_RS05095	WP_005594646.1	2.58742	recX	recombination regulator RecX
HMPREF9996_RS05100	WP_005544402.1	6.03607		RidA family protein
HMPREF9996_RS05105	WP_005544404.1	4.67164	tkt	transketolase
HMPREF9996_RS05110	WP_005594644.1	4.18948	tal	transaldolase
HMPREF9996_RS05115	WP_005546611.1	-0.238155	lnt	apolipoprotein N-acyltransferase
HMPREF9996_RS05120	WP_005541870.1	4.61849	infA	translation initiation factor IF-1
HMPREF9996_RS05125	WP_005552844.1	3.45764	pepB	aminopeptidase PepB
HMPREF9996_RS05130	WP_005541864.1	5.93496	ndk	nucleoside-diphosphate kinase
HMPREF9996_RS05135	WP_005541862.1	4.92297	dspB	glycoside hydrolase dispersin B
HMPREF9996_RS05150	WP_005541855.1	3.711	nlpD	murein hydrolase activator NlpD
HMPREF9996_RS05160	WP_005550735.1	-3.30735		YqaA family protein
HMPREF9996_RS05165	WP_005544515.1	2.85022	surE	5'/3'-nucleotidase SurE
HMPREF9996_RS05170	WP_005552851.1	3.00203	truD	tRNA pseudouridine(13) synthase TruD
HMPREF9996_RS05175	WP_005544513.1	1.78675	ispF	2-C-methyl-D-erythritol 2,4-cyclodiphosphate synthase
HMPREF9996_RS05180	WP_005550729.1	2.03668	ispD	2-C-methyl-D-erythritol 4-phosphate cytidylyltransferase
HMPREF9996_RS05185	WP_005550726.1	3.87608	ftsB	cell division protein FtsB
HMPREF9996_RS05190	WP_005550724.1	3.42587	rpe	ribulose-phosphate 3-epimerase
HMPREF9996_RS05195	WP_005544838.1	3.23488		phosphoglycolate phosphatase
HMPREF9996_RS05200	WP_005543886.1	3.90334	trpS	tryptophan--tRNA ligase
HMPREF9996_RS05205	WP_005550621.1	1.99347	ribB	3,4-dihydroxy-2-butanone-4-phosphate synthase
HMPREF9996_RS05220	WP_005594634.1	-0.341242		MgtC/SapB family protein
HMPREF9996_RS05230	WP_005542465.1	0.346436		HAAAP family serine/threonine permease
HMPREF9996_RS05235	WP_005542466.1	1.27179		L-serine ammonia-lyase
HMPREF9996_RS05240	WP_005542467.1	5.47594	ansB	L-asparaginase 2
HMPREF9996_RS05245	WP_005594622.1	1.78173		bifunctional tRNA (adenosine(37)-C2)-methyltransferase TrmG/ribosomal RNA large subunit methyltransferase RlmN
HMPREF9996_RS05250	WP_005551171.1	1.53138	pilW	type IV pilus biogenesis/stability protein PilW
HMPREF9996_RS05255	WP_005542473.1	1.79774		RodZ family helix-turn-helix domain-containing protein
HMPREF9996_RS05260	WP_005542474.1	3.09576	ispG	flavodoxin-dependent (E)-4-hydroxy-3-methylbut-2-enyl-diphosphate synthase
HMPREF9996_RS05265	WP_005551169.1	2.90289	hisS	histidine--tRNA ligase
HMPREF9996_RS05270	WP_005539337.1	3.62679		YfgM family protein
HMPREF9996_RS05285	WP_005539327.1	5.35656	upp	uracil phosphoribosyltransferase
HMPREF9996_RS05290	WP_005594614.1	4.42975	ppiD	peptidylprolyl isomerase
HMPREF9996_RS05295	WP_032997113.1	2.97856	lon	endopeptidase La
HMPREF9996_RS05305	WP_005539319.1	0.953957	dauA	C4-dicarboxylic acid transporter DauA
HMPREF9996_RS05315	WP_005594612.1	1.32063		hypothetical protein
HMPREF9996_RS05320	WP_005539313.1	5.26007	uxuA	mannonate dehydratase
HMPREF9996_RS05325	WP_005539311.1	4.36113		FCD domain-containing protein
HMPREF9996_RS05335	WP_005539301.1	6.56982		TRAP transporter substrate-binding protein
HMPREF9996_RS05345	WP_005539298.1	6.57063		SDR family oxidoreductase
HMPREF9996_RS05350	WP_005539296.1	4.17823	uxaC	glucuronate isomerase
HMPREF9996_RS05355	WP_005539294.1	4.7319		bifunctional 4-hydroxy-2-oxoglutarate aldolase/2-dehydro-3-deoxy-phosphogluconate aldolase
HMPREF9996_RS05360	WP_005539292.1	5.29112		ABC transporter substrate-binding protein
HMPREF9996_RS05365	WP_005539290.1	5.38664	serA	phosphoglycerate dehydrogenase
HMPREF9996_RS05370	WP_005539288.1	4.7327	rpiA	ribose-5-phosphate isomerase RpiA
HMPREF9996_RS05375	WP_005539285.1	1.42198	hemW	radical SAM family heme chaperone HemW
HMPREF9996_RS05380	WP_005539283.1	5.87608		YbjQ family protein
HMPREF9996_RS05385	WP_014702506.1	3.24208	rdgB	RdgB/HAM1 family non-canonical purine NTP pyrophosphatase
HMPREF9996_RS05390	WP_005539279.1	5.64208		helix-hairpin-helix domain-containing protein
HMPREF9996_RS05395	WP_005538061.1	1.65603	ispH	4-hydroxy-3-methylbut-2-enyl diphosphate reductase
HMPREF9996_RS05405	WP_005538052.1	3.53126	ileS	isoleucine--tRNA ligase
HMPREF9996_RS05410	WP_005538048.1	-0.184368		DUF2442 domain-containing protein
HMPREF9996_RS05420	WP_005538044.1	1.82834	ribF	bifunctional riboflavin kinase/FAD synthetase
HMPREF9996_RS05430	WP_005538028.1	-0.412713		YtjB family periplasmic protein
HMPREF9996_RS05435	WP_005564192.1	1.67592	serB	phosphoserine phosphatase
HMPREF9996_RS05440	WP_005538021.1	4.12168		YajQ family cyclic di-GMP-binding protein
HMPREF9996_RS05445	WP_005538019.1	1.57234	pth	aminoacyl-tRNA hydrolase
HMPREF9996_RS05450	WP_005594589.1	2.9653	ychF	redox-regulated ATPase YchF
HMPREF9996_RS05455	WP_005538014.1	2.0906		uracil-DNA glycosylase family protein
HMPREF9996_RS05460	WP_005538010.1	4.01265	cysK	cysteine synthase A
HMPREF9996_RS05465	WP_005538006.1	0.658172	cysZ	sulfate transporter CysZ
HMPREF9996_RS05470	WP_005538002.1	1.07732	zipA	cell division protein ZipA
HMPREF9996_RS05475	WP_005537998.1	3.51687	ligA	NAD-dependent DNA ligase LigA
HMPREF9996_RS05480	WP_005537996.1	-0.134032		thymidine kinase
HMPREF9996_RS05490	WP_005537989.1	1.85299	tsaD	tRNA (adenosine(37)-N6)-threonylcarbamoyltransferase complex transferase subunit TsaD
HMPREF9996_RS05495	WP_005537983.1	4.66739	rpsU	30S ribosomal protein S21
HMPREF9996_RS05500	WP_005537969.1	0.789377	dnaG	DNA primase
HMPREF9996_RS05505	WP_256365502.1	3.38845	rpoD	RNA polymerase sigma factor RpoD
HMPREF9996_RS05515	WP_005539352.1	5.85745	rpsQ	30S ribosomal protein S17
HMPREF9996_RS05520	WP_005539356.1	7.13503	rpmC	50S ribosomal protein L29
HMPREF9996_RS05525	WP_005539359.1	3.09735	rplP	50S ribosomal protein L16
HMPREF9996_RS05530	WP_005539361.1	5.15972	rpsC	30S ribosomal protein S3
HMPREF9996_RS05535	WP_005539363.1	6.67714	rplV	50S ribosomal protein L22
HMPREF9996_RS05540	WP_005539416.1	4.73225	rpsS	30S ribosomal protein S19
HMPREF9996_RS05545	WP_005539419.1	6.14826	rplB	50S ribosomal protein L2
HMPREF9996_RS05550	WP_005539422.1	3.41046	rplW	50S ribosomal protein L23
HMPREF9996_RS05555	WP_005539425.1	6.28738	rplD	50S ribosomal protein L4
HMPREF9996_RS05560	WP_005539427.1	5.54601	rplC	50S ribosomal protein L3
HMPREF9996_RS05565	WP_001181005.1	5.59486	rpsJ	30S ribosomal protein S10
HMPREF9996_RS05570	WP_005539430.1	-0.593261		LysR family transcriptional regulator
HMPREF9996_RS05575	WP_005539432.1	2.23863	atoD	acetate CoA-transferase subunit alpha
HMPREF9996_RS05595	WP_005539439.1	1.07315		Lrp/AsnC family transcriptional regulator
HMPREF9996_RS05600	WP_005539441.1	0.588212		YfcC family protein
HMPREF9996_RS05605	WP_005550982.1	5.43654	arcC	carbamate kinase
HMPREF9996_RS05610	WP_005539457.1	6.127		ornithine carbamoyltransferase
HMPREF9996_RS05615	WP_005539458.1	-4.69541		chloride channel protein
HMPREF9996_RS05620	WP_032997109.1	-0.40285	dusA	tRNA dihydrouridine(20/20a) synthase DusA
HMPREF9996_RS05625	WP_005539460.1	6.30584	asnA	aspartate--ammonia ligase
HMPREF9996_RS05630	WP_005539462.1	4.34552	asnC	transcriptional regulator AsnC
HMPREF9996_RS05635	WP_005539464.1	6.04542	udp	uridine phosphorylase
HMPREF9996_RS05645	WP_005539467.1	5.58787	arsC	arsenate reductase (glutaredoxin)
HMPREF9996_RS05650	WP_005539469.1	4.73553		DUF5377 family protein
HMPREF9996_RS05660	WP_005539474.1	1.97071	rimO	30S ribosomal protein S12 methylthiotransferase RimO
HMPREF9996_RS05665	WP_005564993.1	0.621708		low molecular weight protein-tyrosine-phosphatase
HMPREF9996_RS05670	WP_005539478.1	2.43256	slyD	peptidylprolyl isomerase
HMPREF9996_RS05675	WP_005539481.1	6.34709		SIMPL domain-containing protein
HMPREF9996_RS05680	WP_005594558.1	4.12266	rraB	ribonuclease E inhibitor RraB
HMPREF9996_RS05685	WP_005539483.1	-4.92597	mscL	large-conductance mechanosensitive channel protein MscL
HMPREF9996_RS05690	WP_005539485.1	2.55221	trkA	Trk system potassium transporter TrkA
HMPREF9996_RS05695	WP_005539500.1	0.365702	rsmB	16S rRNA (cytosine(967)-C(5))-methyltransferase RsmB
HMPREF9996_RS05700	WP_005539502.1	2.51899	fmt	methionyl-tRNA formyltransferase
HMPREF9996_RS05705	WP_005539504.1	-0.493122	def	peptide deformylase
HMPREF9996_RS05710	WP_005551699.1	2.33681	mfd	transcription-repair coupling factor
HMPREF9996_RS05715	WP_005538945.1	5.10981	lpcA	D-sedoheptulose 7-phosphate isomerase
HMPREF9996_RS05720	WP_005538938.1	1.30803	artP	arginine ABC transporter ATP-binding protein ArtP
HMPREF9996_RS05725	WP_005538935.1	5.89113		lysine/arginine/ornithine ABC transporter substrate-binding protein
HMPREF9996_RS05730	WP_005551701.1	-4.01357	artQ	arginine ABC transporter permease ArtQ
HMPREF9996_RS05735	WP_005562079.1	1.76426	artM	arginine ABC transporter permease ArtM
HMPREF9996_RS05740	WP_014702449.1	-0.23329		carbon starvation protein A
HMPREF9996_RS05745	WP_005539041.1	1.29873	rsmH	16S rRNA (cytosine(1402)-N(4))-methyltransferase RsmH
HMPREF9996_RS05750	WP_005539043.1	0.76474	ftsL	cell division protein FtsL
HMPREF9996_RS05755	WP_032997108.1	1.01471	ftsI	peptidoglycan glycosyltransferase FtsI
HMPREF9996_RS05760	WP_005539048.1	1.93515	murE	UDP-N-acetylmuramoyl-L-alanyl-D-glutamate--2,6-diaminopimelate ligase
HMPREF9996_RS05765	WP_005539051.1	1.33596	murF	UDP-N-acetylmuramoyl-tripeptide--D-alanyl-D-alanine ligase
HMPREF9996_RS05770	WP_005539053.1	0.157717	mraY	phospho-N-acetylmuramoyl-pentapeptide-transferase
HMPREF9996_RS05775	WP_005539054.1	2.03101	murD	UDP-N-acetylmuramoyl-L-alanine--D-glutamate ligase
HMPREF9996_RS05780	WP_005539056.1	-3.40005	ftsW	putative lipid II flippase FtsW
HMPREF9996_RS05785	WP_005539058.1	1.29442	murG	undecaprenyldiphospho-muramoylpentapeptide beta-N-acetylglucosaminyltransferase
HMPREF9996_RS05790	WP_005539060.1	1.82011	murC	UDP-N-acetylmuramate--L-alanine ligase
HMPREF9996_RS05795	WP_005551707.1	3.47662		D-alanine--D-alanine ligase
HMPREF9996_RS05800	WP_005539064.1	1.07028		cell division protein FtsQ/DivIB
HMPREF9996_RS05805	WP_005539067.1	2.12417	ftsA	cell division protein FtsA
HMPREF9996_RS05810	WP_005539069.1	1.97011	ftsZ	cell division protein FtsZ
HMPREF9996_RS05815	WP_005539072.1	-0.649555	lpxC	UDP-3-O-acyl-N-acetylglucosamine deacetylase
HMPREF9996_RS05820	WP_005566028.1	4.18345		chorismate mutase
HMPREF9996_RS05825	WP_005539077.1	7.21359	htpG	molecular chaperone HtpG
HMPREF9996_RS05830	WP_005549421.1	2.95237	dapE	succinyl-diaminopimelate desuccinylase
HMPREF9996_RS05835	WP_005542751.1	3.77283		M15 family metallopeptidase
HMPREF9996_RS05840	WP_005542750.1	1.7436	nudF	ADP-ribose diphosphatase
HMPREF9996_RS05845	WP_005542748.1	0.765684	cpdA	3',5'-cyclic-AMP phosphodiesterase
HMPREF9996_RS05850	WP_005542744.1	4.80322		nucleotidyl transferase AbiEii/AbiGii toxin family protein
HMPREF9996_RS05855	WP_005542742.1	0.255095		hypothetical protein
HMPREF9996_RS05860	WP_005542734.1	3.70166	queC	7-cyano-7-deazaguanine synthase QueC
HMPREF9996_RS05865	WP_005542726.1	1.72434		ATP-binding protein
HMPREF9996_RS05870	WP_005542722.1	3.61503	rlmKL	bifunctional 23S rRNA (guanine(2069)-N(7))-methyltransferase RlmK/23S rRNA (guanine(2445)-N(2))-methyltransferase RlmL
HMPREF9996_RS05875	WP_005542720.1	2.35083	frdD	fumarate reductase subunit FrdD
HMPREF9996_RS05880	WP_005542718.1	0.258121	frdC	fumarate reductase subunit FrdC
HMPREF9996_RS05885	WP_005542716.1	5.22788		succinate dehydrogenase/fumarate reductase iron-sulfur subunit
HMPREF9996_RS05890	WP_005570863.1	4.05425	frdA	fumarate reductase (quinol) flavoprotein subunit
HMPREF9996_RS05895	WP_005546728.1	0.158276	epmA	elongation factor P--(R)-beta-lysine ligase
HMPREF9996_RS05900	WP_005542705.1	1.61729	fecE	Fe(3+) dicitrate ABC transporter ATP-binding protein FecE
HMPREF9996_RS05915	WP_005542699.1	6.15709		Fe(3+) dicitrate ABC transporter substrate-binding protein FecB
HMPREF9996_RS05920	WP_005542697.1	3.25488		metallophosphoesterase
HMPREF9996_RS05925	WP_005542695.1	1.61185	recR	recombination mediator RecR
HMPREF9996_RS05930	WP_005542694.1	0.679585		DNA topoisomerase III
HMPREF9996_RS05935	WP_005552797.1	-5.90908	secG	preprotein translocase subunit SecG
HMPREF9996_RS05950	WP_005542681.1	-0.510143	mtgA	monofunctional biosynthetic peptidoglycan transglycosylase
HMPREF9996_RS05955	WP_005542679.1	2.1727	trpR	trp operon repressor
HMPREF9996_RS05960	WP_005542678.1	3.63188		transglycosylase SLT domain-containing protein
HMPREF9996_RS05965	WP_005542676.1	3.70744		YciI family protein
HMPREF9996_RS05970	WP_005542674.1	3.12749	yciA	acyl-CoA thioester hydrolase YciA
HMPREF9996_RS05985	WP_005542664.1	2.47855	recN	DNA repair protein RecN
HMPREF9996_RS05990	WP_005542661.1	2.48283		NAD(+) kinase
HMPREF9996_RS05995	WP_005542650.1	5.88508	grpE	nucleotide exchange factor GrpE
HMPREF9996_RS06010	WP_005542648.1	-1.11015	mnmC	bifunctional tRNA (5-methylaminomethyl-2-thiouridine)(34)-methyltransferase MnmD/FAD-dependent 5-carboxymethylaminomethyl-2-thiouridine(34) oxidoreductase MnmC
HMPREF9996_RS06015	WP_005551205.1	3.9207	fabB	beta-ketoacyl-ACP synthase I
HMPREF9996_RS06020	WP_005542646.1	0.232963		ATP-binding protein
HMPREF9996_RS06030	WP_005594511.1	5.99438	mglB	galactose/glucose ABC transporter substrate-binding protein MglB
HMPREF9996_RS06035	WP_005551199.1	3.23569		substrate-binding domain-containing protein
HMPREF9996_RS06040	WP_005542632.1	2.60944	galT	galactose-1-phosphate uridylyltransferase
HMPREF9996_RS06045	WP_005542630.1	2.76582	galK	galactokinase
HMPREF9996_RS06050	WP_005542629.1	3.68083	galM	galactose-1-epimerase
HMPREF9996_RS06060	WP_005542626.1	4.59041		disulfide bond formation protein B
HMPREF9996_RS06065	WP_005594503.1	-4.32995		anion permease
HMPREF9996_RS06070	WP_005542616.1	1.65304	citG	triphosphoribosyl-dephospho-CoA synthase CitG
HMPREF9996_RS06075	WP_005552842.1	4.71137	citF	citrate lyase subunit alpha
HMPREF9996_RS06080	WP_005541885.1	5.42008	citE	citrate (pro-3S)-lyase subunit beta
HMPREF9996_RS06085	WP_005541883.1	5.68348	citD	citrate lyase acyl carrier protein
HMPREF9996_RS06090	WP_005541882.1	0.584301	citC	[citrate (pro-3S)-lyase] ligase
HMPREF9996_RS06095	WP_005546609.1	1.65989	corC	CNNM family magnesium/cobalt transport protein CorC
HMPREF9996_RS06100	WP_005538287.1	3.18141		shikimate 5-dehydrogenase
HMPREF9996_RS06105	WP_014702227.1	3.40273	metF	methylenetetrahydrofolate reductase
HMPREF9996_RS06110	WP_005538282.1	1.59211	lptG	LPS export ABC transporter permease LptG
HMPREF9996_RS06115	WP_005551566.1	0.599431	lptF	LPS export ABC transporter permease LptF
HMPREF9996_RS06120	WP_005538277.1	3.94245		leucyl aminopeptidase
HMPREF9996_RS06125	WP_005538275.1	0.890937	modC	molybdenum ABC transporter ATP-binding protein ModC
HMPREF9996_RS06130	WP_032997104.1	-0.924952	modB	molybdate ABC transporter permease subunit
HMPREF9996_RS06135	WP_005538271.1	6.5124	modA	molybdate ABC transporter substrate-binding protein
HMPREF9996_RS06140	WP_005594488.1	3.68636		TOBE domain-containing protein
HMPREF9996_RS06150	WP_005538263.1	-0.0698626	yfbR	5'-deoxynucleotidase
HMPREF9996_RS06155	WP_005538261.1	2.05277	degS	outer membrane-stress sensor serine endopeptidase DegS
HMPREF9996_RS06160	WP_005549736.1	2.67299	ribD	bifunctional diaminohydroxyphosphoribosylaminopyrimidine deaminase/5-amino-6-(5-phosphoribosylamino)uracil reductase RibD
HMPREF9996_RS06165	WP_005538258.1	3.23411	nrdR	transcriptional regulator NrdR
HMPREF9996_RS06170	WP_005594477.1	-0.470127	rlmM	23S rRNA (cytidine(2498)-2'-O)-methyltransferase RlmM
HMPREF9996_RS06175	WP_005538253.1	3.4009		transcriptional regulator GcvA
HMPREF9996_RS06180	WP_005538251.1	2.33661		branched-chain amino acid aminotransferase
HMPREF9996_RS06185	WP_005538250.1	0.863254		hypothetical protein
HMPREF9996_RS06190	WP_005552198.1	5.70425	mdh	malate dehydrogenase
HMPREF9996_RS06195	WP_005538242.1	3.9219	argR	transcriptional regulator ArgR
HMPREF9996_RS06210	WP_005550827.1	3.1973	rsxB	electron transport complex subunit RsxB
HMPREF9996_RS06215	WP_005594474.1	2.06042	rsxC	electron transport complex subunit RsxC
HMPREF9996_RS06225	WP_005541011.1	4.14218	typA	translational GTPase TypA
HMPREF9996_RS06230	WP_005541013.1	4.39538	glnA	type I glutamate--ammonia ligase
HMPREF9996_RS06240	WP_005541016.1	1.34209	mutH	DNA mismatch repair endonuclease MutH
HMPREF9996_RS06245	WP_005541018.1	4.42633		methylated-DNA--[protein]-cysteine S-methyltransferase
HMPREF9996_RS06250	WP_005541019.1	2.63307		outer membrane protein transport protein
HMPREF9996_RS06255	WP_005541021.1	-0.470869		YfcZ/YiiS family protein
HMPREF9996_RS06260	WP_005541024.1	2.82943	murA	UDP-N-acetylglucosamine 1-carboxyvinyltransferase
HMPREF9996_RS06265	WP_005541027.1	3.41739		BolA family protein
HMPREF9996_RS06270	WP_005541032.1	5.12485	mlaC	phospholipid-binding protein MlaC
HMPREF9996_RS06275	WP_005541034.1	1.54202	mlaD	outer membrane lipid asymmetry maintenance protein MlaD
HMPREF9996_RS06280	WP_005541036.1	-5.98809	mlaE	lipid asymmetry maintenance ABC transporter permease subunit MlaE
HMPREF9996_RS06285	WP_005541038.1	0.952054	mlaF	phospholipid ABC transporter ATP-binding protein MlaF
HMPREF9996_RS06290	WP_005541041.1	1.13332	lptC	LPS export ABC transporter periplasmic protein LptC
HMPREF9996_RS06295	WP_005541043.1	2.64701	lptA	lipopolysaccharide transport periplasmic protein LptA
HMPREF9996_RS06300	WP_005541044.1	2.71252	lptB	LPS export ABC transporter ATP-binding protein
HMPREF9996_RS06305	WP_005541046.1	1.72885	ptsN	PTS IIA-like nitrogen regulatory protein PtsN
HMPREF9996_RS06310	WP_005541048.1	1.03922	rapZ	RNase adapter RapZ
HMPREF9996_RS06315	WP_005541050.1	0.695861	xseA	exodeoxyribonuclease VII large subunit
HMPREF9996_RS06320	WP_005541052.1	3.78969		cupin domain-containing protein
HMPREF9996_RS06325	WP_005541054.1	3.29715		RnfH family protein
HMPREF9996_RS06340	WP_005541063.1	4.28684	znuA	zinc ABC transporter substrate-binding protein ZnuA
HMPREF9996_RS06345	WP_005541064.1	2.00303	tcdA	tRNA cyclic N6-threonylcarbamoyladenosine(37) synthase TcdA
HMPREF9996_RS06350	WP_032997093.1	3.10402	mltA	murein transglycosylase A
HMPREF9996_RS06360	WP_032997091.1	3.26519	mpl	UDP-N-acetylmuramate:L-alanyl-gamma-D-glutamyl-meso-diaminopimelate ligase
HMPREF9996_RS06365	WP_005541070.1	4.74117	fbp	class 1 fructose-bisphosphatase
HMPREF9996_RS06370	WP_005541071.1	-2.29225		hypothetical protein
HMPREF9996_RS06385	WP_032997090.1	3.99497		hypothetical protein
HMPREF9996_RS06390	WP_005541082.1	4.78184	fbpC	ferric ABC transporter ATP-binding protein
HMPREF9996_RS06405	WP_005541085.1	5.90625		ABC transporter substrate-binding protein
HMPREF9996_RS06410	WP_005550291.1	5.5865		ABC transporter substrate-binding protein
HMPREF9996_RS06415	WP_005541088.1	3.35869	udk	uridine kinase
HMPREF9996_RS06420	WP_005541091.1	3.07596	dcd	dCTP deaminase
HMPREF9996_RS06425	WP_005541092.1	0.976414		AsmA-like C-terminal region-containing protein
HMPREF9996_RS06435	WP_005594421.1	3.70797	der	ribosome biogenesis GTPase Der
HMPREF9996_RS06440	WP_005541099.1	6.83753		DnaJ C-terminal domain-containing protein
HMPREF9996_RS06445	WP_005594419.1	6.9745		chaperone modulator CbpM
HMPREF9996_RS06450	WP_005594416.1	3.65178	purA	adenylosuccinate synthase
HMPREF9996_RS06455	WP_005541107.1	2.73073	cmoB	tRNA 5-methoxyuridine(34)/uridine 5-oxyacetic acid(34) synthase CmoB
HMPREF9996_RS06460	WP_005541109.1	1.12605	putP	sodium/proline symporter PutP
HMPREF9996_RS06465	WP_005541111.1	1.92575	rng	ribonuclease G
HMPREF9996_RS06470	WP_005541112.1	6.22408	grxB	glutaredoxin 2
HMPREF9996_RS06475	WP_005541113.1	1.70716		Sir2 family NAD-dependent protein deacetylase
HMPREF9996_RS06495	WP_005541118.1	2.29731	metC	cystathionine beta-lyase
HMPREF9996_RS06500	WP_005541120.1	3.17428		porin
HMPREF9996_RS06505	WP_005541121.1	0.980967		AbrB/MazE/SpoVT family DNA-binding domain-containing protein
HMPREF9996_RS06510	WP_005541123.1	-6.71731		type II toxin-antitoxin system PemK/MazF family toxin
HMPREF9996_RS06515	WP_005541126.1	3.42088	dnaJ	molecular chaperone DnaJ
HMPREF9996_RS06520	WP_005551736.1	6.80195	dnaK	molecular chaperone DnaK
HMPREF9996_RS06525	WP_005543870.1	4.58127		YdgA family protein
HMPREF9996_RS06535	WP_005553155.1	-1.82858	modA	molybdate ABC transporter substrate-binding protein
HMPREF9996_RS06545	WP_005551731.1	0.626436		ATP-binding cassette domain-containing protein
HMPREF9996_RS06550	WP_005543858.1	1.05111	modD	ModD protein
HMPREF9996_RS06555	WP_005553160.1	2.76903	tldD	metalloprotease TldD
HMPREF9996_RS06560	WP_005594389.1	4.0324		alpha-2-macroglobulin
HMPREF9996_RS06565	WP_005543852.1	-4.20879		YeiH family putative sulfate export transporter
HMPREF9996_RS06570	WP_005553165.1	-1.01012	pbpC	penicillin-binding protein 1C
HMPREF9996_RS06575	WP_005542401.1	2.07089	cra	catabolite repressor/activator
HMPREF9996_RS06580	WP_005542400.1	-0.818076		ElyC/SanA/YdcF family protein
HMPREF9996_RS06585	WP_005542399.1	-2.89807		homoserine O-acetyltransferase
HMPREF9996_RS06590	WP_005542398.1	2.57901	purR	HTH-type transcriptional repressor PurR
HMPREF9996_RS06595	WP_005563125.1	1.57471		HI1450 family dsDNA-mimic protein
HMPREF9996_RS06600	WP_005542395.1	5.61644	dapD	2,3,4,5-tetrahydropyridine-2,6-dicarboxylate N-succinyltransferase
HMPREF9996_RS06605	WP_005542394.1	2.39342	cysB	HTH-type transcriptional regulator CysB
HMPREF9996_RS06610	WP_005542392.1	2.65526	rluB	23S rRNA pseudouridine(2605) synthase RluB
HMPREF9996_RS06615	WP_005594375.1	-0.228245		L-threonylcarbamoyladenylate synthase
HMPREF9996_RS06620	WP_032997087.1	-2.19672	tyrA	bifunctional chorismate mutase/prephenate dehydrogenase
HMPREF9996_RS06635	WP_005542387.1	4.59908		NAD(P)H nitroreductase
HMPREF9996_RS06640	WP_032997085.1	5.10892	lpdA	dihydrolipoyl dehydrogenase
HMPREF9996_RS06645	WP_032997086.1	3.95862	aceF	pyruvate dehydrogenase complex dihydrolipoyllysine-residue acetyltransferase
HMPREF9996_RS06650	WP_005542382.1	4.92382	aceE	pyruvate dehydrogenase (acetyl-transferring), homodimeric type
HMPREF9996_RS06655	WP_032997084.1	0.141903	tehB	SAM-dependent methyltransferase TehB
HMPREF9996_RS06660	WP_005542379.1	1.10482	malT	HTH-type transcriptional regulator MalT
HMPREF9996_RS06670	WP_005542377.1	2.6177	malQ	4-alpha-glucanotransferase
HMPREF9996_RS06680	WP_005542372.1	1.60382	yfbV	terminus macrodomain insulation protein YfbV
HMPREF9996_RS06685	WP_005542371.1	4.80851		acetate kinase
HMPREF9996_RS06690	WP_005542370.1	5.31153	pta	phosphate acetyltransferase
HMPREF9996_RS06700	WP_005550118.1	-1.48251	folK	2-amino-4-hydroxy-6-hydroxymethyldihydropteridine diphosphokinase
HMPREF9996_RS06705	WP_005553345.1	2.9387	pcnB	polynucleotide adenylyltransferase PcnB
HMPREF9996_RS06710	WP_005542366.1	5.34634	dksA	RNA polymerase-binding protein DksA
HMPREF9996_RS06720	WP_005542364.1	2.49577	msbA	lipid A ABC transporter ATP-binding protein/permease MsbA
HMPREF9996_RS06725	WP_005542363.1	-0.143996	lpxK	tetraacyldisaccharide 4'-kinase
HMPREF9996_RS06730	WP_005542362.1	4.2554		Trm112 family protein
HMPREF9996_RS06735	WP_005542361.1	3.66663	kdsB	3-deoxy-manno-octulosonate cytidylyltransferase
HMPREF9996_RS06740	WP_005542359.1	1.75249	uvrC	excinuclease ABC subunit UvrC
HMPREF9996_RS06745	WP_005542358.1	5.87545		extracellular solute-binding protein
HMPREF9996_RS06760	WP_005543822.1	4.01431		ABC transporter ATP-binding protein
HMPREF9996_RS06765	WP_005543814.1	5.28381		Fic family protein
HMPREF9996_RS06775	WP_005543806.1	3.01674	pntB	Re/Si-specific NAD(P)(+) transhydrogenase subunit beta
HMPREF9996_RS06780	WP_005552038.1	5.2371	pntA	Re/Si-specific NAD(P)(+) transhydrogenase subunit alpha
HMPREF9996_RS06785	WP_005594351.1	5.38139	sfsA	DNA/RNA nuclease SfsA
HMPREF9996_RS06790	WP_005543797.1	4.16844	tyrS	tyrosine--tRNA ligase
HMPREF9996_RS06795	WP_005543795.1	1.69997		histidine phosphatase family protein
HMPREF9996_RS06800	WP_005543791.1	2.59747	truB	tRNA pseudouridine(55) synthase TruB
HMPREF9996_RS06805	WP_005543789.1	6.15383	rbfA	30S ribosome-binding factor RbfA
HMPREF9996_RS06810	WP_005543783.1	4.2986	infB	translation initiation factor IF-2
HMPREF9996_RS06815	WP_005543782.1	5.23804	nusA	transcription termination factor NusA
HMPREF9996_RS06820	WP_005543779.1	3.42542	rimP	ribosome maturation factor RimP
HMPREF9996_RS06860	WP_005540510.1	5.13234	metK	methionine adenosyltransferase
HMPREF9996_RS06865	WP_005540508.1	4.0061	rpsO	30S ribosomal protein S15
HMPREF9996_RS06875	WP_005594325.1	2.2414	menD	2-succinyl-5-enolpyruvyl-6-hydroxy-3-cyclohexene-1-carboxylic-acid synthase
HMPREF9996_RS06880	WP_005543706.1	2.62618		isochorismate synthase
HMPREF9996_RS06885	WP_005543708.1	2.35718		pyridoxal phosphate-dependent aminotransferase
HMPREF9996_RS06890	WP_005543710.1	1.69354	fadR	fatty acid metabolism transcriptional regulator FadR
HMPREF9996_RS06895	WP_005543712.1	-1.86476	nhaB	sodium/proton antiporter NhaB
HMPREF9996_RS06905	WP_032997080.1	-1.17003	mltF	membrane-bound lytic murein transglycosylase MltF
HMPREF9996_RS06915	WP_005543723.1	-3.55168	plsY	glycerol-3-phosphate 1-O-acyltransferase PlsY
HMPREF9996_RS06920	WP_005543726.1	6.58274	lysM	peptidoglycan-binding protein LysM
HMPREF9996_RS06925	WP_005543727.1	0.636428		neutral zinc metallopeptidase
HMPREF9996_RS06930	WP_014702515.1	1.60109		factor H-binding protein
HMPREF9996_RS06935	WP_005543732.1	4.43581		Fe-Mn family superoxide dismutase
HMPREF9996_RS06940	WP_005543734.1	6.03628		phosphate acyltransferase
HMPREF9996_RS06950	WP_005538168.1	1.68063		hypothetical protein
HMPREF9996_RS06955	WP_005538169.1	-1.17522		class I SAM-dependent methyltransferase
HMPREF9996_RS06960	WP_005538171.1	0.581902	trmA	tRNA (uridine(54)-C5)-methyltransferase TrmA
HMPREF9996_RS06965	WP_005538181.1	5.03279		DUF413 domain-containing protein
HMPREF9996_RS06970	WP_005538183.1	5.20189		DsbA family protein
HMPREF9996_RS06975	WP_005538185.1	3.61336		YihD family protein
HMPREF9996_RS06980	WP_005538188.1	-2.44841	mobA	molybdenum cofactor guanylyltransferase MobA
HMPREF9996_RS06985	WP_005538190.1	3.08937		hypothetical protein
HMPREF9996_RS06990	WP_005538191.1	4.42377	fruB	fused PTS fructose transporter subunit IIA/HPr protein
HMPREF9996_RS06995	WP_005550577.1	2.97049	fruK	1-phosphofructokinase
HMPREF9996_RS07000	WP_005550580.1	1.0204		fructose-specific PTS transporter subunit EIIC
HMPREF9996_RS07045	WP_005538677.1	-0.510789	wecA	UDP-N-acetylglucosamine--undecaprenyl-phosphate N-acetylglucosaminephosphotransferase
HMPREF9996_RS07050	WP_005554359.1	2.43204	hemL	glutamate-1-semialdehyde 2,1-aminomutase
HMPREF9996_RS07055	WP_005594308.1	-2.04202	glnD	bifunctional uridylyltransferase/uridylyl-removing protein GlnD
HMPREF9996_RS07060	WP_005554365.1	4.03421	map	type I methionyl aminopeptidase
HMPREF9996_RS07065	WP_005538694.1	2.29681	erpA	iron-sulfur cluster insertion protein ErpA
HMPREF9996_RS07075	WP_005594303.1	1.35859	mrcB	penicillin-binding protein 1B
HMPREF9996_RS07080	WP_005538700.1	1.29304		FTR1 family protein
HMPREF9996_RS07085	WP_005538703.1	5.62931		iron transporter
HMPREF9996_RS07090	WP_005538705.1	-0.982209		Fe-S-containing protein
HMPREF9996_RS07095	WP_005550633.1	-0.822317		ABC transporter permease
HMPREF9996_RS07105	WP_005538718.1	4.75974		ABC transporter ATP-binding protein
HMPREF9996_RS07110	WP_005538720.1	-0.521236		TlpA disulfide reductase family protein
HMPREF9996_RS07120	WP_005550641.1	3.78967		HAD family phosphatase
HMPREF9996_RS07130	WP_005594296.1	2.6261	hrpA	ATP-dependent RNA helicase HrpA
HMPREF9996_RS07145	WP_005538743.1	4.93942	grxD	Grx4 family monothiol glutaredoxin
HMPREF9996_RS07150	WP_005538744.1	2.29978	ompA	porin OmpA
HMPREF9996_RS07155	WP_005538747.1	0.173661		FAD-binding and (Fe-S)-binding domain-containing protein
HMPREF9996_RS07160	WP_005538749.1	1.69072		hotdog fold thioesterase
HMPREF9996_RS07165	WP_005538750.1	0.599607	hemH	ferrochelatase
HMPREF9996_RS07170	WP_005538751.1	3.97726	tpx	thiol peroxidase
HMPREF9996_RS07175	WP_005538752.1	4.18033	nagA	N-acetylglucosamine-6-phosphate deacetylase
HMPREF9996_RS07180	WP_005538754.1	3.90776	nagB	glucosamine-6-phosphate deaminase
HMPREF9996_RS07185	WP_005538755.1	5.61592	nanA	N-acetylneuraminate lyase
HMPREF9996_RS07190	WP_005538756.1	1.90454		MurR/RpiR family transcriptional regulator
HMPREF9996_RS07195	WP_005538758.1	1.39038		N-acetylmannosamine kinase
HMPREF9996_RS07200	WP_005538760.1	4.80378		N-acetylmannosamine-6-phosphate 2-epimerase
HMPREF9996_RS07205	WP_005538762.1	7.15532		sialic acid TRAP transporter substrate-binding protein SiaP
HMPREF9996_RS07210	WP_005538764.1	1.79086		TRAP transporter large permease subunit
HMPREF9996_RS07215	WP_005538766.1	5.1097		N-acetylneuraminate epimerase
HMPREF9996_RS07220	WP_005538768.1	3.03073	nagE	N-acetylglucosamine-specific PTS transporter subunit IIBC
HMPREF9996_RS07320	WP_005542066.1	2.95447		ROK family transcriptional regulator
HMPREF9996_RS07325	WP_005542063.1	1.93534	hemA	glutamyl-tRNA reductase
HMPREF9996_RS07330	WP_005542061.1	1.95397	gloB	hydroxyacylglutathione hydrolase
HMPREF9996_RS07335	WP_005542060.1	0.257243		methyltransferase domain-containing protein
HMPREF9996_RS07340	WP_005540212.1	2.34827		YegP family protein
HMPREF9996_RS07345	WP_005540206.1	3.83121	manA	mannose-6-phosphate isomerase, class I
HMPREF9996_RS07350	WP_005540205.1	3.64212	ycaO	30S ribosomal protein S12 methylthiotransferase accessory factor YcaO
HMPREF9996_RS07355	WP_005540203.1	4.75319		DUF1043 family protein
HMPREF9996_RS07360	WP_005540201.1	5.20963		Do family serine endopeptidase
HMPREF9996_RS07365	WP_005540199.1	4.53146	ompA	porin OmpA
HMPREF9996_RS07370	WP_005540197.1	3.59761	uvrB	excinuclease ABC subunit UvrB
HMPREF9996_RS07380	WP_005551275.1	-2.51968	zevB	zinc transporter permease subunit ZevB
HMPREF9996_RS07385	WP_005540191.1	1.29002	zevA	zinc transporter binding subunit ZevA
HMPREF9996_RS07390	WP_005594265.1	3.46257	ettA	energy-dependent translational throttle protein EttA
HMPREF9996_RS07395	WP_005540188.1	7.44356		YadA C-terminal domain-containing protein
HMPREF9996_RS07400	WP_005540185.1	3.18095	parE	DNA topoisomerase IV subunit B
HMPREF9996_RS07405	WP_005540183.1	4.13281	parC	DNA topoisomerase IV subunit A
HMPREF9996_RS07410	WP_005540181.1	5.0978		glutathione binding-like protein
HMPREF9996_RS07415	WP_005540177.1	2.67524		OmpA family protein
HMPREF9996_RS07420	WP_005540174.1	3.83048	sohB	protease SohB
HMPREF9996_RS07425	WP_005540172.1	1.42443		NAD(P)H-dependent oxidoreductase
HMPREF9996_RS07430	WP_005540170.1	3.4982		NAD(P)/FAD-dependent oxidoreductase
HMPREF9996_RS07435	WP_005540167.1	4.37738		glycerol-3-phosphate dehydrogenase/oxidase
HMPREF9996_RS07440	WP_005551816.1	3.66565	rsmI	16S rRNA (cytidine(1402)-2'-O)-methyltransferase
HMPREF9996_RS07445	WP_005540161.1	4.41252		penicillin-binding protein activator
HMPREF9996_RS07450	WP_005540160.1	1.43569		YraN family protein
HMPREF9996_RS07455	WP_005540158.1	0.395036		SIS domain-containing protein
HMPREF9996_RS07460	WP_032997074.1	5.67571	dolP	division/outer membrane stress-associated lipid-binding lipoprotein
HMPREF9996_RS07465	WP_005551814.1	2.00392	can	carbonate dehydratase
HMPREF9996_RS07470	WP_005551812.1	6.10955	msrB	peptide-methionine (R)-S-oxide reductase MsrB
HMPREF9996_RS07475	WP_005546457.1	-1.02955		cytochrome c biogenesis protein CcdA
HMPREF9996_RS07480	WP_005552667.1	5.77681		redoxin family protein
HMPREF9996_RS07500	WP_005551801.1	1.14848	dcuC	anaerobic C4-dicarboxylate transporter DcuC
HMPREF9996_RS07505	WP_005539223.1	2.58414		type II toxin-antitoxin system RelB/DinJ family antitoxin
HMPREF9996_RS07510	WP_005539226.1	2.2164		type II toxin-antitoxin system mRNA interferase toxin, RelE/StbE family
HMPREF9996_RS07515	WP_005539229.1	0.783748	guaA	glutamine-hydrolyzing GMP synthase
HMPREF9996_RS07520	WP_005539231.1	2.23999		hypothetical protein
HMPREF9996_RS07525	WP_005539234.1	2.10486	uraH	hydroxyisourate hydrolase
HMPREF9996_RS07530	WP_005594249.1	4.09891	accA	acetyl-CoA carboxylase carboxyl transferase subunit alpha
HMPREF9996_RS07535	WP_005539240.1	3.68182	pdxY	pyridoxal kinase PdxY
HMPREF9996_RS07540	WP_005551875.1	1.39573	tilS	tRNA lysidine(34) synthetase TilS
HMPREF9996_RS07545	WP_005539244.1	-3.77363		NCS2 family permease
HMPREF9996_RS07550	WP_005594246.1	3.23095		DUF805 domain-containing protein
HMPREF9996_RS07555	WP_005539250.1	3.46268	galE	UDP-glucose 4-epimerase GalE
HMPREF9996_RS07560	WP_005539253.1	1.3289	hypA	hydrogenase maturation nickel metallochaperone HypA
HMPREF9996_RS07565	WP_005539255.1	-6.28101		MFS transporter
HMPREF9996_RS07570	WP_005539257.1	4.53493	adk	adenylate kinase
HMPREF9996_RS07575	WP_005594242.1	2.21135	radA	DNA repair protein RadA
HMPREF9996_RS07580	WP_005539261.1	3.05424		CYTH domain-containing protein
HMPREF9996_RS07585	WP_005539264.1	4.722		TIGR00153 family protein
HMPREF9996_RS07595	WP_005539272.1	5.55498		TIGR04211 family SH3 domain-containing protein
HMPREF9996_RS07605	WP_005540124.1	2.24293	lolB	lipoprotein insertase outer membrane protein LolB
HMPREF9996_RS07610	WP_005540122.1	0.673195	ispE	4-(cytidine 5'-diphospho)-2-C-methyl-D-erythritol kinase
HMPREF9996_RS07615	WP_005540120.1	3.00813		ribose-phosphate pyrophosphokinase
HMPREF9996_RS07620	WP_005540116.1	3.74476	lldD	FMN-dependent L-lactate dehydrogenase LldD
HMPREF9996_RS07625	WP_005540114.1	-1.31266		L-lactate permease
HMPREF9996_RS07630	WP_005540112.1	5.16318		DUF496 family protein
HMPREF9996_RS07635	WP_005567583.1	4.14719	serC	3-phosphoserine/phosphohydroxythreonine transaminase
HMPREF9996_RS07640	WP_005594231.1	6.29137		hypothetical protein
HMPREF9996_RS07645	WP_005594229.1	-2.91099		cation transporter
HMPREF9996_RS07655	WP_005594223.1	3.31072	aroA	3-phosphoshikimate 1-carboxyvinyltransferase
HMPREF9996_RS07660	WP_005540098.1	2.22823	rnhA	ribonuclease HI
HMPREF9996_RS07665	WP_005540094.1	2.77988	dnaQ	DNA polymerase III subunit epsilon
HMPREF9996_RS07675	WP_005540091.1	0.416271		hypothetical protein
HMPREF9996_RS07680	WP_005540089.1	2.63694		type II toxin-antitoxin system RelE/ParE family toxin
HMPREF9996_RS07685	WP_005540087.1	2.86225		cupin domain-containing protein
HMPREF9996_RS07695	WP_005540081.1	4.80446	yegQ	tRNA 5-hydroxyuridine modification protein YegQ
HMPREF9996_RS07730	WP_005540061.1	0.377948	queA	tRNA preQ1(34) S-adenosylmethionine ribosyltransferase-isomerase QueA
HMPREF9996_RS07735	WP_005540058.1	0.792782		histidinol-phosphate transaminase
HMPREF9996_RS07740	WP_005540054.1	5.22729	tgt	tRNA guanosine(34) transglycosylase Tgt
HMPREF9996_RS07745	WP_005540052.1	5.15956	yajC	preprotein translocase subunit YajC
HMPREF9996_RS07750	WP_005540050.1	3.10719	secD	protein translocase subunit SecD
HMPREF9996_RS07755	WP_005540048.1	1.55567	secF	protein translocase subunit SecF
HMPREF9996_RS07760	WP_005594212.1	-0.769091		TonB-dependent receptor
HMPREF9996_RS07765	WP_005594210.1	5.03209	adhE	bifunctional acetaldehyde-CoA/alcohol dehydrogenase
HMPREF9996_RS07775	WP_032997073.1	2.66406		sugar ABC transporter ATP-binding protein
HMPREF9996_RS07780	WP_005540035.1	0.583662		sugar ABC transporter substrate-binding protein
HMPREF9996_RS07785	WP_005540033.1	4.82711		substrate-binding domain-containing protein
HMPREF9996_RS07790	WP_005540031.1	1.564		Gfo/Idh/MocA family oxidoreductase
HMPREF9996_RS07795	WP_005540029.1	5.00767		CoA-acylating methylmalonate-semialdehyde dehydrogenase
HMPREF9996_RS07820	WP_005540017.1	9.62586	cas3f	type I-F CRISPR-associated helicase Cas3f
HMPREF9996_RS07830	WP_005544132.1	1.85831	queD	6-carboxytetrahydropterin synthase QueD
HMPREF9996_RS07840	WP_032997072.1	3.93766		Nif3-like dinuclear metal center hexameric protein
HMPREF9996_RS07845	WP_005544139.1	4.7702		SDR family oxidoreductase
HMPREF9996_RS07850	WP_005544141.1	4.0053	rnb	exoribonuclease II
HMPREF9996_RS07855	WP_005544145.1	5.68361		Dps family protein
HMPREF9996_RS07865	WP_005544155.1	2.20575		helix-turn-helix domain-containing protein
HMPREF9996_RS07875	WP_005544163.1	0.125071		hypothetical protein
HMPREF9996_RS07880	WP_005552728.1	4.18391		valine--tRNA ligase
HMPREF9996_RS07895	WP_005541927.1	5.58537	fumC	class II fumarate hydratase
HMPREF9996_RS07900	WP_005541925.1	2.60641		hypothetical protein
HMPREF9996_RS07905	WP_005541922.1	1.69334		RimK family alpha-L-glutamate ligase
HMPREF9996_RS07910	WP_005541921.1	4.40006	nfsA	oxygen-insensitive NADPH nitroreductase
HMPREF9996_RS07955	WP_005541912.1	4.29893	araD	L-ribulose-5-phosphate 4-epimerase
HMPREF9996_RS07960	WP_005541911.1	4.5263		L-ribulose-5-phosphate 3-epimerase
HMPREF9996_RS07965	WP_014702303.1	3.08284	ulaR	HTH-type transcriptional regulator UlaR
HMPREF9996_RS07970	WP_005541905.1	6.46869	ulaG	L-ascorbate 6-phosphate lactonase
HMPREF9996_RS07975	WP_005541901.1	3.55652		PTS ascorbate-specific subunit IIBC
HMPREF9996_RS07980	WP_005541899.1	5.47034		PTS sugar transporter subunit IIA
HMPREF9996_RS07985	WP_005541897.1	5.7287		3-keto-L-gulonate-6-phosphate decarboxylase UlaD
HMPREF9996_RS08025	WP_005538635.1	5.52817	gap	type I glyceraldehyde-3-phosphate dehydrogenase
HMPREF9996_RS08030	WP_032997069.1	1.43109	gmk	guanylate kinase
HMPREF9996_RS08035	WP_005538631.1	3.3618	rpoZ	DNA-directed RNA polymerase subunit omega
HMPREF9996_RS08040	WP_005538628.1	1.28314	spoT	bifunctional GTP diphosphokinase/guanosine-3',5'-bis pyrophosphate 3'-pyrophosphohydrolase
HMPREF9996_RS08045	WP_005538627.1	1.13736	recG	ATP-dependent DNA helicase RecG
HMPREF9996_RS08050	WP_005538626.1	-2.45796		chorismate lyase
HMPREF9996_RS08055	WP_005565146.1	3.48831	murI	glutamate racemase
HMPREF9996_RS08060	WP_005542338.1	2.70011		ABC transporter ATP-binding protein
HMPREF9996_RS08065	WP_005550711.1	0.50542		oligopeptide/dipeptide ABC transporter ATP-binding protein
HMPREF9996_RS08080	WP_005542343.1	-0.372172		ABC transporter substrate-binding protein
HMPREF9996_RS08085	WP_005565835.1	2.64732		YcjX family protein
HMPREF9996_RS08090	WP_005542351.1	0.0171671		TIGR01620 family protein
HMPREF9996_RS08095	WP_005542350.1	0.352567		sigma 54-interacting transcriptional regulator
HMPREF9996_RS08100	WP_005542348.1	2.55494	hfq	RNA chaperone Hfq
HMPREF9996_RS08105	WP_005542347.1	2.24031	miaA	tRNA (adenosine(37)-N6)-dimethylallyltransferase MiaA
HMPREF9996_RS08110	WP_005594151.1	1.22241	mutL	DNA mismatch repair endonuclease MutL
HMPREF9996_RS08115	WP_005543009.1	2.58106		N-acetylmuramoyl-L-alanine amidase
HMPREF9996_RS08120	WP_005551345.1	1.48674	tsaE	tRNA (adenosine(37)-N6)-threonylcarbamoyltransferase complex ATPase subunit type 1 TsaE
HMPREF9996_RS08125	WP_005543005.1	1.55079		hypothetical protein
HMPREF9996_RS08130	WP_005543001.1	1.82491		glycosyltransferase family 2 protein
HMPREF9996_RS08135	WP_005542998.1	2.98521		fused MFS/spermidine synthase
HMPREF9996_RS08140	WP_005542996.1	-0.834026		fused MFS/spermidine synthase
HMPREF9996_RS08145	WP_005542994.1	-3.70441		phosphoethanolamine transferase
HMPREF9996_RS08155	WP_005553737.1	-0.776879	mobH	MobH family relaxase
HMPREF9996_RS08160	WP_005540915.1	8.1283		hypothetical protein
HMPREF9996_RS08165	WP_005540916.1	2.08961		hypothetical protein
HMPREF9996_RS08180	WP_005540924.1	3.94467		type II toxin-antitoxin system PemK/MazF family toxin
HMPREF9996_RS08195	WP_005540931.1	2.39906	cdtB	cytolethal distending toxin nuclease subunit Aa-CdtB
HMPREF9996_RS08200	WP_005540933.1	0.565679	cdtC	cytolethal distending toxin subunit Aa-CdtC
HMPREF9996_RS08210	WP_005540937.1	3.87619		Abi family protein
HMPREF9996_RS08255	WP_005540958.1	2.66683	orn	oligoribonuclease
HMPREF9996_RS08260	WP_005540960.1	0.371639	rsgA	small ribosomal subunit biogenesis GTPase RsgA
HMPREF9996_RS08265	WP_005540961.1	4.45557	ptsH	phosphocarrier protein Hpr
HMPREF9996_RS08270	WP_005540963.1	4.77482	ptsI	phosphoenolpyruvate-protein phosphotransferase PtsI
HMPREF9996_RS08275	WP_005540965.1	4.58445	crr	PTS glucose transporter subunit IIA
HMPREF9996_RS08280	WP_005540967.1	5.24282	prlC	oligopeptidase A
HMPREF9996_RS08285	WP_005540969.1	0.116541		YbaN family protein
HMPREF9996_RS08315	WP_005542135.1	2.91256		virulence protein RhuM/Fic/DOC family protein
HMPREF9996_RS08320	WP_005542137.1	4.82276	pepE	dipeptidase PepE
HMPREF9996_RS08325	WP_005542139.1	3.84949	thiI	tRNA uracil 4-sulfurtransferase ThiI
HMPREF9996_RS08330	WP_005542140.1	-1.02197		NapC/NirT family cytochrome c
HMPREF9996_RS08335	WP_005542142.1	2.52369	torA	trimethylamine-N-oxide reductase TorA
HMPREF9996_RS08340	WP_005542144.1	3.1356		MmcQ/YjbR family DNA-binding protein
HMPREF9996_RS08355	WP_005551624.1	0.0367253	truA	tRNA pseudouridine(38-40) synthase TruA
HMPREF9996_RS08360	WP_005542159.1	5.77019	rpsI	30S ribosomal protein S9
HMPREF9996_RS08365	WP_005542161.1	5.52535	rplM	50S ribosomal protein L13
HMPREF9996_RS08370	WP_005551622.1	4.62749		class I SAM-dependent methyltransferase
HMPREF9996_RS08375	WP_005594107.1	1.03007	recD	exodeoxyribonuclease V subunit alpha
HMPREF9996_RS08380	WP_005594105.1	-2.10295	recB	exodeoxyribonuclease V subunit beta
HMPREF9996_RS08385	WP_005551614.1	-0.885904		DsrE family protein
HMPREF9996_RS08395	WP_005548745.1	4.17275	fabA	bifunctional 3-hydroxydecanoyl-ACP dehydratase/trans-2-decenoyl-ACP isomerase
HMPREF9996_RS08400	WP_005551610.1	4.02474	matP	macrodomain Ter protein MatP
HMPREF9996_RS08410	WP_005552912.1	5.39901		YoaH family protein
HMPREF9996_RS08415	WP_005542108.1	0.872079	truC	tRNA pseudouridine(65) synthase TruC
HMPREF9996_RS08425	WP_032997062.1	2.42602		Zn-ribbon-containing protein
HMPREF9996_RS08430	WP_005551600.1	2.82685	queF	NADPH-dependent 7-cyano-7-deazaguanine reductase QueF
HMPREF9996_RS08450	WP_005594082.1	5.48164		sugar ABC transporter substrate-binding protein
HMPREF9996_RS08455	WP_005594081.1	2.87371		sugar ABC transporter ATP-binding protein
HMPREF9996_RS08465	WP_005542169.1	-2.6811		FGGY-family carbohydrate kinase
HMPREF9996_RS08470	WP_005542170.1	4.87444		Tex family protein
HMPREF9996_RS08495	WP_005594039.1	1.94658	cysS	cysteine--tRNA ligase
HMPREF9996_RS08500	WP_005543917.1	5.01193		peptidylprolyl isomerase
HMPREF9996_RS08510	WP_005543913.1	-2.69115		TatD family hydrolase
HMPREF9996_RS08520	WP_005543907.1	2.53678	nrdD	anaerobic ribonucleoside-triphosphate reductase
HMPREF9996_RS08525	WP_005594030.1	4.2601	emaA	trimeric autotransporter adhesin EmaA
HMPREF9996_RS08530	WP_005594025.1	1.96156		long-chain fatty acid--CoA ligase
HMPREF9996_RS08535	WP_032997058.1	2.62902	dnaE	DNA polymerase III subunit alpha
HMPREF9996_RS08540	WP_005540624.1	7.44462		WD40 repeat domain-containing protein
HMPREF9996_RS08555	WP_005540613.1	5.80027		catalase
HMPREF9996_RS08560	WP_005552949.1	0.545933	gdhA	NADP-specific glutamate dehydrogenase
HMPREF9996_RS08565	WP_005543042.1	3.68108	argH	argininosuccinate lyase
HMPREF9996_RS08570	WP_005543043.1	2.79718		glycosyltransferase
HMPREF9996_RS08585	WP_005543044.1	3.75789	gltX	glutamate--tRNA ligase
HMPREF9996_RS08595	WP_005543045.1	4.54887		cold-shock protein
HMPREF9996_RS08600	WP_005543047.1	5.12602	rbsK	ribokinase
HMPREF9996_RS08605	WP_005543049.1	6.94905	rbsB	ribose ABC transporter substrate-binding protein RbsB
HMPREF9996_RS08615	WP_005543054.1	3.39494	rbsA	ribose ABC transporter ATP-binding protein RbsA
HMPREF9996_RS08620	WP_005543056.1	4.65569	rbsD	D-ribose pyranase
HMPREF9996_RS08625	WP_005594017.1	-0.0416002	rppH	RNA pyrophosphohydrolase
HMPREF9996_RS08640	WP_005543066.1	-0.250405		thymidylate synthase
HMPREF9996_RS08650	WP_005594015.1	0.734604	tadA	tRNA adenosine(34) deaminase TadA
HMPREF9996_RS08675	WP_005594002.1	4.10594		aminotransferase class IV family protein
HMPREF9996_RS08680	WP_005594000.1	2.47782		aminodeoxychorismate synthase component I
HMPREF9996_RS08690	WP_005539956.1	5.17252		2-hydroxyacid dehydrogenase
HMPREF9996_RS08700	WP_005539954.1	3.21882		fructosamine kinase family protein
HMPREF9996_RS08705	WP_005555043.1	4.92984	thrS	threonine--tRNA ligase
HMPREF9996_RS08710	WP_005538545.1	0.864936		MFS transporter
HMPREF9996_RS08715	WP_005593994.1	3.43145		inositol monophosphatase
HMPREF9996_RS08720	WP_005538541.1	5.86595	iolB	5-deoxy-glucuronate isomerase
HMPREF9996_RS08805	WP_005544504.1	3.97409	guaB	IMP dehydrogenase
HMPREF9996_RS08810	WP_005544502.1	-0.548726	birA	bifunctional biotin--[acetyl-CoA-carboxylase] ligase/biotin operon repressor BirA
HMPREF9996_RS08825	WP_005539534.1	4.73608	deoC	deoxyribose-phosphate aldolase
HMPREF9996_RS08830	WP_005551767.1	2.34821	deoR	DNA-binding transcriptional repressor DeoR
HMPREF9996_RS08835	WP_005539538.1	5.9664		YdcF family protein
HMPREF9996_RS08840	WP_005539543.1	3.16287	glmU	bifunctional UDP-N-acetylglucosamine diphosphorylase/glucosamine-1-phosphate N-acetyltransferase GlmU
HMPREF9996_RS08845	WP_005593922.1	-1.36668		anhydro-N-acetylmuramic acid kinase
HMPREF9996_RS08850	WP_005593920.1	4.82263	murQ	N-acetylmuramic acid 6-phosphate etherase
HMPREF9996_RS08855	WP_005539551.1	4.0043		extracellular solute-binding protein
HMPREF9996_RS08860	WP_005539557.1	3.32097		F0F1 ATP synthase subunit epsilon
HMPREF9996_RS08865	WP_005539559.1	5.01202	atpD	F0F1 ATP synthase subunit beta
HMPREF9996_RS08870	WP_005539561.1	4.54582	atpG	F0F1 ATP synthase subunit gamma
HMPREF9996_RS08875	WP_005539563.1	5.34761	atpA	F0F1 ATP synthase subunit alpha
HMPREF9996_RS08880	WP_005539565.1	4.33172	atpH	F0F1 ATP synthase subunit delta
HMPREF9996_RS08885	WP_005539566.1	4.19533	atpF	F0F1 ATP synthase subunit B
HMPREF9996_RS08890	WP_005539567.1	-0.112627	atpE	F0F1 ATP synthase subunit C
HMPREF9996_RS08895	WP_005539568.1	-2.75577	atpB	F0F1 ATP synthase subunit A
HMPREF9996_RS08900	WP_005539569.1	-2.75183		ATP synthase subunit I
HMPREF9996_RS08905	WP_005539570.1	2.18004	rsmG	16S rRNA (guanine(527)-N(7))-methyltransferase RsmG
HMPREF9996_RS08915	WP_005539574.1	4.49903	mnmG	tRNA uridine-5-carboxymethylaminomethyl(34) synthesis enzyme MnmG
HMPREF9996_RS08925	WP_005539576.1	3.14429	zapB	cell division protein ZapB
HMPREF9996_RS08930	WP_005539577.1	4.42599	glpX	class II fructose-bisphosphatase
HMPREF9996_RS08940	WP_005539579.1	2.09682	cysE	serine O-acetyltransferase
HMPREF9996_RS08945	WP_005550209.1	2.66048	gpsA	NAD(P)H-dependent glycerol-3-phosphate dehydrogenase
HMPREF9996_RS08950	WP_005539581.1	2.94865	secB	protein-export chaperone SecB
HMPREF9996_RS08955	WP_005539582.1	2.92027		rhodanese-like domain-containing protein
HMPREF9996_RS08960	WP_005539583.1	0.989511		anaerobic C4-dicarboxylate transporter
HMPREF9996_RS08975	WP_005539586.1	1.49102	fabR	HTH-type transcriptional repressor FabR
HMPREF9996_RS08980	WP_005539591.1	1.65965	oxyR	DNA-binding transcriptional regulator OxyR
HMPREF9996_RS08985	WP_005539592.1	5.97593	pgdx	hybrid peroxiredoxin PGdx
HMPREF9996_RS08990	WP_005566162.1	3.27292		SlyX family protein
HMPREF9996_RS08995	WP_005593893.1	4.4678		FKBP-type peptidyl-prolyl cis-trans isomerase
HMPREF9996_RS09000	WP_005539599.1	1.17901		transcriptional regulator
HMPREF9996_RS09005	WP_005539601.1	-0.501158	tusD	sulfurtransferase complex subunit TusD
HMPREF9996_RS09010	WP_005539603.1	2.90921	tusC	sulfurtransferase complex subunit TusC
HMPREF9996_RS09015	WP_005546333.1	-5.30232		DsrH/TusB family sulfur metabolism protein
HMPREF9996_RS09020	WP_005539607.1	2.12328		amino acid ABC transporter ATP-binding protein
HMPREF9996_RS09025	WP_005593890.1	-3.3343		amino acid ABC transporter permease
HMPREF9996_RS09030	WP_005539611.1	3.85029		amino acid ABC transporter substrate-binding protein
HMPREF9996_RS09035	WP_005539613.1	1.34587		FAD-binding oxidoreductase
HMPREF9996_RS09040	WP_005539615.1	3.02377		patatin-like phospholipase family protein
HMPREF9996_RS09045	WP_005593885.1	3.9193	lipA	lipoyl synthase
HMPREF9996_RS09050	WP_005544445.1	0.69875	lipB	lipoyl(octanoyl) transferase LipB
HMPREF9996_RS09055	WP_005544448.1	5.55381	ybeD	DUF493 family protein YbeD
HMPREF9996_RS09060	WP_005544450.1	3.07321		serine hydrolase
HMPREF9996_RS09065	WP_005544451.1	4.04773		septal ring lytic transglycosylase RlpA family protein
HMPREF9996_RS09070	WP_005550184.1	-3.02813	rodA	rod shape-determining protein RodA
HMPREF9996_RS09075	WP_005544455.1	-0.168346	mrdA	penicillin-binding protein 2
HMPREF9996_RS09080	WP_005544457.1	0.362145	rlmH	23S rRNA (pseudouridine(1915)-N(3))-methyltransferase RlmH
HMPREF9996_RS09085	WP_005544459.1	3.96381	rsfS	ribosome silencing factor
HMPREF9996_RS09090	WP_005544462.1	1.51177	rhlB	ATP-dependent RNA helicase RhlB
HMPREF9996_RS09095	WP_005544463.1	4.46596	rho	transcription termination factor Rho
HMPREF9996_RS09105	WP_005544465.1	2.00387	acpP	acyl carrier protein
HMPREF9996_RS09110	WP_005544466.1	3.97576	fabG	3-oxoacyl-ACP reductase FabG
HMPREF9996_RS09115	WP_005544467.1	2.21558	fabD	ACP S-malonyltransferase
HMPREF9996_RS09120	WP_005544468.1	2.78415		beta-ketoacyl-ACP synthase III
HMPREF9996_RS09125	WP_014702379.1	0.0837239	plsX	phosphate acyltransferase PlsX
HMPREF9996_RS09130	WP_005544470.1	2.90221	rpmF	50S ribosomal protein L32
HMPREF9996_RS09135	WP_005544471.1	0.605328	yceD	23S rRNA accumulation protein YceD
HMPREF9996_RS09140	WP_005544472.1	4.84073	bioD	dethiobiotin synthase
HMPREF9996_RS09145	WP_005544473.1	-2.3231	bioC	malonyl-ACP O-methyltransferase BioC
HMPREF9996_RS09150	WP_005544474.1	1.34476		pimeloyl-ACP methyl esterase BioG family protein
HMPREF9996_RS09155	WP_005544475.1	1.13066		8-amino-7-oxononanoate synthase
HMPREF9996_RS09160	WP_005544476.1	0.715476	bioA	adenosylmethionine--8-amino-7-oxononanoate transaminase
HMPREF9996_RS09165	WP_005593868.1	2.02659	asd	archaetidylserine decarboxylase
HMPREF9996_RS09170	WP_005544478.1	5.81253		FKBP-type peptidyl-prolyl cis-trans isomerase
HMPREF9996_RS09180	WP_005544481.1	-2.13063		threonine/serine exporter ThrE family protein
HMPREF9996_RS09190	WP_005593862.1	3.48598	folA	type 3 dihydrofolate reductase
HMPREF9996_RS09200	WP_005593851.1	4.01275	tuf	elongation factor Tu
HMPREF9996_RS09215	WP_005589530.1	3.39691		MerR family transcriptional regulator
HMPREF9996_RS09220	WP_005544590.1	-1.16793		DciA family protein
HMPREF9996_RS09230	WP_005544999.1	3.72872	secA	preprotein translocase subunit SecA
HMPREF9996_RS09235	WP_005544584.1	-0.454104	mutT	8-oxo-dGTP diphosphatase MutT
HMPREF9996_RS09240	WP_005544582.1	-1.45868	holA	DNA polymerase III subunit delta
HMPREF9996_RS09245	WP_005550875.1	3.17485	lptE	LPS assembly lipoprotein LptE
HMPREF9996_RS09260	WP_005539999.1	0.242956		nucleotidyltransferase domain-containing protein
HMPREF9996_RS09265	WP_005555177.1	2.54778		nucleotidyltransferase substrate binding protein
HMPREF9996_RS09270	WP_005539995.1	0.166832	apaH	bis(5'-nucleosyl)-tetraphosphatase (symmetrical) ApaH
HMPREF9996_RS09275	WP_005593822.1	1.59294	rsmA	16S rRNA (adenine(1518)-N(6)/adenine(1519)-N(6))-dimethyltransferase RsmA
HMPREF9996_RS09280	WP_005550868.1	2.56732		peptidylprolyl isomerase
HMPREF9996_RS09285	WP_005539986.1	2.97845	pyrR	bifunctional pyr operon transcriptional regulator/uracil phosphoribosyltransferase PyrR
HMPREF9996_RS09290	WP_005539982.1	3.843		copper chaperone PCu(A)C
HMPREF9996_RS09295	WP_005539980.1	0.103101	hflD	high frequency lysogenization protein HflD
HMPREF9996_RS09300	WP_005539979.1	3.99478	purB	adenylosuccinate lyase
HMPREF9996_RS09305	WP_005539977.1	7.27563		SDR family oxidoreductase
HMPREF9996_RS09310	WP_005539975.1	0.377302		MerR family transcriptional regulator
HMPREF9996_RS09315	WP_196756021.1	3.62043		S-(hydroxymethyl)glutathione dehydrogenase/class III alcohol dehydrogenase
HMPREF9996_RS09320	WP_005539971.1	3.38773	fghA	S-formylglutathione hydrolase
HMPREF9996_RS09325	WP_005539967.1	4.26304	ffh	signal recognition particle protein
HMPREF9996_RS09335	WP_014167584.1	0.164618		HlyC/CorC family transporter
HMPREF9996_RS09340	WP_005538526.1	2.75193	exbB	TonB-system energizer ExbB
HMPREF9996_RS09345	WP_005550148.1	3.3445	exbD	TonB system transport protein ExbD
HMPREF9996_RS09350	WP_005538521.1	0.274456		energy transducer TonB
HMPREF9996_RS09355	WP_005538518.1	5.21631		M48 family metallopeptidase
HMPREF9996_RS09360	WP_005538517.1	4.00284	ppa	inorganic diphosphatase
HMPREF9996_RS09375	WP_005538650.1	5.76042	aphA	acid phosphatase AphA
HMPREF9996_RS09380	WP_005554522.1	5.13123	hslV	ATP-dependent protease subunit HslV
HMPREF9996_RS09385	WP_005538655.1	5.8226	hslU	HslU--HslV peptidase ATPase subunit
HMPREF9996_RS09390	WP_005538657.1	4.48404	nikA	nickel ABC transporter substrate-binding protein
HMPREF9996_RS09395	WP_032996149.1	2.62471		VacJ family lipoprotein
HMPREF9996_RS09400	WP_005538674.1	5.34165		YfbU family protein
HMPREF9996_RS09425	WP_005538832.1	0.590282	glgB	1,4-alpha-glucan branching protein GlgB
HMPREF9996_RS09430	WP_005538830.1	-0.790254	glgX	glycogen debranching protein GlgX
HMPREF9996_RS09435	WP_005538828.1	1.80965	glgC	glucose-1-phosphate adenylyltransferase
HMPREF9996_RS09440	WP_005551113.1	3.07484	glgA	glycogen synthase GlgA
HMPREF9996_RS09445	WP_005538858.1	3.39347		glycogen/starch/alpha-glucan phosphorylase
HMPREF9996_RS09450	WP_005538859.1	0.893166		DedA family protein
HMPREF9996_RS09455	WP_005538860.1	2.85294	rplY	50S ribosomal protein L25
HMPREF9996_RS09460	WP_005538861.1	1.2008		hypothetical protein
HMPREF9996_RS09465	WP_005538862.1	-2.03539		serine hydrolase
HMPREF9996_RS09470	WP_005593787.1	2.17341	mukF	chromosome partition protein MukF
HMPREF9996_RS09475	WP_005593786.1	3.29929		acyl-[ACP]--phospholipid O-acyltransferase
HMPREF9996_RS09480	WP_005538866.1	4.44292	mukE	chromosome partition protein MukE
HMPREF9996_RS09485	WP_005538867.1	4.38299	mukB	chromosome partition protein MukB
HMPREF9996_RS09495	WP_014702199.1	3.10638	sbcB	exodeoxyribonuclease I
HMPREF9996_RS09500	WP_005538870.1	4.33359	ftnA	non-heme ferritin
HMPREF9996_RS09505	WP_005538871.1	3.53825	ftnA	non-heme ferritin
HMPREF9996_RS09510	WP_005538873.1	2.18747		FNR family transcription factor
HMPREF9996_RS09515	WP_005538874.1	3.32647	uspE	universal stress protein UspE
HMPREF9996_RS09520	WP_005538875.1	5.11099		DUF4198 domain-containing protein
HMPREF9996_RS09525	WP_005538876.1	3.90954	topA	type I DNA topoisomerase
HMPREF9996_RS09530	WP_005593782.1	3.91869		PHP domain-containing protein
HMPREF9996_RS09535	WP_005552058.1	0.662662	pyrD	quinone-dependent dihydroorotate dehydrogenase
HMPREF9996_RS09540	WP_005543419.1	3.79797	pepN	aminopeptidase N
HMPREF9996_RS09545	WP_005543416.1	5.67768		amino acid aminotransferase
HMPREF9996_RS09555	WP_005543412.1	3.16617		HlyD family efflux transporter periplasmic adaptor subunit
HMPREF9996_RS09560	WP_005593780.1	-3.27476	rbbA	ribosome-associated ATPase/putative transporter RbbA
HMPREF9996_RS09565	WP_005566283.1	-1.32474		ABC transporter permease
HMPREF9996_RS09570	WP_005543406.1	4.09011		TolC family protein
HMPREF9996_RS09585	WP_005554847.1	2.44012		beta-ketoacyl-ACP synthase
HMPREF9996_RS09590	WP_005544286.1	3.77288	fabG	3-oxoacyl-ACP reductase FabG
HMPREF9996_RS09595	WP_005544285.1	0.937529		hypothetical protein
HMPREF9996_RS09600	WP_005593754.1	2.85431		beta-ketoacyl-ACP synthase
HMPREF9996_RS09605	WP_005593752.1	-2.30132		hypothetical protein
HMPREF9996_RS09620	WP_005544276.1	3.2006		outer membrane lipoprotein carrier protein LolA
HMPREF9996_RS09625	WP_005544274.1	2.95575		acyl-CoA thioesterase
HMPREF9996_RS09630	WP_005544269.1	-0.205774		glycosyltransferase family 2 protein
HMPREF9996_RS09635	WP_005544267.1	1.14809		class I adenylate-forming enzyme family protein
HMPREF9996_RS09640	WP_005549515.1	-0.761187		hypothetical protein
HMPREF9996_RS09645	WP_005544264.1	0.800243		AMP-binding protein
HMPREF9996_RS09650	WP_005544262.1	5.14385		acyl carrier protein
HMPREF9996_RS09655	WP_005544260.1	5.29217		phosphopantetheine-binding protein
HMPREF9996_RS09660	WP_005544258.1	0.437264		lysophospholipid acyltransferase family protein
HMPREF9996_RS09665	WP_005544256.1	-0.0234379		beta-ketoacyl synthase chain length factor
HMPREF9996_RS09675	WP_005544252.1	4.87567		hypothetical protein
HMPREF9996_RS09680	WP_005544250.1	-1.83685		HAD-IA family hydrolase
HMPREF9996_RS09685	WP_155116173.1	-1.56563	xerC	uncharacterized gene
HMPREF9996_RS09690	WP_005544246.1	0.910926	dapF	diaminopimelate epimerase
HMPREF9996_RS09700	WP_005544243.1	3.00484	purM	phosphoribosylformylglycinamidine cyclo-ligase
HMPREF9996_RS09705	WP_005544242.1	0.311295		surface-adhesin E family protein
HMPREF9996_RS09710	WP_005549506.1	6.24692	clpB	ATP-dependent chaperone ClpB
HMPREF9996_RS09715	WP_005559700.1	4.79938		helix-hairpin-helix domain-containing protein
HMPREF9996_RS09720	WP_005539165.1	3.87731	asd	aspartate-semialdehyde dehydrogenase
HMPREF9996_RS09725	WP_005539164.1	3.40551		Cof-type HAD-IIB family hydrolase
HMPREF9996_RS09730	WP_005539159.1	2.05044	nfuA	Fe-S biogenesis protein NfuA
HMPREF9996_RS09740	WP_005549499.1	-0.947245	brnQ	branched-chain amino acid transport system II carrier protein
HMPREF9996_RS09745	WP_005593729.1	2.59795	pyrG	CTP synthase (glutamine hydrolyzing)
HMPREF9996_RS09750	WP_032997029.1	5.19102	glyS	glycine--tRNA ligase subunit beta
HMPREF9996_RS09770	WP_005548984.1	3.00939		hypothetical protein
HMPREF9996_RS09775	WP_005548987.1	2.85421	glyQ	glycine--tRNA ligase subunit alpha
HMPREF9996_RS09780	WP_005548990.1	-0.617633	dmsD	Tat proofreading chaperone DmsD
HMPREF9996_RS09795	WP_005539129.1	-0.797785		DMSO/selenate family reductase complex A subunit
HMPREF9996_RS09800	WP_005593724.1	2.93769	polA	DNA polymerase I
HMPREF9996_RS09805	WP_005548103.1	2.9387		porin family protein
HMPREF9996_RS09815	WP_005539108.1	0.890476	rep	DNA helicase Rep
HMPREF9996_RS09835	WP_005549001.1	-4.24482		PRD domain-containing protein
HMPREF9996_RS09840	WP_005549003.1	3.81096		beta-phosphoglucomutase family hydrolase
HMPREF9996_RS09845	WP_005538557.1	0.566264		sugar O-acetyltransferase
HMPREF9996_RS09855	WP_005538559.1	5.6058	luxS	S-ribosylhomocysteine lyase
HMPREF9996_RS09860	WP_005593716.1	2.9591	apbC	iron-sulfur cluster carrier protein ApbC
HMPREF9996_RS09865	WP_005549475.1	3.43987	metG	methionine--tRNA ligase
HMPREF9996_RS09870	WP_005542240.1	-0.276508	iscX	Fe-S cluster assembly protein IscX
HMPREF9996_RS09875	WP_005542241.1	2.91203	fdx	ISC system 2Fe-2S type ferredoxin
HMPREF9996_RS09880	WP_005542243.1	3.13611	hscA	Fe-S protein assembly chaperone HscA
HMPREF9996_RS09885	WP_005542245.1	5.17695	hscB	Fe-S protein assembly co-chaperone HscB
HMPREF9996_RS09890	WP_005542247.1	6.19626	iscA	iron-sulfur cluster assembly protein IscA
HMPREF9996_RS09895	WP_005542252.1	4.74813	iscU	Fe-S cluster assembly scaffold IscU
HMPREF9996_RS09900	WP_005542253.1	4.82359		IscS subfamily cysteine desulfurase
HMPREF9996_RS09905	WP_005542255.1	0.8552	iscR	Fe-S cluster assembly transcriptional regulator IscR
HMPREF9996_RS09910	WP_005542257.1	1.43841	trmJ	tRNA (cytosine(32)/uridine(32)-2'-O)-methyltransferase TrmJ
HMPREF9996_RS09915	WP_005542259.1	4.3724	suhB	inositol-1-monophosphatase
HMPREF9996_RS09925	WP_005542265.1	4.18313		ferredoxin--NADP reductase
HMPREF9996_RS09930	WP_071805301.1	3.28576	infC	translation initiation factor IF-3
HMPREF9996_RS09935	WP_005542276.1	7.28304	rplT	50S ribosomal protein L20
HMPREF9996_RS09940	WP_005593696.1	-0.528692		tagatose 1,6-diphosphate aldolase
HMPREF9996_RS09945	WP_005538890.1	0.848459		alcohol dehydrogenase catalytic domain-containing protein
HMPREF9996_RS09950	WP_005538891.1	3.30923		DeoR/GlpR family DNA-binding transcription regulator
HMPREF9996_RS09955	WP_005538892.1	1.3984	dxs	1-deoxy-D-xylulose-5-phosphate synthase
HMPREF9996_RS09960	WP_005538893.1	1.80416	ispA	(2E,6E)-farnesyl diphosphate synthase
HMPREF9996_RS09965	WP_005538894.1	4.56093	xseB	exodeoxyribonuclease VII small subunit
HMPREF9996_RS09970	WP_005538896.1	4.88557	accD	acetyl-CoA carboxylase, carboxyltransferase subunit beta
HMPREF9996_RS09975	WP_005538897.1	1.7168	folC	bifunctional tetrahydrofolate synthase/dihydrofolate synthase
HMPREF9996_RS09980	WP_005538899.1	4.23347		histidine phosphatase family protein
HMPREF9996_RS09985	WP_005538901.1	0.646873	cls	cardiolipin synthase
HMPREF9996_RS09995	WP_005538905.1	2.79883		TIGR01621 family pseudouridine synthase
HMPREF9996_RS10005	WP_005538912.1	4.2573		zinc ribbon domain-containing protein YjdM
HMPREF9996_RS10015	WP_005538916.1	3.36956		TolC family protein
HMPREF9996_RS10020	WP_005538918.1	2.67983		MacB family efflux pump subunit
HMPREF9996_RS10025	WP_005538920.1	3.45671		efflux RND transporter periplasmic adaptor subunit
HMPREF9996_RS10030	WP_005538922.1	4.68931	glnS	glutamine--tRNA ligase
HMPREF9996_RS10690	WP_005542274.1	7.12628	rpmI	50S ribosomal protein L35
HMPREF9996_RS10920	WP_005594405.1	-1.33306		uncharacterized gene
HMPREF9996_RS11045	WP_005545534.1	7.8568		2-octaprenyl-3-methyl-6-methoxy-1,4-benzoquinol hydroxylase
HMPREF9996_RS11125	WP_005541830.1	6.88954		mannose/fructose/sorbose PTS transporter subunit IIB
HMPREF9996_RS11160	WP_005547235.1	1.54457	yidD	membrane protein insertion efficiency factor YidD
HMPREF9996_RS11295	WP_005543607.1	3.72122	rpmJ	50S ribosomal protein L36
HMPREF9996_RS11325	WP_005553960.1	0.409346		hypothetical protein
HMPREF9996_RS11360	WP_143106533.1	2.28269		hypothetical protein
HMPREF9996_RS11430	WP_005542873.1	1.56075	relA	GTP diphosphokinase
HMPREF9996_RS11435	WP_005542875.1	-2.83486	rlmD	23S rRNA (uracil(1939)-C(5))-methyltransferase RlmD
HMPREF9996_RS11495	WP_005542407.1	2.24408	rfbB	dTDP-glucose 4,6-dehydratase
HMPREF9996_RS11525	WP_005538872.1	2.09901		hypothetical protein
HMPREF9996_RS11550	WP_005594036.1	4.81083		hypothetical protein
HMPREF9996_RS11585	WP_005540118.1	1.10884		hypothetical protein
HMPREF9996_RS11600	WP_005543716.1	2.38148		hypothetical protein
HMPREF9996_RS11625	WP_005542624.1	-2.11668		hypothetical protein
HMPREF9996_RS11695	WP_005538949.1	3.27793		DUF5363 domain-containing protein
HMPREF9996_RS11790	WP_005544161.1	4.3724		hypothetical protein
HMPREF9996_RS11910	WP_230456988.1	2.86688		Fic family protein
HMPREF9996_RS11915	WP_005594861.1	-1.31997		DUF4172 domain-containing protein
HMPREF9996_RS11965	WP_230456995.1	0.164624		helix-turn-helix transcriptional regulator
HMPREF9996_RS12055	WP_005594297.1	4.67538		DUF3418 domain-containing protein

## Sheet: Aa VT1169_TY
PTRs for Aggregatibacter actinomycetemcomitans VT1169_TY
Here we present data from four biological replicates.
locustag	entry	PTR	gene	description
ACT74_RS00020	WP_005547882.1	2.73949		glycosyltransferase family 9 protein
ACT74_RS00025	WP_005547881.1	3.72969	aspA	aspartate ammonia-lyase
ACT74_RS00030	WP_005547879.1	-0.836597		FxsA family protein
ACT74_RS00035	WP_005544374.1	3.45072		co-chaperone GroES
ACT74_RS00040	WP_005547876.1	5.68592	groL	chaperonin GroEL
ACT74_RS00045	WP_005547874.1	0.828911	folD	bifunctional methylenetetrahydrofolate dehydrogenase/methenyltetrahydrofolate cyclohydrolase FolD
ACT74_RS00085	WP_005589897.1	-1.64142	recO	DNA repair protein RecO
ACT74_RS00090	WP_061869776.1	6.85378	tsf	translation elongation factor Ts
ACT74_RS00095	WP_061869777.1	6.688	rpsB	30S ribosomal protein S2
ACT74_RS00105	WP_005546222.1	1.78521		folate-binding protein YgfZ
ACT74_RS00110	WP_005546220.1	4.08282		YicC/YloC family endoribonuclease
ACT74_RS00115	WP_005568249.1	2.59663	rph	ribonuclease PH
ACT74_RS00120	WP_005542906.1	2.05304	pyrE	orotate phosphoribosyltransferase
ACT74_RS00125	WP_005542908.1	3.45327	djlA	co-chaperone DjlA
ACT74_RS00150	WP_005568241.1	7.36209		iron ABC transporter substrate-binding protein
ACT74_RS00155	WP_005546203.1	1.80077		YggL family protein
ACT74_RS00160	WP_005546201.1	-2.33853	trmB	tRNA (guanosine(46)-N7)-methyltransferase TrmB
ACT74_RS00165	WP_005546199.1	-0.959905	mutY	A/G-specific adenine glycosylase
ACT74_RS00170	WP_005542927.1	5.35362		oxidative damage protection protein
ACT74_RS00175	WP_061869778.1	2.99186	mltC	membrane-bound lytic murein transglycosylase MltC
ACT74_RS00190	WP_005590416.1	4.0003		YajG family lipoprotein
ACT74_RS00195	WP_005546193.1	1.55769		BolA/IbaG family iron-sulfur metabolism protein
ACT74_RS00200	WP_061869779.1	2.97687		Na(+)-translocating NADH-quinone reductase subunit A
ACT74_RS00205	WP_005568237.1	2.15093		NADH:ubiquinone reductase (Na(+)-transporting) subunit B
ACT74_RS00210	WP_005542948.1	4.67123		Na(+)-translocating NADH-quinone reductase subunit C
ACT74_RS00215	WP_005542950.1	3.30374		NADH:ubiquinone reductase (Na(+)-transporting) subunit D
ACT74_RS00220	WP_005542957.1	0.350531	nqrE	NADH:ubiquinone reductase (Na(+)-transporting) subunit E
ACT74_RS00225	WP_005546182.1	3.8914	nqrF	NADH:ubiquinone reductase (Na(+)-transporting) subunit F
ACT74_RS00230	WP_005571580.1	3.43024		FAD:protein FMN transferase
ACT74_RS00235	WP_005542966.1	1.6693	nqrM	(Na+)-NQR maturation NqrM
ACT74_RS00240	WP_005546178.1	2.20377	mnmA	tRNA 2-thiouridine(34) synthase MnmA
ACT74_RS00245	WP_005546172.1	4.89815	eno	phosphopyruvate hydratase
ACT74_RS00250	WP_005568231.1	0.156849	ruvX	Holliday junction resolvase RuvX
ACT74_RS00255	WP_005571957.1	-0.353179		YqgE/AlgH family protein
ACT74_RS00260	WP_005546167.1	-0.518142	rsmE	16S rRNA (uracil(1498)-N(3))-methyltransferase
ACT74_RS00265	WP_005546165.1	3.49087	metJ	met regulon transcriptional regulator MetJ
ACT74_RS00270	WP_005546163.1	1.26097	galU	UTP--glucose-1-phosphate uridylyltransferase GalU
ACT74_RS00275	WP_050846266.1	1.46814		phosphomannomutase/phosphoglucomutase
ACT74_RS00280	WP_005542029.1	2.72898	csrA	carbon storage regulator CsrA
ACT74_RS00285	WP_012820889.1	3.29437	alaS	alanine--tRNA ligase
ACT74_RS00290	WP_005542026.1	2.64206	uspA	universal stress protein UspA
ACT74_RS00295	WP_005567549.1	3.79671	mazG	nucleoside triphosphate pyrophosphohydrolase
ACT74_RS00300	WP_005546155.1	0.255926		amidohydrolase family protein
ACT74_RS00305	WP_005567552.1	0.0151322		DUF3413 domain-containing protein
ACT74_RS00310	WP_005546151.1	-2.26531		YejL family protein
ACT74_RS00315	WP_061869780.1	1.69879	yejK	nucleoid-associated protein YejK
ACT74_RS00320	WP_005567556.1	1.35484	bamE	outer membrane protein assembly factor BamE
ACT74_RS00325	WP_005542017.1	3.07267		response regulator
ACT74_RS00330	WP_061869781.1	1.06909	cpxA	envelope stress sensor histidine kinase CpxA
ACT74_RS00335	WP_005564776.1	-2.03779	gltS	sodium/glutamate symporter
ACT74_RS00340	WP_005566600.1	-1.8164	dtd	D-aminoacyl-tRNA deacylase
ACT74_RS00355	WP_005546916.1	-0.391562		MOSC domain-containing protein
ACT74_RS00360	WP_061869782.1	4.01255		helicase HerA-like C-terminal domain-containing protein
ACT74_RS00375	WP_005546924.1	5.72549		aldo/keto reductase
ACT74_RS00380	WP_005546926.1	0.427683		aldo/keto reductase
ACT74_RS00385	WP_005546928.1	-0.397298		carboxylesterase family protein
ACT74_RS00395	WP_005546931.1	3.5262		alpha/beta fold hydrolase
ACT74_RS00400	WP_014167605.1	0.722181		LysR family transcriptional regulator
ACT74_RS00405	WP_014167606.1	5.58056		alpha/beta hydrolase
ACT74_RS00410	WP_061869784.1	4.62182	glmS	glutamine--fructose-6-phosphate transaminase (isomerizing)
ACT74_RS00415	WP_005562331.1	0.982356		DeoR/GlpR family DNA-binding transcription regulator
ACT74_RS00420	WP_005541993.1	6.47405		HU family DNA-binding protein
ACT74_RS00425	WP_032999899.1	2.40671		DUF416 family protein
ACT74_RS00430	WP_005566644.1	1.52115	hemE	uroporphyrinogen decarboxylase
ACT74_RS00440	WP_005566909.1	-2.90587		hypothetical protein
ACT74_RS00445	WP_005566911.1	5.57629	pckA	phosphoenolpyruvate carboxykinase (ATP)
ACT74_RS00450	WP_061869785.1	0.465041	ppx	exopolyphosphatase
ACT74_RS00455	WP_014167610.1	-0.0276201		translocation/assembly module TamB domain-containing protein
ACT74_RS00460	WP_061869786.1	2.25716		autotransporter assembly complex family protein
ACT74_RS00465	WP_005549976.1	3.33177	narL	two-component system response regulator NarL
ACT74_RS00470	WP_005572438.1	-0.974454		class I adenylate cyclase
ACT74_RS00475	WP_005589373.1	1.93058	hemC	hydroxymethylbilane synthase
ACT74_RS00480	WP_005566921.1	0.737091		uroporphyrinogen-III synthase
ACT74_RS00485	WP_061869787.1	3.98976		uroporphyrinogen-III C-methyltransferase
ACT74_RS00490	WP_005566925.1	3.04563		heme biosynthesis protein HemY
ACT74_RS00500	WP_005540529.1	1.78309		hypothetical protein
ACT74_RS00505	WP_005540532.1	1.64828		sigma-70 family RNA polymerase sigma factor
ACT74_RS00510	WP_005546977.1	-2.27345		zf-HC2 domain-containing protein
ACT74_RS00530	WP_005546989.1	0.523419		LysR family transcriptional regulator
ACT74_RS00535	WP_005566933.1	3.89208		Tex family protein
ACT74_RS00540	WP_005546994.1	-0.116942		FGGY-family carbohydrate kinase
ACT74_RS00550	WP_014167617.1	-2.868		sugar ABC transporter ATP-binding protein
ACT74_RS00555	WP_005594082.1	4.71732		sugar ABC transporter substrate-binding protein
ACT74_RS00560	WP_014167500.1	6.02909	tuf	elongation factor Tu
ACT74_RS00585	WP_005546885.1	2.39484	coaA	type I pantothenate kinase
ACT74_RS00590	WP_061869789.1	3.08791	gyrB	DNA topoisomerase (ATP-hydrolyzing) subunit B
ACT74_RS00595	WP_005566895.1	-0.965359	recQ	DNA helicase RecQ
ACT74_RS00600	WP_005540693.1	1.56412	cyaY	iron donor protein CyaY
ACT74_RS00605	WP_061869790.1	1.7018	lysA	diaminopimelate decarboxylase
ACT74_RS00610	WP_005540687.1	2.31474		DUF1440 domain-containing protein
ACT74_RS00615	WP_061869791.1	0.508174		DNA-3-methyladenine glycosylase I
ACT74_RS00620	WP_053330354.1	1.38659	lptD	LPS assembly protein LptD
ACT74_RS00625	WP_005546869.1	2.65269	gpt	xanthine phosphoribosyltransferase
ACT74_RS00630	WP_061869792.1	5.3081		aminoacyl-histidine dipeptidase
ACT74_RS00635	WP_005546863.1	4.79279		SDR family NAD(P)-dependent oxidoreductase
ACT74_RS00640	WP_005546861.1	0.49318	mobB	molybdopterin-guanine dinucleotide biosynthesis protein MobB
ACT74_RS00645	WP_005546859.1	0.727858		SoxR reducing system RseC family protein
ACT74_RS00650	WP_005546857.1	2.49171	rseB	sigma-E factor regulatory protein RseB
ACT74_RS00655	WP_005546855.1	-1.26256		sigma-E factor negative regulatory protein
ACT74_RS00660	WP_005543553.1	0.50529	rpoE	RNA polymerase sigma factor RpoE
ACT74_RS00675	WP_005566900.1	4.37845	proS	proline--tRNA ligase
ACT74_RS00680	WP_061869793.1	1.65444	selA	L-seryl-tRNA(Sec) selenium transferase
ACT74_RS00685	WP_005543542.1	2.74744	selB	selenocysteine-specific translation elongation factor
ACT74_RS00690	WP_014167622.1	7.30805		DUF3298 and DUF4163 domain-containing protein
ACT74_RS00725	WP_061869795.1	3.36679		pilus assembly protein TadG-related protein
ACT74_RS00730	WP_033002214.1	2.78995	tadF	tight adherence pilus pseudopilin TadF
ACT74_RS00735	WP_033002211.1	1.90121		TadE/TadG family type IV pilus assembly protein
ACT74_RS00740	WP_005566006.1	3.87512		tetratricopeptide repeat protein
ACT74_RS00745	WP_005566008.1	0.754743		type II secretion system F family protein
ACT74_RS00750	WP_061869796.1	1.63469		type II secretion system F family protein
ACT74_RS00755	WP_014167627.1	3.2052		CpaF family protein
ACT74_RS00760	WP_014167628.1	3.11848		flp operon protein D
ACT74_RS00765	WP_005572885.1	1.84946		RcpB protein
ACT74_RS00770	WP_014167629.1	3.4897		type II and III secretion system protein family protein
ACT74_RS00775	WP_005538986.1	4.38638		hypothetical protein
ACT74_RS00785	WP_041915475.1	-3.40436		Flp family type IVb pilin
ACT74_RS00800	WP_005589953.1	0.39236		DUF5358 family protein
ACT74_RS00810	WP_014167632.1	-0.0877076	mfd	transcription-repair coupling factor
ACT74_RS00815	WP_005538945.1	5.50536	lpcA	D-sedoheptulose 7-phosphate isomerase
ACT74_RS00820	WP_005566692.1	1.69355	artP	arginine ABC transporter ATP-binding protein ArtP
ACT74_RS00825	WP_005571494.1	5.67954		lysine/arginine/ornithine ABC transporter substrate-binding protein
ACT74_RS00830	WP_061869798.1	-1.80696	artQ	arginine ABC transporter permease ArtQ
ACT74_RS00840	WP_005566702.1	1.62323		carbon starvation protein A
ACT74_RS00845	WP_005589475.1	-0.508779	mraZ	division/cell wall cluster transcriptional repressor MraZ
ACT74_RS00850	WP_005546795.1	0.369404	rsmH	16S rRNA (cytosine(1402)-N(4))-methyltransferase RsmH
ACT74_RS00855	WP_005546793.1	-2.60045	ftsL	cell division protein FtsL
ACT74_RS00860	WP_005566708.1	-1.30485	ftsI	peptidoglycan glycosyltransferase FtsI
ACT74_RS00865	WP_005546788.1	2.09143	murE	UDP-N-acetylmuramoyl-L-alanyl-D-glutamate--2,6-diaminopimelate ligase
ACT74_RS00870	WP_005566710.1	1.18291	murF	UDP-N-acetylmuramoyl-tripeptide--D-alanyl-D-alanine ligase
ACT74_RS00875	WP_005539053.1	-1.76305	mraY	phospho-N-acetylmuramoyl-pentapeptide-transferase
ACT74_RS00880	WP_061869799.1	2.49572	murD	UDP-N-acetylmuramoyl-L-alanine--D-glutamate ligase
ACT74_RS00890	WP_005566714.1	1.33318	murG	undecaprenyldiphospho-muramoylpentapeptide beta-N-acetylglucosaminyltransferase
ACT74_RS00895	WP_005546777.1	1.33774	murC	UDP-N-acetylmuramate--L-alanine ligase
ACT74_RS00900	WP_005588014.1	3.88439		D-alanine--D-alanine ligase
ACT74_RS00905	WP_005546773.1	1.18056		cell division protein FtsQ/DivIB
ACT74_RS00910	WP_005546770.1	1.2901	ftsA	cell division protein FtsA
ACT74_RS00915	WP_005570039.1	1.3803	ftsZ	cell division protein FtsZ
ACT74_RS00920	WP_005539072.1	-4.10439	lpxC	UDP-3-O-acyl-N-acetylglucosamine deacetylase
ACT74_RS00925	WP_005566028.1	3.3734		chorismate mutase
ACT74_RS00930	WP_014167635.1	6.39011	htpG	molecular chaperone HtpG
ACT74_RS00935	WP_033000918.1	4.45078		ArsC family reductase
ACT74_RS00940	WP_005546757.1	3.43175	dapE	succinyl-diaminopimelate desuccinylase
ACT74_RS00945	WP_005568841.1	1.13919		M15 family metallopeptidase
ACT74_RS00950	WP_005592875.1	0.357513	nudF	ADP-ribose diphosphatase
ACT74_RS00955	WP_005567898.1	-0.732276	cpdA	3',5'-cyclic-AMP phosphodiesterase
ACT74_RS00960	WP_005571304.1	2.34961		nucleotidyl transferase AbiEii/AbiGii toxin family protein
ACT74_RS00970	WP_061869800.1	3.6194	queC	7-cyano-7-deazaguanine synthase QueC
ACT74_RS00975	WP_005546745.1	0.707227		ATP-binding protein
ACT74_RS00980	WP_005546742.1	1.29363		alcohol dehydrogenase
ACT74_RS00985	WP_005546739.1	2.68411	rlmKL	bifunctional 23S rRNA (guanine(2069)-N(7))-methyltransferase RlmK/23S rRNA (guanine(2445)-N(2))-methyltransferase RlmL
ACT74_RS00990	WP_061869801.1	4.86771	frdD	fumarate reductase subunit FrdD
ACT74_RS00995	WP_005570869.1	2.68274	frdC	fumarate reductase subunit FrdC
ACT74_RS01000	WP_005546732.1	3.14196		succinate dehydrogenase/fumarate reductase iron-sulfur subunit
ACT74_RS01005	WP_005570863.1	6.18192	frdA	fumarate reductase (quinol) flavoprotein subunit
ACT74_RS01010	WP_005546728.1	0.864693	epmA	elongation factor P--(R)-beta-lysine ligase
ACT74_RS01020	WP_005590448.1	-2.35641	fecD	Fe(3+) dicitrate ABC transporter permease subunit FecD
ACT74_RS01030	WP_005567885.1	5.76268		Fe(3+) dicitrate ABC transporter substrate-binding protein FecB
ACT74_RS01035	WP_014167641.1	2.94492		metallophosphoesterase
ACT74_RS01040	WP_005546714.1	1.6749		YbaB/EbfC family nucleoid-associated protein
ACT74_RS01045	WP_005567882.1	1.69893	recR	recombination mediator RecR
ACT74_RS01050	WP_061869802.1	-1.49161		DNA topoisomerase III
ACT74_RS01055	WP_005567879.1	-0.430234	secG	preprotein translocase subunit SecG
ACT74_RS01065	WP_005567878.1	4.09593		EexN family lipoprotein
ACT74_RS01070	WP_014167644.1	-1.29729	mtgA	monofunctional biosynthetic peptidoglycan transglycosylase
ACT74_RS01075	WP_005546559.1	0.274158	trpR	trp operon repressor
ACT74_RS01080	WP_014167645.1	3.73288		transglycosylase SLT domain-containing protein
ACT74_RS01085	WP_061869803.1	1.89927		YciI family protein
ACT74_RS01090	WP_005564070.1	1.32936	yciA	acyl-CoA thioester hydrolase YciA
ACT74_RS01095	WP_005564069.1	0.625831		septation protein A
ACT74_RS01100	WP_005542670.1	-2.74507		hypothetical protein
ACT74_RS01105	WP_005564066.1	4.31664		OmpW family protein
ACT74_RS01110	WP_014167648.1	-1.47795	recN	DNA repair protein RecN
ACT74_RS01115	WP_005567872.1	2.53074		NAD(+) kinase
ACT74_RS01120	WP_014167649.1	5.30095	grpE	nucleotide exchange factor GrpE
ACT74_RS01125	WP_061869804.1	-0.685426		TonB-dependent hemoglobin/transferrin/lactoferrin family receptor
ACT74_RS01130	WP_061869805.1	1.99107	mnmC	bifunctional tRNA (5-methylaminomethyl-2-thiouridine)(34)-methyltransferase MnmD/FAD-dependent 5-carboxymethylaminomethyl-2-thiouridine(34) oxidoreductase MnmC
ACT74_RS01135	WP_005551205.1	4.21132	fabB	beta-ketoacyl-ACP synthase I
ACT74_RS01140	WP_014167652.1	1.13354		ATP-binding protein
ACT74_RS01155	WP_005587985.1	4.4439	mglB	galactose/glucose ABC transporter substrate-binding protein MglB
ACT74_RS01160	WP_061869806.1	0.0836353		substrate-binding domain-containing protein
ACT74_RS01165	WP_005591999.1	2.87178	galT	galactose-1-phosphate uridylyltransferase
ACT74_RS01170	WP_061869807.1	2.08993	galK	galactokinase
ACT74_RS01175	WP_061869808.1	2.32411	galM	galactose-1-epimerase
ACT74_RS01185	WP_005542626.1	4.8542		disulfide bond formation protein B
ACT74_RS01190	WP_005567839.1	-0.630219		anion permease
ACT74_RS01195	WP_061869809.1	-0.451482	citG	triphosphoribosyl-dephospho-CoA synthase CitG
ACT74_RS01200	WP_005567834.1	5.87441	citF	citrate lyase subunit alpha
ACT74_RS01205	WP_005567832.1	5.89822	citE	citrate (pro-3S)-lyase subunit beta
ACT74_RS01210	WP_005541883.1	7.08221	citD	citrate lyase acyl carrier protein
ACT74_RS01215	WP_005572311.1	-3.1649	citC	[citrate (pro-3S)-lyase] ligase
ACT74_RS01220	WP_005567825.1	1.72788	corC	CNNM family magnesium/cobalt transport protein CorC
ACT74_RS01225	WP_005567823.1	0.520887	lnt	apolipoprotein N-acyltransferase
ACT74_RS01230	WP_005541870.1	2.9011	infA	translation initiation factor IF-1
ACT74_RS01235	WP_005567820.1	5.40091	pepB	aminopeptidase PepB
ACT74_RS01240	WP_005567819.1	6.89336	ndk	nucleoside-diphosphate kinase
ACT74_RS01245	WP_041915477.1	4.73331	dspB	glycoside hydrolase dispersin B
ACT74_RS01250	WP_005574220.1	3.40203	apbC	iron-sulfur cluster carrier protein ApbC
ACT74_RS01255	WP_061869810.1	4.23779	metG	methionine--tRNA ligase
ACT74_RS01260	WP_005546623.1	-0.224116	iscX	Fe-S cluster assembly protein IscX
ACT74_RS01265	WP_005542241.1	-0.385569	fdx	ISC system 2Fe-2S type ferredoxin
ACT74_RS01270	WP_061869811.1	2.8521	hscA	Fe-S protein assembly chaperone HscA
ACT74_RS01275	WP_005567814.1	4.23298	hscB	Fe-S protein assembly co-chaperone HscB
ACT74_RS01280	WP_005546629.1	4.71002	iscA	iron-sulfur cluster assembly protein IscA
ACT74_RS01285	WP_005542252.1	3.50718	iscU	Fe-S cluster assembly scaffold IscU
ACT74_RS01290	WP_005546631.1	4.97121		IscS subfamily cysteine desulfurase
ACT74_RS01295	WP_005542255.1	-1.07468	iscR	Fe-S cluster assembly transcriptional regulator IscR
ACT74_RS01300	WP_014167662.1	0.250232	trmJ	tRNA (cytosine(32)/uridine(32)-2'-O)-methyltransferase TrmJ
ACT74_RS01305	WP_061869812.1	5.01269	suhB	inositol-1-monophosphatase
ACT74_RS01310	WP_061869813.1	3.27267		hypothetical protein
ACT74_RS01315	WP_005567806.1	6.25725	fbpC	ferric ABC transporter ATP-binding protein
ACT74_RS01320	WP_005546639.1	3.00448		iron ABC transporter permease
ACT74_RS01325	WP_005567805.1	3.76483		ABC transporter substrate-binding protein
ACT74_RS01330	WP_005546642.1	4.9314		ABC transporter substrate-binding protein
ACT74_RS01335	WP_005546644.1	3.55686	udk	uridine kinase
ACT74_RS01340	WP_005546646.1	1.732	dcd	dCTP deaminase
ACT74_RS01345	WP_005589822.1	-0.613033		AsmA-like C-terminal region-containing protein
ACT74_RS01355	WP_061869814.1	3.20084	der	ribosome biogenesis GTPase Der
ACT74_RS01360	WP_005546653.1	5.43199		DnaJ C-terminal domain-containing protein
ACT74_RS01365	WP_005546655.1	1.41656		chaperone modulator CbpM
ACT74_RS01370	WP_014167665.1	3.76969	purA	adenylosuccinate synthase
ACT74_RS01375	WP_061869815.1	-2.04073	cmoB	tRNA 5-methoxyuridine(34)/uridine 5-oxyacetic acid(34) synthase CmoB
ACT74_RS01380	WP_014167666.1	1.59821	putP	sodium/proline symporter PutP
ACT74_RS01385	WP_005541111.1	2.58781	rng	ribonuclease G
ACT74_RS01390	WP_014167667.1	7.05406	grxB	glutaredoxin 2
ACT74_RS01395	WP_061869816.1	1.60519		NAD-dependent deacylase
ACT74_RS01415	WP_005540915.1	2.50507		hypothetical protein
ACT74_RS01420	WP_005540916.1	2.76697		hypothetical protein
ACT74_RS01430	WP_005540922.1	-0.837811		hypothetical protein
ACT74_RS01435	WP_005546678.1	2.07829		type II toxin-antitoxin system PemK/MazF family toxin
ACT74_RS01445	WP_005540930.1	0.371279	cdtA	cytolethal distending toxin subunit Aa-CdtA
ACT74_RS01450	WP_005589325.1	1.78219	cdtB	cytolethal distending toxin nuclease subunit Aa-CdtB
ACT74_RS01455	WP_005540933.1	2.46304	cdtC	cytolethal distending toxin subunit Aa-CdtC
ACT74_RS01490	WP_005541115.1	2.60621	pgsA	CDP-diacylglycerol--glycerol-3-phosphate 3-phosphatidyltransferase
ACT74_RS01495	WP_005546694.1	-1.6786	metC	cystathionine beta-lyase
ACT74_RS01500	WP_005541120.1	4.07559		porin
ACT74_RS01515	WP_005546699.1	1.60549	dnaJ	molecular chaperone DnaJ
ACT74_RS01520	WP_061869819.1	5.53394	dnaK	molecular chaperone DnaK
ACT74_RS01525	WP_014167677.1	5.06797		YdgA family protein
ACT74_RS01530	WP_061869820.1	4.58584	argS	arginine--tRNA ligase
ACT74_RS01535	WP_005567779.1	-2.24974		VOC family protein
ACT74_RS01540	WP_005542443.1	4.03509		glycine zipper 2TM domain-containing protein
ACT74_RS01545	WP_005544683.1	2.68011	prfA	peptide chain release factor 1
ACT74_RS01550	WP_005544681.1	-4.34852	prmC	peptide chain release factor N(5)-glutamine methyltransferase
ACT74_RS01555	WP_005544680.1	4.58362	kdsA	3-deoxy-8-phosphooctulonate synthase
ACT74_RS01565	WP_005544676.1	0.804539		YcgL domain-containing protein
ACT74_RS01570	WP_005567773.1	1.36257	minC	septum site-determining protein MinC
ACT74_RS01575	WP_061869821.1	6.44214		hypothetical protein
ACT74_RS01580	WP_005544669.1	3.14784	sixA	phosphohistidine phosphatase SixA
ACT74_RS01585	WP_061869822.1	3.41012	glmM	phosphoglucosamine mutase
ACT74_RS01590	WP_005567771.1	2.59642	folP	dihydropteroate synthase
ACT74_RS01605	WP_041915480.1	0.647258		hypothetical protein
ACT74_RS01620	WP_005548590.1	4.72026	guaB	IMP dehydrogenase
ACT74_RS01625	WP_005567768.1	0.891332	birA	bifunctional biotin--[acetyl-CoA-carboxylase] ligase/biotin operon repressor BirA
ACT74_RS01655	WP_005545405.1	3.2518		ABC transporter ATP-binding protein
ACT74_RS01660	WP_005550711.1	-0.216562		oligopeptide/dipeptide ABC transporter ATP-binding protein
ACT74_RS01670	WP_005568222.1	-2.45722		ABC transporter permease subunit
ACT74_RS01675	WP_014167687.1	-1.52077		ABC transporter substrate-binding protein
ACT74_RS01680	WP_025298286.1	-0.453266		YcjX family protein
ACT74_RS01685	WP_005568215.1	-2.7939		TIGR01620 family protein
ACT74_RS01690	WP_005545394.1	-0.488957		sigma 54-interacting transcriptional regulator
ACT74_RS01695	WP_005542348.1	2.9188	hfq	RNA chaperone Hfq
ACT74_RS01700	WP_014167689.1	1.73613	miaA	tRNA (adenosine(37)-N6)-dimethylallyltransferase MiaA
ACT74_RS01705	WP_005568210.1	-0.63118	mutL	DNA mismatch repair endonuclease MutL
ACT74_RS01710	WP_061869823.1	2.32476		N-acetylmuramoyl-L-alanine amidase
ACT74_RS01715	WP_005545380.1	0.536458	tsaE	tRNA (adenosine(37)-N6)-threonylcarbamoyltransferase complex ATPase subunit type 1 TsaE
ACT74_RS01720	WP_005545377.1	-0.200129		hypothetical protein
ACT74_RS01735	WP_005545374.1	1.7134		fused MFS/spermidine synthase
ACT74_RS01745	WP_061869825.1	-5.55079		phosphoethanolamine transferase
ACT74_RS01755	WP_005545363.1	3.35862	orn	oligoribonuclease
ACT74_RS01760	WP_005568194.1	1.20785	rsgA	small ribosomal subunit biogenesis GTPase RsgA
ACT74_RS01765	WP_005540961.1	4.81382	ptsH	phosphocarrier protein Hpr
ACT74_RS01770	WP_005545359.1	4.55982	ptsI	phosphoenolpyruvate-protein phosphotransferase PtsI
ACT74_RS01775	WP_005540965.1	2.95643	crr	PTS glucose transporter subunit IIA
ACT74_RS01780	WP_014167695.1	5.45132	prlC	oligopeptidase A
ACT74_RS01785	WP_061869826.1	-1.32793		YbaN family protein
ACT74_RS01790	WP_005545353.1	-2.69937		peptide ABC transporter substrate-binding protein
ACT74_RS01795	WP_005545351.1	2.81244		aminotransferase class IV family protein
ACT74_RS01800	WP_061869827.1	0.0158532		aminodeoxychorismate synthase component I
ACT74_RS01810	WP_005568190.1	5.40731		2-hydroxyacid dehydrogenase
ACT74_RS01815	WP_005545341.1	0.519295		lipoprotein-releasing ABC transporter permease subunit
ACT74_RS01820	WP_061869828.1	2.80017	lolD	lipoprotein-releasing ABC transporter ATP-binding protein LolD
ACT74_RS01825	WP_014167698.1	-0.13483	lolE	lipoprotein-releasing ABC transporter permease subunit LolE
ACT74_RS01835	WP_014167699.1	0.46428		replicative DNA helicase
ACT74_RS01840	WP_005544553.1	2.28278	alr	alanine racemase
ACT74_RS01845	WP_005545329.1	4.48566	pgi	glucose-6-phosphate isomerase
ACT74_RS01850	WP_005537755.1	3.89754	ribE	6,7-dimethyl-8-ribityllumazine synthase
ACT74_RS01855	WP_005545327.1	3.95388	nusB	transcription antitermination factor NusB
ACT74_RS01860	WP_005571510.1	-0.420175	thiL	thiamine-phosphate kinase
ACT74_RS01875	WP_005590834.1	4.11709	dapB	4-hydroxy-tetrahydrodipicolinate reductase
ACT74_RS01880	WP_005537767.1	1.38193	yfaE	class I ribonucleotide reductase maintenance protein YfaE
ACT74_RS01890	WP_005545312.1	5.65769	nrdB	class Ia ribonucleoside-diphosphate reductase subunit beta
ACT74_RS01900	WP_005545205.1	4.35988	nrdA	class 1a ribonucleoside-diphosphate reductase subunit alpha
ACT74_RS01910	WP_005568172.1	5.76285		ABC transporter substrate-binding protein
ACT74_RS01920	WP_005570241.1	-0.845964		ATP-binding cassette domain-containing protein
ACT74_RS01940	WP_005545224.1	4.35761	malE	maltose/maltodextrin ABC transporter substrate-binding protein MalE
ACT74_RS01950	WP_061869830.1	3.0334		maltoporin
ACT74_RS01955	WP_005545230.1	-2.02281	malM	maltose operon protein MalM
ACT74_RS01960	WP_061869831.1	-2.19294	moeB	molybdopterin-synthase adenylyltransferase MoeB
ACT74_RS01965	WP_061869832.1	2.37269	moeA	molybdopterin molybdotransferase MoeA
ACT74_RS01970	WP_005568155.1	2.62573	folE	GTP cyclohydrolase I FolE
ACT74_RS01975	WP_050846335.1	1.85399	dacB	serine-type D-Ala-D-Ala carboxypeptidase
ACT74_RS01980	WP_005572298.1	3.25368	greA	transcription elongation factor GreA
ACT74_RS01990	WP_014167707.1	0.80269		type II toxin-antitoxin system RelE/ParE family toxin
ACT74_RS02000	WP_005568146.1	3.14218		riboflavin synthase
ACT74_RS02010	WP_005545251.1	4.45934	ybaK	Cys-tRNA(Pro) deacylase
ACT74_RS02040	WP_005545302.1	2.15029	tldD	metalloprotease TldD
ACT74_RS02045	WP_005545300.1	3.49205		alpha-2-macroglobulin
ACT74_RS02050	WP_005585930.1	-2.87835		YeiH family putative sulfate export transporter
ACT74_RS02060	WP_005541897.1	5.32238		3-keto-L-gulonate-6-phosphate decarboxylase UlaD
ACT74_RS02065	WP_005572227.1	3.19773		PTS sugar transporter subunit IIA
ACT74_RS02070	WP_014167709.1	2.6445		PTS ascorbate-specific subunit IIBC
ACT74_RS02075	WP_005541905.1	4.12117	ulaG	L-ascorbate 6-phosphate lactonase
ACT74_RS02080	WP_005567397.1	1.33337	ulaR	HTH-type transcriptional regulator UlaR
ACT74_RS02085	WP_005573669.1	3.73403		L-ribulose-5-phosphate 3-epimerase
ACT74_RS02090	WP_005567401.1	5.36412	araD	L-ribulose-5-phosphate 4-epimerase
ACT74_RS02105	WP_005545275.1	2.11793		GrxA family glutaredoxin
ACT74_RS02110	WP_005590173.1	3.83663	nfsA	oxygen-insensitive NADPH nitroreductase
ACT74_RS02115	WP_005545271.1	0.412421		RimK family alpha-L-glutamate ligase
ACT74_RS02120	WP_005567405.1	0.406037		hypothetical protein
ACT74_RS02125	WP_014167712.1	6.42143	fumC	class II fumarate hydratase
ACT74_RS02145	WP_053330372.1	3.74669		valine--tRNA ligase
ACT74_RS02150	WP_005545804.1	-3.12624		hypothetical protein
ACT74_RS02165	WP_014167717.1	1.95203		helix-turn-helix domain-containing protein
ACT74_RS02175	WP_005545814.1	0.812409		EmrA/EmrK family multidrug efflux transporter periplasmic adaptor subunit
ACT74_RS02180	WP_005544145.1	6.00503		Dps family protein
ACT74_RS02185	WP_061869837.1	1.79771	rnb	exoribonuclease II
ACT74_RS02190	WP_005545817.1	4.52454		SDR family oxidoreductase
ACT74_RS02195	WP_005566757.1	2.8174		Nif3-like dinuclear metal center hexameric protein
ACT74_RS02205	WP_005545823.1	-0.51193	queD	6-carboxytetrahydropterin synthase QueD
ACT74_RS02210	WP_005566753.1	4.31344	lysS	lysine--tRNA ligase
ACT74_RS02215	WP_181893445.1	2.58131	prfB	peptide chain release factor 2
ACT74_RS02220	WP_061869838.1	5.86203	dsbC	bifunctional protein-disulfide isomerase/oxidoreductase DsbC
ACT74_RS02225	WP_061869839.1	0.154667	recJ	single-stranded-DNA-specific exonuclease RecJ
ACT74_RS02230	WP_005570091.1	-0.0969269		thiol:disulfide interchange protein DsbA/DsbL
ACT74_RS02235	WP_005545834.1	4.10258		5'-methylthioadenosine/adenosylhomocysteine nucleosidase
ACT74_RS02240	WP_005538320.1	6.22128		DUF4198 domain-containing protein
ACT74_RS02245	WP_005566749.1	2.01509		hypothetical protein
ACT74_RS02265	WP_005545839.1	0.858494	hypB	hydrogenase nickel incorporation protein HypB
ACT74_RS02275	WP_005573702.1	2.16739	hypE	hydrogenase expression/formation protein HypE
ACT74_RS02290	WP_005570878.1	6.38712		shikimate 5-dehydrogenase
ACT74_RS02295	WP_005566736.1	4.70679	metF	methylenetetrahydrofolate reductase
ACT74_RS02300	WP_061869840.1	1.07452	lptG	LPS export ABC transporter permease LptG
ACT74_RS02305	WP_206380225.1	-0.164246	lptF	LPS export ABC transporter permease LptF
ACT74_RS02310	WP_014167722.1	4.87422		leucyl aminopeptidase
ACT74_RS02315	WP_061869841.1	-1.0174	modC	molybdenum ABC transporter ATP-binding protein ModC
ACT74_RS02325	WP_005566733.1	5.56328	modA	molybdate ABC transporter substrate-binding protein
ACT74_RS02330	WP_005538269.1	4.20887		TOBE domain-containing protein
ACT74_RS02345	WP_014167723.1	2.75556	degS	outer membrane-stress sensor serine endopeptidase DegS
ACT74_RS02350	WP_061869842.1	0.625266	ribD	bifunctional diaminohydroxyphosphoribosylaminopyrimidine deaminase/5-amino-6-(5-phosphoribosylamino)uracil reductase RibD
ACT74_RS02355	WP_005538258.1	2.17178	nrdR	transcriptional regulator NrdR
ACT74_RS02360	WP_041915482.1	-3.64861	rlmM	23S rRNA (cytidine(2498)-2'-O)-methyltransferase RlmM
ACT74_RS02365	WP_005538253.1	0.919005		transcriptional regulator GcvA
ACT74_RS02370	WP_005570313.1	3.56117		branched-chain amino acid aminotransferase
ACT74_RS02375	WP_061869843.1	0.488521		hypothetical protein
ACT74_RS02380	WP_005566727.1	6.60018	mdh	malate dehydrogenase
ACT74_RS02385	WP_005545859.1	4.01565	argR	transcriptional regulator ArgR
ACT74_RS02390	WP_005566725.1	-3.10954		TIGR01777 family oxidoreductase
ACT74_RS02405	WP_061869845.1	-0.507403	rsxC	electron transport complex subunit RsxC
ACT74_RS02415	WP_061869846.1	1.22813	rsxG	electron transport complex subunit RsxG
ACT74_RS02425	WP_005544001.1	0.524111	nth	endonuclease III
ACT74_RS02440	WP_005545878.1	-3.49849	znuC	zinc ABC transporter ATP-binding protein ZnuC
ACT74_RS02445	WP_014167728.1	-3.2857	mepM	murein DD-endopeptidase MepM
ACT74_RS02450	WP_005567524.1	2.29786		ATP-binding cassette domain-containing protein
ACT74_RS02465	WP_005545889.1	5.76287		siderophore ABC transporter substrate-binding protein
ACT74_RS02470	WP_005567518.1	1.43849	cpdB	2',3'-cyclic-nucleotide 2'-phosphodiesterase
ACT74_RS02475	WP_005589316.1	2.9619	fdhE	formate dehydrogenase accessory protein FdhE
ACT74_RS02520	WP_005567413.1	5.95191	ggt	gamma-glutamyltransferase
ACT74_RS02525	WP_005540815.1	-2.25014		YgjV family protein
ACT74_RS02530	WP_005567415.1	4.85809	argG	argininosuccinate synthase
ACT74_RS02540	WP_005567417.1	3.24065	prfC	peptide chain release factor 3
ACT74_RS02550	WP_061869849.1	-0.668203		helix-turn-helix transcriptional regulator
ACT74_RS02555	WP_014167733.1	-2.44855	glnE	bifunctional [glutamate--ammonia ligase]-adenylyl-L-tyrosine phosphorylase/[glutamate--ammonia-ligase] adenylyltransferase
ACT74_RS02580	WP_053330385.1	2.58274		AAA family ATPase
ACT74_RS02600	WP_005567441.1	4.19195	thiB	thiamine ABC transporter substrate binding subunit
ACT74_RS02610	WP_005567444.1	-0.577412	thiQ	thiamine ABC transporter ATP-binding protein
ACT74_RS02615	WP_005540274.1	0.142289	bioB	biotin synthase BioB
ACT74_RS02620	WP_005545932.1	4.35978		Do family serine endopeptidase
ACT74_RS02625	WP_005540203.1	4.1648		DUF1043 family protein
ACT74_RS02630	WP_053330386.1	3.46129	ycaO	30S ribosomal protein S12 methylthiotransferase accessory factor YcaO
ACT74_RS02635	WP_005545939.1	2.87842	manA	mannose-6-phosphate isomerase, class I
ACT74_RS02640	WP_005540212.1	2.30947		YegP family protein
ACT74_RS02645	WP_005590003.1	-4.68675		PTS transporter subunit EIIC
ACT74_RS02655	WP_014167740.1	1.47632	gloB	hydroxyacylglutathione hydrolase
ACT74_RS02660	WP_005567451.1	-1.76309	hemA	glutamyl-tRNA reductase
ACT74_RS02665	WP_005545949.1	2.773		ROK family transcriptional regulator
ACT74_RS02690	WP_005567452.1	4.78988	adk	adenylate kinase
ACT74_RS02695	WP_005590942.1	-1.77944		MFS transporter
ACT74_RS02705	WP_005567454.1	4.2731	galE	UDP-glucose 4-epimerase GalE
ACT74_RS02710	WP_061869852.1	2.19424		DUF805 domain-containing protein
ACT74_RS02715	WP_005567457.1	0.295628		NCS2 family permease
ACT74_RS02720	WP_014167741.1	-1.72137	tilS	tRNA lysidine(34) synthetase TilS
ACT74_RS02725	WP_005539240.1	3.79447	pdxY	pyridoxal kinase PdxY
ACT74_RS02730	WP_005545962.1	2.98533	accA	acetyl-CoA carboxylase carboxyl transferase subunit alpha
ACT74_RS02735	WP_005539234.1	2.66613	uraH	hydroxyisourate hydrolase
ACT74_RS02740	WP_005545964.1	1.79587		hypothetical protein
ACT74_RS02760	WP_005545968.1	0.236548		hypothetical protein
ACT74_RS02765	WP_005572272.1	4.93536		DUF2513 domain-containing protein
ACT74_RS02770	WP_060828814.1	-1.17233		hypothetical protein
ACT74_RS02795	WP_014167744.1	1.70986		type II toxin-antitoxin system HicB family antitoxin
ACT74_RS02800	WP_005578509.1	3.01455		type II toxin-antitoxin system HicA family toxin
ACT74_RS02810	WP_005590093.1	0.941209		DUF4376 domain-containing protein
ACT74_RS02815	WP_081107544.1	-4.44168		integrase arm-type DNA-binding domain-containing protein
ACT74_RS02820	WP_005590096.1	3.02293	guaA	glutamine-hydrolyzing GMP synthase
ACT74_RS02830	WP_005539223.1	1.54703		type II toxin-antitoxin system RelB/DinJ family antitoxin
ACT74_RS02835	WP_005545994.1	1.44007	dcuC	anaerobic C4-dicarboxylate transporter DcuC
ACT74_RS02845	WP_005569409.1	3.41451	rimP	ribosome maturation factor RimP
ACT74_RS02850	WP_005569410.1	5.27391	nusA	transcription termination factor NusA
ACT74_RS02855	WP_014167747.1	4.17918	infB	translation initiation factor IF-2
ACT74_RS02875	WP_005567153.1	3.60388	rbfA	30S ribosome-binding factor RbfA
ACT74_RS02880	WP_061869856.1	-1.46159	truB	tRNA pseudouridine(55) synthase TruB
ACT74_RS02885	WP_005567156.1	-0.887028		histidine phosphatase family protein
ACT74_RS02890	WP_005567158.1	4.09719	tyrS	tyrosine--tRNA ligase
ACT74_RS02895	WP_061869857.1	4.21568	sfsA	DNA/RNA nuclease SfsA
ACT74_RS02900	WP_032997444.1	5.92359	pntA	Re/Si-specific NAD(P)(+) transhydrogenase subunit alpha
ACT74_RS02905	WP_005592768.1	4.44245	pntB	Re/Si-specific NAD(P)(+) transhydrogenase subunit beta
ACT74_RS02910	WP_005567170.1	5.1904		Fic family protein
ACT74_RS02915	WP_014167752.1	2.54819	selD	selenide, water dikinase SelD
ACT74_RS02925	WP_005567173.1	0.656902		ABC transporter permease
ACT74_RS02935	WP_050846362.1	4.92751		extracellular solute-binding protein
ACT74_RS02945	WP_005570275.1	3.8705	kdsB	3-deoxy-manno-octulosonate cytidylyltransferase
ACT74_RS02955	WP_005589925.1	-0.0253937	lpxK	tetraacyldisaccharide 4'-kinase
ACT74_RS02960	WP_061869859.1	2.96873	msbA	lipid A ABC transporter ATP-binding protein/permease MsbA
ACT74_RS02970	WP_061869861.1	2.17902	dksA	RNA polymerase-binding protein DksA
ACT74_RS02975	WP_050846365.1	2.30403	pcnB	polynucleotide adenylyltransferase PcnB
ACT74_RS02980	WP_005570294.1	-2.57532	folK	2-amino-4-hydroxy-6-hydroxymethyldihydropteridine diphosphokinase
ACT74_RS02990	WP_005589933.1	6.28333	pta	phosphate acetyltransferase
ACT74_RS02995	WP_005542371.1	5.48799		acetate kinase
ACT74_RS03000	WP_005567195.1	1.06792	yfbV	terminus macrodomain insulation protein YfbV
ACT74_RS03005	WP_005542375.1	-3.40042		CvpA family protein
ACT74_RS03015	WP_061869863.1	2.49448	malP	maltodextrin phosphorylase
ACT74_RS03020	WP_014167758.1	0.282431	malT	HTH-type transcriptional regulator MalT
ACT74_RS03025	WP_061870033.1	-0.743626	tehB	SAM-dependent methyltransferase TehB
ACT74_RS03030	WP_061869864.1	6.10924	aceE	pyruvate dehydrogenase (acetyl-transferring), homodimeric type
ACT74_RS03035	WP_061870034.1	4.62687	aceF	pyruvate dehydrogenase complex dihydrolipoyllysine-residue acetyltransferase
ACT74_RS03040	WP_033000536.1	5.86788	lpdA	dihydrolipoyl dehydrogenase
ACT74_RS03045	WP_005567208.1	4.21079		NAD(P)H nitroreductase
ACT74_RS03050	WP_005590045.1	2.872	sppA	signal peptide peptidase SppA
ACT74_RS03065	WP_005569592.1	-3.80391		L-threonylcarbamoyladenylate synthase
ACT74_RS03070	WP_005567219.1	1.88395	rluB	23S rRNA pseudouridine(2605) synthase RluB
ACT74_RS03075	WP_014167762.1	-0.0877192	cysB	HTH-type transcriptional regulator CysB
ACT74_RS03080	WP_005546477.1	4.90775	dapD	2,3,4,5-tetrahydropyridine-2,6-dicarboxylate N-succinyltransferase
ACT74_RS03085	WP_005567220.1	-0.627734		HI1450 family dsDNA-mimic protein
ACT74_RS03090	WP_005567221.1	1.27091	purR	HTH-type transcriptional repressor PurR
ACT74_RS03095	WP_005567222.1	-5.74123		homoserine O-acetyltransferase
ACT74_RS03100	WP_005542400.1	-1.45472		ElyC/SanA/YdcF family protein
ACT74_RS03105	WP_005546465.1	1.28599	cra	catabolite repressor/activator
ACT74_RS03120	WP_005546459.1	5.92394		redoxin family protein
ACT74_RS03125	WP_005546457.1	1.56458		cytochrome c biogenesis protein CcdA
ACT74_RS03130	WP_005546455.1	6.05141	msrB	peptide-methionine (R)-S-oxide reductase MsrB
ACT74_RS03135	WP_005567500.1	-0.233373	can	carbonate dehydratase
ACT74_RS03140	WP_014167765.1	6.05348	dolP	division/outer membrane stress-associated lipid-binding lipoprotein
ACT74_RS03145	WP_005546449.1	2.45571		SIS domain-containing protein
ACT74_RS03150	WP_005540160.1	-2.83084		YraN family protein
ACT74_RS03155	WP_014167766.1	4.62028		penicillin-binding protein activator
ACT74_RS03160	WP_005546443.1	0.54692	rsmI	16S rRNA (cytidine(1402)-2'-O)-methyltransferase
ACT74_RS03165	WP_005589337.1	4.87224		glycerol-3-phosphate dehydrogenase/oxidase
ACT74_RS03170	WP_005546438.1	3.4422		NAD(P)/FAD-dependent oxidoreductase
ACT74_RS03175	WP_005546436.1	3.92845		NAD(P)H-dependent oxidoreductase
ACT74_RS03180	WP_005546434.1	3.65275	sohB	protease SohB
ACT74_RS03185	WP_005546431.1	4.06165		OmpA family protein
ACT74_RS03190	WP_005546428.1	2.11562		fructosamine kinase family protein
ACT74_RS03195	WP_005546427.1	3.37765	thrS	threonine--tRNA ligase
ACT74_RS03215	WP_005546417.1	3.58558		ferredoxin--NADP reductase
ACT74_RS03220	WP_081107546.1	1.80779	infC	translation initiation factor IF-3
ACT74_RS03225	WP_005546410.1	6.65001	rplT	50S ribosomal protein L20
ACT74_RS03245	WP_005568327.1	7.84571	gatB	PTS galactitol transporter subunit IIB
ACT74_RS03260	WP_005546397.1	3.9036		DeoR/GlpR family DNA-binding transcription regulator
ACT74_RS03265	WP_005546395.1	0.355809	dxs	1-deoxy-D-xylulose-5-phosphate synthase
ACT74_RS03270	WP_005568332.1	2.40071	ispA	(2E,6E)-farnesyl diphosphate synthase
ACT74_RS03275	WP_005546390.1	1.54597	xseB	exodeoxyribonuclease VII small subunit
ACT74_RS03280	WP_005588913.1	5.10378	accD	acetyl-CoA carboxylase, carboxyltransferase subunit beta
ACT74_RS03285	WP_005568334.1	0.6098	folC	bifunctional tetrahydrofolate synthase/dihydrofolate synthase
ACT74_RS03290	WP_005546384.1	2.55508		histidine phosphatase family protein
ACT74_RS03295	WP_061869867.1	-0.0743853	cls	cardiolipin synthase
ACT74_RS03315	WP_005568342.1	-0.165245		zinc ribbon domain-containing protein YjdM
ACT74_RS03320	WP_231098022.1	0.611543		P-loop NTPase fold protein
ACT74_RS03325	WP_005590791.1	-0.289769		DNA-binding protein
ACT74_RS03345	WP_005545419.1	3.38544		TolC family protein
ACT74_RS03350	WP_005545422.1	2.03161		MacB family efflux pump subunit
ACT74_RS03355	WP_005545424.1	2.82435		efflux RND transporter periplasmic adaptor subunit
ACT74_RS03360	WP_005568919.1	3.55602	glnS	glutamine--tRNA ligase
ACT74_RS03375	WP_005569481.1	0.439062	glgB	1,4-alpha-glucan branching protein GlgB
ACT74_RS03390	WP_053330323.1	2.88952	glgA	glycogen synthase GlgA
ACT74_RS03395	WP_014167785.1	3.75977		glycogen/starch/alpha-glucan phosphorylase
ACT74_RS03400	WP_005538859.1	3.18083		DedA family protein
ACT74_RS03405	WP_005538860.1	1.18736	rplY	50S ribosomal protein L25
ACT74_RS03410	WP_005538861.1	3.54737		hypothetical protein
ACT74_RS03420	WP_005566302.1	1.95721	mukF	chromosome partition protein MukF
ACT74_RS03425	WP_053330322.1	3.10007		acyl-[ACP]--phospholipid O-acyltransferase
ACT74_RS03430	WP_005538866.1	3.14482	mukE	chromosome partition protein MukE
ACT74_RS03435	WP_061869871.1	3.44324	mukB	chromosome partition protein MukB
ACT74_RS03445	WP_187370360.1	1.63161	sbcB	exodeoxyribonuclease I
ACT74_RS03470	WP_005544704.1	4.8086	ftnA	non-heme ferritin
ACT74_RS03475	WP_005544705.1	2.87882	ftnA	non-heme ferritin
ACT74_RS03480	WP_005544709.1	1.50591		FNR family transcription factor
ACT74_RS03485	WP_005568754.1	2.90981	uspE	universal stress protein UspE
ACT74_RS03490	WP_005568752.1	5.01436		DUF4198 domain-containing protein
ACT74_RS03495	WP_005544715.1	3.8378	topA	type I DNA topoisomerase
ACT74_RS03500	WP_005570367.1	1.86679		PHP domain-containing protein
ACT74_RS03505	WP_061869872.1	-0.916056	pyrD	quinone-dependent dihydroorotate dehydrogenase
ACT74_RS03510	WP_005568744.1	4.17791	pepN	aminopeptidase N
ACT74_RS03515	WP_014167794.1	5.32837		amino acid aminotransferase
ACT74_RS03520	WP_005568741.1	-0.395249		TetR family transcriptional regulator
ACT74_RS03525	WP_005590683.1	1.04333		HlyD family efflux transporter periplasmic adaptor subunit
ACT74_RS03540	WP_061869874.1	4.12897		TolC family protein
ACT74_RS03590	WP_005544757.1	2.41716		DoxX family protein
ACT74_RS03600	WP_005572361.1	0.818803		NlpC/P60 family protein
ACT74_RS03605	WP_005543400.1	4.21117		integration host factor subunit alpha
ACT74_RS03610	WP_005589978.1	3.5777	pheT	phenylalanine--tRNA ligase subunit beta
ACT74_RS03615	WP_005543396.1	5.29066	pheS	phenylalanine--tRNA ligase subunit alpha
ACT74_RS03620	WP_005548951.1	4.11302	htpX	protease HtpX
ACT74_RS03630	WP_005543430.1	3.86224		KpsF/GutQ family sugar isomerase
ACT74_RS03635	WP_005543432.1	1.08156		HAD family hydrolase
ACT74_RS03640	WP_005572118.1	-0.18535		anthranilate synthase component 1
ACT74_RS03650	WP_005543439.1	2.89967		tautomerase family protein
ACT74_RS03655	WP_061869877.1	-0.995673	trpD	anthranilate phosphoribosyltransferase
ACT74_RS03665	WP_005543446.1	2.27506		HigA family addiction module antitoxin
ACT74_RS03670	WP_061869878.1	2.21649	trpCF	bifunctional indole-3-glycerol-phosphate synthase TrpC/phosphoribosylanthranilate isomerase TrpF
ACT74_RS03680	WP_005543455.1	-0.651492		hypothetical protein
ACT74_RS03690	WP_005567376.1	3.67822	oadA	sodium-extruding oxaloacetate decarboxylase subunit alpha
ACT74_RS03715	WP_061869880.1	5.74848	trpB	tryptophan synthase subunit beta
ACT74_RS03725	WP_005567649.1	4.5086		ribonucleoside-diphosphate reductase subunit alpha
ACT74_RS03730	WP_014167806.1	3.85987		ribonucleotide-diphosphate reductase subunit beta
ACT74_RS03735	WP_071805295.1	5.64103	pyk	pyruvate kinase
ACT74_RS03745	WP_005572053.1	3.45051	lsrF	3-hydroxy-5-phosphonooxypentane-2,4-dione thiolase
ACT74_RS03770	WP_005570782.1	-0.585104	lsrR	transcriptional regulator LsrR
ACT74_RS03785	WP_014167808.1	1.4307		ROK family protein
ACT74_RS03790	WP_005546085.1	2.02246	asnS	asparagine--tRNA ligase
ACT74_RS03795	WP_005546088.1	1.67493		ClpXP protease specificity-enhancing factor
ACT74_RS03800	WP_005546091.1	4.35098	sspA	stringent starvation protein SspA
ACT74_RS03805	WP_005546093.1	-0.313475	moaE	molybdopterin synthase catalytic subunit MoaE
ACT74_RS03815	WP_033000664.1	2.38493	moaC	cyclic pyranopterin monophosphate synthase MoaC
ACT74_RS03825	WP_005568127.1	-1.13847	yvcK	uridine diphosphate-N-acetylglucosamine-binding protein YvcK
ACT74_RS03835	WP_005542137.1	-0.112465	pepE	dipeptidase PepE
ACT74_RS03840	WP_061869883.1	0.583125	thiI	tRNA uracil 4-sulfurtransferase ThiI
ACT74_RS03845	WP_025298411.1	0.346798		NapC/NirT family cytochrome c
ACT74_RS03855	WP_005565228.1	-1.30069		MmcQ/YjbR family DNA-binding protein
ACT74_RS03875	WP_005565224.1	-1.05991	truA	tRNA pseudouridine(38-40) synthase TruA
ACT74_RS03880	WP_005542159.1	5.81876	rpsI	30S ribosomal protein S9
ACT74_RS03885	WP_005542161.1	5.10545	rplM	50S ribosomal protein L13
ACT74_RS03890	WP_005551622.1	2.30262		class I SAM-dependent methyltransferase
ACT74_RS03895	WP_061869886.1	2.54247	recD	exodeoxyribonuclease V subunit alpha
ACT74_RS03900	WP_061869887.1	0.491367	recB	exodeoxyribonuclease V subunit beta
ACT74_RS03905	WP_005568104.1	-1.31304		DsrE family protein
ACT74_RS03915	WP_005548745.1	3.73249	fabA	bifunctional 3-hydroxydecanoyl-ACP dehydratase/trans-2-decenoyl-ACP isomerase
ACT74_RS03920	WP_005548743.1	-0.313505		Lon protease family protein
ACT74_RS03925	WP_005548741.1	3.91992	matP	macrodomain Ter protein MatP
ACT74_RS03930	WP_005551608.1	2.39385	cspD	cold shock domain-containing protein CspD
ACT74_RS03940	WP_005568099.1	-1.5276	truC	tRNA pseudouridine(65) synthase TruC
ACT74_RS03945	WP_005585732.1	1.73589		YqcC family protein
ACT74_RS03950	WP_005568095.1	0.200249		Zn-ribbon-containing protein
ACT74_RS03955	WP_005548728.1	-1.24929	queF	NADPH-dependent 7-cyano-7-deazaguanine reductase QueF
ACT74_RS03990	WP_025298421.1	3.43396	ftsH	ATP-dependent zinc metalloprotease FtsH
ACT74_RS03995	WP_005568080.1	1.19176	rlmE	23S rRNA (uridine(2552)-2'-O)-methyltransferase RlmE
ACT74_RS04000	WP_061870036.1	-2.91964	purU	formyltetrahydrofolate deformylase
ACT74_RS04005	WP_041915497.1	4.63431		H-NS family nucleoid-associated regulatory protein
ACT74_RS04010	WP_014167826.1	0.610206		Na+/H+ antiporter NhaC family protein
ACT74_RS04040	WP_005548345.1	0.0204499	murI	glutamate racemase
ACT74_RS04050	WP_005572394.1	-0.214873	recG	ATP-dependent DNA helicase RecG
ACT74_RS04055	WP_005590232.1	0.283519	spoT	bifunctional GTP diphosphokinase/guanosine-3',5'-bis pyrophosphate 3'-pyrophosphohydrolase
ACT74_RS04060	WP_005538631.1	4.54278	rpoZ	DNA-directed RNA polymerase subunit omega
ACT74_RS04065	WP_005548354.1	0.808099	gmk	guanylate kinase
ACT74_RS04070	WP_061869890.1	5.18793	gap	type I glyceraldehyde-3-phosphate dehydrogenase
ACT74_RS04085	WP_005568472.1	2.54295		RnfH family protein
ACT74_RS04090	WP_050846412.1	4.70233		cupin domain-containing protein
ACT74_RS04095	WP_014167831.1	1.32473	xseA	exodeoxyribonuclease VII large subunit
ACT74_RS04100	WP_005548367.1	2.01661	rapZ	RNase adapter RapZ
ACT74_RS04105	WP_005548368.1	1.6328	ptsN	PTS IIA-like nitrogen regulatory protein PtsN
ACT74_RS04110	WP_005568465.1	1.38581	lptB	LPS export ABC transporter ATP-binding protein
ACT74_RS04115	WP_005568463.1	1.72538	lptA	lipopolysaccharide transport periplasmic protein LptA
ACT74_RS04120	WP_005548373.1	0.90337	lptC	LPS export ABC transporter periplasmic protein LptC
ACT74_RS04125	WP_005568461.1	1.15696	mlaF	phospholipid ABC transporter ATP-binding protein MlaF
ACT74_RS04130	WP_005548377.1	1.0746	mlaE	lipid asymmetry maintenance ABC transporter permease subunit MlaE
ACT74_RS04135	WP_005548379.1	1.3777	mlaD	outer membrane lipid asymmetry maintenance protein MlaD
ACT74_RS04140	WP_005541032.1	5.12462	mlaC	phospholipid-binding protein MlaC
ACT74_RS04145	WP_061869891.1	-0.318837		lipid asymmetry maintenance protein MlaB
ACT74_RS04150	WP_005569303.1	2.28424		BolA family protein
ACT74_RS04155	WP_025298431.1	4.08974	murA	UDP-N-acetylglucosamine 1-carboxyvinyltransferase
ACT74_RS04180	WP_005572021.1	1.03169		YfcZ/YiiS family protein
ACT74_RS04185	WP_005572017.1	2.18598		outer membrane protein transport protein
ACT74_RS04190	WP_005568806.1	2.29383		methylated-DNA--[protein]-cysteine S-methyltransferase
ACT74_RS04195	WP_005568804.1	-0.351001	mutH	DNA mismatch repair endonuclease MutH
ACT74_RS04215	WP_025298438.1	4.33708	glnA	type I glutamate--ammonia ligase
ACT74_RS04220	WP_014167841.1	2.1697	typA	translational GTPase TypA
ACT74_RS04230	WP_005568446.1	2.20183	bcp	thioredoxin-dependent thiol peroxidase
ACT74_RS04235	WP_005568444.1	5.09369	dapA	4-hydroxy-tetrahydrodipicolinate synthase
ACT74_RS04245	WP_014167845.1	-2.23973		ABC transporter permease/substrate-binding protein
ACT74_RS04250	WP_005568437.1	-3.53164		ABC transporter ATP-binding protein
ACT74_RS04255	WP_005568436.1	3.46942		YggS family pyridoxal phosphate-dependent enzyme
ACT74_RS04260	WP_005568434.1	2.20546		nicotinate phosphoribosyltransferase
ACT74_RS04265	WP_005568432.1	3.79884	thrA	bifunctional aspartate kinase/homoserine dehydrogenase I
ACT74_RS04270	WP_005568430.1	0.711274	thrB	homoserine kinase
ACT74_RS04280	WP_005568426.1	3.90237	thrC	threonine synthase
ACT74_RS04285	WP_025298444.1	3.22025		4'-phosphopantetheinyl transferase superfamily protein
ACT74_RS04290	WP_005589874.1	4.12976	hflK	FtsH protease activity modulator HflK
ACT74_RS04295	WP_005548417.1	4.26457	hflC	protease modulator HflC
ACT74_RS04305	WP_005571888.1	3.13238		XTP/dITP diphosphatase
ACT74_RS04315	WP_014167851.1	-0.989432	hemW	radical SAM family heme chaperone HemW
ACT74_RS04320	WP_005539288.1	2.71644	rpiA	ribose-5-phosphate isomerase RpiA
ACT74_RS04325	WP_005568413.1	5.63094	serA	phosphoglycerate dehydrogenase
ACT74_RS04330	WP_005568412.1	3.42209		ABC transporter substrate-binding protein
ACT74_RS04335	WP_005568411.1	2.44829		bifunctional 4-hydroxy-2-oxoglutarate aldolase/2-dehydro-3-deoxy-phosphogluconate aldolase
ACT74_RS04340	WP_061869894.1	2.51112	uxaC	glucuronate isomerase
ACT74_RS04345	WP_005568408.1	5.00983		SDR family oxidoreductase
ACT74_RS04355	WP_061869895.1	2.78093		TRAP transporter substrate-binding protein
ACT74_RS04370	WP_053330331.1	2.11341		glycoside hydrolase family 31 protein
ACT74_RS04375	WP_005539311.1	1.61167		FCD domain-containing protein
ACT74_RS04380	WP_005568398.1	3.13642	uxuA	mannonate dehydratase
ACT74_RS04395	WP_005548445.1	1.00085	dauA	C4-dicarboxylic acid transporter DauA
ACT74_RS04405	WP_061870037.1	3.0792	lon	endopeptidase La
ACT74_RS04410	WP_005569269.1	2.4721	rpoD	RNA polymerase sigma factor RpoD
ACT74_RS04415	WP_005588315.1	1.02421	dnaG	DNA primase
ACT74_RS04420	WP_005537983.1	4.40638	rpsU	30S ribosomal protein S21
ACT74_RS04425	WP_005568391.1	0.659013	tsaD	tRNA (adenosine(37)-N6)-threonylcarbamoyltransferase complex transferase subunit TsaD
ACT74_RS04435	WP_005548462.1	0.82305		thymidine kinase
ACT74_RS04440	WP_005548464.1	2.37043	ligA	NAD-dependent DNA ligase LigA
ACT74_RS04445	WP_005568387.1	0.52764	zipA	cell division protein ZipA
ACT74_RS04450	WP_005548469.1	-1.39518	cysZ	sulfate transporter CysZ
ACT74_RS04455	WP_005538010.1	5.01435	cysK	cysteine synthase A
ACT74_RS04460	WP_005548476.1	2.70723		uracil-DNA glycosylase family protein
ACT74_RS04465	WP_005548478.1	2.99585	ychF	redox-regulated ATPase YchF
ACT74_RS04470	WP_061869896.1	-1.09328	pth	aminoacyl-tRNA hydrolase
ACT74_RS04530	WP_005547173.1	-0.746776	wecA	UDP-N-acetylglucosamine--undecaprenyl-phosphate N-acetylglucosaminephosphotransferase
ACT74_RS04535	WP_005547170.1	3.26037	hemL	glutamate-1-semialdehyde 2,1-aminomutase
ACT74_RS04540	WP_061869897.1	-2.61665	glnD	bifunctional uridylyltransferase/uridylyl-removing protein GlnD
ACT74_RS04545	WP_005571341.1	2.68352	map	type I methionyl aminopeptidase
ACT74_RS04550	WP_005538694.1	-3.57215	erpA	iron-sulfur cluster insertion protein ErpA
ACT74_RS04560	WP_061869898.1	-0.0813313	mrcB	penicillin-binding protein 1B
ACT74_RS04565	WP_005566577.1	1.75555		FTR1 family protein
ACT74_RS04570	WP_005538703.1	5.77719		iron transporter
ACT74_RS04580	WP_005547153.1	-0.942909		ABC transporter permease
ACT74_RS04585	WP_019518223.1	1.76072		FtsX-like permease family protein
ACT74_RS04590	WP_005571834.1	3.5495		ABC transporter ATP-binding protein
ACT74_RS04595	WP_019518224.1	2.075		TlpA disulfide reductase family protein
ACT74_RS04610	WP_050846426.1	0.69398		IS4 family transposase
ACT74_RS04625	WP_053330476.1	0.708968	hrpA	ATP-dependent RNA helicase HrpA
ACT74_RS04630	WP_005570597.1	2.45072		DUF423 domain-containing protein
ACT74_RS04640	WP_005538743.1	3.92311	grxD	Grx4 family monothiol glutaredoxin
ACT74_RS04645	WP_005566558.1	2.35617	ompA	porin OmpA
ACT74_RS04650	WP_080996230.1	-0.931364		FAD-binding and (Fe-S)-binding domain-containing protein
ACT74_RS04660	WP_005566551.1	0.23349	hemH	ferrochelatase
ACT74_RS04665	WP_005566550.1	4.47338	tpx	thiol peroxidase
ACT74_RS04670	WP_005566548.1	3.36397	nagA	N-acetylglucosamine-6-phosphate deacetylase
ACT74_RS04675	WP_005566546.1	1.66135	nagB	glucosamine-6-phosphate deaminase
ACT74_RS04680	WP_005589859.1	4.69749	nanA	N-acetylneuraminate lyase
ACT74_RS04685	WP_005570074.1	-1.01263		MurR/RpiR family transcriptional regulator
ACT74_RS04690	WP_005566540.1	-1.20912		N-acetylmannosamine kinase
ACT74_RS04695	WP_061869900.1	2.16932		N-acetylmannosamine-6-phosphate 2-epimerase
ACT74_RS04700	WP_005566536.1	5.1619		sialic acid TRAP transporter substrate-binding protein SiaP
ACT74_RS04705	WP_005592763.1	0.133883		TRAP transporter large permease subunit
ACT74_RS04710	WP_005570066.1	-0.0770213		N-acetylneuraminate epimerase
ACT74_RS04715	WP_005566531.1	3.0002	nagE	N-acetylglucosamine-specific PTS transporter subunit IIBC
ACT74_RS04720	WP_005566529.1	5.74475	ompA	porin OmpA
ACT74_RS04725	WP_014167870.1	1.87242	uvrB	excinuclease ABC subunit UvrB
ACT74_RS04735	WP_061870038.1	-2.88754	zevB	zinc transporter permease subunit ZevB
ACT74_RS04745	WP_005566523.1	3.20786	ettA	energy-dependent translational throttle protein EttA
ACT74_RS04750	WP_005544639.1	6.82761		YadA C-terminal domain-containing protein
ACT74_RS04755	WP_061869901.1	1.96659	parE	DNA topoisomerase IV subunit B
ACT74_RS04760	WP_005544645.1	3.48006	parC	DNA topoisomerase IV subunit A
ACT74_RS04765	WP_005544647.1	6.14709		glutathione binding-like protein
ACT74_RS04775	WP_005547897.1	-1.48092		YwiC-like family protein
ACT74_RS04780	WP_005568378.1	2.6978		RidA family protein
ACT74_RS04795	WP_005589124.1	-1.37752		endonuclease/exonuclease/phosphatase family protein
ACT74_RS04800	WP_061869902.1	1.03048	dnaX	DNA polymerase III subunit gamma/tau
ACT74_RS04805	WP_005543085.1	2.85937	apt	adenine phosphoribosyltransferase
ACT74_RS04825	WP_005571360.1	1.85564	aroC	chorismate synthase
ACT74_RS04830	WP_012821059.1	1.0168	mscK	mechanosensitive channel MscK
ACT74_RS04840	WP_005547928.1	3.02881	seqA	replication initiation negative regulator SeqA
ACT74_RS04845	WP_061869903.1	1.22497		alpha/beta fold hydrolase
ACT74_RS04850	WP_005547930.1	-1.5169	fldA	flavodoxin FldA
ACT74_RS04855	WP_005540878.1	3.46753	fur	ferric iron uptake transcriptional regulator
ACT74_RS04860	WP_061869904.1	4.61567	gyrA	DNA topoisomerase (ATP-hydrolyzing) subunit A
ACT74_RS04865	WP_005540872.1	-0.587887		SirB2 family protein
ACT74_RS04870	WP_014167881.1	-0.571829	yciH	stress response translation initiation inhibitor YciH
ACT74_RS04875	WP_005547935.1	3.57987	pyrF	orotidine-5'-phosphate decarboxylase
ACT74_RS04880	WP_005547936.1	-0.562833	lapB	lipopolysaccharide assembly protein LapB
ACT74_RS04885	WP_005540864.1	2.30146		LapA family protein
ACT74_RS04890	WP_061869905.1	1.18502		integration host factor subunit beta
ACT74_RS04895	WP_005540860.1	5.97419	rpsA	30S ribosomal protein S1
ACT74_RS04905	WP_005540856.1	2.14804		DUF535 family protein
ACT74_RS04930	WP_005547945.1	2.05972		LysR family transcriptional regulator
ACT74_RS04935	WP_014167885.1	7.56511	metE	5-methyltetrahydropteroyltriglutamate--homocysteine S-methyltransferase
ACT74_RS04960	WP_005574103.1	2.87298		TusE/DsrC/DsvC family sulfur relay protein
ACT74_RS04965	WP_014167887.1	5.81028	afeA	iron ABC transporter substrate-binding protein AfeA
ACT74_RS04970	WP_005547952.1	-0.465721	afeB	ironABC transporter ATP-binding protein AfeB
ACT74_RS04985	WP_005540337.1	2.60319		acylphosphatase
ACT74_RS04990	WP_005547953.1	6.57329		DUF2057 domain-containing protein
ACT74_RS05010	WP_005567535.1	1.08849	smrB	endonuclease SmrB
ACT74_RS05015	WP_005547958.1	-0.955631	prmB	50S ribosomal protein L3 N(5)-glutamine methyltransferase
ACT74_RS05045	WP_005547969.1	-0.00743186		putative phage abortive infection protein
ACT74_RS05050	WP_053330417.1	2.52983		ABC transporter ATP-binding protein
ACT74_RS05055	WP_005572525.1	2.40692		anti-phage deoxyguanosine triphosphatase
ACT74_RS05080	WP_005568762.1	3.12213		aminotransferase class V-fold PLP-dependent enzyme
ACT74_RS05090	WP_005568763.1	3.43929	hldE	bifunctional D-glycero-beta-D-manno-heptose-7-phosphate kinase/D-glycero-beta-D-manno-heptose 1-phosphate adenylyltransferase HldE
ACT74_RS05095	WP_005574082.1	1.01618		Kdo(2)-lipid IV(A) acyltransferase
ACT74_RS05100	WP_005547988.1	0.426715		molecular chaperone
ACT74_RS05105	WP_005568765.1	3.55872		NAD(P)H-dependent oxidoreductase
ACT74_RS05110	WP_005592759.1	2.42569		NfeD family protein
ACT74_RS05115	WP_005543674.1	6.19501		SPFH domain-containing protein
ACT74_RS05125	WP_005568772.1	2.90248		DUF302 domain-containing protein
ACT74_RS05140	WP_005547997.1	4.57539		cytochrome-c peroxidase
ACT74_RS05145	WP_005547999.1	1.38733	rnd	ribonuclease D
ACT74_RS05150	WP_006710232.1	1.53343	fadD	long-chain-fatty-acid--CoA ligase FadD
ACT74_RS05155	WP_005543658.1	3.42848		Slp family lipoprotein
ACT74_RS05160	WP_005548005.1	-0.581731	tsaB	tRNA (adenosine(37)-N6)-threonylcarbamoyltransferase complex dimerization subunit type 1 TsaB
ACT74_RS05165	WP_012821070.1	-1.00352		ATP-dependent DNA helicase
ACT74_RS05170	WP_005567336.1	3.65082		D-hexose-6-phosphate mutarotase
ACT74_RS05175	WP_005570334.1	2.88359		co-chaperone YbbN
ACT74_RS05180	WP_005548017.1	5.41135	trxB	thioredoxin-disulfide reductase
ACT74_RS05185	WP_005590026.1	-2.35057	cydD	cysteine/glutathione ABC transporter permease/ATP-binding protein CydD
ACT74_RS05190	WP_005570330.1	-1.12273	cydC	cysteine/glutathione ABC transporter ATP-binding protein/permease CydC
ACT74_RS05200	WP_005567333.1	2.00359	tesB	acyl-CoA thioesterase II
ACT74_RS05205	WP_005567332.1	0.629167		lipopolysaccharide kinase InaA family protein
ACT74_RS05210	WP_014167898.1	1.04312		hypothetical protein
ACT74_RS05215	WP_005567328.1	1.55486		DUF1439 domain-containing protein
ACT74_RS05220	WP_005567326.1	2.94296	nagK	N-acetylglucosamine kinase
ACT74_RS05225	WP_005547817.1	1.89635		phosphatase PAP2 family protein
ACT74_RS05230	WP_005547819.1	4.3553	ribA	GTP cyclohydrolase II
ACT74_RS05245	WP_005567320.1	1.27725		TIGR01619 family protein
ACT74_RS05250	WP_025298481.1	2.46651	xthA	exodeoxyribonuclease III
ACT74_RS05265	WP_005567311.1	-2.16032		glycosyltransferase family 2 protein
ACT74_RS05275	WP_005567309.1	1.16327		glycosyltransferase family 2 protein
ACT74_RS05280	WP_014167903.1	0.0215753		GtrA family protein
ACT74_RS05285	WP_005567308.1	-0.204794		DUF2142 domain-containing protein
ACT74_RS05290	WP_196755595.1	2.41412		NAD-dependent epimerase/dehydratase family protein
ACT74_RS05295	WP_005567306.1	2.14423		glycosyltransferase
ACT74_RS05300	WP_005567304.1	2.95132		glycosyltransferase family 2 protein
ACT74_RS05305	WP_025298484.1	0.693941		ABC transporter ATP-binding protein
ACT74_RS05315	WP_005567298.1	2.96172	rfbC	dTDP-4-dehydrorhamnose 3,5-epimerase
ACT74_RS05320	WP_005567295.1	1.66751	rfbD	dTDP-4-dehydrorhamnose reductase
ACT74_RS05325	WP_014167907.1	2.53037	rfbA	glucose-1-phosphate thymidylyltransferase RfbA
ACT74_RS05330	WP_005569397.1	3.34646	rfbB	dTDP-glucose 4,6-dehydratase
ACT74_RS05335	WP_005567291.1	2.12731		lytic murein transglycosylase
ACT74_RS05340	WP_005589401.1	1.57035		glycosyltransferase
ACT74_RS05345	WP_005556330.1	-0.451058		glycosyltransferase family 2 protein
ACT74_RS05365	WP_005556319.1	2.68142		polysaccharide pyruvyl transferase family protein
ACT74_RS05370	WP_005547296.1	2.07202		type II toxin-antitoxin system prevent-host-death family antitoxin
ACT74_RS05375	WP_005556313.1	0.12416		Txe/YoeB family addiction module toxin
ACT74_RS05380	WP_005542222.1	2.87884		YdcF family protein
ACT74_RS05390	WP_005556309.1	-0.0874995	uvrD	DNA helicase II
ACT74_RS05395	WP_005556307.1	2.27957		GntP family permease
ACT74_RS05400	WP_005556305.1	1.91755		gluconokinase
ACT74_RS05405	WP_005565320.1	-1.49675	gntR	gluconate operon transcriptional repressor GntR
ACT74_RS05420	WP_142951951.1	-1.10384	fdnG	formate dehydrogenase-N subunit alpha
ACT74_RS05430	WP_005569889.1	1.96627		formate dehydrogenase subunit gamma
ACT74_RS05505	WP_005567260.1	3.82762	sucD	succinate--CoA ligase subunit alpha
ACT74_RS05510	WP_005570587.1	4.08749	sucC	ADP-forming succinate--CoA ligase subunit beta
ACT74_RS05515	WP_005542495.1	3.6748	odhB	2-oxoglutarate dehydrogenase complex dihydrolipoyllysine-residue succinyltransferase
ACT74_RS05520	WP_061870039.1	0.996887	sucA	2-oxoglutarate dehydrogenase E1 component
ACT74_RS05525	WP_061869915.1	1.92631		MBL fold metallo-hydrolase
ACT74_RS05535	WP_033000485.1	3.07214		L,D-transpeptidase family protein
ACT74_RS05540	WP_005567236.1	3.44641	prc	carboxy terminal-processing peptidase
ACT74_RS05545	WP_005547369.1	3.33694	proQ	RNA chaperone ProQ
ACT74_RS05555	WP_014167915.1	0.535035		PqiB family protein
ACT74_RS05560	WP_005547374.1	4.10067	pepT	peptidase T
ACT74_RS05565	WP_005567231.1	4.11375	potA	spermidine/putrescine ABC transporter ATP-binding protein PotA
ACT74_RS05570	WP_005547379.1	2.30494	potB	spermidine/putrescine ABC transporter permease PotB
ACT74_RS05575	WP_005542482.1	2.67649	potC	spermidine/putrescine ABC transporter permease PotC
ACT74_RS05580	WP_005573972.1	5.73413		extracellular solute-binding protein
ACT74_RS05585	WP_005547383.1	1.01848	cdd	cytidine deaminase
ACT74_RS05590	WP_005567230.1	4.72078	serS	serine--tRNA ligase
ACT74_RS05595	WP_025298503.1	5.41107		anaerobic C4-dicarboxylate transporter
ACT74_RS05600	WP_061869916.1	1.69244		replication-associated recombination protein A
ACT74_RS05605	WP_005540265.1	2.82691	lolA	outer membrane lipoprotein chaperone LolA
ACT74_RS05610	WP_014167921.1	0.572389		DNA translocase FtsK
ACT74_RS05615	WP_005540269.1	3.85373	lrp	leucine-responsive transcriptional regulator Lrp
ACT74_RS05620	WP_005567575.1	1.69456	radA	DNA repair protein RadA
ACT74_RS05625	WP_005567578.1	1.74417		CYTH domain-containing protein
ACT74_RS05630	WP_005539264.1	4.68467		TIGR00153 family protein
ACT74_RS05635	WP_005539270.1	-1.25259		inorganic phosphate transporter
ACT74_RS05640	WP_005545687.1	5.18283		TIGR04211 family SH3 domain-containing protein
ACT74_RS05645	WP_005592137.1	-0.284454		multifunctional CCA addition/repair protein
ACT74_RS05650	WP_005567581.1	3.06722	lolB	lipoprotein insertase outer membrane protein LolB
ACT74_RS05655	WP_005567582.1	-1.29216	ispE	4-(cytidine 5'-diphospho)-2-C-methyl-D-erythritol kinase
ACT74_RS05660	WP_005540120.1	3.00872		ribose-phosphate pyrophosphokinase
ACT74_RS05665	WP_005545672.1	4.07726	lldD	FMN-dependent L-lactate dehydrogenase LldD
ACT74_RS05670	WP_005540114.1	0.600821		L-lactate permease
ACT74_RS05675	WP_005540112.1	2.81281		DUF496 family protein
ACT74_RS05680	WP_061869917.1	4.04173	serC	3-phosphoserine/phosphohydroxythreonine transaminase
ACT74_RS05690	WP_005594231.1	2.94929		hypothetical protein
ACT74_RS05705	WP_061869919.1	3.25952	aroA	3-phosphoshikimate 1-carboxyvinyltransferase
ACT74_RS05710	WP_005565412.1	0.455698	rnhA	ribonuclease HI
ACT74_RS05715	WP_005567590.1	0.58469	dnaQ	DNA polymerase III subunit epsilon
ACT74_RS05730	WP_005545663.1	-1.36027		stability protein StbD
ACT74_RS05735	WP_005540089.1	0.972983		type II toxin-antitoxin system RelE/ParE family toxin
ACT74_RS05750	WP_005567594.1	3.02493	yegQ	tRNA 5-hydroxyuridine modification protein YegQ
ACT74_RS05755	WP_014167926.1	-0.515274	queA	tRNA preQ1(34) S-adenosylmethionine ribosyltransferase-isomerase QueA
ACT74_RS05760	WP_005588606.1	1.00962		histidinol-phosphate transaminase
ACT74_RS05765	WP_061869920.1	5.44357	tgt	tRNA guanosine(34) transglycosylase Tgt
ACT74_RS05770	WP_005540052.1	6.40418	yajC	preprotein translocase subunit YajC
ACT74_RS05775	WP_005545646.1	3.56319	secD	protein translocase subunit SecD
ACT74_RS05780	WP_005569927.1	1.95085	secF	protein translocase subunit SecF
ACT74_RS05785	WP_005567602.1	-2.99775		TonB-dependent receptor
ACT74_RS05790	WP_061869921.1	3.9742	adhE	bifunctional acetaldehyde-CoA/alcohol dehydrogenase
ACT74_RS05810	WP_005570606.1	1.37189		substrate-binding domain-containing protein
ACT74_RS05820	WP_014167930.1	3.1884		CoA-acylating methylmalonate-semialdehyde dehydrogenase
ACT74_RS05835	WP_014167933.1	6.1434	iolB	5-deoxy-glucuronate isomerase
ACT74_RS05840	WP_025298511.1	3.62274		MurR/RpiR family transcriptional regulator
ACT74_RS05845	WP_005591970.1	-0.289479	iolC	5-dehydro-2-deoxygluconokinase
ACT74_RS05870	WP_005569141.1	5.09744		mannitol-1-phosphate 5-dehydrogenase
ACT74_RS05875	WP_005557907.1	4.97439		PTS mannitol transporter subunit IICBA
ACT74_RS05880	WP_005557906.1	2.15105		HlyD family type I secretion periplasmic adaptor subunit
ACT74_RS05885	WP_041915502.1	0.29945		type I secretion system permease/ATPase
ACT74_RS05890	WP_005557902.1	1.28063	ltxA	RTX family leukotoxin LtxA
ACT74_RS05905	WP_014167942.1	6.00598	glyA	serine hydroxymethyltransferase
ACT74_RS05910	WP_053330411.1	1.44464		hypothetical protein
ACT74_RS05935	WP_014167945.1	-0.620313	recC	exodeoxyribonuclease V subunit gamma
ACT74_RS05970	WP_005544510.1	5.60473	pal	peptidoglycan-associated lipoprotein Pal
ACT74_RS05975	WP_005545588.1	3.00275	tolB	Tol-Pal system beta propeller repeat protein TolB
ACT74_RS05980	WP_005545586.1	1.50584	tolA	cell envelope integrity protein TolA
ACT74_RS05985	WP_005545585.1	2.97183	tolR	colicin uptake protein TolR
ACT74_RS05990	WP_061869925.1	3.24564	tolQ	protein TolQ
ACT74_RS05995	WP_005545583.1	2.8254	ybgC	tol-pal system-associated acyl-CoA thioesterase
ACT74_RS06005	WP_005542295.1	1.16646	cydB	cytochrome d ubiquinol oxidase subunit II
ACT74_RS06010	WP_061869926.1	-0.308306		cytochrome ubiquinol oxidase subunit I
ACT74_RS06020	WP_005545577.1	0.336674	ruvB	Holliday junction branch migration DNA helicase RuvB
ACT74_RS06025	WP_005545575.1	0.999963	ruvA	Holliday junction branch migration protein RuvA
ACT74_RS06030	WP_005545573.1	1.49063	ruvC	crossover junction endodeoxyribonuclease RuvC
ACT74_RS06035	WP_005545571.1	5.37002		hypothetical protein
ACT74_RS06040	WP_005567678.1	0.432233		YebC/PmpR family DNA-binding transcriptional regulator
ACT74_RS06050	WP_005571754.1	-1.13055		NRAMP family divalent metal transporter
ACT74_RS06055	WP_014167373.1	4.88629	aspS	aspartate--tRNA ligase
ACT74_RS06060	WP_005539902.1	2.56105		isoprenylcysteine carboxyl methyltransferase family protein
ACT74_RS06065	WP_014167374.1	1.58175	cmoA	carboxy-S-adenosyl-L-methionine synthase CmoA
ACT74_RS06070	WP_061869927.1	-1.70098		GDYXXLXY domain-containing protein
ACT74_RS06075	WP_005569178.1	1.78615	pgtP	phosphoglycerate transporter protein PgtP
ACT74_RS06080	WP_061869928.1	3.79465		TonB-dependent receptor
ACT74_RS06085	WP_005567670.1	2.0933	gloA	lactoylglutathione lyase
ACT74_RS06090	WP_005539889.1	-1.6829	rnt	ribonuclease T
ACT74_RS06095	WP_005539888.1	2.16106		Na+/H+ antiporter family protein
ACT74_RS06100	WP_005567669.1	0.643411	priC	primosomal replication protein PriC
ACT74_RS06105	WP_061869929.1	2.11149	miaB	tRNA (N6-isopentenyl adenosine(37)-C2)-methylthiotransferase MiaB
ACT74_RS06110	WP_005568275.1	0.40898	yecR	YecR family lipoprotein
ACT74_RS06120	WP_061869930.1	0.972169	ispB	octaprenyl diphosphate synthase
ACT74_RS06125	WP_005539876.1	2.9686	rplU	50S ribosomal protein L21
ACT74_RS06130	WP_005539872.1	3.13396	rpmA	50S ribosomal protein L27
ACT74_RS06145	WP_005569208.1	2.64369	cgtA	Obg family GTPase CgtA
ACT74_RS06150	WP_005539843.1	3.15709	smpB	SsrA-binding protein SmpB
ACT74_RS06155	WP_005568284.1	2.83312		ABC transporter substrate-binding protein
ACT74_RS06160	WP_005539833.1	1.10049	oppB	oligopeptide ABC transporter permease OppB
ACT74_RS06165	WP_005568290.1	1.00299	oppC	oligopeptide ABC transporter permease OppC
ACT74_RS06170	WP_005539826.1	-0.0369577		ABC transporter ATP-binding protein
ACT74_RS06175	WP_005539824.1	0.610511	oppF	murein tripeptide/oligopeptide ABC transporter ATP binding protein OppF
ACT74_RS06190	WP_005539816.1	0.903873		type B 50S ribosomal protein L31
ACT74_RS06200	WP_173540813.1	-0.221939		protein-disulfide reductase DsbD
ACT74_RS06215	WP_005568297.1	3.82707	rne	ribonuclease E
ACT74_RS06220	WP_014167382.1	2.91087	rluC	23S rRNA pseudouridine(955/2504/2580) synthase RluC
ACT74_RS06225	WP_005550389.1	5.02171	trxA	thioredoxin
ACT74_RS06230	WP_005545502.1	4.77251		2-hydroxyacid dehydrogenase
ACT74_RS06235	WP_061869931.1	3.70439		methionine biosynthesis PLP-dependent protein
ACT74_RS06255	WP_005568307.1	-3.27874	virB9	P-type conjugative transfer protein VirB9
ACT74_RS06260	WP_231098004.1	0.402381		hypothetical protein
ACT74_RS06275	WP_005541070.1	4.59032	fbp	class 1 fructose-bisphosphatase
ACT74_RS06280	WP_014167391.1	2.43265	mpl	UDP-N-acetylmuramate:L-alanyl-gamma-D-glutamyl-meso-diaminopimelate ligase
ACT74_RS06290	WP_061869932.1	3.11193	mltA	murein transglycosylase A
ACT74_RS06295	WP_005548259.1	-0.525121	tcdA	tRNA cyclic N6-threonylcarbamoyladenosine(37) synthase TcdA
ACT74_RS06300	WP_005548261.1	4.3705	znuA	zinc ABC transporter substrate-binding protein ZnuA
ACT74_RS06305	WP_005567355.1	4.30492		5'-nucleotidase, lipoprotein e(P4) family
ACT74_RS06310	WP_005548266.1	3.87486		YajQ family cyclic di-GMP-binding protein
ACT74_RS06315	WP_061869933.1	2.25323	serB	phosphoserine phosphatase
ACT74_RS06320	WP_005567351.1	-3.52364		YtjB family periplasmic protein
ACT74_RS06325	WP_014167393.1	5.10787	rpsT	30S ribosomal protein S20
ACT74_RS06330	WP_061869934.1	-3.81527	murJ	murein biosynthesis integral membrane protein MurJ
ACT74_RS06335	WP_005548283.1	1.60009	ribF	bifunctional riboflavin kinase/FAD synthetase
ACT74_RS06340	WP_061869935.1	3.38682	ileS	isoleucine--tRNA ligase
ACT74_RS06350	WP_005548289.1	0.685691	ispH	4-hydroxy-3-methylbut-2-enyl diphosphate reductase
ACT74_RS06355	WP_005566867.1	5.16723	tig	trigger factor
ACT74_RS06360	WP_061869936.1	-2.64455	xerD	site-specific tyrosine recombinase XerD
ACT74_RS06380	WP_005566872.1	0.715332	rdgC	recombination-associated protein RdgC
ACT74_RS06385	WP_019518420.1	2.68617		MliC family protein
ACT74_RS06390	WP_005570059.1	3.05148	oapA	opacity-associated protein OapA
ACT74_RS06400	WP_005544066.1	3.39451	efp	elongation factor P
ACT74_RS06405	WP_005566879.1	4.08284		tyrosine phenol-lyase
ACT74_RS06415	WP_025298545.1	1.79641		PAS domain-containing protein
ACT74_RS06420	WP_005547189.1	1.65499		DUF2301 domain-containing membrane protein
ACT74_RS06430	WP_005547192.1	1.53441		1-acylglycerol-3-phosphate O-acyltransferase
ACT74_RS06435	WP_005566458.1	-2.57781		multicopper oxidase domain-containing protein
ACT74_RS06445	WP_005547197.1	-2.47419	pflA	pyruvate formate lyase 1-activating protein
ACT74_RS06450	WP_005566462.1	5.19779	pflB	formate C-acetyltransferase
ACT74_RS06455	WP_014167403.1	-2.96614	focA	formate transporter FocA
ACT74_RS06460	WP_005547206.1	5.54736	hinT	purine nucleoside phosphoramidase
ACT74_RS06465	WP_005547208.1	3.25939		YcfL family protein
ACT74_RS06470	WP_005547209.1	1.98926	nagZ	beta-N-acetylhexosaminidase
ACT74_RS06480	WP_005566468.1	3.48675	pfkA	6-phosphofructokinase
ACT74_RS06490	WP_005547219.1	1.00577		hypothetical protein
ACT74_RS06495	WP_005572843.1	3.53186	yaaA	peroxide stress protein YaaA
ACT74_RS06505	WP_005539658.1	3.64275	grcA	autonomous glycyl radical cofactor GrcA
ACT74_RS06510	WP_061870040.1	2.53733	lepA	translation elongation factor 4
ACT74_RS06515	WP_005570305.1	4.94397	lepB	signal peptidase I
ACT74_RS06520	WP_005539664.1	1.27493	rnc	ribonuclease III
ACT74_RS06525	WP_005539667.1	2.59467	era	GTPase Era
ACT74_RS06530	WP_005566475.1	3.39094	mnmE	tRNA uridine-5-carboxymethylaminomethyl(34) synthesis GTPase MnmE
ACT74_RS06535	WP_005589573.1	1.94918	yidC	membrane protein insertase YidC
ACT74_RS06540	WP_005539673.1	-4.48748	rnpA	ribonuclease P protein component
ACT74_RS06545	WP_005539760.1	2.4022	rpmH	50S ribosomal protein L34
ACT74_RS06550	WP_005547242.1	2.83175	dnaA	chromosomal replication initiator protein DnaA
ACT74_RS06555	WP_005589012.1	3.6321	dnaN	DNA polymerase III subunit beta
ACT74_RS06565	WP_005566829.1	2.88287		class I SAM-dependent methyltransferase
ACT74_RS06570	WP_005547254.1	5.11825	sodC	superoxide dismutase family protein
ACT74_RS06590	WP_005568596.1	3.92808		NAD-dependent malic enzyme
ACT74_RS06600	WP_005568599.1	0.853356	nrfF	heme lyase NrfEFG subunit NrfF
ACT74_RS06625	WP_005547398.1	0.0736113	nrfB	cytochrome c nitrite reductase pentaheme subunit
ACT74_RS06630	WP_012821116.1	0.975075	nrfA	ammonia-forming nitrite reductase cytochrome c552 subunit
ACT74_RS06635	WP_005547402.1	4.37576		hypothetical protein
ACT74_RS06645	WP_005568059.1	1.02858	ccmI	c-type cytochrome biogenesis protein CcmI
ACT74_RS06650	WP_005547408.1	0.0538267		cytochrome c-type biogenesis protein
ACT74_RS06655	WP_005542796.1	1.54426		DsbE family thiol:disulfide interchange protein
ACT74_RS06660	WP_061869938.1	0.885462		heme lyase CcmF/NrfE family subunit
ACT74_RS06665	WP_005547412.1	1.47306	ccmE	cytochrome c maturation protein CcmE
ACT74_RS06685	WP_005570189.1	-2.44498	ccmA	cytochrome c biogenesis heme-transporting ATPase CcmA
ACT74_RS06695	WP_005568046.1	0.590678	rsuA	16S rRNA pseudouridine(516) synthase RsuA
ACT74_RS06700	WP_014167414.1	5.56318		NADP-dependent malic enzyme
ACT74_RS06705	WP_005564490.1	4.62549		Fe-Mn family superoxide dismutase
ACT74_RS06710	WP_005568042.1	3.21829		factor H-binding protein
ACT74_RS06715	WP_014167415.1	0.0944792		neutral zinc metallopeptidase
ACT74_RS06720	WP_014167416.1	6.00451	lysM	peptidoglycan-binding protein LysM
ACT74_RS06725	WP_005543723.1	-1.36258	plsY	glycerol-3-phosphate 1-O-acyltransferase PlsY
ACT74_RS06730	WP_005568036.1	1.36857	folB	dihydroneopterin aldolase
ACT74_RS06735	WP_005568034.1	-0.506134	mltF	membrane-bound lytic murein transglycosylase MltF
ACT74_RS06745	WP_005543712.1	1.82273	nhaB	sodium/proton antiporter NhaB
ACT74_RS06750	WP_005568029.1	1.91661	fadR	fatty acid metabolism transcriptional regulator FadR
ACT74_RS06755	WP_005547449.1	2.4687		pyridoxal phosphate-dependent aminotransferase
ACT74_RS06760	WP_005547450.1	1.83292		isochorismate synthase
ACT74_RS06765	WP_005568025.1	2.1838	menD	2-succinyl-5-enolpyruvyl-6-hydroxy-3-cyclohexene-1-carboxylic-acid synthase
ACT74_RS06775	WP_005540508.1	3.77798	rpsO	30S ribosomal protein S15
ACT74_RS06780	WP_005547457.1	4.49227	metK	methionine adenosyltransferase
ACT74_RS06785	WP_005568024.1	-0.682034		SprT family zinc-dependent metalloprotease
ACT74_RS06790	WP_005588266.1	3.53353		HAAAP family serine/threonine permease
ACT74_RS06795	WP_005547462.1	1.9535		L-serine ammonia-lyase
ACT74_RS06800	WP_050846138.1	3.72858	ansB	L-asparaginase 2
ACT74_RS06805	WP_005586654.1	-0.767669		bifunctional tRNA (adenosine(37)-C2)-methyltransferase TrmG/ribosomal RNA large subunit methyltransferase RlmN
ACT74_RS06815	WP_005568019.1	1.46557		RodZ family helix-turn-helix domain-containing protein
ACT74_RS06820	WP_005542474.1	2.63158	ispG	flavodoxin-dependent (E)-4-hydroxy-3-methylbut-2-enyl-diphosphate synthase
ACT74_RS06825	WP_005589329.1	3.32428	hisS	histidine--tRNA ligase
ACT74_RS06830	WP_014167419.1	3.85099		YfgM family protein
ACT74_RS06835	WP_005568016.1	-0.820723		isoprenylcysteine carboxylmethyltransferase family protein
ACT74_RS06840	WP_005586985.1	0.0767043	hda	DnaA regulatory inactivator Hda
ACT74_RS06850	WP_005568013.1	5.30156	upp	uracil phosphoribosyltransferase
ACT74_RS06855	WP_005547484.1	3.98666	ppiD	peptidylprolyl isomerase
ACT74_RS06860	WP_005568011.1	2.97715	gshAB	bifunctional glutamate--cysteine ligase GshA/glutathione synthetase GshB
ACT74_RS06865	WP_014167425.1	3.305		sulfatase-like hydrolase/transferase
ACT74_RS06870	WP_005542551.1	3.08034	clpP	ATP-dependent Clp endopeptidase proteolytic subunit ClpP
ACT74_RS06875	WP_061869940.1	4.54718	clpX	ATP-dependent protease ATP-binding subunit ClpX
ACT74_RS06880	WP_005547493.1	-1.40843		XRE family transcriptional regulator
ACT74_RS06895	WP_061869941.1	-2.1441		heavy metal translocating P-type ATPase
ACT74_RS06900	WP_061869942.1	3.13292		cation transporter
ACT74_RS06905	WP_005547504.1	-0.0931284	cueR	Cu(I)-responsive transcriptional regulator
ACT74_RS06925	WP_005592516.1	-1.90985		1,4-dihydroxy-2-naphthoate polyprenyltransferase
ACT74_RS06930	WP_005564600.1	0.953629	rraA	ribonuclease E activity regulator RraA
ACT74_RS06940	WP_025298073.1	1.44433	yjgA	ribosome biogenesis factor YjgA
ACT74_RS06945	WP_061869943.1	3.68057	pmbA	metalloprotease PmbA
ACT74_RS06950	WP_005540477.1	-0.266638	hpt	hypoxanthine phosphoribosyltransferase
ACT74_RS06955	WP_005547522.1	4.11344		glycerate kinase
ACT74_RS06960	WP_005547524.1	1.603		GntP family permease
ACT74_RS06965	WP_005547526.1	1.11025		sugar diacid recognition domain-containing protein
ACT74_RS06975	WP_026161177.1	3.72069		DEAD/DEAH box helicase
ACT74_RS06980	WP_005547532.1	-3.63811	nlpI	lipoprotein NlpI
ACT74_RS06985	WP_061870041.1	4.65558	pnp	polyribonucleotide nucleotidyltransferase
ACT74_RS06990	WP_005547536.1	3.27653	nanQ	N-acetylneuraminate anomerase
ACT74_RS06995	WP_005567973.1	-0.408173	ampD	1,6-anhydro-N-acetylmuramyl-L-alanine amidase AmpD
ACT74_RS07000	WP_005586498.1	2.00494		prepilin-type N-terminal cleavage/methylation domain-containing protein
ACT74_RS07020	WP_005547548.1	2.2341	coaE	dephospho-CoA kinase
ACT74_RS07030	WP_005547552.1	0.979812		GNAT family N-acetyltransferase
ACT74_RS07035	WP_005547554.1	-1.12402		sodium:alanine symporter family protein
ACT74_RS07040	WP_005540708.1	3.25991	raiA	ribosome-associated translation inhibitor RaiA
ACT74_RS07045	WP_005540709.1	2.04351		DUF5358 domain-containing protein
ACT74_RS07050	WP_005540710.1	0.857162	fis	DNA-binding transcriptional regulator Fis
ACT74_RS07060	WP_005567957.1	-0.452761	prmA	50S ribosomal protein L11 methyltransferase
ACT74_RS07065	WP_014167442.1	0.00668559		Fic/DOC family protein
ACT74_RS07070	WP_005567952.1	-0.804526	panF	sodium/pantothenate symporter
ACT74_RS07080	WP_005547572.1	0.544082		surface lipoprotein assembly modifier
ACT74_RS07085	WP_061869944.1	3.3817		transferrin-binding protein-like solute binding protein
ACT74_RS07090	WP_005567947.1	4.42652	accC	acetyl-CoA carboxylase biotin carboxylase subunit
ACT74_RS07095	WP_005547578.1	2.64936	accB	acetyl-CoA carboxylase biotin carboxyl carrier protein
ACT74_RS07105	WP_005567943.1	-0.462794	menC	o-succinylbenzoate synthase
ACT74_RS07110	WP_005540730.1	-1.45808		nucleotidyltransferase domain-containing protein
ACT74_RS07115	WP_005567940.1	3.34578		nucleotidyltransferase substrate binding protein
ACT74_RS07120	WP_005567937.1	4.27642	menB	1,4-dihydroxy-2-naphthoyl-CoA synthase
ACT74_RS07125	WP_005540735.1	5.22585	tpiA	triose-phosphate isomerase
ACT74_RS07130	WP_061869945.1	1.79681		hypothetical protein
ACT74_RS07135	WP_005567933.1	2.55777	hemN	oxygen-independent coproporphyrinogen III oxidase
ACT74_RS07140	WP_005540740.1	0.162347		DUF2489 domain-containing protein
ACT74_RS07145	WP_005547599.1	3.58297	yihI	Der GTPase-activating protein YihI
ACT74_RS07160	WP_005567929.1	0.298722		thymidylate synthase
ACT74_RS07170	WP_005567927.1	-2.23014		sulfite exporter TauE/SafE family protein
ACT74_RS07175	WP_005547610.1	-2.2635	rppH	RNA pyrophosphohydrolase
ACT74_RS07180	WP_005547612.1	2.89298	rbsD	D-ribose pyranase
ACT74_RS07195	WP_005567919.1	7.72274	rbsB	ribose ABC transporter substrate-binding protein RbsB
ACT74_RS07200	WP_005571634.1	2.06672	rbsK	ribokinase
ACT74_RS07205	WP_005547622.1	0.815001		cold-shock protein
ACT74_RS07215	WP_005571635.1	4.02691	gltX	glutamate--tRNA ligase
ACT74_RS07235	WP_005547626.1	2.26905		glycosyltransferase
ACT74_RS07240	WP_005568831.1	1.74475	argH	argininosuccinate lyase
ACT74_RS07250	WP_005570155.1	6.01598		catalase
ACT74_RS07255	WP_014167445.1	1.33562	dnaE	DNA polymerase III subunit alpha
ACT74_RS07260	WP_061869947.1	2.34869		long-chain fatty acid--CoA ligase
ACT74_RS07265	WP_081107554.1	2.54467	emaA	trimeric autotransporter adhesin EmaA
ACT74_RS07270	WP_005566858.1	1.13434	nrdD	anaerobic ribonucleoside-triphosphate reductase
ACT74_RS07280	WP_005547653.1	-2.32574		TatD family hydrolase
ACT74_RS07290	WP_005543917.1	4.50402		peptidylprolyl isomerase
ACT74_RS07295	WP_041915509.1	2.63252	cysS	cysteine--tRNA ligase
ACT74_RS07300	WP_005547662.1	2.51818	lipA	lipoyl synthase
ACT74_RS07305	WP_005547664.1	1.27636	lipB	lipoyl(octanoyl) transferase LipB
ACT74_RS07310	WP_005544448.1	5.28817	ybeD	DUF493 family protein YbeD
ACT74_RS07315	WP_005544450.1	1.56709		serine hydrolase
ACT74_RS07320	WP_005547666.1	1.61581		septal ring lytic transglycosylase RlpA family protein
ACT74_RS07325	WP_005547668.1	-0.11749	rodA	rod shape-determining protein RodA
ACT74_RS07330	WP_005547670.1	-1.08191	mrdA	penicillin-binding protein 2
ACT74_RS07335	WP_005566841.1	-0.341464	rlmH	23S rRNA (pseudouridine(1915)-N(3))-methyltransferase RlmH
ACT74_RS07340	WP_005547673.1	3.70029	rsfS	ribosome silencing factor
ACT74_RS07345	WP_005589362.1	1.10681	rhlB	ATP-dependent RNA helicase RhlB
ACT74_RS07350	WP_005544463.1	4.54206	rho	transcription termination factor Rho
ACT74_RS07360	WP_005544465.1	2.15491	acpP	acyl carrier protein
ACT74_RS07365	WP_005569002.1	4.37589	fabG	3-oxoacyl-ACP reductase FabG
ACT74_RS07370	WP_005567754.1	2.90466	fabD	ACP S-malonyltransferase
ACT74_RS07375	WP_005567752.1	3.19757		beta-ketoacyl-ACP synthase III
ACT74_RS07380	WP_005585968.1	1.36505	plsX	phosphate acyltransferase PlsX
ACT74_RS07385	WP_005544470.1	2.37147	rpmF	50S ribosomal protein L32
ACT74_RS07390	WP_005567749.1	-1.65154	yceD	23S rRNA accumulation protein YceD
ACT74_RS07395	WP_014167460.1	2.25908	bioD	dethiobiotin synthase
ACT74_RS07410	WP_005567746.1	0.133301		8-amino-7-oxononanoate synthase
ACT74_RS07415	WP_005567745.1	-1.95923	bioA	adenosylmethionine--8-amino-7-oxononanoate transaminase
ACT74_RS07420	WP_005567744.1	2.51628	asd	archaetidylserine decarboxylase
ACT74_RS07425	WP_005562679.1	4.31968		FKBP-type peptidyl-prolyl cis-trans isomerase
ACT74_RS07445	WP_005569756.1	-0.88355		threonine/serine exporter ThrE family protein
ACT74_RS07455	WP_061869949.1	0.928144	folA	type 3 dihydrofolate reductase
ACT74_RS07460	WP_005547718.1	1.97767		hemolysin family protein
ACT74_RS07465	WP_005547722.1	1.40141		DUF1523 family protein
ACT74_RS07470	WP_005547724.1	2.53247		YchF/TatD family DNA exonuclease
ACT74_RS07475	WP_005567734.1	-1.57717		DNA polymerase III subunit delta'
ACT74_RS07480	WP_005567733.1	2.17702	tmk	dTMP kinase
ACT74_RS07485	WP_005567730.1	2.7322	mltG	endolytic transglycosylase MltG
ACT74_RS07490	WP_014167462.1	4.7953	glnB	nitrogen regulatory protein P-II
ACT74_RS07495	WP_005538577.1	0.271898		DeoR/GlpR family DNA-binding transcription regulator
ACT74_RS07535	WP_005566205.1	4.04233		pyridoxal phosphatase
ACT74_RS07540	WP_006710252.1	2.09105	mutS	DNA mismatch repair protein MutS
ACT74_RS07555	WP_061869950.1	-0.314394	trmA	tRNA (uridine(54)-C5)-methyltransferase TrmA
ACT74_RS07560	WP_005566497.1	3.02958		DUF413 domain-containing protein
ACT74_RS07565	WP_005566499.1	5.78111		DsbA family protein
ACT74_RS07570	WP_005547759.1	3.30701		YihD family protein
ACT74_RS07580	WP_014167466.1	3.75451		hypothetical protein
ACT74_RS07585	WP_061869951.1	5.616	fruB	fused PTS fructose transporter subunit IIA/HPr protein
ACT74_RS07590	WP_061869952.1	4.56465	fruK	1-phosphofructokinase
ACT74_RS07595	WP_061869953.1	2.67703		fructose-specific PTS transporter subunit EIIC
ACT74_RS07620	WP_005547780.1	4.64835		antibiotic biosynthesis monooxygenase
ACT74_RS07625	WP_005547784.1	2.20753	secE	preprotein translocase subunit SecE
ACT74_RS07630	WP_005547787.1	1.61609	nusG	transcription termination/antitermination protein NusG
ACT74_RS07635	WP_005542594.1	5.60827	rplK	50S ribosomal protein L11
ACT74_RS07640	WP_061869954.1	4.98795	rplA	50S ribosomal protein L1
ACT74_RS07645	WP_005542581.1	6.72015	rplJ	50S ribosomal protein L10
ACT74_RS07650	WP_005542578.1	5.98852	rplL	50S ribosomal protein L7/L12
ACT74_RS07655	WP_061869955.1	4.8098	rpoB	DNA-directed RNA polymerase subunit beta
ACT74_RS07660	WP_005542575.1	4.50528	rpoC	DNA-directed RNA polymerase subunit beta'
ACT74_RS07670	WP_005539352.1	4.21472	rpsQ	30S ribosomal protein S17
ACT74_RS07675	WP_005539356.1	6.20057	rpmC	50S ribosomal protein L29
ACT74_RS07680	WP_005539359.1	4.26286	rplP	50S ribosomal protein L16
ACT74_RS07685	WP_005545489.1	5.01247	rpsC	30S ribosomal protein S3
ACT74_RS07690	WP_005539363.1	6.65196	rplV	50S ribosomal protein L22
ACT74_RS07695	WP_005539416.1	4.56803	rpsS	30S ribosomal protein S19
ACT74_RS07700	WP_005545487.1	5.12316	rplB	50S ribosomal protein L2
ACT74_RS07705	WP_005545486.1	3.35319	rplW	50S ribosomal protein L23
ACT74_RS07710	WP_005545485.1	6.05243	rplD	50S ribosomal protein L4
ACT74_RS07715	WP_005545484.1	4.75073	rplC	50S ribosomal protein L3
ACT74_RS07720	WP_001181005.1	6.38837	rpsJ	30S ribosomal protein S10
ACT74_RS07725	WP_005585594.1	-0.992414		LysR family transcriptional regulator
ACT74_RS07755	WP_005567573.1	0.374412		YfcC family protein
ACT74_RS07760	WP_005545479.1	4.58792	arcC	carbamate kinase
ACT74_RS07765	WP_005567572.1	3.87715		ornithine carbamoyltransferase
ACT74_RS07770	WP_005571663.1	-5.45181		chloride channel protein
ACT74_RS07775	WP_005571661.1	0.891773	dusA	tRNA dihydrouridine(20/20a) synthase DusA
ACT74_RS07780	WP_005539460.1	4.60052	asnA	aspartate--ammonia ligase
ACT74_RS07785	WP_005548336.1	3.11343	asnC	transcriptional regulator AsnC
ACT74_RS07790	WP_005571655.1	5.42735	udp	uridine phosphorylase
ACT74_RS07795	WP_005548335.1	0.666261		AI-2E family transporter
ACT74_RS07800	WP_005548334.1	4.79676	arsC	arsenate reductase (glutaredoxin)
ACT74_RS07815	WP_005548332.1	4.40354	rimO	30S ribosomal protein S12 methylthiotransferase RimO
ACT74_RS07830	WP_005572783.1	0.382017	slyD	peptidylprolyl isomerase
ACT74_RS07835	WP_005548328.1	6.39917		SIMPL domain-containing protein
ACT74_RS07840	WP_005539482.1	3.03318	rraB	ribonuclease E inhibitor RraB
ACT74_RS07845	WP_005539483.1	1.03641	mscL	large-conductance mechanosensitive channel protein MscL
ACT74_RS07850	WP_005548326.1	1.45218	trkA	Trk system potassium transporter TrkA
ACT74_RS07855	WP_033000574.1	0.702284	rsmB	16S rRNA (cytosine(967)-C(5))-methyltransferase RsmB
ACT74_RS07860	WP_005548324.1	1.27618	fmt	methionyl-tRNA formyltransferase
ACT74_RS07865	WP_005539504.1	-0.0260543	def	peptide deformylase
ACT74_RS07895	WP_005543570.1	1.15155	hemG	menaquinone-dependent protoporphyrinogen IX dehydrogenase
ACT74_RS07900	WP_005586977.1	-1.02059		TrkH family potassium uptake protein
ACT74_RS07920	WP_005545495.1	2.28106	nadR	multifunctional transcriptional regulator/nicotinamide-nucleotide adenylyltransferase/ribosylnicotinamide kinase NadR
ACT74_RS07925	WP_005545496.1	-1.41197		metallophosphoesterase
ACT74_RS07930	WP_005545497.1	-3.87321		aromatic amino acid transport family protein
ACT74_RS07940	WP_005548750.1	4.64433	rplQ	50S ribosomal protein L17
ACT74_RS07945	WP_005568953.1	3.26068	rpoA	DNA-directed RNA polymerase subunit alpha
ACT74_RS07950	WP_005548754.1	4.20617	rpsD	30S ribosomal protein S4
ACT74_RS07955	WP_005543603.1	2.7863	rpsK	30S ribosomal protein S11
ACT74_RS07960	WP_005548758.1	3.28536	rpsM	30S ribosomal protein S13
ACT74_RS07965	WP_061869956.1	-0.289699	secY	preprotein translocase subunit SecY
ACT74_RS07970	WP_005548772.1	3.49117	rplO	50S ribosomal protein L15
ACT74_RS07975	WP_005548774.1	4.1501	rpmD	50S ribosomal protein L30
ACT74_RS07980	WP_005548776.1	6.4232	rpsE	30S ribosomal protein S5
ACT74_RS07985	WP_005548777.1	4.69545	rplR	50S ribosomal protein L18
ACT74_RS07990	WP_005548778.1	4.54419	rplF	50S ribosomal protein L6
ACT74_RS07995	WP_005568950.1	3.07811	rpsH	30S ribosomal protein S8
ACT74_RS08000	WP_005548782.1	4.72653	rpsN	30S ribosomal protein S14
ACT74_RS08005	WP_005548784.1	5.61584	rplE	50S ribosomal protein L5
ACT74_RS08010	WP_005569565.1	4.67677	rplX	50S ribosomal protein L24
ACT74_RS08015	WP_005548786.1	5.70836	rplN	50S ribosomal protein L14
ACT74_RS08025	WP_005568681.1	2.22154	pyrG	CTP synthase (glutamine hydrolyzing)
ACT74_RS08030	WP_061869957.1	-1.53079	brnQ	branched-chain amino acid transport system II carrier protein
ACT74_RS08035	WP_005589244.1	2.36016	nfuA	Fe-S biogenesis protein NfuA
ACT74_RS08045	WP_005568673.1	1.30857		Cof-type HAD-IIB family hydrolase
ACT74_RS08050	WP_005569603.1	4.30846	asd	aspartate-semialdehyde dehydrogenase
ACT74_RS08055	WP_041915469.1	3.70115		helix-hairpin-helix domain-containing protein
ACT74_RS08060	WP_014167565.1	4.81887	clpB	ATP-dependent chaperone ClpB
ACT74_RS08065	WP_005545169.1	-0.063579		surface-adhesin E family protein
ACT74_RS08070	WP_061869958.1	1.89836	purM	phosphoribosylformylglycinamidine cyclo-ligase
ACT74_RS08080	WP_061869959.1	0.493429	dapF	diaminopimelate epimerase
ACT74_RS08085	WP_005544248.1	-1.64924	xerC	tyrosine recombinase XerC
ACT74_RS08095	WP_005544252.1	6.28094		hypothetical protein
ACT74_RS08105	WP_005545155.1	-0.717017		beta-ketoacyl synthase chain length factor
ACT74_RS08110	WP_005545153.1	-2.61484		lysophospholipid acyltransferase family protein
ACT74_RS08115	WP_005568660.1	4.43719		phosphopantetheine-binding protein
ACT74_RS08120	WP_005545149.1	3.18966		acyl carrier protein
ACT74_RS08125	WP_005568659.1	0.72317		AMP-binding protein
ACT74_RS08130	WP_005585796.1	0.203968		hypothetical protein
ACT74_RS08135	WP_005589397.1	2.04672		class I adenylate-forming enzyme family protein
ACT74_RS08140	WP_005568655.1	-0.909668		glycosyltransferase family 2 protein
ACT74_RS08145	WP_061869960.1	0.833848		glycosyl transferase family 2
ACT74_RS08150	WP_005568651.1	2.5399		acyl-CoA thioesterase
ACT74_RS08165	WP_005569645.1	0.161485		hypothetical protein
ACT74_RS08170	WP_005568642.1	1.61665		beta-ketoacyl-ACP synthase
ACT74_RS08175	WP_005545126.1	0.736447		hypothetical protein
ACT74_RS08180	WP_005545124.1	1.40643	fabG	3-oxoacyl-ACP reductase FabG
ACT74_RS08185	WP_005545121.1	0.0613003		beta-ketoacyl-ACP synthase
ACT74_RS08190	WP_061869962.1	5.38626	gnd	decarboxylating NADP(+)-dependent phosphogluconate dehydrogenase
ACT74_RS08195	WP_005541228.1	0.286578		virulence factor
ACT74_RS08200	WP_005545114.1	3.97371		hypothetical protein
ACT74_RS08205	WP_014167573.1	0.600881		aspartate/glutamate racemase family protein
ACT74_RS08210	WP_014167574.1	5.20707		hypothetical protein
ACT74_RS08215	WP_005545111.1	0.90347	pgl	6-phosphogluconolactonase
ACT74_RS08220	WP_005569968.1	4.23853	zwf	glucose-6-phosphate dehydrogenase
ACT74_RS08225	WP_005569970.1	-4.11814	cysQ	3'(2'),5'-bisphosphate nucleotidase CysQ
ACT74_RS08230	WP_005569972.1	-2.46329		hypothetical protein
ACT74_RS08235	WP_005553334.1	0.0866498		oligopeptide transporter, OPT family
ACT74_RS08240	WP_014167575.1	2.6356		YkgB family protein
ACT74_RS08250	WP_005569988.1	1.46261	nudE	ADP compounds hydrolase NudE
ACT74_RS08255	WP_061869963.1	1.71834	yrfG	GMP/IMP nucleotidase
ACT74_RS08260	WP_005569991.1	2.63568	hslR	ribosome-associated heat shock protein Hsp15
ACT74_RS08265	WP_061869964.1	1.35391	hslO	Hsp33 family molecular chaperone HslO
ACT74_RS08270	WP_005545087.1	1.81998	tatA	Sec-independent protein translocase subunit TatA
ACT74_RS08275	WP_005590620.1	0.417659	tatB	Sec-independent protein translocase protein TatB
ACT74_RS08285	WP_005545080.1	3.38744	hemB	porphobilinogen synthase
ACT74_RS08290	WP_005545078.1	4.36148	glyS	glycine--tRNA ligase subunit beta
ACT74_RS08295	WP_005545076.1	-0.455376		hypothetical protein
ACT74_RS08305	WP_014167580.1	2.76305		hypothetical protein
ACT74_RS08310	WP_005569909.1	2.69955	glyQ	glycine--tRNA ligase subunit alpha
ACT74_RS08375	WP_061869966.1	-2.75011		energy transducer TonB
ACT74_RS08380	WP_005550148.1	2.96826	exbD	TonB system transport protein ExbD
ACT74_RS08390	WP_014167584.1	-0.235774		HlyC/CorC family transporter
ACT74_RS08400	WP_005539967.1	3.71014	ffh	signal recognition particle protein
ACT74_RS08405	WP_005555172.1	2.98919	fghA	S-formylglutathione hydrolase
ACT74_RS08410	WP_196755602.1	4.33927		S-(hydroxymethyl)glutathione dehydrogenase/class III alcohol dehydrogenase
ACT74_RS08420	WP_005566963.1	7.57724		SDR family oxidoreductase
ACT74_RS08425	WP_014167588.1	5.02002	purB	adenylosuccinate lyase
ACT74_RS08430	WP_005539980.1	1.84266	hflD	high frequency lysogenization protein HflD
ACT74_RS08435	WP_005539982.1	3.96185		copper chaperone PCu(A)C
ACT74_RS08440	WP_005565099.1	3.81482	pyrR	bifunctional pyr operon transcriptional regulator/uracil phosphoribosyltransferase PyrR
ACT74_RS08445	WP_005561276.1	2.19949		peptidylprolyl isomerase
ACT74_RS08450	WP_005539993.1	0.519301	rsmA	16S rRNA (adenine(1518)-N(6)/adenine(1519)-N(6))-dimethyltransferase RsmA
ACT74_RS08455	WP_005545015.1	-2.70871	apaH	bis(5'-nucleosyl)-tetraphosphatase (symmetrical) ApaH
ACT74_RS08460	WP_005555177.1	2.03069		nucleotidyltransferase substrate binding protein
ACT74_RS08465	WP_005539999.1	2.27243		nucleotidyltransferase domain-containing protein
ACT74_RS08475	WP_005566944.1	3.6921	leuS	leucine--tRNA ligase
ACT74_RS08480	WP_005565096.1	4.30748	lptE	LPS assembly lipoprotein LptE
ACT74_RS08485	WP_005544582.1	-1.96488	holA	DNA polymerase III subunit delta
ACT74_RS08490	WP_005544584.1	0.877421	mutT	8-oxo-dGTP diphosphatase MutT
ACT74_RS08495	WP_061869968.1	4.01866	secA	preprotein translocase subunit SecA
ACT74_RS08510	WP_005589530.1	3.27756		MerR family transcriptional regulator
ACT74_RS08525	WP_005543937.1	1.80369	uvrA	excinuclease ABC subunit UvrA
ACT74_RS08530	WP_014167545.1	3.54783		single-stranded DNA-binding protein
ACT74_RS08535	WP_061869969.1	-2.31083		site-specific integrase
ACT74_RS08560	WP_061869973.1	3.68223		DUF3825 domain-containing protein
ACT74_RS08565	WP_061869974.1	0.296974		helix-turn-helix transcriptional regulator
ACT74_RS08595	WP_061869980.1	1.44363		hypothetical protein
ACT74_RS08600	WP_061869981.1	2.29121		hypothetical protein
ACT74_RS08605	WP_005544984.1	-0.259086		Dam family site-specific DNA-(adenine-N6)-methyltransferase
ACT74_RS08610	WP_005569125.1	0.392111	aroB	3-dehydroquinate synthase
ACT74_RS08615	WP_005555432.1	2.19715	aroK	shikimate kinase AroK
ACT74_RS08645	WP_005566815.1	4.06054		penicillin-binding protein 1A
ACT74_RS08650	WP_005544967.1	2.49027		23S rRNA (adenine(2030)-N(6))-methyltransferase RlmJ
ACT74_RS08655	WP_005544964.1	2.55293	gorA	glutathione-disulfide reductase
ACT74_RS08660	WP_005544961.1	1.99737	crp	cAMP-activated global transcriptional regulator CRP
ACT74_RS08670	WP_005540234.1	1.98228	slmA	nucleoid occlusion factor SlmA
ACT74_RS08675	WP_005569502.1	2.25755	dut	dUTP diphosphatase
ACT74_RS08680	WP_005566808.1	2.38486	coaBC	bifunctional phosphopantothenoylcysteine decarboxylase/phosphopantothenate--cysteine ligase CoaBC
ACT74_RS08690	WP_005542826.1	4.45162	rpmB	50S ribosomal protein L28
ACT74_RS08695	WP_005544948.1	2.63927	rpmG	50S ribosomal protein L33
ACT74_RS08700	WP_005544946.1	2.66696	mutM	bifunctional DNA-formamidopyrimidine glycosylase/DNA-(apurinic or apyrimidinic site) lyase
ACT74_RS08705	WP_050846296.1	2.32284		glycosyltransferase family 9 protein
ACT74_RS08710	WP_005566800.1	0.52781		glycosyltransferase family 9 protein
ACT74_RS08715	WP_005542843.1	3.83876		glycosyltransferase family 25 protein
ACT74_RS08720	WP_005542845.1	6.03967	rpmE	50S ribosomal protein L31
ACT74_RS08725	WP_005566799.1	0.782045		glycosyltransferase family 25 protein
ACT74_RS08730	WP_025298246.1	-2.45881		capsular polysaccharide synthesis protein
ACT74_RS08735	WP_025298247.1	2.44057	yibB	protein YibB
ACT74_RS08740	WP_005572398.1	-2.50508	priA	primosomal protein N'
ACT74_RS08745	WP_005544930.1	0.375416	ftsN	cell division protein FtsN
ACT74_RS08750	WP_005544928.1	1.89789		TetR/AcrR family transcriptional regulator
ACT74_RS08755	WP_025298248.1	4.2428		efflux RND transporter periplasmic adaptor subunit
ACT74_RS08760	WP_005571608.1	3.9392		efflux RND transporter permease subunit
ACT74_RS08770	WP_005567086.1	1.62038	corA	magnesium/cobalt transporter CorA
ACT74_RS08775	WP_005567087.1	1.57067		YggT family protein
ACT74_RS08785	WP_061869982.1	0.117868		NAD(P)H-dependent oxidoreductase
ACT74_RS08790	WP_050846301.1	0.624741		LTA synthase family protein
ACT74_RS08795	WP_005544912.1	2.55457	pgeF	peptidoglycan editing factor PgeF
ACT74_RS08800	WP_005544910.1	1.94856	rluD	23S rRNA pseudouridine(1911/1915/1917) synthase RluD
ACT74_RS08805	WP_005544908.1	3.01897		outer membrane protein assembly factor BamD
ACT74_RS08810	WP_005544906.1	0.755495		5-formyltetrahydrofolate cyclo-ligase
ACT74_RS08820	WP_005589964.1	1.88679		cell division protein ZapA
ACT74_RS08830	WP_005570227.1	3.47281	pepP	Xaa-Pro aminopeptidase
ACT74_RS08835	WP_005540791.1	6.16595	rpsP	30S ribosomal protein S16
ACT74_RS08840	WP_005544897.1	0.0272111	rimM	ribosome maturation factor RimM
ACT74_RS08845	WP_005544895.1	0.959597	trmD	tRNA (guanosine(37)-N1)-methyltransferase TrmD
ACT74_RS08850	WP_005540794.1	4.23537	rplS	50S ribosomal protein L19
ACT74_RS08860	WP_005540796.1	0.555854	mreC	rod shape-determining protein MreC
ACT74_RS08865	WP_005540797.1	3.83098		rod shape-determining protein
ACT74_RS08870	WP_050846304.1	2.68015	rnr	ribonuclease R
ACT74_RS08875	WP_061869983.1	-4.10198	rlmB	23S rRNA (guanosine(2251)-2'-O)-methyltransferase RlmB
ACT74_RS08880	WP_005570215.1	2.00268	glpT	glycerol-3-phosphate transporter
ACT74_RS08885	WP_050846306.1	5.49339	glpQ	glycerophosphodiester phosphodiesterase
ACT74_RS08890	WP_061869984.1	1.16518	dprA	DNA-processing protein DprA
ACT74_RS08895	WP_005544876.1	6.50262	rplI	50S ribosomal protein L9
ACT74_RS08900	WP_061869985.1	5.12118	rpsR	30S ribosomal protein S18
ACT74_RS08910	WP_005541284.1	4.31181	rpsF	30S ribosomal protein S6
ACT74_RS08915	WP_005544873.1	3.17303	lexA	transcriptional repressor LexA
ACT74_RS08920	WP_061869986.1	1.69731	plsB	glycerol-3-phosphate 1-O-acyltransferase PlsB
ACT74_RS08925	WP_005592166.1	1.03251		ABC transporter ATP-binding protein
ACT74_RS08930	WP_061869987.1	1.49734		AraC family transcriptional regulator
ACT74_RS08935	WP_005567111.1	4.79153		carboxymuconolactone decarboxylase family protein
ACT74_RS08940	WP_005567113.1	-0.341036		glycosyltransferase family 9 protein
ACT74_RS08945	WP_005567115.1	-1.54224		3-deoxy-D-manno-octulosonic acid kinase
ACT74_RS08950	WP_005567117.1	3.11435	coaD	pantetheine-phosphate adenylyltransferase
ACT74_RS08955	WP_005567118.1	-1.77173	waaA	lipid IV(A) 3-deoxy-D-manno-octulosonic acid transferase
ACT74_RS08960	WP_005567120.1	2.22772		glycosyltransferase family 2 protein
ACT74_RS08965	WP_005544855.1	3.74015	nlpD	murein hydrolase activator NlpD
ACT74_RS08975	WP_005570139.1	-0.458835		YqaA family protein
ACT74_RS08980	WP_005570137.1	1.45418	surE	5'/3'-nucleotidase SurE
ACT74_RS08985	WP_005567122.1	2.30901	truD	tRNA pseudouridine(13) synthase TruD
ACT74_RS08990	WP_005570135.1	5.07456	ispF	2-C-methyl-D-erythritol 2,4-cyclodiphosphate synthase
ACT74_RS08995	WP_005544843.1	1.05882	ispD	2-C-methyl-D-erythritol 4-phosphate cytidylyltransferase
ACT74_RS09000	WP_061869988.1	3.45218	ftsB	cell division protein FtsB
ACT74_RS09005	WP_005544839.1	4.58122	rpe	ribulose-phosphate 3-epimerase
ACT74_RS09010	WP_005544838.1	3.18608		phosphoglycolate phosphatase
ACT74_RS09015	WP_005544836.1	1.71699	ftsE	cell division ATP-binding protein FtsE
ACT74_RS09020	WP_005567124.1	1.2611	ftsX	permease-like cell division protein FtsX
ACT74_RS09040	WP_061869989.1	2.66231		Cof-type HAD-IIB family hydrolase
ACT74_RS09055	WP_005544820.1	4.82397	fbaA	class II fructose-bisphosphate aldolase
ACT74_RS09060	WP_005589266.1	5.99044	pgk	phosphoglycerate kinase
ACT74_RS09065	WP_005589265.1	-1.06434		ribonuclease T2 family
ACT74_RS09075	WP_005589264.1	3.63419		tRNA/rRNA methyltransferase
ACT74_RS09080	WP_005544810.1	3.24528	pssA	CDP-diacylglycerol--serine O-phosphatidyltransferase
ACT74_RS09095	WP_005568573.1	1.04898	xylB	xylulokinase
ACT74_RS09105	WP_061869991.1	2.95859	xylF	D-xylose ABC transporter substrate-binding protein
ACT74_RS09130	WP_005568562.1	-2.25737		XylR family transcriptional regulator
ACT74_RS09140	WP_005573041.1	4.98817	manX	PTS mannose transporter subunit IIAB
ACT74_RS09145	WP_005573042.1	0.891745		PTS mannose/fructose/sorbose transporter subunit IIC
ACT74_RS09150	WP_005546267.1	2.83159		PTS mannose transporter subunit IID
ACT74_RS09155	WP_005568556.1	-0.916289		class I SAM-dependent DNA methyltransferase
ACT74_RS09175	WP_061869994.1	0.935178		type I restriction endonuclease
ACT74_RS09180	WP_005546279.1	3.55002		extracellular solute-binding protein
ACT74_RS09185	WP_005539557.1	1.27704		F0F1 ATP synthase subunit epsilon
ACT74_RS09190	WP_005546283.1	5.05637	atpD	F0F1 ATP synthase subunit beta
ACT74_RS09195	WP_005546285.1	3.75291	atpG	F0F1 ATP synthase subunit gamma
ACT74_RS09200	WP_061869995.1	5.52365	atpA	F0F1 ATP synthase subunit alpha
ACT74_RS09205	WP_005546289.1	3.5164	atpH	F0F1 ATP synthase subunit delta
ACT74_RS09210	WP_005555006.1	4.37781	atpF	F0F1 ATP synthase subunit B
ACT74_RS09215	WP_005539567.1	2.11813	atpE	F0F1 ATP synthase subunit C
ACT74_RS09220	WP_005546295.1	-2.63616	atpB	F0F1 ATP synthase subunit A
ACT74_RS09230	WP_005546299.1	2.63606	rsmG	16S rRNA (guanine(527)-N(7))-methyltransferase RsmG
ACT74_RS09235	WP_005546302.1	1.14912		helix-turn-helix domain-containing protein
ACT74_RS09245	WP_061869996.1	2.89335	mnmG	tRNA uridine-5-carboxymethylaminomethyl(34) synthesis enzyme MnmG
ACT74_RS09250	WP_005568538.1	1.17768	mioC	FMN-binding protein MioC
ACT74_RS09255	WP_005539576.1	2.73695	zapB	cell division protein ZapB
ACT74_RS09260	WP_005568536.1	2.18784	glpX	class II fructose-bisphosphatase
ACT74_RS09265	WP_005546312.1	2.61465	cysE	serine O-acetyltransferase
ACT74_RS09270	WP_005568533.1	4.19263	gpsA	NAD(P)H-dependent glycerol-3-phosphate dehydrogenase
ACT74_RS09275	WP_061869997.1	3.77823	secB	protein-export chaperone SecB
ACT74_RS09280	WP_005539582.1	2.98577		rhodanese-like domain-containing protein
ACT74_RS09285	WP_005568528.1	0.317778		anaerobic C4-dicarboxylate transporter
ACT74_RS09290	WP_061869998.1	0.410785		ABC transporter ATP-binding protein/permease
ACT74_RS09295	WP_061869999.1	0.998124	cydC	thiol reductant ABC exporter subunit CydC
ACT74_RS09300	WP_005539586.1	1.80924	fabR	HTH-type transcriptional repressor FabR
ACT74_RS09305	WP_005539591.1	2.02705	oxyR	DNA-binding transcriptional regulator OxyR
ACT74_RS09310	WP_005539592.1	6.07704	pgdx	hybrid peroxiredoxin PGdx
ACT74_RS09320	WP_050846321.1	5.37596		FKBP-type peptidyl-prolyl cis-trans isomerase
ACT74_RS09325	WP_005546328.1	-3.6525		transcriptional regulator
ACT74_RS09330	WP_005589641.1	1.73306	tusD	sulfurtransferase complex subunit TusD
ACT74_RS09345	WP_005568518.1	3.20316		amino acid ABC transporter ATP-binding protein
ACT74_RS09350	WP_014167513.1	3.53757		amino acid ABC transporter permease
ACT74_RS09355	WP_005568516.1	5.40899		amino acid ABC transporter substrate-binding protein
ACT74_RS09360	WP_005568515.1	0.894772		FAD-binding oxidoreductase
ACT74_RS09370	WP_061870001.1	-4.20476		type II toxin-antitoxin system antitoxin SocA domain-containing protein
ACT74_RS09385	WP_061870002.1	2.04545	murQ	N-acetylmuramic acid 6-phosphate etherase
ACT74_RS09390	WP_014167510.1	-1.20947		anhydro-N-acetylmuramic acid kinase
ACT74_RS09395	WP_061870003.1	2.6061	glmU	bifunctional UDP-N-acetylglucosamine diphosphorylase/glucosamine-1-phosphate N-acetyltransferase GlmU
ACT74_RS09400	WP_061870004.1	6.03334		YdcF family protein
ACT74_RS09405	WP_061870005.1	0.317554	deoR	DNA-binding transcriptional repressor DeoR
ACT74_RS09410	WP_005546356.1	5.45033	deoC	deoxyribose-phosphate aldolase
ACT74_RS09425	WP_005548515.1	-0.503743		YnbE family lipoprotein
ACT74_RS09430	WP_005569160.1	-1.87527		YdbH family protein
ACT74_RS09435	WP_005568493.1	-1.20583		MarC family protein
ACT74_RS09445	WP_061870007.1	0.91596		ProQ/FINO family protein
ACT74_RS09460	WP_020752103.1	7.51106		hypothetical protein
ACT74_RS09465	WP_005545764.1	-0.126744		hypothetical protein
ACT74_RS09480	WP_061870009.1	2.57271		TrbM/KikA/MpfK family conjugal transfer protein
ACT74_RS09485	WP_061870010.1	0.141669		cag pathogenicity island Cag12 family protein
ACT74_RS09495	WP_061870011.1	2.24825	virB11	P-type DNA transfer ATPase VirB11
ACT74_RS09500	WP_061870012.1	1.14488	virB10	type IV secretion system protein VirB10
ACT74_RS09510	WP_061870014.1	-2.75012		type IV secretion system protein
ACT74_RS09520	WP_061870015.1	6.65731		EexN family lipoprotein
ACT74_RS09545	WP_005544399.1	3.61768	recA	recombinase RecA
ACT74_RS09555	WP_061870017.1	4.17017		RidA family protein
ACT74_RS09560	WP_014167509.1	5.30642	tkt	transketolase
ACT74_RS09565	WP_005571405.1	-0.517268	tal	transaldolase
ACT74_RS09590	WP_005540434.1	4.44936	mog	molybdopterin adenylyltransferase
ACT74_RS09605	WP_005548612.1	-1.09141		CDP-alcohol phosphatidyltransferase family protein
ACT74_RS09610	WP_014167507.1	-2.05262		SLC13 family permease
ACT74_RS09615	WP_005569469.1	1.81533	rnhB	ribonuclease HII
ACT74_RS09620	WP_005548618.1	1.57913	lpxB	lipid-A-disaccharide synthase
ACT74_RS09625	WP_005548620.1	-0.233011	lpxA	acyl-ACP--UDP-N-acetylglucosamine O-acyltransferase
ACT74_RS09630	WP_041915463.1	1.45172	fabZ	3-hydroxyacyl-ACP dehydratase FabZ
ACT74_RS09635	WP_005548623.1	1.91333	lpxD	UDP-3-O-(3-hydroxymyristoyl)glucosamine N-acyltransferase
ACT74_RS09640	WP_005566444.1	4.80713		OmpH family outer membrane protein
ACT74_RS09645	WP_014167506.1	3.97547	bamA	outer membrane protein assembly factor BamA
ACT74_RS09650	WP_005575594.1	1.39545	rseP	sigma E protease regulator RseP
ACT74_RS09660	WP_005548633.1	0.410103	uppS	polyprenyl diphosphate synthase
ACT74_RS09665	WP_005569455.1	-1.81453	ispC	1-deoxy-D-xylulose-5-phosphate reductoisomerase
ACT74_RS09670	WP_005548637.1	4.63185	frr	ribosome recycling factor
ACT74_RS09675	WP_005548639.1	2.32396	pyrH	UMP kinase
ACT74_RS09680	WP_005548641.1	-1.4478		putative transporter
ACT74_RS09685	WP_005566441.1	1.23126		ABC transporter ATP-binding protein/permease
ACT74_RS09695	WP_005543199.1	1.0141		DeoR/GlpR family transcriptional regulator
ACT74_RS09700	WP_005569788.1	-2.14786		rhomboid family intramembrane serine protease
ACT74_RS09715	WP_005575609.1	1.33375		TIGR00645 family protein
ACT74_RS09720	WP_061870020.1	3.01648		DNA recombination protein RmuC
ACT74_RS09725	WP_005548661.1	-1.55037		type I DNA topoisomerase
ACT74_RS09730	WP_005548663.1	3.17805		Sua5/YciO/YrdC/YwlC family protein
ACT74_RS09735	WP_173540814.1	1.79253	aroE	shikimate dehydrogenase
ACT74_RS09755	WP_005543325.1	3.77237	rpsL	30S ribosomal protein S12
ACT74_RS09760	WP_005555497.1	5.3867	rpsG	30S ribosomal protein S7
ACT74_RS09765	WP_061870021.1	5.3299	fusA	elongation factor G
ACT74_RS09775	WP_053330351.1	0.519326		TfoX/Sxy family DNA transformation protein
ACT74_RS09785	WP_005548062.1	4.66792		DUF2322 family protein
ACT74_RS09790	WP_005566996.1	3.0247	murB	UDP-N-acetylmuramate dehydrogenase
ACT74_RS09795	WP_005548066.1	0.180418	narQ	nitrate/nitrite two-component system sensor histidine kinase NarQ
ACT74_RS09805	WP_005566990.1	1.28192	napA	nitrate reductase catalytic subunit NapA
ACT74_RS09820	WP_061870022.1	0.730162		nitrate reductase cytochrome c-type subunit
ACT74_RS09825	WP_005569423.1	1.6249		NapC/NirT family cytochrome c
ACT74_RS09830	WP_005569424.1	2.67741	gss	bifunctional glutathionylspermidine amidase/synthase
ACT74_RS09835	WP_005592506.1	3.22804	waaF	lipopolysaccharide heptosyltransferase II
ACT74_RS09840	WP_005548086.1	0.303548		DUF4172 domain-containing protein
ACT74_RS09845	WP_005566984.1	4.14224	rfaD	ADP-glyceromanno-heptose 6-epimerase
ACT74_RS09850	WP_005548092.1	3.85991		hypothetical protein
ACT74_RS09855	WP_005538478.1	5.07643	nadN	NAD nucleotidase
ACT74_RS09870	WP_050846190.1	3.0779	polA	DNA polymerase I
ACT74_RS09875	WP_005548103.1	2.81328		porin family protein
ACT74_RS09885	WP_005570045.1	-0.611754	rep	DNA helicase Rep
ACT74_RS09910	WP_005567064.1	2.93095		beta-phosphoglucomutase family hydrolase
ACT74_RS09915	WP_005567063.1	0.725303		sugar O-acetyltransferase
ACT74_RS09925	WP_005548120.1	5.42978	luxS	S-ribosylhomocysteine lyase
ACT74_RS09935	WP_005548127.1	0.959874	pnuC	nicotinamide riboside transporter PnuC
ACT74_RS09940	WP_005572000.1	-0.775117		tRNA1(Val) (adenine(37)-N6)-methyltransferase
ACT74_RS09945	WP_005572001.1	3.16599	srmB	ATP-dependent RNA helicase SrmB
ACT74_RS09950	WP_005548134.1	2.58619		ATP-binding protein
ACT74_RS09955	WP_014167492.1	1.92288		SIR2 family protein
ACT74_RS09960	WP_081107557.1	4.75533		TIR domain-containing protein
ACT74_RS09965	WP_014167491.1	-1.04227		TIR domain-containing protein
ACT74_RS09970	WP_005548142.1	-1.82751	pdxH	pyridoxamine 5'-phosphate oxidase
ACT74_RS09975	WP_005541809.1	-0.0981189	uhpC	MFS transporter family glucose-6-phosphate receptor UhpC
ACT74_RS09980	WP_005541810.1	-0.259103		hypothetical protein
ACT74_RS09985	WP_005548147.1	1.07055	pgaC	poly-beta-1,6-N-acetyl-D-glucosamine synthase
ACT74_RS09990	WP_005548149.1	3.59404	pgaB	poly-beta-1,6-N-acetyl-D-glucosamine N-deacetylase PgaB
ACT74_RS09995	WP_005567053.1	3.87929	pgaA	poly-beta-1,6 N-acetyl-D-glucosamine export porin PgaA
ACT74_RS10000	WP_005548156.1	4.84757	deoD	purine-nucleoside phosphorylase
ACT74_RS10005	WP_014167488.1	0.951661		NupC/NupG family nucleoside CNT transporter
ACT74_RS10015	WP_005548161.1	1.76473	manZ	PTS mannose transporter subunit IID
ACT74_RS10020	WP_005567049.1	-1.07272		PTS mannose/fructose/sorbose transporter subunit IIC
ACT74_RS10030	WP_005548167.1	3.95303	rsmD	16S rRNA (guanine(966)-N(2))-methyltransferase RsmD
ACT74_RS10035	WP_014167486.1	-0.624599	ftsY	signal recognition particle-docking protein FtsY
ACT74_RS10040	WP_005567048.1	4.26747	trpS	tryptophan--tRNA ligase
ACT74_RS10045	WP_005548174.1	2.70592	ribB	3,4-dihydroxy-2-butanone-4-phosphate synthase
ACT74_RS10050	WP_005548176.1	6.15362		M48 family metallopeptidase
ACT74_RS10055	WP_005548178.1	4.37097	ppa	inorganic diphosphatase
ACT74_RS10060	WP_005567043.1	-2.25929	mtr	tryptophan permease
ACT74_RS10065	WP_005567042.1	1.1779		DUF4298 domain-containing protein
ACT74_RS10070	WP_005567041.1	5.12803	aphA	acid phosphatase AphA
ACT74_RS10075	WP_005554522.1	3.34681	hslV	ATP-dependent protease subunit HslV
ACT74_RS10080	WP_005589872.1	4.02079	hslU	HslU--HslV peptidase ATPase subunit
ACT74_RS10085	WP_061870024.1	3.76397	nikA	nickel ABC transporter substrate-binding protein
ACT74_RS10090	WP_032996149.1	3.17142		VacJ family lipoprotein
ACT74_RS10095	WP_005548195.1	5.83415		YfbU family protein
ACT74_RS10100	WP_005567036.1	5.09763		2,3-diphosphoglycerate-dependent phosphoglycerate mutase
ACT74_RS10105	WP_061870025.1	5.09625		phospho-sugar mutase
ACT74_RS10110	WP_005571010.1	0.283911	envC	murein hydrolase activator EnvC
ACT74_RS10115	WP_005591946.1	0.215998		divergent polysaccharide deacetylase family protein
ACT74_RS10125	WP_005559213.1	0.190203		heteromeric transposase endonuclease subunit TnsA
ACT74_RS10140	WP_005567030.1	-1.68603		hypothetical protein
ACT74_RS10145	WP_019518360.1	1.46604		hypothetical protein
ACT74_RS10180	WP_061870027.1	3.20595		Imm15 family immunity protein
ACT74_RS10185	WP_233443962.1	-2.50711	tssI	uncharacterized gene
ACT74_RS10190	WP_005559230.1	-1.83754		DNA adenine methylase
ACT74_RS10200	WP_005559235.1	-1.36722		7-cyano-7-deazaguanine synthase
ACT74_RS10205	WP_005567021.1	1.24298		PfkB family carbohydrate kinase
ACT74_RS10210	WP_005585358.1	1.15353		hypothetical protein
ACT74_RS10215	WP_061870028.1	1.36158		hypothetical protein
ACT74_RS10225	WP_005548244.1	3.98437	yihA	ribosome biogenesis GTP-binding protein YihA/YsxC
ACT74_RS10230	WP_061870029.1	0.535267		DUF535 family protein
ACT74_RS10235	WP_005548246.1	4.84987	trmL	tRNA (uridine(34)/cytosine(34)/5-carboxymethylaminomethyluridine(34)-2'-O)-methyltransferase TrmL
ACT74_RS10240	WP_061870030.1	3.16242		YbhB/YbcL family Raf kinase inhibitor-like protein
ACT74_RS10245	WP_005548248.1	4.33951		MetQ/NlpA family lipoprotein
ACT74_RS10250	WP_061870031.1	2.16986		methionine ABC transporter permease
ACT74_RS10255	WP_005567008.1	3.6861	metN	methionine ABC transporter ATP-binding protein MetN
ACT74_RS10260	WP_061870032.1	-0.470287	gmhB	D-glycero-beta-D-manno-heptose 1,7-bisphosphate 7-phosphatase
ACT74_RS10385	WP_014167682.1	4.13106		zeta toxin family protein
ACT74_RS10505	WP_005573011.1	5.18695	rpmI	50S ribosomal protein L35
ACT74_RS10545	WP_005553960.1	-2.74344		hypothetical protein
ACT74_RS10620	WP_005547821.1	-0.026388		hypothetical protein
ACT74_RS10750	WP_005548767.1	1.5907	rpmJ	50S ribosomal protein L36
ACT74_RS10830	WP_081107556.1	-0.962185		type II toxin-antitoxin system RelB/DinJ family antitoxin
ACT74_RS10845	WP_005548165.1	5.10078		mannose/fructose/sorbose PTS transporter subunit IIB
ACT74_RS10980	WP_005546233.1	1.10692	relA	GTP diphosphokinase
ACT74_RS10990	WP_005538949.1	-2.05563		DUF5363 domain-containing protein
ACT74_RS10995	WP_005542624.1	-0.198067		hypothetical protein
ACT74_RS11010	WP_005570874.1	3.03157		hypothetical protein
ACT74_RS11020	WP_061869854.1	1.91365		site-specific DNA-methyltransferase
ACT74_RS11050	WP_061869893.1	0.675332		hypothetical protein
ACT74_RS11060	WP_005540118.1	-2.17478		hypothetical protein
ACT74_RS11080	WP_005547658.1	-0.471928		hypothetical protein
ACT74_RS11095	WP_005555900.1	-5.17445		hypothetical protein
ACT74_RS11100	WP_196755597.1	5.17908		hypothetical protein
ACT74_RS11135	WP_005540691.1	1.56332		lipoprotein
ACT74_RS11235	WP_231098024.1	-4.77754		DEAD/DEAH box helicase
ACT74_RS11295	WP_061869972.1	3.98718		hypothetical protein
ACT74_RS11335	WP_020752106.1	3.63993		hypothetical protein

## Sheet: Aa VT1169_BY
PTRs for Aggregatibacter actinomycetemcomitans VT1169_BY
locustag	entry	PTR	gene	description
ACT74_RS00020	WP_005547882.1	2.14942		glycosyltransferase family 9 protein
ACT74_RS00025	WP_005547881.1	5.01317	aspA	aspartate ammonia-lyase
ACT74_RS00030	WP_005547879.1	-0.937871		FxsA family protein
ACT74_RS00035	WP_005544374.1	3.84541		co-chaperone GroES
ACT74_RS00040	WP_005547876.1	6.93795	groL	chaperonin GroEL
ACT74_RS00045	WP_005547874.1	0.499704	folD	bifunctional methylenetetrahydrofolate dehydrogenase/methenyltetrahydrofolate cyclohydrolase FolD
ACT74_RS00085	WP_005589897.1	-2.4998	recO	DNA repair protein RecO
ACT74_RS00090	WP_061869776.1	7.12378	tsf	translation elongation factor Ts
ACT74_RS00095	WP_061869777.1	6.10479	rpsB	30S ribosomal protein S2
ACT74_RS00105	WP_005546222.1	1.81199		folate-binding protein YgfZ
ACT74_RS00110	WP_005546220.1	4.32229		YicC/YloC family endoribonuclease
ACT74_RS00115	WP_005568249.1	1.95935	rph	ribonuclease PH
ACT74_RS00120	WP_005542906.1	2.55877	pyrE	orotate phosphoribosyltransferase
ACT74_RS00125	WP_005542908.1	3.35719	djlA	co-chaperone DjlA
ACT74_RS00150	WP_005568241.1	8.7577		iron ABC transporter substrate-binding protein
ACT74_RS00155	WP_005546203.1	2.18235		YggL family protein
ACT74_RS00160	WP_005546201.1	-3.11564	trmB	tRNA (guanosine(46)-N7)-methyltransferase TrmB
ACT74_RS00165	WP_005546199.1	-1.58581	mutY	A/G-specific adenine glycosylase
ACT74_RS00170	WP_005542927.1	4.65519		oxidative damage protection protein
ACT74_RS00175	WP_061869778.1	2.27428	mltC	membrane-bound lytic murein transglycosylase MltC
ACT74_RS00190	WP_005590416.1	2.86944		YajG family lipoprotein
ACT74_RS00195	WP_005546193.1	2.23601		BolA/IbaG family iron-sulfur metabolism protein
ACT74_RS00200	WP_061869779.1	2.58561		Na(+)-translocating NADH-quinone reductase subunit A
ACT74_RS00205	WP_005568237.1	1.83423		NADH:ubiquinone reductase (Na(+)-transporting) subunit B
ACT74_RS00210	WP_005542948.1	4.62616		Na(+)-translocating NADH-quinone reductase subunit C
ACT74_RS00215	WP_005542950.1	2.9184		NADH:ubiquinone reductase (Na(+)-transporting) subunit D
ACT74_RS00220	WP_005542957.1	-0.163087	nqrE	NADH:ubiquinone reductase (Na(+)-transporting) subunit E
ACT74_RS00225	WP_005546182.1	3.66323	nqrF	NADH:ubiquinone reductase (Na(+)-transporting) subunit F
ACT74_RS00230	WP_005571580.1	3.42867		FAD:protein FMN transferase
ACT74_RS00235	WP_005542966.1	1.34878	nqrM	(Na+)-NQR maturation NqrM
ACT74_RS00240	WP_005546178.1	2.29696	mnmA	tRNA 2-thiouridine(34) synthase MnmA
ACT74_RS00245	WP_005546172.1	5.14489	eno	phosphopyruvate hydratase
ACT74_RS00250	WP_005568231.1	0.545908	ruvX	Holliday junction resolvase RuvX
ACT74_RS00255	WP_005571957.1	-0.138087		YqgE/AlgH family protein
ACT74_RS00260	WP_005546167.1	-0.644565	rsmE	16S rRNA (uracil(1498)-N(3))-methyltransferase
ACT74_RS00265	WP_005546165.1	2.65687	metJ	met regulon transcriptional regulator MetJ
ACT74_RS00270	WP_005546163.1	3.1365	galU	UTP--glucose-1-phosphate uridylyltransferase GalU
ACT74_RS00275	WP_050846266.1	2.01123		phosphomannomutase/phosphoglucomutase
ACT74_RS00280	WP_005542029.1	3.36963	csrA	carbon storage regulator CsrA
ACT74_RS00285	WP_012820889.1	3.46305	alaS	alanine--tRNA ligase
ACT74_RS00290	WP_005542026.1	3.29352	uspA	universal stress protein UspA
ACT74_RS00295	WP_005567549.1	3.36194	mazG	nucleoside triphosphate pyrophosphohydrolase
ACT74_RS00300	WP_005546155.1	0.407951		amidohydrolase family protein
ACT74_RS00305	WP_005567552.1	0.514731		DUF3413 domain-containing protein
ACT74_RS00310	WP_005546151.1	-1.52255		YejL family protein
ACT74_RS00315	WP_061869780.1	1.41993	yejK	nucleoid-associated protein YejK
ACT74_RS00320	WP_005567556.1	1.30986	bamE	outer membrane protein assembly factor BamE
ACT74_RS00325	WP_005542017.1	2.19066		response regulator
ACT74_RS00330	WP_061869781.1	1.65383	cpxA	envelope stress sensor histidine kinase CpxA
ACT74_RS00335	WP_005564776.1	-2.00033	gltS	sodium/glutamate symporter
ACT74_RS00340	WP_005566600.1	-0.64796	dtd	D-aminoacyl-tRNA deacylase
ACT74_RS00355	WP_005546916.1	-0.385745		MOSC domain-containing protein
ACT74_RS00360	WP_061869782.1	4.39186		helicase HerA-like C-terminal domain-containing protein
ACT74_RS00375	WP_005546924.1	5.8387		aldo/keto reductase
ACT74_RS00380	WP_005546926.1	0.306579		aldo/keto reductase
ACT74_RS00385	WP_005546928.1	-0.500759		carboxylesterase family protein
ACT74_RS00395	WP_005546931.1	3.40157		alpha/beta fold hydrolase
ACT74_RS00400	WP_014167605.1	-0.196685		LysR family transcriptional regulator
ACT74_RS00405	WP_014167606.1	4.82009		alpha/beta hydrolase
ACT74_RS00410	WP_061869784.1	3.17489	glmS	glutamine--fructose-6-phosphate transaminase (isomerizing)
ACT74_RS00415	WP_005562331.1	0.172704		DeoR/GlpR family DNA-binding transcription regulator
ACT74_RS00420	WP_005541993.1	7.46432		HU family DNA-binding protein
ACT74_RS00425	WP_032999899.1	2.65027		DUF416 family protein
ACT74_RS00430	WP_005566644.1	1.58447	hemE	uroporphyrinogen decarboxylase
ACT74_RS00440	WP_005566909.1	-2.6747		hypothetical protein
ACT74_RS00445	WP_005566911.1	5.80783	pckA	phosphoenolpyruvate carboxykinase (ATP)
ACT74_RS00450	WP_061869785.1	1.40202	ppx	exopolyphosphatase
ACT74_RS00455	WP_014167610.1	0.668158		translocation/assembly module TamB domain-containing protein
ACT74_RS00460	WP_061869786.1	2.22447		autotransporter assembly complex family protein
ACT74_RS00465	WP_005549976.1	3.81881	narL	two-component system response regulator NarL
ACT74_RS00470	WP_005572438.1	-0.677475		class I adenylate cyclase
ACT74_RS00475	WP_005589373.1	2.04501	hemC	hydroxymethylbilane synthase
ACT74_RS00480	WP_005566921.1	0.13167		uroporphyrinogen-III synthase
ACT74_RS00485	WP_061869787.1	3.8568		uroporphyrinogen-III C-methyltransferase
ACT74_RS00490	WP_005566925.1	2.95831		heme biosynthesis protein HemY
ACT74_RS00500	WP_005540529.1	3.28331		hypothetical protein
ACT74_RS00505	WP_005540532.1	2.24107		sigma-70 family RNA polymerase sigma factor
ACT74_RS00510	WP_005546977.1	-3.62294		zf-HC2 domain-containing protein
ACT74_RS00530	WP_005546989.1	0.101276		LysR family transcriptional regulator
ACT74_RS00535	WP_005566933.1	3.83057		Tex family protein
ACT74_RS00540	WP_005546994.1	-0.589643		FGGY-family carbohydrate kinase
ACT74_RS00550	WP_014167617.1	-2.60437		sugar ABC transporter ATP-binding protein
ACT74_RS00555	WP_005594082.1	4.66497		sugar ABC transporter substrate-binding protein
ACT74_RS00560	WP_014167500.1	5.92438	tuf	elongation factor Tu
ACT74_RS00585	WP_005546885.1	2.19935	coaA	type I pantothenate kinase
ACT74_RS00590	WP_061869789.1	3.06921	gyrB	DNA topoisomerase (ATP-hydrolyzing) subunit B
ACT74_RS00595	WP_005566895.1	-0.495969	recQ	DNA helicase RecQ
ACT74_RS00600	WP_005540693.1	1.95598	cyaY	iron donor protein CyaY
ACT74_RS00605	WP_061869790.1	1.57769	lysA	diaminopimelate decarboxylase
ACT74_RS00610	WP_005540687.1	2.14422		DUF1440 domain-containing protein
ACT74_RS00615	WP_061869791.1	0.474719		DNA-3-methyladenine glycosylase I
ACT74_RS00620	WP_053330354.1	1.38697	lptD	LPS assembly protein LptD
ACT74_RS00625	WP_005546869.1	3.01397	gpt	xanthine phosphoribosyltransferase
ACT74_RS00630	WP_061869792.1	4.91957		aminoacyl-histidine dipeptidase
ACT74_RS00635	WP_005546863.1	4.4559		SDR family NAD(P)-dependent oxidoreductase
ACT74_RS00640	WP_005546861.1	-0.375892	mobB	molybdopterin-guanine dinucleotide biosynthesis protein MobB
ACT74_RS00645	WP_005546859.1	-0.413795		SoxR reducing system RseC family protein
ACT74_RS00650	WP_005546857.1	0.936866	rseB	sigma-E factor regulatory protein RseB
ACT74_RS00655	WP_005546855.1	-2.11418		sigma-E factor negative regulatory protein
ACT74_RS00660	WP_005543553.1	0.204509	rpoE	RNA polymerase sigma factor RpoE
ACT74_RS00675	WP_005566900.1	4.84532	proS	proline--tRNA ligase
ACT74_RS00680	WP_061869793.1	1.72674	selA	L-seryl-tRNA(Sec) selenium transferase
ACT74_RS00685	WP_005543542.1	3.04098	selB	selenocysteine-specific translation elongation factor
ACT74_RS00690	WP_014167622.1	7.55186		DUF3298 and DUF4163 domain-containing protein
ACT74_RS00725	WP_061869795.1	4.44829		pilus assembly protein TadG-related protein
ACT74_RS00730	WP_033002214.1	3.46878	tadF	tight adherence pilus pseudopilin TadF
ACT74_RS00735	WP_033002211.1	2.54543		TadE/TadG family type IV pilus assembly protein
ACT74_RS00740	WP_005566006.1	4.50609		tetratricopeptide repeat protein
ACT74_RS00745	WP_005566008.1	1.55401		type II secretion system F family protein
ACT74_RS00750	WP_061869796.1	2.70604		type II secretion system F family protein
ACT74_RS00755	WP_014167627.1	4.06968		CpaF family protein
ACT74_RS00760	WP_014167628.1	3.97271		flp operon protein D
ACT74_RS00765	WP_005572885.1	2.29434		RcpB protein
ACT74_RS00770	WP_014167629.1	3.93897		type II and III secretion system protein family protein
ACT74_RS00775	WP_005538986.1	4.81039		hypothetical protein
ACT74_RS00785	WP_041915475.1	-3.53686		Flp family type IVb pilin
ACT74_RS00800	WP_005589953.1	-0.254127		DUF5358 family protein
ACT74_RS00810	WP_014167632.1	-0.157154	mfd	transcription-repair coupling factor
ACT74_RS00815	WP_005538945.1	6.0798	lpcA	D-sedoheptulose 7-phosphate isomerase
ACT74_RS00820	WP_005566692.1	3.25893	artP	arginine ABC transporter ATP-binding protein ArtP
ACT74_RS00825	WP_005571494.1	7.20622		lysine/arginine/ornithine ABC transporter substrate-binding protein
ACT74_RS00830	WP_061869798.1	-0.319101	artQ	arginine ABC transporter permease ArtQ
ACT74_RS00840	WP_005566702.1	2.32586		carbon starvation protein A
ACT74_RS00845	WP_005589475.1	-0.578019	mraZ	division/cell wall cluster transcriptional repressor MraZ
ACT74_RS00850	WP_005546795.1	0.140849	rsmH	16S rRNA (cytosine(1402)-N(4))-methyltransferase RsmH
ACT74_RS00855	WP_005546793.1	-2.20351	ftsL	cell division protein FtsL
ACT74_RS00860	WP_005566708.1	-1.54963	ftsI	peptidoglycan glycosyltransferase FtsI
ACT74_RS00865	WP_005546788.1	2.01581	murE	UDP-N-acetylmuramoyl-L-alanyl-D-glutamate--2,6-diaminopimelate ligase
ACT74_RS00870	WP_005566710.1	0.949117	murF	UDP-N-acetylmuramoyl-tripeptide--D-alanyl-D-alanine ligase
ACT74_RS00875	WP_005539053.1	-1.29997	mraY	phospho-N-acetylmuramoyl-pentapeptide-transferase
ACT74_RS00880	WP_061869799.1	2.70472	murD	UDP-N-acetylmuramoyl-L-alanine--D-glutamate ligase
ACT74_RS00890	WP_005566714.1	1.77353	murG	undecaprenyldiphospho-muramoylpentapeptide beta-N-acetylglucosaminyltransferase
ACT74_RS00895	WP_005546777.1	1.99242	murC	UDP-N-acetylmuramate--L-alanine ligase
ACT74_RS00900	WP_005588014.1	4.00212		D-alanine--D-alanine ligase
ACT74_RS00905	WP_005546773.1	1.53775		cell division protein FtsQ/DivIB
ACT74_RS00910	WP_005546770.1	1.33381	ftsA	cell division protein FtsA
ACT74_RS00915	WP_005570039.1	1.32525	ftsZ	cell division protein FtsZ
ACT74_RS00920	WP_005539072.1	-3.66481	lpxC	UDP-3-O-acyl-N-acetylglucosamine deacetylase
ACT74_RS00925	WP_005566028.1	4.81776		chorismate mutase
ACT74_RS00930	WP_014167635.1	7.45855	htpG	molecular chaperone HtpG
ACT74_RS00935	WP_033000918.1	4.76578		ArsC family reductase
ACT74_RS00940	WP_005546757.1	3.52528	dapE	succinyl-diaminopimelate desuccinylase
ACT74_RS00945	WP_005568841.1	1.28141		M15 family metallopeptidase
ACT74_RS00950	WP_005592875.1	1.09285	nudF	ADP-ribose diphosphatase
ACT74_RS00955	WP_005567898.1	-0.858706	cpdA	3',5'-cyclic-AMP phosphodiesterase
ACT74_RS00960	WP_005571304.1	1.22437		nucleotidyl transferase AbiEii/AbiGii toxin family protein
ACT74_RS00970	WP_061869800.1	3.22988	queC	7-cyano-7-deazaguanine synthase QueC
ACT74_RS00975	WP_005546745.1	0.192998		ATP-binding protein
ACT74_RS00980	WP_005546742.1	0.255652		alcohol dehydrogenase
ACT74_RS00985	WP_005546739.1	2.90952	rlmKL	bifunctional 23S rRNA (guanine(2069)-N(7))-methyltransferase RlmK/23S rRNA (guanine(2445)-N(2))-methyltransferase RlmL
ACT74_RS00990	WP_061869801.1	3.32653	frdD	fumarate reductase subunit FrdD
ACT74_RS00995	WP_005570869.1	2.29304	frdC	fumarate reductase subunit FrdC
ACT74_RS01000	WP_005546732.1	2.28043		succinate dehydrogenase/fumarate reductase iron-sulfur subunit
ACT74_RS01005	WP_005570863.1	5.76839	frdA	fumarate reductase (quinol) flavoprotein subunit
ACT74_RS01010	WP_005546728.1	0.380482	epmA	elongation factor P--(R)-beta-lysine ligase
ACT74_RS01020	WP_005590448.1	-1.78848	fecD	Fe(3+) dicitrate ABC transporter permease subunit FecD
ACT74_RS01030	WP_005567885.1	5.83026		Fe(3+) dicitrate ABC transporter substrate-binding protein FecB
ACT74_RS01035	WP_014167641.1	2.39659		metallophosphoesterase
ACT74_RS01040	WP_005546714.1	2.19612		YbaB/EbfC family nucleoid-associated protein
ACT74_RS01045	WP_005567882.1	0.796238	recR	recombination mediator RecR
ACT74_RS01050	WP_061869802.1	-1.76141		DNA topoisomerase III
ACT74_RS01055	WP_005567879.1	-0.485979	secG	preprotein translocase subunit SecG
ACT74_RS01065	WP_005567878.1	4.30805		EexN family lipoprotein
ACT74_RS01070	WP_014167644.1	-1.52437	mtgA	monofunctional biosynthetic peptidoglycan transglycosylase
ACT74_RS01075	WP_005546559.1	-0.181092	trpR	trp operon repressor
ACT74_RS01080	WP_014167645.1	3.53316		transglycosylase SLT domain-containing protein
ACT74_RS01085	WP_061869803.1	2.71934		YciI family protein
ACT74_RS01090	WP_005564070.1	1.89982	yciA	acyl-CoA thioester hydrolase YciA
ACT74_RS01095	WP_005564069.1	0.990417		septation protein A
ACT74_RS01100	WP_005542670.1	-2.35462		hypothetical protein
ACT74_RS01105	WP_005564066.1	3.84139		OmpW family protein
ACT74_RS01110	WP_014167648.1	-2.6185	recN	DNA repair protein RecN
ACT74_RS01115	WP_005567872.1	1.67083		NAD(+) kinase
ACT74_RS01120	WP_014167649.1	5.62525	grpE	nucleotide exchange factor GrpE
ACT74_RS01125	WP_061869804.1	-0.741224		TonB-dependent hemoglobin/transferrin/lactoferrin family receptor
ACT74_RS01130	WP_061869805.1	1.42027	mnmC	bifunctional tRNA (5-methylaminomethyl-2-thiouridine)(34)-methyltransferase MnmD/FAD-dependent 5-carboxymethylaminomethyl-2-thiouridine(34) oxidoreductase MnmC
ACT74_RS01135	WP_005551205.1	4.13939	fabB	beta-ketoacyl-ACP synthase I
ACT74_RS01140	WP_014167652.1	1.54174		ATP-binding protein
ACT74_RS01155	WP_005587985.1	5.40446	mglB	galactose/glucose ABC transporter substrate-binding protein MglB
ACT74_RS01160	WP_061869806.1	-0.19937		substrate-binding domain-containing protein
ACT74_RS01165	WP_005591999.1	2.71824	galT	galactose-1-phosphate uridylyltransferase
ACT74_RS01170	WP_061869807.1	2.68588	galK	galactokinase
ACT74_RS01175	WP_061869808.1	2.43324	galM	galactose-1-epimerase
ACT74_RS01185	WP_005542626.1	4.25837		disulfide bond formation protein B
ACT74_RS01190	WP_005567839.1	-0.19474		anion permease
ACT74_RS01195	WP_061869809.1	-0.0942388	citG	triphosphoribosyl-dephospho-CoA synthase CitG
ACT74_RS01200	WP_005567834.1	6.12058	citF	citrate lyase subunit alpha
ACT74_RS01205	WP_005567832.1	7.12737	citE	citrate (pro-3S)-lyase subunit beta
ACT74_RS01210	WP_005541883.1	8.63692	citD	citrate lyase acyl carrier protein
ACT74_RS01215	WP_005572311.1	-3.55069	citC	[citrate (pro-3S)-lyase] ligase
ACT74_RS01220	WP_005567825.1	1.9465	corC	CNNM family magnesium/cobalt transport protein CorC
ACT74_RS01225	WP_005567823.1	0.386642	lnt	apolipoprotein N-acyltransferase
ACT74_RS01230	WP_005541870.1	2.80926	infA	translation initiation factor IF-1
ACT74_RS01235	WP_005567820.1	5.6856	pepB	aminopeptidase PepB
ACT74_RS01240	WP_005567819.1	7.16248	ndk	nucleoside-diphosphate kinase
ACT74_RS01245	WP_041915477.1	5.02574	dspB	glycoside hydrolase dispersin B
ACT74_RS01250	WP_005574220.1	3.48815	apbC	iron-sulfur cluster carrier protein ApbC
ACT74_RS01255	WP_061869810.1	4.22815	metG	methionine--tRNA ligase
ACT74_RS01260	WP_005546623.1	-0.413183	iscX	Fe-S cluster assembly protein IscX
ACT74_RS01265	WP_005542241.1	0.59794	fdx	ISC system 2Fe-2S type ferredoxin
ACT74_RS01270	WP_061869811.1	2.77222	hscA	Fe-S protein assembly chaperone HscA
ACT74_RS01275	WP_005567814.1	4.15877	hscB	Fe-S protein assembly co-chaperone HscB
ACT74_RS01280	WP_005546629.1	4.4764	iscA	iron-sulfur cluster assembly protein IscA
ACT74_RS01285	WP_005542252.1	4.51291	iscU	Fe-S cluster assembly scaffold IscU
ACT74_RS01290	WP_005546631.1	4.77605		IscS subfamily cysteine desulfurase
ACT74_RS01295	WP_005542255.1	-1.42081	iscR	Fe-S cluster assembly transcriptional regulator IscR
ACT74_RS01300	WP_014167662.1	0.0492679	trmJ	tRNA (cytosine(32)/uridine(32)-2'-O)-methyltransferase TrmJ
ACT74_RS01305	WP_061869812.1	4.86947	suhB	inositol-1-monophosphatase
ACT74_RS01310	WP_061869813.1	3.75295		hypothetical protein
ACT74_RS01315	WP_005567806.1	6.5141	fbpC	ferric ABC transporter ATP-binding protein
ACT74_RS01320	WP_005546639.1	3.39426		iron ABC transporter permease
ACT74_RS01325	WP_005567805.1	4.33711		ABC transporter substrate-binding protein
ACT74_RS01330	WP_005546642.1	5.88252		ABC transporter substrate-binding protein
ACT74_RS01335	WP_005546644.1	3.34381	udk	uridine kinase
ACT74_RS01340	WP_005546646.1	1.33654	dcd	dCTP deaminase
ACT74_RS01345	WP_005589822.1	-0.94876		AsmA-like C-terminal region-containing protein
ACT74_RS01355	WP_061869814.1	2.78649	der	ribosome biogenesis GTPase Der
ACT74_RS01360	WP_005546653.1	5.96483		DnaJ C-terminal domain-containing protein
ACT74_RS01365	WP_005546655.1	1.92985		chaperone modulator CbpM
ACT74_RS01370	WP_014167665.1	3.21298	purA	adenylosuccinate synthase
ACT74_RS01375	WP_061869815.1	-1.89005	cmoB	tRNA 5-methoxyuridine(34)/uridine 5-oxyacetic acid(34) synthase CmoB
ACT74_RS01380	WP_014167666.1	1.13688	putP	sodium/proline symporter PutP
ACT74_RS01385	WP_005541111.1	3.24053	rng	ribonuclease G
ACT74_RS01390	WP_014167667.1	6.8347	grxB	glutaredoxin 2
ACT74_RS01395	WP_061869816.1	2.85202		NAD-dependent deacylase
ACT74_RS01415	WP_005540915.1	2.86155		hypothetical protein
ACT74_RS01420	WP_005540916.1	3.52656		hypothetical protein
ACT74_RS01430	WP_005540922.1	-1.05585		hypothetical protein
ACT74_RS01435	WP_005546678.1	0.882759		type II toxin-antitoxin system PemK/MazF family toxin
ACT74_RS01445	WP_005540930.1	-0.571911	cdtA	cytolethal distending toxin subunit Aa-CdtA
ACT74_RS01450	WP_005589325.1	1.77296	cdtB	cytolethal distending toxin nuclease subunit Aa-CdtB
ACT74_RS01455	WP_005540933.1	2.51191	cdtC	cytolethal distending toxin subunit Aa-CdtC
ACT74_RS01490	WP_005541115.1	2.34757	pgsA	CDP-diacylglycerol--glycerol-3-phosphate 3-phosphatidyltransferase
ACT74_RS01495	WP_005546694.1	-2.06872	metC	cystathionine beta-lyase
ACT74_RS01500	WP_005541120.1	5.0889		porin
ACT74_RS01515	WP_005546699.1	1.46657	dnaJ	molecular chaperone DnaJ
ACT74_RS01520	WP_061869819.1	6.51203	dnaK	molecular chaperone DnaK
ACT74_RS01525	WP_014167677.1	5.57617		YdgA family protein
ACT74_RS01530	WP_061869820.1	4.03988	argS	arginine--tRNA ligase
ACT74_RS01535	WP_005567779.1	-3.6528		VOC family protein
ACT74_RS01540	WP_005542443.1	4.26416		glycine zipper 2TM domain-containing protein
ACT74_RS01545	WP_005544683.1	2.57566	prfA	peptide chain release factor 1
ACT74_RS01550	WP_005544681.1	-4.85471	prmC	peptide chain release factor N(5)-glutamine methyltransferase
ACT74_RS01555	WP_005544680.1	3.94826	kdsA	3-deoxy-8-phosphooctulonate synthase
ACT74_RS01565	WP_005544676.1	-1.04278		YcgL domain-containing protein
ACT74_RS01570	WP_005567773.1	0.0165164	minC	septum site-determining protein MinC
ACT74_RS01575	WP_061869821.1	6.12233		hypothetical protein
ACT74_RS01580	WP_005544669.1	3.04426	sixA	phosphohistidine phosphatase SixA
ACT74_RS01585	WP_061869822.1	3.56842	glmM	phosphoglucosamine mutase
ACT74_RS01590	WP_005567771.1	2.36849	folP	dihydropteroate synthase
ACT74_RS01605	WP_041915480.1	1.1949		hypothetical protein
ACT74_RS01620	WP_005548590.1	2.72481	guaB	IMP dehydrogenase
ACT74_RS01625	WP_005567768.1	0.567254	birA	bifunctional biotin--[acetyl-CoA-carboxylase] ligase/biotin operon repressor BirA
ACT74_RS01655	WP_005545405.1	2.82875		ABC transporter ATP-binding protein
ACT74_RS01660	WP_005550711.1	-0.428556		oligopeptide/dipeptide ABC transporter ATP-binding protein
ACT74_RS01670	WP_005568222.1	-2.99431		ABC transporter permease subunit
ACT74_RS01675	WP_014167687.1	-1.63708		ABC transporter substrate-binding protein
ACT74_RS01680	WP_025298286.1	-0.794792		YcjX family protein
ACT74_RS01685	WP_005568215.1	-3.19938		TIGR01620 family protein
ACT74_RS01690	WP_005545394.1	-1.88165		sigma 54-interacting transcriptional regulator
ACT74_RS01695	WP_005542348.1	2.82193	hfq	RNA chaperone Hfq
ACT74_RS01700	WP_014167689.1	1.10054	miaA	tRNA (adenosine(37)-N6)-dimethylallyltransferase MiaA
ACT74_RS01705	WP_005568210.1	-0.12982	mutL	DNA mismatch repair endonuclease MutL
ACT74_RS01710	WP_061869823.1	2.67424		N-acetylmuramoyl-L-alanine amidase
ACT74_RS01715	WP_005545380.1	0.596641	tsaE	tRNA (adenosine(37)-N6)-threonylcarbamoyltransferase complex ATPase subunit type 1 TsaE
ACT74_RS01720	WP_005545377.1	0.741075		hypothetical protein
ACT74_RS01735	WP_005545374.1	2.75828		fused MFS/spermidine synthase
ACT74_RS01745	WP_061869825.1	-5.27844		phosphoethanolamine transferase
ACT74_RS01755	WP_005545363.1	3.14447	orn	oligoribonuclease
ACT74_RS01760	WP_005568194.1	0.636227	rsgA	small ribosomal subunit biogenesis GTPase RsgA
ACT74_RS01765	WP_005540961.1	5.93449	ptsH	phosphocarrier protein Hpr
ACT74_RS01770	WP_005545359.1	4.98163	ptsI	phosphoenolpyruvate-protein phosphotransferase PtsI
ACT74_RS01775	WP_005540965.1	4.04554	crr	PTS glucose transporter subunit IIA
ACT74_RS01780	WP_014167695.1	5.86466	prlC	oligopeptidase A
ACT74_RS01785	WP_061869826.1	-0.74024		YbaN family protein
ACT74_RS01790	WP_005545353.1	-2.65704		peptide ABC transporter substrate-binding protein
ACT74_RS01795	WP_005545351.1	3.25022		aminotransferase class IV family protein
ACT74_RS01800	WP_061869827.1	-0.139917		aminodeoxychorismate synthase component I
ACT74_RS01810	WP_005568190.1	5.55063		2-hydroxyacid dehydrogenase
ACT74_RS01815	WP_005545341.1	0.477077		lipoprotein-releasing ABC transporter permease subunit
ACT74_RS01820	WP_061869828.1	2.77408	lolD	lipoprotein-releasing ABC transporter ATP-binding protein LolD
ACT74_RS01825	WP_014167698.1	-0.118912	lolE	lipoprotein-releasing ABC transporter permease subunit LolE
ACT74_RS01835	WP_014167699.1	1.02857		replicative DNA helicase
ACT74_RS01840	WP_005544553.1	2.50229	alr	alanine racemase
ACT74_RS01845	WP_005545329.1	5.39579	pgi	glucose-6-phosphate isomerase
ACT74_RS01850	WP_005537755.1	4.2478	ribE	6,7-dimethyl-8-ribityllumazine synthase
ACT74_RS01855	WP_005545327.1	4.04934	nusB	transcription antitermination factor NusB
ACT74_RS01860	WP_005571510.1	-0.458733	thiL	thiamine-phosphate kinase
ACT74_RS01875	WP_005590834.1	4.06917	dapB	4-hydroxy-tetrahydrodipicolinate reductase
ACT74_RS01880	WP_005537767.1	1.1159	yfaE	class I ribonucleotide reductase maintenance protein YfaE
ACT74_RS01890	WP_005545312.1	5.9737	nrdB	class Ia ribonucleoside-diphosphate reductase subunit beta
ACT74_RS01900	WP_005545205.1	3.709	nrdA	class 1a ribonucleoside-diphosphate reductase subunit alpha
ACT74_RS01910	WP_005568172.1	5.6286		ABC transporter substrate-binding protein
ACT74_RS01920	WP_005570241.1	-0.536654		ATP-binding cassette domain-containing protein
ACT74_RS01940	WP_005545224.1	4.68087	malE	maltose/maltodextrin ABC transporter substrate-binding protein MalE
ACT74_RS01950	WP_061869830.1	3.44285		maltoporin
ACT74_RS01955	WP_005545230.1	-1.7823	malM	maltose operon protein MalM
ACT74_RS01960	WP_061869831.1	-1.99133	moeB	molybdopterin-synthase adenylyltransferase MoeB
ACT74_RS01965	WP_061869832.1	2.04304	moeA	molybdopterin molybdotransferase MoeA
ACT74_RS01970	WP_005568155.1	2.6866	folE	GTP cyclohydrolase I FolE
ACT74_RS01975	WP_050846335.1	2.37885	dacB	serine-type D-Ala-D-Ala carboxypeptidase
ACT74_RS01980	WP_005572298.1	3.19333	greA	transcription elongation factor GreA
ACT74_RS01990	WP_014167707.1	-0.246343		type II toxin-antitoxin system RelE/ParE family toxin
ACT74_RS02000	WP_005568146.1	3.06967		riboflavin synthase
ACT74_RS02010	WP_005545251.1	3.54669	ybaK	Cys-tRNA(Pro) deacylase
ACT74_RS02040	WP_005545302.1	2.1125	tldD	metalloprotease TldD
ACT74_RS02045	WP_005545300.1	3.63147		alpha-2-macroglobulin
ACT74_RS02050	WP_005585930.1	-2.408		YeiH family putative sulfate export transporter
ACT74_RS02060	WP_005541897.1	5.94378		3-keto-L-gulonate-6-phosphate decarboxylase UlaD
ACT74_RS02065	WP_005572227.1	3.30253		PTS sugar transporter subunit IIA
ACT74_RS02070	WP_014167709.1	2.4061		PTS ascorbate-specific subunit IIBC
ACT74_RS02075	WP_005541905.1	3.74414	ulaG	L-ascorbate 6-phosphate lactonase
ACT74_RS02080	WP_005567397.1	1.31686	ulaR	HTH-type transcriptional regulator UlaR
ACT74_RS02085	WP_005573669.1	3.70756		L-ribulose-5-phosphate 3-epimerase
ACT74_RS02090	WP_005567401.1	4.74366	araD	L-ribulose-5-phosphate 4-epimerase
ACT74_RS02105	WP_005545275.1	1.7908		GrxA family glutaredoxin
ACT74_RS02110	WP_005590173.1	3.55698	nfsA	oxygen-insensitive NADPH nitroreductase
ACT74_RS02115	WP_005545271.1	0.260566		RimK family alpha-L-glutamate ligase
ACT74_RS02120	WP_005567405.1	0.031382		hypothetical protein
ACT74_RS02125	WP_014167712.1	5.54833	fumC	class II fumarate hydratase
ACT74_RS02145	WP_053330372.1	3.39925		valine--tRNA ligase
ACT74_RS02150	WP_005545804.1	-3.22161		hypothetical protein
ACT74_RS02165	WP_014167717.1	0.750884		helix-turn-helix domain-containing protein
ACT74_RS02175	WP_005545814.1	0.282607		EmrA/EmrK family multidrug efflux transporter periplasmic adaptor subunit
ACT74_RS02180	WP_005544145.1	7.17637		Dps family protein
ACT74_RS02185	WP_061869837.1	1.16711	rnb	exoribonuclease II
ACT74_RS02190	WP_005545817.1	4.01976		SDR family oxidoreductase
ACT74_RS02195	WP_005566757.1	2.64461		Nif3-like dinuclear metal center hexameric protein
ACT74_RS02205	WP_005545823.1	-0.741961	queD	6-carboxytetrahydropterin synthase QueD
ACT74_RS02210	WP_005566753.1	4.3887	lysS	lysine--tRNA ligase
ACT74_RS02215	WP_181893445.1	2.49866	prfB	peptide chain release factor 2
ACT74_RS02220	WP_061869838.1	6.39667	dsbC	bifunctional protein-disulfide isomerase/oxidoreductase DsbC
ACT74_RS02225	WP_061869839.1	0.163287	recJ	single-stranded-DNA-specific exonuclease RecJ
ACT74_RS02230	WP_005570091.1	-0.340444		thiol:disulfide interchange protein DsbA/DsbL
ACT74_RS02235	WP_005545834.1	3.6685		5'-methylthioadenosine/adenosylhomocysteine nucleosidase
ACT74_RS02240	WP_005538320.1	6.34687		DUF4198 domain-containing protein
ACT74_RS02245	WP_005566749.1	1.67966		hypothetical protein
ACT74_RS02265	WP_005545839.1	0.618257	hypB	hydrogenase nickel incorporation protein HypB
ACT74_RS02275	WP_005573702.1	2.40183	hypE	hydrogenase expression/formation protein HypE
ACT74_RS02290	WP_005570878.1	5.77968		shikimate 5-dehydrogenase
ACT74_RS02295	WP_005566736.1	3.9592	metF	methylenetetrahydrofolate reductase
ACT74_RS02300	WP_061869840.1	1.21824	lptG	LPS export ABC transporter permease LptG
ACT74_RS02305	WP_206380225.1	-0.127301	lptF	LPS export ABC transporter permease LptF
ACT74_RS02310	WP_014167722.1	4.82132		leucyl aminopeptidase
ACT74_RS02315	WP_061869841.1	-1.81593	modC	molybdenum ABC transporter ATP-binding protein ModC
ACT74_RS02325	WP_005566733.1	4.89376	modA	molybdate ABC transporter substrate-binding protein
ACT74_RS02330	WP_005538269.1	3.13705		TOBE domain-containing protein
ACT74_RS02345	WP_014167723.1	2.29638	degS	outer membrane-stress sensor serine endopeptidase DegS
ACT74_RS02350	WP_061869842.1	0.0448579	ribD	bifunctional diaminohydroxyphosphoribosylaminopyrimidine deaminase/5-amino-6-(5-phosphoribosylamino)uracil reductase RibD
ACT74_RS02355	WP_005538258.1	2.31754	nrdR	transcriptional regulator NrdR
ACT74_RS02360	WP_041915482.1	-3.86624	rlmM	23S rRNA (cytidine(2498)-2'-O)-methyltransferase RlmM
ACT74_RS02365	WP_005538253.1	0.352734		transcriptional regulator GcvA
ACT74_RS02370	WP_005570313.1	2.75672		branched-chain amino acid aminotransferase
ACT74_RS02375	WP_061869843.1	0.047278		hypothetical protein
ACT74_RS02380	WP_005566727.1	5.93351	mdh	malate dehydrogenase
ACT74_RS02385	WP_005545859.1	3.65007	argR	transcriptional regulator ArgR
ACT74_RS02390	WP_005566725.1	-2.71307		TIGR01777 family oxidoreductase
ACT74_RS02405	WP_061869845.1	-0.274351	rsxC	electron transport complex subunit RsxC
ACT74_RS02415	WP_061869846.1	1.28548	rsxG	electron transport complex subunit RsxG
ACT74_RS02425	WP_005544001.1	1.09754	nth	endonuclease III
ACT74_RS02440	WP_005545878.1	-2.95684	znuC	zinc ABC transporter ATP-binding protein ZnuC
ACT74_RS02445	WP_014167728.1	-2.68507	mepM	murein DD-endopeptidase MepM
ACT74_RS02450	WP_005567524.1	3.03012		ATP-binding cassette domain-containing protein
ACT74_RS02465	WP_005545889.1	5.96497		siderophore ABC transporter substrate-binding protein
ACT74_RS02470	WP_005567518.1	1.4542	cpdB	2',3'-cyclic-nucleotide 2'-phosphodiesterase
ACT74_RS02475	WP_005589316.1	2.83426	fdhE	formate dehydrogenase accessory protein FdhE
ACT74_RS02520	WP_005567413.1	4.92984	ggt	gamma-glutamyltransferase
ACT74_RS02525	WP_005540815.1	-2.15447		YgjV family protein
ACT74_RS02530	WP_005567415.1	4.71097	argG	argininosuccinate synthase
ACT74_RS02540	WP_005567417.1	2.8629	prfC	peptide chain release factor 3
ACT74_RS02550	WP_061869849.1	-1.23832		helix-turn-helix transcriptional regulator
ACT74_RS02555	WP_014167733.1	-3.56323	glnE	bifunctional [glutamate--ammonia ligase]-adenylyl-L-tyrosine phosphorylase/[glutamate--ammonia-ligase] adenylyltransferase
ACT74_RS02580	WP_053330385.1	2.64973		AAA family ATPase
ACT74_RS02600	WP_005567441.1	3.77647	thiB	thiamine ABC transporter substrate binding subunit
ACT74_RS02610	WP_005567444.1	-1.37333	thiQ	thiamine ABC transporter ATP-binding protein
ACT74_RS02615	WP_005540274.1	-0.868395	bioB	biotin synthase BioB
ACT74_RS02620	WP_005545932.1	3.95065		Do family serine endopeptidase
ACT74_RS02625	WP_005540203.1	3.71426		DUF1043 family protein
ACT74_RS02630	WP_053330386.1	3.33679	ycaO	30S ribosomal protein S12 methylthiotransferase accessory factor YcaO
ACT74_RS02635	WP_005545939.1	2.73966	manA	mannose-6-phosphate isomerase, class I
ACT74_RS02640	WP_005540212.1	2.75869		YegP family protein
ACT74_RS02645	WP_005590003.1	-4.78124		PTS transporter subunit EIIC
ACT74_RS02655	WP_014167740.1	1.27905	gloB	hydroxyacylglutathione hydrolase
ACT74_RS02660	WP_005567451.1	-1.69514	hemA	glutamyl-tRNA reductase
ACT74_RS02665	WP_005545949.1	2.81778		ROK family transcriptional regulator
ACT74_RS02690	WP_005567452.1	3.54519	adk	adenylate kinase
ACT74_RS02695	WP_005590942.1	-2.72507		MFS transporter
ACT74_RS02705	WP_005567454.1	4.02302	galE	UDP-glucose 4-epimerase GalE
ACT74_RS02710	WP_061869852.1	1.88317		DUF805 domain-containing protein
ACT74_RS02715	WP_005567457.1	-0.0952791		NCS2 family permease
ACT74_RS02720	WP_014167741.1	-0.829992	tilS	tRNA lysidine(34) synthetase TilS
ACT74_RS02725	WP_005539240.1	4.70484	pdxY	pyridoxal kinase PdxY
ACT74_RS02730	WP_005545962.1	2.68557	accA	acetyl-CoA carboxylase carboxyl transferase subunit alpha
ACT74_RS02735	WP_005539234.1	3.9899	uraH	hydroxyisourate hydrolase
ACT74_RS02740	WP_005545964.1	1.77518		hypothetical protein
ACT74_RS02760	WP_005545968.1	1.01053		hypothetical protein
ACT74_RS02765	WP_005572272.1	5.48012		DUF2513 domain-containing protein
ACT74_RS02770	WP_060828814.1	-2.16672		hypothetical protein
ACT74_RS02795	WP_014167744.1	1.46691		type II toxin-antitoxin system HicB family antitoxin
ACT74_RS02800	WP_005578509.1	2.62165		type II toxin-antitoxin system HicA family toxin
ACT74_RS02810	WP_005590093.1	0.0679459		DUF4376 domain-containing protein
ACT74_RS02815	WP_081107544.1	-4.76919		integrase arm-type DNA-binding domain-containing protein
ACT74_RS02820	WP_005590096.1	1.76781	guaA	glutamine-hydrolyzing GMP synthase
ACT74_RS02830	WP_005539223.1	1.03509		type II toxin-antitoxin system RelB/DinJ family antitoxin
ACT74_RS02835	WP_005545994.1	1.22545	dcuC	anaerobic C4-dicarboxylate transporter DcuC
ACT74_RS02845	WP_005569409.1	3.4948	rimP	ribosome maturation factor RimP
ACT74_RS02850	WP_005569410.1	5.51171	nusA	transcription termination factor NusA
ACT74_RS02855	WP_014167747.1	3.8288	infB	translation initiation factor IF-2
ACT74_RS02875	WP_005567153.1	4.0094	rbfA	30S ribosome-binding factor RbfA
ACT74_RS02880	WP_061869856.1	-2.06791	truB	tRNA pseudouridine(55) synthase TruB
ACT74_RS02885	WP_005567156.1	-0.456287		histidine phosphatase family protein
ACT74_RS02890	WP_005567158.1	3.12287	tyrS	tyrosine--tRNA ligase
ACT74_RS02895	WP_061869857.1	4.07246	sfsA	DNA/RNA nuclease SfsA
ACT74_RS02900	WP_032997444.1	4.77557	pntA	Re/Si-specific NAD(P)(+) transhydrogenase subunit alpha
ACT74_RS02905	WP_005592768.1	3.27709	pntB	Re/Si-specific NAD(P)(+) transhydrogenase subunit beta
ACT74_RS02910	WP_005567170.1	5.53798		Fic family protein
ACT74_RS02915	WP_014167752.1	2.32972	selD	selenide, water dikinase SelD
ACT74_RS02925	WP_005567173.1	0.764353		ABC transporter permease
ACT74_RS02935	WP_050846362.1	5.30547		extracellular solute-binding protein
ACT74_RS02945	WP_005570275.1	3.76587	kdsB	3-deoxy-manno-octulosonate cytidylyltransferase
ACT74_RS02955	WP_005589925.1	0.817217	lpxK	tetraacyldisaccharide 4'-kinase
ACT74_RS02960	WP_061869859.1	3.18189	msbA	lipid A ABC transporter ATP-binding protein/permease MsbA
ACT74_RS02970	WP_061869861.1	2.25035	dksA	RNA polymerase-binding protein DksA
ACT74_RS02975	WP_050846365.1	2.13996	pcnB	polynucleotide adenylyltransferase PcnB
ACT74_RS02980	WP_005570294.1	-2.87141	folK	2-amino-4-hydroxy-6-hydroxymethyldihydropteridine diphosphokinase
ACT74_RS02990	WP_005589933.1	6.49656	pta	phosphate acetyltransferase
ACT74_RS02995	WP_005542371.1	6.4182		acetate kinase
ACT74_RS03000	WP_005567195.1	1.9828	yfbV	terminus macrodomain insulation protein YfbV
ACT74_RS03005	WP_005542375.1	-3.42435		CvpA family protein
ACT74_RS03015	WP_061869863.1	2.02059	malP	maltodextrin phosphorylase
ACT74_RS03020	WP_014167758.1	-0.234553	malT	HTH-type transcriptional regulator MalT
ACT74_RS03025	WP_061870033.1	-0.805841	tehB	SAM-dependent methyltransferase TehB
ACT74_RS03030	WP_061869864.1	6.01826	aceE	pyruvate dehydrogenase (acetyl-transferring), homodimeric type
ACT74_RS03035	WP_061870034.1	5.36109	aceF	pyruvate dehydrogenase complex dihydrolipoyllysine-residue acetyltransferase
ACT74_RS03040	WP_033000536.1	5.80694	lpdA	dihydrolipoyl dehydrogenase
ACT74_RS03045	WP_005567208.1	4.5363		NAD(P)H nitroreductase
ACT74_RS03050	WP_005590045.1	2.9057	sppA	signal peptide peptidase SppA
ACT74_RS03065	WP_005569592.1	-3.38313		L-threonylcarbamoyladenylate synthase
ACT74_RS03070	WP_005567219.1	1.50629	rluB	23S rRNA pseudouridine(2605) synthase RluB
ACT74_RS03075	WP_014167762.1	-0.302706	cysB	HTH-type transcriptional regulator CysB
ACT74_RS03080	WP_005546477.1	3.59911	dapD	2,3,4,5-tetrahydropyridine-2,6-dicarboxylate N-succinyltransferase
[truncated: 1,001 more rows]

## Sheet: Pg
PTRs for Porphyromonas gingivalis
[truncated: 1,199 more rows]

[truncated: 4 more sheets: Sg, Sa, Si, Pa]
