# Supplementary material for: Conserved cross-domain protein-to-mRNA ratios enable proteome prediction in microbes
Source: mBio. 2025 Jul 24;16(8):e01411-25. doi: 10.1128/mbio.01411-25 (PMC12345168; doi:10.1128/mbio.01411-25)
Supplement: Data set S4 — The raw abundance values of paired data sets with both gene and protein detected for each microbe used in this study. [file mbio.01411-25-s0004.xlsx]

## Sheet: Dataset S4 description
Dataset S4: The raw abundance values of paired datasets with both gene and protein detected for each microbe used in this study.

## Sheet: Aa 624
The raw abundance values of paired datasets with both gene and protein detected for Aggregatibacter actinomycetemcomitans Aa 624
Here we present data from four biological replicates, with RNA and proteome samples derived from the same sample.
locustag	entry	RNA rep1	RNA rep2	RNA rep3	RNA rep4	Protein rep1	Protein rep2	Protein rep3	Protein rep4
ACT75_RS00005	WP_014702198.1	463	478	537	506	173.5	177.6	190.9	269.6
ACT75_RS00025	WP_005543419.1	1002	1104	1351	1120	62642.7	62952.8	60191.5	55534.7
ACT75_RS00030	WP_005552058.1	42	53	68	54	408	414.1	448	431.4
ACT75_RS00035	WP_005593782.1	68	48	68	60	3710.3	3646.6	3656.5	2958
ACT75_RS00040	WP_005538876.1	464	555	748	599	40248.3	40132.8	39242.3	38152
ACT75_RS00045	WP_005538875.1	484	515	583	657	37303.3	35727.4	38024.3	31838.1
ACT75_RS00050	WP_005538874.1	1616	2225	2053	2792	34566	35148.2	32908.5	32828.3
ACT75_RS00055	WP_005538873.1	2024	2095	1967	2893	10869.3	10858.4	11021.4	10405.4
ACT75_RS00060	WP_005538871.1	1290	1363	1561	1505	56941.3	61368.5	48501.5	64603.4
ACT75_RS00065	WP_005538870.1	278	306	348	316	38181.8	39225.7	34001.8	43018.8
ACT75_RS00070	WP_081110731.1	271	400	431	442	4986.1	4763.4	4606	3271.5
ACT75_RS00075	WP_061866512.1	145	266	288	299	296.9	285.5	311.5	245.2
ACT75_RS00085	WP_236759961.1	77	120	132	120	1902.5	1881.2	1666.8	1036.1
ACT75_RS00090	WP_061866514.1	323	594	519	482	789.6	1272.9	693.5	130.6
ACT75_RS00095	WP_005562624.1	622	1393	1603	1177	207.8	215.2	184.3	131.8
ACT75_RS00100	WP_005562620.1	193	332	342	313	17447.8	17438.6	14733.5	8245.2
ACT75_RS00110	WP_231097947.1	577	711	848	956	3953.3	3751.8	3754.5	3115.1
ACT75_RS00180	WP_014702199.1	132	161	173	172	6062.4	5886.2	6251.8	6117.2
ACT75_RS00190	WP_005538867.1	1241	1209	1549	1360	88604.7	86424.3	92432.8	95902.3
ACT75_RS00195	WP_005538866.1	196	178	249	214	16035	16089.5	16473.6	15034.3
ACT75_RS00200	WP_005593786.1	1060	1121	1521	1155	32333.8	30902.7	32403.8	33586.1
ACT75_RS00205	WP_005538863.1	486	454	610	521	8502.7	8274.5	8642	7987.7
ACT75_RS00210	WP_005538862.1	165	146	190	204	424.1	419.4	383.6	299.4
ACT75_RS00215	WP_005538861.1	3750	4503	6969	5227	58369	57885.3	56759.9	69901.9
ACT75_RS00220	WP_005538860.1	382	368	772	620	14676.3	17846.1	19139.9	21669.1
ACT75_RS00225	WP_061866515.1	696	696	801	824	1110.7	1195.6	1129.2	1006.9
ACT75_RS00230	WP_005538858.1	1254	1134	1491	1209	35399.4	34723	35679.5	36727.6
ACT75_RS00235	WP_005551113.1	257	319	298	305	2932.6	2813.6	2872.1	2715.2
ACT75_RS00240	WP_005538828.1	126	138	130	140	1711.7	1632.3	1705.3	1017.1
ACT75_RS00245	WP_005538830.1	136	156	135	185	147.5	133.4	143.4	75.8
ACT75_RS00250	WP_005538832.1	664	704	683	624	498.8	499.6	539.7	418.1
ACT75_RS00280	WP_005538140.1	169	203	244	208	7813.9	7507.9	7972.8	7690.3
ACT75_RS00290	WP_005556438.1	2678	2769	3214	2808	2081.2	2053.4	2160.2	1789.1
ACT75_RS00295	WP_005538151.1	225	203	274	266	4976	4857.2	5118.9	5177.5
ACT75_RS00340	WP_005542135.1	181	204	244	262	1401.2	1310.7	1331.2	1033.4
ACT75_RS00345	WP_005542137.1	112	150	181	149	14312.1	14006	14649.9	9039.4
ACT75_RS00350	WP_005542139.1	79	72	128	107	3547.3	3525	3721.2	4012
ACT75_RS00355	WP_005542140.1	5	11	4	19	58.3	61.3	60.3	45.4
ACT75_RS00360	WP_005542142.1	19	58	24	55	812.9	688.7	682.8	614.7
ACT75_RS00365	WP_005542144.1	85	95	109	112	2538.8	2354.3	2701.3	2555.1
ACT75_RS00385	WP_005551624.1	99	100	122	115	698.8	641.7	704.9	549.3
ACT75_RS00390	WP_005542159.1	226	406	312	331	20277.4	22742.1	23399.3	24085.9
ACT75_RS00395	WP_005542161.1	281	328	371	426	19599.1	21879	22598.7	22744.9
ACT75_RS00400	WP_005551622.1	46	38	49	42	4918.1	4742.3	5110.3	4594
ACT75_RS00405	WP_005594107.1	154	167	193	194	1573.7	1463.1	1607.3	1364.6
ACT75_RS00410	WP_005551615.1	793	832	982	1066	633.3	734.6	704.1	585.9
ACT75_RS00415	WP_005551614.1	755	823	861	1157	176.6	178.8	180.5	240.3
ACT75_RS00425	WP_005548745.1	1781	2024	2929	1848	14572.6	14854	14728.1	13584.9
ACT75_RS00430	WP_005542113.1	445	499	597	577	7891.7	7348.3	8172	7297.8
ACT75_RS00435	WP_005551610.1	235	187	334	269	5653	5224.9	5220.4	4518.4
ACT75_RS00440	WP_005551608.1	1399	2393	2248	1743	24832.4	27978.1	21153.2	12660.9
ACT75_RS00445	WP_005565219.1	7	11	12	17	1053	995	1084.9	1178.1
ACT75_RS00450	WP_005542108.1	17	16	23	25	153.9	148.9	162.6	158.2
ACT75_RS00460	WP_032997062.1	49	57	74	69	812.4	794.8	829.1	1029.8
ACT75_RS00465	WP_005551600.1	172	203	253	212	7763.5	7321	7634	7396.7
ACT75_RS00485	WP_005594724.1	5	7	11	8	2194.7	2203.4	2247.1	2276.2
ACT75_RS00490	WP_144419726.1	93	102	151	166	61.5	64.1	72.9	70.9
ACT75_RS00500	WP_005544426.1	17	32	27	22	1588.2	1558	1577.3	974
ACT75_RS00505	WP_005551543.1	80	101	143	103	40.3	38.7	33.9	31.7
ACT75_RS00510	WP_005544430.1	31	55	62	51	33.1	12.3	42.7	28.2
ACT75_RS00525	WP_005553373.1	1803	2170	2561	2056	42080.5	41081.5	43792.4	54266.4
ACT75_RS00530	WP_005543110.1	433	417	513	448	1463.5	1400.2	1382.9	1165.1
ACT75_RS00535	WP_032997165.1	183	193	247	233	1145.7	1089.3	1095.2	919
ACT75_RS00540	WP_005543107.1	808	1092	1191	1171	60923.5	73730.4	54142	64471.5
ACT75_RS00545	WP_005543104.1	570	560	554	488	420	401.7	414.9	342.6
ACT75_RS00550	WP_236759963.1	654	611	767	933	79.7	99.6	102.4	84.6
ACT75_RS00560	WP_005543098.1	21	18	44	31	433.5	446.1	574.5	493.3
ACT75_RS00565	WP_005543095.1	457	530	534	598	37.5	31.2	28.3	24.5
ACT75_RS00570	WP_014167878.1	867	983	854	1230	15.2	12.8	18.2	18.6
ACT75_RS00575	WP_005543092.1	1282	1562	620	3332	162.3	153.4	164.3	154.9
ACT75_RS00580	WP_005594929.1	324	390	548	444	14906.5	14401.9	15215	14418.8
ACT75_RS00585	WP_005543085.1	273	336	277	327	5836.5	5756.4	6519.7	5770
ACT75_RS00590	WP_005543083.1	235	214	283	265	2505.9	2227	2545.8	2313.2
ACT75_RS00600	WP_014702216.1	398	421	548	473	939.3	910.3	908.5	687.9
ACT75_RS00605	WP_005549113.1	420	423	558	497	6977.1	6742.3	6872.1	6891.8
ACT75_RS00610	WP_005553588.1	746	839	876	843	9969.8	9643.8	10022.1	10686.8
ACT75_RS00615	WP_005540887.1	441	557	658	511	1719.4	1741.1	1866.2	1647.9
ACT75_RS00620	WP_005540884.1	332	379	350	491	9508.4	9135.7	9434.5	9275.8
ACT75_RS00625	WP_005540882.1	30	39	44	26	1718.3	1663.8	1744.4	1351.2
ACT75_RS00630	WP_005540880.1	403	415	485	445	340.4	315.4	392.5	450.8
ACT75_RS00635	WP_005540878.1	131	164	182	141	16874	17130.3	16901.7	14657.5
ACT75_RS00640	WP_005540874.1	430	398	569	414	45252.1	44577.7	44480	49797.9
ACT75_RS00650	WP_005540870.1	546	504	625	746	859.3	873.3	807	816.3
ACT75_RS00655	WP_005540868.1	153	162	217	177	12898.4	12370.9	13122.7	11752.5
ACT75_RS00660	WP_005540866.1	318	322	374	400	1739.8	1732.9	1897.4	1789.8
ACT75_RS00665	WP_005540864.1	163	137	227	141	2028.1	1961.1	2056.5	2195.3
ACT75_RS00670	WP_005540862.1	624	800	867	826	19768	20240.8	20208.4	21353.3
ACT75_RS00675	WP_005540860.1	1559	1777	2186	1892	88283.6	101851	99245.6	108210
ACT75_RS00680	WP_179287356.1	181	232	303	260	13137.9	13010.1	13033.4	12594
ACT75_RS00685	WP_005540856.1	80	91	119	107	899.9	861.7	892.6	872
ACT75_RS00710	WP_005540847.1	176	161	197	140	5838.4	5451.6	5790.4	5343.8
ACT75_RS00715	WP_005540846.1	714	815	887	772	68702.8	67850.3	62718.8	68299.2
ACT75_RS00725	WP_005554013.1	519	531	684	685	513.3	501.9	523	510.9
ACT75_RS00740	WP_005540837.1	162	220	252	196	29891.9	28864.6	28868.9	15619.3
ACT75_RS00745	WP_061866518.1	385	400	504	479	9073.5	8657.5	8533.8	4683.3
ACT75_RS00750	WP_005540833.1	55	90	117	82	1400.4	1386.1	1360.7	806.6
ACT75_RS00755	WP_005555124.1	1285	1159	1474	1442	718.6	719.8	750	448.1
ACT75_RS00760	WP_005594956.1	367	372	417	426	698.6	649	706.5	630.9
ACT75_RS00765	WP_005540827.1	16	19	27	21	606.3	588.8	689	549.3
ACT75_RS00770	WP_005552065.1	18	23	26	25	65.6	67	110.9	74.9
ACT75_RS00775	WP_005540820.1	174	186	257	215	7893.2	7971.8	8591.7	8518.3
ACT75_RS00780	WP_005594959.1	176	154	234	172	532.4	569.8	608.8	481.5
ACT75_RS00785	WP_005540817.1	85	89	114	107	15796.8	15677.8	16450.1	16431.5
ACT75_RS00795	WP_005540812.1	277	471	471	318	106666	109555	95540.7	86089.5
ACT75_RS00815	WP_005565871.1	6	9	11	2	735.8	681.8	734.5	615
ACT75_RS00820	WP_005552365.1	102	111	149	122	2680.4	2444.5	2624.8	1876
ACT75_RS00825	WP_005543985.1	482	522	719	570	52666.3	51744.5	50006.7	46311
ACT75_RS00830	WP_005543986.1	160	182	187	192	18394.4	18763	18282.8	12868.7
ACT75_RS00845	WP_005543992.1	11	17	18	26	1019.1	1525.1	1033.4	801.7
ACT75_RS00850	WP_230456990.1	1276	1478	1442	1088	4861.3	4715.9	4940.8	5158.7
ACT75_RS00855	WP_005543995.1	155	99	233	184	857.8	844.9	583.7	274.6
ACT75_RS00870	WP_005544001.1	107	128	174	185	7836.6	7681.7	7781.7	7053
ACT75_RS00875	WP_005544007.1	83	71	95	95	357.3	354.5	339.4	359.9
ACT75_RS00880	WP_005544008.1	63	65	82	137	690.5	674.9	749.1	766.8
ACT75_RS00890	WP_061866520.1	190	191	299	243	4731.5	4478.4	4912.7	5127.7
ACT75_RS00895	WP_005550827.1	35	42	68	57	632.5	583	639.2	690.1
ACT75_RS00910	WP_005538242.1	24	17	15	9	1371.7	1308.9	1408.6	1130.6
ACT75_RS00915	WP_005552198.1	335	425	507	386	57311.6	58509.8	53881.4	44939.1
ACT75_RS00920	WP_005538250.1	217	217	265	333	1202.7	1188.4	1239.9	1139.6
ACT75_RS00925	WP_005538251.1	173	176	179	199	11095.5	10917	10443.4	10161.3
ACT75_RS00930	WP_005538253.1	110	133	159	168	2023	1940.4	2549.7	1627.8
ACT75_RS00935	WP_005594477.1	359	391	425	396	361.8	354.6	389.4	324.1
ACT75_RS00940	WP_005538258.1	221	291	238	235	3920.4	3796.8	4023.4	3633.1
ACT75_RS00945	WP_005549736.1	212	237	289	241	2719.1	2625.2	2763.1	2409.8
ACT75_RS00950	WP_005538261.1	390	389	530	389	1989.3	1809.9	2075	1783.3
ACT75_RS00955	WP_005538263.1	197	232	198	276	309.3	332.7	341.9	280.9
ACT75_RS00965	WP_005538269.1	97	116	131	116	11741.1	11932.9	11613.6	10359.4
ACT75_RS00970	WP_005538271.1	35	52	61	43	5417.7	5507.7	5588.2	4631.4
ACT75_RS00975	WP_005538273.1	44	22	26	26	83.8	89.9	101.9	100.8
ACT75_RS00980	WP_005538275.1	111	120	133	113	473.7	454.7	473.6	450.6
ACT75_RS00985	WP_005538277.1	515	598	678	573	13479.1	11303.7	19450.3	23310.1
ACT75_RS00990	WP_005551566.1	331	326	388	400	1714	1639.8	1796	1774.8
ACT75_RS00995	WP_005538282.1	243	271	325	303	3482	3409.1	3558.3	3732.9
ACT75_RS01000	WP_014702227.1	167	219	228	173	11135.4	10998.9	11508.3	13218.6
ACT75_RS01005	WP_005538287.1	93	98	170	126	5834.6	5545	5672	5677.4
ACT75_RS01015	WP_005538293.1	66	61	80	82	84.5	72.6	78.9	68.4
ACT75_RS01025	WP_005553783.1	21	16	31	38	137.9	117.6	149.9	127
ACT75_RS01030	WP_005538298.1	73	75	112	76	1618.1	1524.9	1574	1262.2
ACT75_RS01035	WP_005538301.1	113	116	137	162	1442.2	1308.4	1506.7	1462.7
ACT75_RS01040	WP_005538303.1	1013	957	1397	897	44.4	39.1	36.4	39.9
ACT75_RS01045	WP_005538307.1	134	132	151	221	1600	1539.8	1598.7	1475.7
ACT75_RS01050	WP_005538309.1	249	298	447	375	484.5	480.6	514.7	459.6
ACT75_RS01065	WP_005538315.1	334	335	445	346	2943.2	2798.4	3084.3	3247.2
ACT75_RS01070	WP_005538320.1	399	397	464	504	33352.9	33432.6	33349.9	30451.4
ACT75_RS01075	WP_005538322.1	205	216	229	223	5007.6	4832.2	5054.9	4830.3
ACT75_RS01080	WP_005538324.1	409	413	589	426	277	273.6	278.5	270.5
ACT75_RS01085	WP_005538326.1	706	830	1001	877	5279	5019.6	5556.1	5507.9
ACT75_RS01090	WP_005538329.1	123	151	222	141	30615.2	32222	31394.6	36338.8
ACT75_RS01095	WP_180267040.1	335	320	475	360	9506.1	9544.9	9754.2	10005.1
ACT75_RS01100	WP_005550226.1	270	303	435	383	45455.3	46287.5	44209.7	44947.4
ACT75_RS01115	WP_005538545.1	288	406	394	404	1140.2	1146.3	1281.2	971.7
ACT75_RS01120	WP_005538543.1	236	238	291	355	204	195	206.6	171
ACT75_RS01125	WP_005538541.1	137	149	198	148	17726.4	17432.6	17729.6	14673.6
ACT75_RS01130	WP_041160746.1	135	145	180	176	1518.4	1392.7	1454.2	1369.9
ACT75_RS01140	WP_041160747.1	181	142	233	206	51.3	45.8	44	44.7
ACT75_RS01145	WP_014702257.1	1244	1173	1523	1406	803.2	733.9	654	538.6
ACT75_RS01150	WP_005542401.1	893	1070	1462	1191	8530.2	8391.8	8770.9	9581.6
ACT75_RS01155	WP_005542400.1	222	238	328	253	594.3	567.3	731	679.1
ACT75_RS01160	WP_005542399.1	183	210	278	224	301.6	286.1	300	277.8
ACT75_RS01165	WP_005542398.1	207	226	257	193	6142	5938.2	6313.7	6449.5
ACT75_RS01170	WP_005563125.1	37	55	70	57	800.7	872.7	779.5	526.5
ACT75_RS01175	WP_005542395.1	126	136	192	175	31095.5	32723.6	34044.2	39967.9
ACT75_RS01180	WP_005542394.1	293	298	429	398	9101.3	9172.1	9275.1	9032.5
ACT75_RS01185	WP_005542392.1	407	387	532	462	3815.6	3723.5	3947	3675.4
ACT75_RS01190	WP_005542390.1	261	233	430	354	1782.5	1717.6	1812.3	1649.3
ACT75_RS01195	WP_005542389.1	679	689	954	761	496.3	462.4	495.9	412.3
ACT75_RS01200	WP_005542388.1	851	942	1062	976	18981.9	17642.2	19580.5	21113.7
ACT75_RS01205	WP_005542387.1	182	183	251	195	24419.4	23473.1	23970.1	22699.1
ACT75_RS01210	WP_032997085.1	2146	2424	2885	2060	155558	154472	152703	145682
ACT75_RS01215	WP_032997086.1	2144	2723	3191	2656	136469	146012	126084	111467
ACT75_RS01220	WP_005542382.1	5262	6630	7026	5688	312416	303865	281433	279356
ACT75_RS01225	WP_032997084.1	1243	1051	1399	1490	1461.5	1420.8	1490.6	1218.6
ACT75_RS01230	WP_005542379.1	363	419	438	518	3004.2	2852.3	3095.9	3046.3
ACT75_RS01235	WP_061866521.1	227	210	336	268	53686.9	53142.2	55822.9	79520.6
ACT75_RS01240	WP_005542377.1	163	132	199	184	5176.5	4793.7	5141.7	6133
ACT75_RS01250	WP_005542372.1	58	65	83	81	616.9	609.3	649.6	664.2
ACT75_RS01255	WP_005542371.1	610	724	803	655	87267.6	82572.5	84197.3	93173.8
ACT75_RS01260	WP_005542370.1	887	947	1292	852	113751	121062	105914	106979
ACT75_RS01270	WP_005550118.1	64	64	107	88	163.7	163.3	150.6	148.3
ACT75_RS01275	WP_005553345.1	76	73	119	87	5387.9	5252.6	5396.5	5731.1
ACT75_RS01280	WP_005542366.1	199	238	300	236	22380	24030.8	22265.8	23417.7
ACT75_RS01290	WP_005542364.1	280	271	323	263	6140.2	6012.8	6747.7	6810.2
ACT75_RS01295	WP_005542363.1	309	400	525	355	1344.7	1336.5	1382.9	1260.5
ACT75_RS01300	WP_005542362.1	26	17	37	31	1710.5	1746.6	1794.3	1716.4
ACT75_RS01305	WP_005542361.1	71	95	97	73	9519.6	9171.8	9405.9	8107
ACT75_RS01310	WP_005542359.1	104	89	128	133	1754.7	1640.6	1736.5	1437.1
ACT75_RS01315	WP_005542358.1	248	270	326	239	42479.7	41339.9	39064.2	21769.6
ACT75_RS01330	WP_005543822.1	111	109	142	134	11176.3	11931.7	9562.9	7279.8
ACT75_RS01335	WP_071805317.1	493	566	591	688	13710.9	12492	13661.2	13410.3
ACT75_RS01340	WP_005543814.1	120	132	167	160	6186.9	6236.5	6656.1	6246.7
ACT75_RS01350	WP_005543806.1	917	1098	1286	1104	10781.1	10417.6	11152.8	10473.3
ACT75_RS01355	WP_005552038.1	666	827	889	814	33897.5	33153.1	35617.6	32089.8
ACT75_RS01360	WP_005565665.1	15	25	40	40	5526.2	5379.2	5669.5	5417.4
ACT75_RS01365	WP_005543797.1	296	365	504	384	30440.5	29620.3	30243.6	30831.7
ACT75_RS01370	WP_005594350.1	168	181	265	241	293.6	284.5	300.8	305.4
ACT75_RS01375	WP_005543791.1	132	153	146	156	523.2	496.6	560.5	517.2
ACT75_RS01380	WP_005543789.1	36	41	50	54	4728.9	4660.6	4735.1	4452.1
ACT75_RS01390	WP_005543783.1	1011	904	1424	1087	45335.6	44064.2	47015.6	49109.2
ACT75_RS01395	WP_005543782.1	141	168	235	179	38490.2	39313.3	39336	41069.2
ACT75_RS01400	WP_005543779.1	83	79	87	70	4328.1	4131.2	4356.3	3651.5
ACT75_RS01470	WP_005538677.1	263	276	351	272	323.6	338	319.9	285.9
ACT75_RS01475	WP_005554359.1	180	203	260	214	9264.7	8931.9	9375.8	8845
ACT75_RS01480	WP_005538685.1	149	112	130	139	332.9	330.8	331.2	305.5
ACT75_RS01485	WP_005538687.1	934	1268	1228	1388	28343.8	29564.7	26798.8	29626.9
ACT75_RS01490	WP_005538694.1	401	436	555	488	1978.8	1927.5	1976.2	1925.9
ACT75_RS01500	WP_005538698.1	263	267	298	265	2342.3	2285.9	2389.6	2278.3
ACT75_RS01505	WP_005538700.1	701	875	957	923	5490.2	5412.2	5670	4766.4
ACT75_RS01510	WP_005538703.1	784	995	1119	921	48779	49547.8	43970.9	28442.4
ACT75_RS01515	WP_005538705.1	97	116	151	128	461.2	448.5	449.4	412.9
ACT75_RS01520	WP_005550633.1	141	159	195	167	255.5	234.5	243.4	251.4
ACT75_RS01530	WP_005538718.1	28	43	57	48	2012.1	1967.3	2139.3	2037.6
ACT75_RS01535	WP_005538720.1	15	10	23	8	48.9	42.6	43.3	53.9
ACT75_RS01545	WP_005550641.1	13	17	23	23	1218.7	1173.8	1153.6	964.1
ACT75_RS01550	WP_005538728.1	7443	8026	9893	8316	12390.8	12712.9	13006	15976.1
ACT75_RS01555	WP_014702270.1	385	336	474	413	8799	8524	9011.4	9300.3
ACT75_RS01570	WP_005538743.1	98	116	129	118	9581.9	9477.5	10073.7	9593.9
ACT75_RS01575	WP_005538744.1	42594	53226	58968	50335	110971	97426.8	123375	160420
ACT75_RS01580	WP_005538747.1	688	728	854	665	3189	2938.7	3150.4	2731.5
ACT75_RS01585	WP_005538749.1	212	211	300	220	2126.1	1991.4	1908.5	1357
ACT75_RS01590	WP_005538750.1	520	539	685	607	1575	1528.9	1589.1	1204.4
ACT75_RS01595	WP_005538751.1	375	496	630	511	28054.6	23947	24880.1	36727.3
ACT75_RS01600	WP_005538752.1	446	438	491	520	7999.8	7295.9	8462.4	8007
ACT75_RS01605	WP_005538754.1	158	142	131	223	4792.1	4630.2	5049.3	4096.5
ACT75_RS01610	WP_005538755.1	128	140	196	158	13275	13056.7	12784.6	9819.9
ACT75_RS01615	WP_005538756.1	65	108	110	96	884.2	961.3	940	846.6
ACT75_RS01620	WP_061866596.1	150	125	187	125	534	531.8	569.1	421
ACT75_RS01625	WP_005538760.1	92	95	142	103	8799	8879.6	9069.1	7918.7
ACT75_RS01630	WP_005538762.1	172	180	231	206	35245.5	35855.2	32641.9	16085.7
ACT75_RS01635	WP_005538764.1	441	439	582	498	1700.1	2644.6	1164.4	2776.1
ACT75_RS01640	WP_005538766.1	172	161	225	211	10141	9870	9851.1	4218.9
ACT75_RS01645	WP_005538768.1	309	353	469	298	5406.2	5241.5	5553	4583.9
ACT75_RS01670	WP_005542080.1	96	76	149	95	566.5	568.8	586.2	610.8
ACT75_RS01735	WP_005542066.1	529	491	715	668	10895.4	10648.8	10909	9987.2
ACT75_RS01740	WP_005542063.1	180	204	270	218	2772.6	2709	2848	2909.2
ACT75_RS01745	WP_005542061.1	466	391	639	544	1286.2	1286.2	1318.4	1212.2
ACT75_RS01750	WP_005542060.1	388	468	567	421	284.9	279.6	295.1	286.6
ACT75_RS01760	WP_005540212.1	541	703	696	755	22704.4	24880.2	19387.6	27934.1
ACT75_RS01765	WP_061866523.1	99	129	136	88	8748.3	8380.3	8647.1	8540.1
ACT75_RS01770	WP_005540205.1	397	368	494	378	19380.2	18117.7	19525.8	19538.7
ACT75_RS01775	WP_005540203.1	149	196	155	176	19182	18741.5	19571	19057.3
ACT75_RS01780	WP_005540201.1	618	748	865	736	70510.2	69528.6	67366	91589.9
ACT75_RS01785	WP_005540199.1	1762	1965	2445	2006	62356.6	62038.9	69206.4	114512
ACT75_RS01790	WP_005540197.1	368	395	480	439	12416.1	12069.2	12855.1	13004.4
ACT75_RS01800	WP_005551275.1	893	949	907	1397	371.6	328.6	366	396.1
ACT75_RS01805	WP_269194748.1	188	248	259	352	1349.9	1273.6	1208	987.6
ACT75_RS01810	WP_005594265.1	807	932	1189	863	21551.5	20528.1	21397.1	18150.6
ACT75_RS01815	WP_005540188.1	174	221	168	220	16694.4	15706.1	18576.1	24273.9
ACT75_RS01820	WP_005540185.1	641	549	852	612	11123.5	10647.1	11025.1	9510.2
ACT75_RS01825	WP_005540183.1	209	248	296	212	16685.9	15748.8	16558.3	15189.2
ACT75_RS01830	WP_005540181.1	1091	1346	1827	1336	27339.3	31051.2	25085.9	31938.9
ACT75_RS01835	WP_005540177.1	275	354	349	318	15456.6	16242.9	14577.1	14795.2
ACT75_RS01840	WP_005540174.1	194	210	248	229	10817.1	10248.2	10880.8	10059.2
ACT75_RS01845	WP_005540172.1	76	96	136	136	14124.6	14176.6	13190.5	12038.9
ACT75_RS01850	WP_005540170.1	6417	6731	6404	9973	56627.5	58765.9	58060	70342.3
ACT75_RS01855	WP_005540167.1	116	135	169	162	28016.5	28471.9	31535.9	48291.9
ACT75_RS01860	WP_005551816.1	67	65	73	83	3314.4	3240.3	4593.2	3213.4
ACT75_RS01865	WP_005540161.1	725	750	1122	839	52246.6	52761.4	51475.2	56327.6
ACT75_RS01870	WP_005540160.1	104	113	154	135	405.4	395	476.6	432
ACT75_RS01875	WP_005540158.1	98	124	144	148	539.7	542.2	541.4	425.1
ACT75_RS01880	WP_005540156.1	122	149	198	177	43803.2	46334.4	41132	51960.5
ACT75_RS01885	WP_005551814.1	74	86	107	110	2377.2	2255.7	2326.7	2006
ACT75_RS01890	WP_005551812.1	473	542	485	889	41018.7	40824.4	40227.6	38182.1
ACT75_RS01895	WP_005546457.1	440	595	517	660	271.7	218.3	298.2	271.4
ACT75_RS01900	WP_005552667.1	143	195	204	251	22538.3	22810.6	21715	17570.6
ACT75_RS01910	WP_005544187.1	8	1	15	7	25	46.3	40.7	28.2
ACT75_RS01920	WP_005552670.1	0	0	0	4	193.9	230.2	175.4	236.5
ACT75_RS01925	WP_061866524.1	137	189	174	185	339.8	309.1	380.8	377.1
ACT75_RS01930	WP_005539223.1	26	21	43	30	1861.7	1848.3	1821.6	1536.8
ACT75_RS01935	WP_005539226.1	31	28	51	38	737.3	748	709.7	636
ACT75_RS01940	WP_005539229.1	201	244	302	231	2851	2825.8	2802.7	2194.6
ACT75_RS01945	WP_005539231.1	4323	4606	5381	4764	60907.6	62665.3	56437.2	61655.3
ACT75_RS01950	WP_005539234.1	6005	5697	7334	6374	87029.2	94039.6	73823.6	82307.2
ACT75_RS01955	WP_005539236.1	538	540	699	618	25171.6	25305.9	26224.7	22706.7
ACT75_RS01960	WP_005539240.1	437	609	740	590	26857.1	29163.5	24426	23551.8
ACT75_RS01965	WP_005551875.1	114	96	147	148	2509.8	2374.1	2580.9	2287.5
ACT75_RS01970	WP_005539244.1	83	115	106	114	27.3	24.1	26.9	23.7
ACT75_RS01975	WP_005539248.1	86	93	80	120	1856.3	1563.5	1987.7	1749.5
ACT75_RS01980	WP_005539250.1	356	350	452	345	32153.3	29085.7	31576	33729.4
ACT75_RS01985	WP_005539253.1	75	59	81	92	602.1	592.2	642.6	686.1
ACT75_RS01990	WP_005539255.1	229	214	303	243	17.8	18.3	23.2	23.4
ACT75_RS01995	WP_005539257.1	300	298	431	340	36521.1	36904.7	33678.1	31250.6
ACT75_RS02005	WP_005539260.1	245	241	293	251	3162.4	2951.8	3192.8	3073.7
ACT75_RS02010	WP_005539261.1	120	124	158	133	6035.8	5629.3	6174.9	5735
ACT75_RS02015	WP_005539264.1	224	287	335	268	19047.8	19589.1	19382.4	15746.5
ACT75_RS02025	WP_005539272.1	166	166	178	184	10079.9	10864.7	10727	9654.3
ACT75_RS02030	WP_005552685.1	603	547	855	573	804	780.6	811	661.6
ACT75_RS02035	WP_005540124.1	43	55	57	62	1932.7	1823	1955.6	1842.7
ACT75_RS02040	WP_005540122.1	360	411	562	513	2319.5	2133.4	2243	1839.8
ACT75_RS02045	WP_005540120.1	478	644	808	654	12522	12513.8	13141.1	11868.7
ACT75_RS02050	WP_005540116.1	11062	12795	14777	12700	170768	162330	154199	111166
ACT75_RS02055	WP_005540114.1	2716	3141	3695	3022	3739.7	3588.1	3542.1	2251.7
ACT75_RS02060	WP_005540112.1	193	202	223	242	27414.7	26754.8	28386.5	29330.3
ACT75_RS02065	WP_005567583.1	87	113	138	96	10896.7	10474.7	11046.2	13525.6
ACT75_RS02070	WP_230456981.1	23	31	39	27	150.6	158.9	159.2	134.8
ACT75_RS02075	WP_005594231.1	3	3	4	1	884.2	836.5	915.9	1007.5
ACT75_RS02080	WP_061866525.1	1449	1732	1750	2109	358.3	364.4	408.3	454
ACT75_RS02090	WP_005594223.1	526	563	715	791	15936.2	15498.1	16869.4	20534.3
ACT75_RS02095	WP_005540098.1	43	48	68	70	805	733.4	795.8	623.6
ACT75_RS02100	WP_005540094.1	253	294	356	289	3229.8	3137.9	3614.9	2907.3
ACT75_RS02115	WP_005540091.1	129	130	172	154	1733.5	1649.8	1743	1610.1
ACT75_RS02120	WP_005540089.1	153	133	213	149	2006.7	2438.8	1843.1	1664.2
ACT75_RS02125	WP_005540087.1	31	27	45	62	1339.5	1292.3	1386.1	1572.4
ACT75_RS02135	WP_005540081.1	28	35	56	29	6166.3	6270.9	7008.8	7318.9
ACT75_RS02150	WP_005540072.1	36	43	39	51	51.2	54.3	56.7	47.9
ACT75_RS02160	WP_005540068.1	22	25	44	26	238.2	189.6	219.7	212.9
ACT75_RS02175	WP_005540061.1	51	54	77	67	1519.3	1491	1555.8	1489.1
ACT75_RS02180	WP_005540058.1	934	949	1435	1108	13696.9	13685.2	13724.9	13973.4
ACT75_RS02185	WP_005540054.1	125	134	182	153	20858.1	20898.4	21604.5	22311.3
ACT75_RS02190	WP_005540052.1	52	85	99	72	10225	9653.5	10593.3	11367.4
ACT75_RS02195	WP_005540050.1	378	405	503	413	25537.2	24833.1	25800.2	28390.6
ACT75_RS02200	WP_005540048.1	492	569	677	595	5063	4900.2	5157	6303.3
ACT75_RS02205	WP_014702294.1	595	538	759	678	9273.4	8678.2	9521.6	8707.5
ACT75_RS02210	WP_061866526.1	133	210	174	218	20533.8	19835.6	20832.2	19455.3
ACT75_RS02220	WP_005594208.1	93	107	125	123	253.8	252	240.8	197
ACT75_RS02225	WP_005540035.1	76	92	123	97	69.1	74.3	80.8	42.3
ACT75_RS02230	WP_005540033.1	106	127	146	100	10447.1	10447.7	10719.3	4660.5
ACT75_RS02235	WP_005540031.1	206	222	322	228	2077.9	2005.5	2219.8	1549.7
ACT75_RS02240	WP_005540029.1	256	321	378	318	16559.2	16201.8	17462.2	13925.1
ACT75_RS02245	WP_005540027.1	5054	4687	8170	6738	36176.8	35952.1	33741.5	23151.9
ACT75_RS02250	WP_005540023.1	630	654	800	798	15136.7	14850	15052.9	9479.2
ACT75_RS02255	WP_005540021.1	1261	1360	1625	1500	84572.1	81140.6	72169.7	43659.4
ACT75_RS02260	WP_005540019.1	1338	1554	2082	1984	14343.6	14022.5	13497.3	7759.8
ACT75_RS02265	WP_005540017.1	312	324	310	316	28.8	32.7	45.4	65.8
ACT75_RS02270	WP_005540015.1	50	57	46	53	58.8	59.7	54.2	45.9
ACT75_RS02275	WP_005544132.1	52	32	56	44	787.2	682.8	803.8	1126.5
ACT75_RS02285	WP_032997072.1	91	112	132	93	4609.5	4220.7	4703.5	4395.1
ACT75_RS02290	WP_005544139.1	420	494	712	579	52947.1	57811.2	54248.4	60999.4
ACT75_RS02295	WP_005544141.1	59	81	116	90	8903.9	8639.9	8874.2	9124.8
ACT75_RS02300	WP_005544145.1	389	580	636	604	34292.6	36491.9	30494.1	28988.1
ACT75_RS02315	WP_005544155.1	12	5	8	5	203.2	212.3	225.7	178.8
ACT75_RS02325	WP_005544163.1	108	119	161	226	777.6	740.7	777.5	749.4
ACT75_RS02330	WP_005552728.1	697	950	1043	832	44583.9	42807.6	44525.3	48141.6
ACT75_RS02345	WP_005541927.1	813	995	1399	895	45673.7	44619.8	43375.4	25395.4
ACT75_RS02350	WP_005541925.1	220	173	268	246	3387.1	2990.8	3277.9	2978.7
ACT75_RS02355	WP_005541922.1	373	411	562	525	2608.3	2430.1	2668	2513.7
ACT75_RS02360	WP_005541921.1	121	169	161	152	14800.5	14335.1	14572	13794.9
ACT75_RS02365	WP_005550468.1	17	16	17	14	1120.9	1092.5	1139	885.7
ACT75_RS02390	WP_005550464.1	2508	2063	3476	2587	189.9	199.4	122.9	61.4
ACT75_RS02410	WP_005541912.1	68	92	80	101	1705.4	1509.1	1824.2	1799.1
ACT75_RS02415	WP_005541911.1	239	249	365	316	8731.7	9183	8421.7	9235.8
ACT75_RS02420	WP_014702303.1	137	146	167	234	2251.4	2172.4	2335.9	2232.1
ACT75_RS02425	WP_005541905.1	762	947	513	1533	11391.2	10919.9	11234	9318.2
ACT75_RS02430	WP_005541901.1	195	194	227	215	3175.8	2992.2	3025.9	2059.6
ACT75_RS02435	WP_005541899.1	25	19	34	22	3436.5	3472.1	3314.6	1964.4
ACT75_RS02440	WP_005541897.1	110	134	188	155	20620.2	20606.2	20000.1	13572.4
ACT75_RS02445	WP_005541895.1	212	196	221	246	3290.1	3156.3	3043.3	2576.8
ACT75_RS02470	WP_005553165.1	367	382	454	488	608.3	614.5	607.8	566
ACT75_RS02475	WP_005543852.1	1090	1040	1210	944	65.4	72.6	72.2	47.9
ACT75_RS02480	WP_005543854.1	866	959	1151	1146	87663.4	85820.9	88892.4	84138.7
ACT75_RS02485	WP_005553160.1	260	277	409	292	14880.9	14481.2	14802.9	13689.4
ACT75_RS02495	WP_005551731.1	5	3	11	19	113.7	70.4	167.3	115.8
ACT75_RS02505	WP_005553155.1	16	19	17	19	241.5	221.6	218.1	160.2
ACT75_RS02520	WP_005543870.1	518	641	652	651	46841.7	46009.4	47994	45007.2
ACT75_RS02525	WP_005551736.1	2467	2412	2645	2378	158157	170805	155632	188112
ACT75_RS02530	WP_005541126.1	771	603	882	762	11996.3	12393.4	12909	13426.6
ACT75_RS02535	WP_005541123.1	189	163	276	263	245.3	222.2	229	208.2
ACT75_RS02540	WP_005541121.1	47	54	36	45	909.5	936.8	1009	1055.4
ACT75_RS02545	WP_005541120.1	3873	5803	6846	5221	48395.4	41389	54879.6	46133.5
ACT75_RS02550	WP_005541118.1	329	429	503	432	4200.7	3904.2	4170.5	3379.9
ACT75_RS02575	WP_005541113.1	97	93	123	105	1792.4	1638.7	1832	1656.7
ACT75_RS02580	WP_005541112.1	63	100	80	75	26259.6	25960.9	25910.4	23068.4
ACT75_RS02585	WP_005541111.1	587	610	636	722	4239.4	4035	4492.6	4415.3
ACT75_RS02590	WP_005541109.1	445	472	606	494	1577.6	1355.6	1697.7	1767.4
ACT75_RS02595	WP_005541107.1	62	91	86	79	3003.2	2736.6	3084	3045.5
ACT75_RS02600	WP_005541104.1	330	374	500	402	28675.5	27271.7	29166.6	27888.2
ACT75_RS02605	WP_005541102.1	103	114	125	139	4541.9	4648.5	4947.8	5731.2
ACT75_RS02610	WP_005541099.1	154	170	186	181	10936.8	10922.6	11782.1	14646.7
ACT75_RS02615	WP_005541097.1	193	187	246	199	11914.7	12014.6	12437.1	12292.4
ACT75_RS02625	WP_005541092.1	338	355	392	333	3005.7	2865.5	2986.3	3079.3
ACT75_RS02630	WP_005541091.1	100	126	134	105	3550.1	3728.3	3603.2	3184.9
ACT75_RS02635	WP_005541088.1	553	573	653	575	10777.1	10600.7	10797.5	9650.3
ACT75_RS02640	WP_005550291.1	1119	1170	1527	1258	68436.8	72318	60739.9	44591.3
ACT75_RS02645	WP_005541085.1	425	479	578	476	51678.8	52057	44889.7	26319.5
ACT75_RS02650	WP_005541084.1	464	582	692	684	4970.6	4621.9	4617.3	3692.3
ACT75_RS02655	WP_005541082.1	152	191	248	248	22570.9	21919.7	22330.2	18926.1
ACT75_RS02660	WP_005541079.1	891	926	1303	993	21030.1	20412.9	21019.2	15287.7
ACT75_RS02675	WP_005541071.1	185	203	274	208	125.3	136.6	147	135
ACT75_RS02680	WP_005541070.1	418	534	390	867	20848.4	20006.1	21132.7	17880
ACT75_RS02685	WP_032997091.1	1314	1999	2018	1706	10014.3	9718.8	10658	8882.1
ACT75_RS02695	WP_032997093.1	840	1004	1086	852	12909.2	12703.8	13548.4	13904.9
ACT75_RS02700	WP_005541064.1	114	96	170	121	2670.6	2504.4	2746.9	2426.2
ACT75_RS02705	WP_005541063.1	167	205	252	184	35145	31837.8	32271.9	36575.9
ACT75_RS02710	WP_005541061.1	320	446	425	360	38478.9	40365.9	38643	51871.9
ACT75_RS02735	WP_005541054.1	36	36	48	48	874.2	862.4	929.9	705.9
ACT75_RS02740	WP_005541052.1	201	239	370	245	17795.5	17058	17854.9	16745.5
ACT75_RS02745	WP_005541050.1	189	164	216	225	1385.1	1301.4	1367.8	1229.2
ACT75_RS02750	WP_005541048.1	552	547	628	459	4154.2	3762.6	4053.2	3611.2
ACT75_RS02755	WP_005541046.1	288	306	432	332	2472.4	2401.8	2446.3	2306.8
ACT75_RS02760	WP_005541044.1	335	371	517	362	11025.8	10849.9	11442.7	11362.5
ACT75_RS02765	WP_005541043.1	73	94	109	88	3533.2	3559	3495.2	3487.7
ACT75_RS02770	WP_005541041.1	292	300	409	309	2214.5	2103.3	2336.6	2770.9
ACT75_RS02775	WP_005541038.1	255	277	469	340	3537.9	3429.1	3837.1	3951.5
ACT75_RS02780	WP_005541036.1	64	99	141	123	16.3	14.5	17.8	18
ACT75_RS02785	WP_005541034.1	124	156	197	179	2142.7	1830.6	2237.2	2525.6
ACT75_RS02790	WP_005541032.1	133	212	239	199	47905.9	40036.4	40234.2	32234.5
ACT75_RS02795	WP_005594450.1	147	198	262	202	2157.5	2454.1	2521	2799.1
ACT75_RS02800	WP_005541027.1	27	46	59	32	1520.5	1489.8	1551	1483.2
ACT75_RS02805	WP_005541024.1	277	278	430	312	22238.9	21191.1	20902.2	17773.5
ACT75_RS02810	WP_005541021.1	1170	1315	1730	1295	1629.6	1596.2	1658.9	1761.8
ACT75_RS02815	WP_005541019.1	610	771	1080	891	7102.5	6228.4	7781.4	6878.1
ACT75_RS02820	WP_005541018.1	35	42	63	39	5030.8	4694.3	4839.3	4341.4
ACT75_RS02825	WP_005541016.1	63	52	69	58	589.3	554.6	594	526.4
ACT75_RS02835	WP_005541013.1	1060	1040	1261	1131	73791.7	73473	64172.6	77208.1
ACT75_RS02840	WP_005541011.1	203	210	258	252	22198.3	21853.5	23376.5	25201
ACT75_RS02850	WP_005538088.1	2077	2091	2854	2294	4687.4	4754.1	4851.3	4219.7
ACT75_RS02855	WP_005538090.1	180	265	282	244	29013.3	27522.3	28300.3	25684.6
ACT75_RS02860	WP_005538094.1	181	222	323	260	12250.8	11792.8	12355.1	12960.9
ACT75_RS02865	WP_005538097.1	387	375	459	425	3462.9	3336.7	3586.1	3327.7
ACT75_RS02870	WP_005548400.1	96	104	125	129	1305.1	1221.2	1333.1	1134.9
ACT75_RS02875	WP_005595003.1	169	202	265	245	3446.6	3296.7	3633	3321.3
ACT75_RS02880	WP_005548404.1	556	583	750	680	16562.7	15874.6	16181.1	15842.8
ACT75_RS02885	WP_005538110.1	987	960	1255	974	54294.6	52300.9	52386.4	37566.3
ACT75_RS02890	WP_005538111.1	308	327	441	336	3365.1	3261	3168.6	2061.7
ACT75_RS02900	WP_005538116.1	145	169	222	193	11406	10809.4	11185.3	8118.4
ACT75_RS02910	WP_005538118.1	528	510	687	554	39293.8	38567	40112.5	38781
ACT75_RS02915	WP_005538119.1	570	577	671	622	39701.9	39777.1	39907.7	42491.9
ACT75_RS02920	WP_005542760.1	527	558	727	657	68970.7	74893.4	76009.6	76735.6
ACT75_RS02925	WP_005551151.1	318	329	487	381	1992.4	2025.3	2085.1	2221
ACT75_RS02935	WP_005544023.1	85	129	135	145	14486.2	13886.2	13861.3	9203.5
ACT75_RS02940	WP_032997171.1	179	175	267	197	3741.2	3775.1	3878.3	4057.8
ACT75_RS02945	WP_005544026.1	626	673	738	758	35101.4	35066.9	34205.3	41397.4
ACT75_RS02950	WP_005595016.1	752	1155	868	2123	734.9	659.2	731.8	613.3
ACT75_RS02955	WP_005544066.1	506	596	670	635	19130.9	19850.2	20226.4	19422.6
ACT75_RS02960	WP_005544068.1	1021	1215	1404	1016	37620.3	37634.5	39406.5	25020.3
ACT75_RS02970	WP_005544072.1	223	230	318	287	2754.9	2641.2	2696.7	2084.8
ACT75_RS02975	WP_061866529.1	149	131	187	161	1593.8	1426.3	1615.2	1413.2
ACT75_RS02980	WP_005544076.1	526	596	648	625	328.9	317.9	346.1	274.4
ACT75_RS02985	WP_005544077.1	244	255	265	262	1819.7	1730.1	1801	1739.3
ACT75_RS02990	WP_005544079.1	374	332	421	430	2480.6	2270.1	2551	2304.5
ACT75_RS03000	WP_005544083.1	132	150	178	147	2810.4	2676.8	2809.6	2697.9
ACT75_RS03005	WP_005544085.1	2956	3537	3703	3767	173378	169142	170266	218070
ACT75_RS03010	WP_005544087.1	688	724	834	993	1403.1	1272.9	1487	1363.3
ACT75_RS03015	WP_005544089.1	62	78	95	67	24762.3	25490.4	23510	22541
ACT75_RS03020	WP_005544091.1	70	79	122	57	503.4	495.9	573.7	500.5
ACT75_RS03025	WP_005544093.1	178	185	277	200	2088.6	1952.2	2071.8	1811.1
ACT75_RS03035	WP_005539638.1	484	466	618	615	19509.9	19213.7	19931.3	19988.1
ACT75_RS03040	WP_005539640.1	328	386	383	448	272.3	242.7	256.1	206
ACT75_RS03045	WP_005547219.1	279	312	385	360	4896.8	4715.3	5397.1	5514.1
ACT75_RS03050	WP_005549698.1	536	587	606	763	11657.9	11446.4	12014.7	10008
ACT75_RS03055	WP_005539650.1	831	793	1098	989	4720.9	4699	4872.3	3994.8
ACT75_RS03060	WP_005539658.1	1031	1276	1095	1115	28239.2	28107.7	27123.2	28891.5
ACT75_RS03065	WP_005539660.1	603	635	858	690	13319.2	13049.6	13872.9	14681.1
ACT75_RS03070	WP_005539663.1	261	326	363	289	22784.1	22022.8	23640.3	28815.7
ACT75_RS03075	WP_005539664.1	169	167	189	174	3122.4	3012.3	3176.2	2968.1
ACT75_RS03080	WP_005539667.1	198	233	280	232	11946.2	11390.8	11826.8	11750.7
ACT75_RS03085	WP_005539669.1	130	129	179	127	5790	5672.4	6139.5	6225.5
ACT75_RS03090	WP_005539671.1	790	1002	1142	1023	22651.4	21829.4	22999.7	21790.1
ACT75_RS03095	WP_005539673.1	1054	802	1644	1092	1879.8	1680	1877.1	1610.1
ACT75_RS03100	WP_005539760.1	254	287	181	266	6696	7714.6	7693.4	9336
ACT75_RS03105	WP_005553467.1	660	750	920	691	12864.9	12220	12780.6	10399.3
ACT75_RS03110	WP_005539763.1	795	803	959	804	31967.2	31238.7	32347.9	32526.2
ACT75_RS03115	WP_005539765.1	326	314	410	340	1388.9	1361.4	1440.3	1249.8
ACT75_RS03120	WP_005539767.1	795	918	1031	1029	7104.9	7056.9	7699.7	7650.6
ACT75_RS03125	WP_005547254.1	734	1000	1078	964	85228.9	85312.4	72654.1	68635.6
ACT75_RS03135	WP_005542783.1	31	35	39	35	17.1	13.5	22.8	23.2
ACT75_RS03155	WP_005542788.1	37	36	36	31	91.8	88.5	85.1	77.5
ACT75_RS03160	WP_005542790.1	27	58	40	25	621.3	578.6	538.4	384.6
ACT75_RS03165	WP_005554187.1	91	143	124	111	8396.9	7833.6	8013.9	5383.1
ACT75_RS03170	WP_005584918.1	329	337	423	401	11335.4	11003.6	12186.1	14388.4
ACT75_RS03175	WP_005549177.1	418	470	616	571	1492.4	1425.6	1366.1	823.6
ACT75_RS03180	WP_005542794.1	60	90	132	73	3158.6	2994.9	3188.8	3234.2
ACT75_RS03185	WP_005542795.1	30	37	43	44	367.7	375.7	365.7	303.1
ACT75_RS03190	WP_005542796.1	82	91	130	131	529.3	525.5	575.9	676
ACT75_RS03195	WP_005542797.1	194	195	238	178	516.3	502.4	559.1	540.9
ACT75_RS03200	WP_005542798.1	132	150	207	151	1449.8	1426.8	1478.1	1530.9
ACT75_RS03210	WP_005542801.1	111	114	140	98	280	285.5	285.6	247.5
ACT75_RS03220	WP_005542805.1	113	119	172	170	312.6	301.7	319.1	345
ACT75_RS03230	WP_005542808.1	1100	1100	810	2604	2249.3	2237.9	2364.3	2469.1
ACT75_RS03235	WP_081110724.1	142	162	157	134	322.3	313.7	318.6	267.1
ACT75_RS03240	WP_005538460.1	13	10	9	11	97.7	111.3	105	78.6
ACT75_RS03245	WP_155719818.1	208	239	364	278	49.9	45.7	52.4	40
ACT75_RS03265	WP_005540510.1	163	179	217	213	12399	12141.8	12568.1	9469.8
ACT75_RS03270	WP_005540508.1	304	389	403	419	13054.3	14491.9	15104.6	16410.7
ACT75_RS03280	WP_005594325.1	318	310	452	343	8650.1	8504.8	9135.8	8623.2
ACT75_RS03285	WP_005543706.1	347	321	461	344	4585.5	4399.7	4639.6	4269
ACT75_RS03290	WP_005543708.1	419	453	559	550	6318.8	5955.7	6412.7	4761.5
ACT75_RS03295	WP_005543710.1	1538	1787	3391	2320	7103.8	6919.4	7163.6	6394.9
ACT75_RS03300	WP_005543712.1	716	829	853	884	443	380.2	452.7	381.9
ACT75_RS03310	WP_005543719.1	374	350	436	419	842	798.1	821.4	878.4
ACT75_RS03320	WP_005543723.1	102	110	143	135	100	102.7	92.8	72.1
ACT75_RS03325	WP_005543726.1	28	28	35	29	18087.5	18270.8	18943.7	15639.5
ACT75_RS03330	WP_005543727.1	12	9	6	17	130.6	136.7	159	160.4
ACT75_RS03335	WP_014702515.1	2832	3340	3789	5153	1215.4	1123.2	1333.9	1210
ACT75_RS03340	WP_005543732.1	873	971	1136	922	52496.3	49809.3	51527.2	58116.1
ACT75_RS03345	WP_005543734.1	716	797	1028	777	82715.4	83030.7	80645.4	75644.1
ACT75_RS03365	WP_230456991.1	30	33	44	32	18.1	19.9	23.3	14.3
ACT75_RS03370	WP_005555155.1	114	119	162	136	49.6	55.1	50.7	52.3
ACT75_RS03375	WP_005543747.1	103	95	125	106	6217.4	5535.6	5813.3	4819
ACT75_RS03395	WP_005542465.1	409	395	574	463	2316.3	1795.1	2351.9	1832.2
ACT75_RS03400	WP_005542466.1	482	494	652	619	6047.8	5679.5	5904.1	4745.9
ACT75_RS03405	WP_005542467.1	555	781	789	599	45103.9	45946.7	42046.6	41110.8
ACT75_RS03410	WP_005594622.1	43	76	84	88	1936.7	1868.6	2028	1779
ACT75_RS03415	WP_005551171.1	10	6	6	17	409.8	365.4	442.7	452.7
ACT75_RS03420	WP_005542473.1	361	307	504	451	4853.2	4693.1	5012.7	6123.6
ACT75_RS03425	WP_005542474.1	362	325	449	424	9871.9	9664.8	10048.8	9519.3
ACT75_RS03430	WP_005551169.1	210	281	293	338	9691.9	9666.7	9699.1	8899.6
ACT75_RS03435	WP_005539337.1	127	174	218	166	12061.2	11721.3	12344.3	11875
ACT75_RS03445	WP_005539331.1	59	66	81	87	649.8	597	612.6	560.1
ACT75_RS03455	WP_005539327.1	346	390	505	408	45110.1	47586.1	44473.7	34946
ACT75_RS03460	WP_005539324.1	2495	2852	3907	3131	39981.2	39353.6	40906	40571.6
ACT75_RS03465	WP_032997113.1	2158	2088	2509	2275	61236.7	59514	62654.1	62486.1
ACT75_RS03475	WP_005539319.1	96	159	128	198	679	674.2	683.7	677.5
ACT75_RS03485	WP_005594612.1	218	254	282	301	2145	1916.7	1961.2	948
ACT75_RS03490	WP_005539313.1	237	212	230	286	28390.6	27348.5	27829.7	25577.2
ACT75_RS03495	WP_005539311.1	156	156	189	175	3806.2	3572.9	4137	3229.4
ACT75_RS03500	WP_005539309.1	193	211	244	278	6746.6	6253.1	6787	5932.5
ACT75_RS03515	WP_005539301.1	70	75	93	107	8195.6	8013.2	8375.6	9265.1
ACT75_RS03525	WP_061866535.1	49	40	63	52	8859.6	8250	8871.4	9899.9
ACT75_RS03530	WP_005539296.1	78	80	88	112	3895.2	3744	4101.5	4813.4
ACT75_RS03535	WP_005539294.1	280	241	225	362	4353.5	4159.4	4414.1	4732.6
ACT75_RS03540	WP_005539292.1	5	7	5	5	359.3	364.7	387.1	373
ACT75_RS03545	WP_005539290.1	1298	1471	1515	1570	10846.3	10405.9	10732.4	9295.6
ACT75_RS03550	WP_005539288.1	568	508	504	628	11669.2	11916.8	12077.6	10587.2
ACT75_RS03555	WP_005539285.1	100	98	143	133	1085.2	965.7	1138.4	1027.9
ACT75_RS03560	WP_005539283.1	17	30	40	32	5088.5	4899.9	5337.8	5367.8
ACT75_RS03565	WP_014702506.1	37	63	72	59	2779.8	2751	2774.3	2986.2
ACT75_RS03570	WP_005539279.1	3	5	6	5	1303.1	1418.3	1661.7	1049.3
ACT75_RS03575	WP_005538061.1	91	84	133	107	4520.7	4264.8	4651.4	4989.7
ACT75_RS03585	WP_005538052.1	1137	1349	1770	1323	72146.5	71444.4	68896.6	72832.5
ACT75_RS03590	WP_005538048.1	89	81	93	89	2086.2	2089.8	2004.2	1905.8
ACT75_RS03600	WP_005538044.1	494	508	789	606	3981.3	3645.2	3733.6	3220.9
ACT75_RS03610	WP_005548279.1	58	99	119	100	26418.2	29711.9	30761.9	34617.8
ACT75_RS03615	WP_005538028.1	83	75	94	104	681.3	678.6	695.1	778.8
ACT75_RS03620	WP_005564192.1	99	86	118	106	3454	3245.8	3331.7	2561.1
ACT75_RS03625	WP_005538021.1	41	44	74	49	13732.6	13471	12106.9	14287.6
ACT75_RS03630	WP_005538019.1	820	799	1202	957	6208.5	5998.2	6083.4	5438
ACT75_RS03635	WP_005594589.1	366	329	475	387	23558.8	22826.1	23483.5	22792.5
ACT75_RS03640	WP_005538014.1	54	64	112	93	5982.3	5672.9	5942.6	5965.6
ACT75_RS03645	WP_005538010.1	235	242	354	232	27672.6	27944.1	27442.4	29664.9
ACT75_RS03650	WP_005538006.1	18	25	34	31	501.7	534.4	545.6	777.4
ACT75_RS03655	WP_005538002.1	339	310	389	339	4736.8	4451.3	4866.8	4932.5
ACT75_RS03660	WP_005537998.1	144	139	192	182	10713.1	10174	10402.8	10132.9
ACT75_RS03665	WP_005537996.1	415	422	428	450	5284.6	5095.7	5239.8	4906.7
ACT75_RS03675	WP_005537989.1	175	178	229	179	3468.5	3280	3477.1	3083.9
ACT75_RS03680	WP_005537983.1	750	850	977	921	10810.1	12615.4	12812.1	13702.4
ACT75_RS03685	WP_005537969.1	223	187	242	220	3256.8	3119.8	3376.1	3537.2
ACT75_RS03690	WP_005537967.1	733	689	836	775	32243	33953.2	34758.2	34365
ACT75_RS03715	WP_005539352.1	1600	2407	2645	2509	22391.6	25993.5	26610.9	29146.9
ACT75_RS03720	WP_005539356.1	109	110	136	115	14477.9	18132.4	18750.3	20016
ACT75_RS03725	WP_005539359.1	1163	1193	1332	1098	14874.4	16230.2	16243.6	17295.2
ACT75_RS03730	WP_005539361.1	501	621	683	598	36223.1	38227.2	39880.3	40158.2
ACT75_RS03735	WP_005539363.1	146	210	226	218	38718.9	42575.6	43384.9	46675.1
ACT75_RS03740	WP_005539416.1	186	205	293	216	18094.3	18711.4	19499.8	19434.3
ACT75_RS03745	WP_005539419.1	552	722	825	738	66174	68018.1	69802	86124.4
ACT75_RS03750	WP_005539422.1	401	501	550	532	14354.1	15632.1	15521.2	16860.2
ACT75_RS03755	WP_005539425.1	478	555	670	648	37763.6	34345.8	32505.5	37517.3
ACT75_RS03760	WP_005539427.1	3845	3766	4937	4402	43803.7	48591.4	49531	54323
ACT75_RS03765	WP_001181005.1	282	331	349	326	19256.1	21867.6	21974.7	25133.4
ACT75_RS03770	WP_005539430.1	183	192	221	212	264.3	243.5	261.3	228.9
ACT75_RS03795	WP_005539439.1	451	518	576	677	428	422.9	432.2	368.3
ACT75_RS03800	WP_005539441.1	782	887	850	1111	1478.5	1241	1644	1456.5
ACT75_RS03805	WP_005550982.1	860	1009	1010	988	8729.6	8146.9	8693.7	6707.9
ACT75_RS03810	WP_005539457.1	722	762	807	789	5065.4	3632.3	5951.3	7753.9
ACT75_RS03815	WP_005539458.1	327	312	485	350	20.8	18.4	21.1	25.4
ACT75_RS03820	WP_061866536.1	183	162	239	186	153.7	171.9	165.2	138.5
ACT75_RS03825	WP_005539460.1	51	60	73	49	16954.1	16257.8	16650.4	15856.3
ACT75_RS03830	WP_005539462.1	74	103	103	117	9391.1	9056.5	9587.6	10928.4
ACT75_RS03835	WP_005539464.1	231	272	324	277	9121.5	9106.1	13374.1	19421.8
ACT75_RS03845	WP_005539467.1	27	49	59	53	1306.2	1433.3	1471.4	1362.5
ACT75_RS03850	WP_005539469.1	9	24	38	20	3972.4	3995.1	4091.8	2677
ACT75_RS03860	WP_005539474.1	144	199	237	178	5081.3	4507.2	5840.4	10737.8
ACT75_RS03865	WP_005552104.1	28	36	58	42	103	97.8	139.5	133.3
ACT75_RS03875	WP_005539478.1	2381	2213	2939	3461	4831.5	4831.9	4771.6	4133.1
ACT75_RS03880	WP_005539481.1	686	847	1062	868	141160	146326	123167	159073
ACT75_RS03885	WP_005539482.1	120	113	135	111	12091.9	12157.1	11875.6	11189.7
ACT75_RS03890	WP_005539483.1	689	822	1061	873	1361.5	1137.2	1610	3834.4
ACT75_RS03895	WP_005539485.1	709	817	1172	867	20396.9	19946.5	19530.3	16569.5
ACT75_RS03900	WP_005539500.1	696	723	1108	780	4169	3946.8	3779.3	3129.3
ACT75_RS03905	WP_005539502.1	728	787	1146	770	22695.2	21454.1	21767	18394.9
ACT75_RS03910	WP_005539504.1	21545	23317	14453	26924	4977.3	4690.3	4736.5	4244.8
ACT75_RS03940	WP_005543570.1	59	88	95	98	1294.2	1257.9	1352.8	1371.7
ACT75_RS03945	WP_014702329.1	345	364	409	480	208.8	197.8	204.1	178.4
ACT75_RS03955	WP_005543582.1	19	22	18	25	382.4	359.1	377.2	309.6
ACT75_RS03960	WP_005543584.1	28	25	49	33	8331.5	8293.2	7499.8	8379
ACT75_RS03965	WP_005543586.1	197	221	256	258	17113.5	16611.8	18335.1	18483.9
ACT75_RS03970	WP_005543588.1	526	434	640	430	860	795.4	857.9	832.6
ACT75_RS03980	WP_005543594.1	551	629	773	693	32781.1	35926.6	31408.2	38469.5
ACT75_RS03985	WP_005549686.1	2912	3117	3859	3356	40655	43300.2	45452.5	46668.5
ACT75_RS03990	WP_005543598.1	1338	1507	1857	1515	51829.8	57301	53479.4	63920.1
ACT75_RS03995	WP_005543603.1	848	1068	1444	1070	17895.4	20990.7	21888.8	25431.8
ACT75_RS04000	WP_005543605.1	814	935	1170	975	31688.9	33289.3	30676.1	33054.3
ACT75_RS04005	WP_005543609.1	1161	1372	1685	1419	8035.9	7444.8	8473.6	8467.4
ACT75_RS04010	WP_005543611.1	718	750	955	816	52075.2	59990.6	51385.9	58082.1
ACT75_RS04015	WP_005543631.1	74	99	120	86	8876.1	9620	8739.8	10194.6
ACT75_RS04020	WP_005543632.1	295	363	467	407	48618	53166.2	55508.6	56428.5
ACT75_RS04025	WP_005543634.1	211	281	296	264	28558.2	34203	24488.1	35762.5
ACT75_RS04030	WP_005543636.1	649	889	897	907	33056.8	34652.5	35698.9	38857.8
ACT75_RS04035	WP_005543638.1	1005	1065	1315	1316	30410.2	31577	28365.3	31985
ACT75_RS04040	WP_005543640.1	373	489	634	495	15213.6	17224.2	17803.9	19611.5
ACT75_RS04045	WP_005543641.1	1098	1362	1677	1511	49179.3	54012	53833.4	56107.6
ACT75_RS04050	WP_005548785.1	311	379	493	389	22924.6	26413.6	26680.1	29319.6
ACT75_RS04055	WP_061866537.1	542	697	792	634	26394.7	28279	30293.8	32202
ACT75_RS04065	WP_005549678.1	90	108	141	92	4813.5	4622.6	5072.3	5020.6
ACT75_RS04075	WP_005549677.1	167	191	243	192	2439.4	2430.7	2552.8	2634.2
ACT75_RS04080	WP_005549676.1	1565	1210	1857	1561	4900.8	4517.2	4953.2	4995.4
ACT75_RS04090	WP_230456977.1	261	254	306	292	223.9	205.3	221.2	192.9
ACT75_RS04105	WP_005541206.1	68	86	97	96	1965.4	1872.8	1825.6	1654.5
ACT75_RS04110	WP_005541208.1	13	22	19	17	1356.1	1264.5	1355.7	1387.5
ACT75_RS04115	WP_005541210.1	156	175	168	174	3479.2	3241.1	3414.9	3320.2
ACT75_RS04120	WP_005541212.1	58	65	95	87	1657.2	1649.8	1690.2	1590.1
ACT75_RS04130	WP_005541216.1	541	594	718	654	383.1	368.8	378	273.7
ACT75_RS04135	WP_005553334.1	600	762	821	688	1675.1	1397.4	1539.9	1444.1
ACT75_RS04145	WP_005550254.1	150	178	239	201	1296.2	1205.1	1258.9	932.7
ACT75_RS04150	WP_032997192.1	1700	1912	2503	1933	34920.3	33354.8	35041.4	31622.7
ACT75_RS04155	WP_005541226.1	1107	1149	1576	989	7161.8	6839.8	6997	6226.7
ACT75_RS04160	WP_005541228.1	169	187	224	248	845.5	745.8	829.6	695.3
ACT75_RS04165	WP_005551473.1	464	607	580	521	48970.2	47844.2	47417	44032
ACT75_RS04170	WP_005540755.1	235	297	272	293	2466	2399.1	2681.7	3129.8
ACT75_RS04175	WP_005540756.1	174	211	259	195	1545.2	1309.2	1577.4	1497.1
ACT75_RS04180	WP_005551479.1	315	357	486	392	932.7	908.8	911.8	843.7
ACT75_RS04185	WP_005540759.1	193	218	273	216	16919.5	16291.7	17059.2	20743.4
ACT75_RS04210	WP_005540772.1	64	60	99	103	4354.8	4262.9	4542.8	4480.1
ACT75_RS04215	WP_005540773.1	131	142	177	197	2994.2	2938.1	3023.3	2635.5
ACT75_RS04220	WP_005540775.1	523	615	634	524	15173	14648.8	15897.5	17558.4
ACT75_RS04235	WP_005540784.1	163	221	261	190	5727.1	5698.4	5554.5	5290.6
ACT75_RS04240	WP_032997183.1	398	441	644	405	695.2	602.5	636.3	496.9
ACT75_RS04245	WP_005540789.1	564	542	618	607	18623.5	18341.8	18825.2	18313.8
ACT75_RS04250	WP_005540791.1	130	203	231	183	15714.5	18267.6	18569.9	19048.6
ACT75_RS04255	WP_005540792.1	566	664	797	688	2186.1	2275.9	2262.3	2295.1
ACT75_RS04260	WP_005540793.1	396	508	549	510	3618.1	3489.3	3633.1	3687.5
ACT75_RS04265	WP_061866538.1	166	199	236	203	26908.8	30849.1	31264.5	35795
ACT75_RS04275	WP_005540796.1	519	508	614	513	4858.9	4811.8	5043.1	4436.2
ACT75_RS04280	WP_005540797.1	1353	1746	1596	1560	51504.7	50580.5	53928.7	50941.8
ACT75_RS04285	WP_005540798.1	856	1017	1220	1077	17423.5	16886.8	18060.1	18949
ACT75_RS04290	WP_005540800.1	157	127	188	147	4159.8	3972.9	4146.5	3839.3
ACT75_RS04295	WP_005540804.1	758	978	1230	982	4575.8	4398.9	4376	3612
ACT75_RS04300	WP_005540806.1	237	284	392	287	27955.4	27228.1	28012.3	23664.8
ACT75_RS04305	WP_005540807.1	76	90	105	107	601	682.8	828.3	522.1
ACT75_RS04310	WP_005549026.1	924	1366	2079	1493	54838.2	61693.4	65622	71713.6
ACT75_RS04315	WP_005541294.1	102	143	161	148	16007.7	17054.9	16093.7	15493.5
ACT75_RS04320	WP_005549024.1	94	117	108	87	473.9	493.2	501.6	544.3
ACT75_RS04325	WP_005541284.1	303	368	417	316	31386	34259	35910.1	38347.2
ACT75_RS04330	WP_005541282.1	231	234	220	301	6245	6055.2	6258.1	5883.8
ACT75_RS04335	WP_005553653.1	1866	2056	2272	2502	24051	23260.7	23958.3	19313.1
ACT75_RS04340	WP_005541279.1	546	659	724	707	8293.4	7719	8667.9	10094.4
ACT75_RS04345	WP_005541277.1	127	145	151	160	664.3	643.7	684.7	667.9
ACT75_RS04350	WP_005541275.1	216	322	239	452	7271.3	7053.3	7115.1	6338.1
ACT75_RS04355	WP_005541273.1	156	180	188	267	868.9	835	857.5	788.7
ACT75_RS04360	WP_005541271.1	100	116	122	129	1833.3	1727.7	1905.9	1729.9
ACT75_RS04365	WP_005541270.1	151	136	196	176	3451.8	3186	3323.6	2740
ACT75_RS04370	WP_005541268.1	223	249	312	290	8182.7	8322.6	7898.2	7078.7
ACT75_RS04375	WP_005541265.1	303	339	462	356	5134.3	5076.9	5479.4	5272.7
ACT75_RS04380	WP_005541263.1	2469	4067	6138	6311	331.2	337.9	351.9	349.2
ACT75_RS04385	WP_005541261.1	32	31	55	46	32.1	32.7	40.7	51.5
ACT75_RS04390	WP_005541259.1	443	579	714	593	16651.4	16696.2	17441.1	15859
ACT75_RS04395	WP_005551449.1	144	122	201	124	21552.5	21316.2	22026	21705.5
ACT75_RS04400	WP_032998892.1	3	3	3	6	11.3	9.4	10	9.8
ACT75_RS04405	WP_005541254.1	316	319	351	317	2137.8	2032.2	2058.9	1934.8
ACT75_RS04410	WP_005541253.1	720	919	960	872	86473	92341.9	77728.5	100111
ACT75_RS04415	WP_005541250.1	948	1242	1380	1186	50910.5	48441.1	48622.3	51460
ACT75_RS04420	WP_005553658.1	298	322	390	330	134.1	135.4	155.2	160.8
ACT75_RS04425	WP_005541246.1	619	570	907	617	1804	1720.1	1848.3	1726.4
ACT75_RS04430	WP_005541245.1	253	267	353	325	7801.6	7493.6	7877.3	7464.1
ACT75_RS04440	WP_014167500.1	1808	2327	2642	2285	169612	178696	189184	204892
ACT75_RS04465	WP_005595390.1	153	151	218	172	3445.1	3335.2	3444.6	3046.3
ACT75_RS04470	WP_005551364.1	2064	1975	3120	2319	39499.7	38344.2	41009.6	41263.4
ACT75_RS04475	WP_005595387.1	233	265	428	324	1337.7	1226.3	1343.6	1187.3
ACT75_RS04480	WP_005540693.1	500	485	593	486	2357.8	2404	2344.8	2165.7
ACT75_RS04485	WP_005540689.1	248	269	339	325	2797.8	2621.2	2895.9	2576.4
ACT75_RS04490	WP_005540687.1	931	1123	1235	1028	3601	3366.7	3441.7	3419.4
ACT75_RS04495	WP_005540685.1	65	70	93	95	5301.8	5063	5355.1	4811
ACT75_RS04500	WP_061866539.1	788	848	1149	817	29694.2	26804.2	31269.2	29649
ACT75_RS04505	WP_005540681.1	282	252	306	276	6888.8	6675.7	7021.7	6759.8
ACT75_RS04510	WP_005540679.1	647	695	814	776	51558.2	51747.7	50112.8	43819.2
ACT75_RS04515	WP_061866540.1	97	97	125	104	7670.5	7821.1	8308.6	8119.9
ACT75_RS04520	WP_005540675.1	48	58	43	55	982	984.3	1022.3	930.2
ACT75_RS04525	WP_005540673.1	86	117	139	148	61.2	48.2	49.7	39.7
ACT75_RS04530	WP_005595379.1	428	483	666	486	19686.8	19096	18927.8	19220
ACT75_RS04535	WP_005551379.1	6422	5944	7961	7381	2271.8	2179.8	2270.8	2206.3
ACT75_RS04540	WP_005543553.1	9884	9970	11702	12218	19334.8	20367.1	18188.2	21965.4
ACT75_RS04555	WP_005543547.1	298	299	479	336	28149.6	27605.9	28868.7	27976.2
ACT75_RS04560	WP_005543544.1	1697	1606	2358	1598	11047.8	10602.2	11179.3	10132.6
ACT75_RS04565	WP_005543542.1	328	376	444	411	5619.8	5467.6	5826.4	5415.9
ACT75_RS04570	WP_005543540.1	92	101	145	120	20063	18770.4	20897.5	21209.9
ACT75_RS04585	WP_005593842.1	173	198	240	218	5405.7	5224	5423.8	4474.7
ACT75_RS04600	WP_005594980.1	76	83	114	129	304.9	277.6	250.9	162.1
ACT75_RS04630	WP_061866542.1	60	63	55	71	490	495.4	538.3	463.2
ACT75_RS04640	WP_005540439.1	30	37	46	55	46	46.2	40	53.7
ACT75_RS04650	WP_005540434.1	248	236	243	225	4296.2	3864.7	4354.9	3729.5
ACT75_RS04660	WP_005549668.1	191	185	247	279	3395.1	3047.8	3193.4	2257.1
ACT75_RS04665	WP_061866543.1	109	118	131	143	1906.7	1881.9	1903.3	1338
ACT75_RS04670	WP_005540426.1	588	607	654	717	732.2	675.4	709.7	536.8
ACT75_RS04675	WP_005540424.1	193	144	184	188	4598.4	4492.5	4592.9	3681.7
ACT75_RS04680	WP_005549663.1	91	78	100	77	3225.9	3133.5	3293.8	2842.4
ACT75_RS04685	WP_005540420.1	638	585	761	609	12389.7	11726.1	12335.8	11208.9
ACT75_RS04690	WP_005553711.1	618	581	944	862	1172	1087.4	1279.2	1231.6
ACT75_RS04695	WP_005540415.1	485	482	681	487	4473.1	4260.3	4390.9	3998.6
ACT75_RS04700	WP_005595521.1	1071	1048	1282	1025	54949.7	60135.4	54223.8	58420
ACT75_RS04705	WP_005540410.1	1881	2081	2407	2110	66878.2	66365.3	68516.8	72205.3
ACT75_RS04710	WP_005540408.1	1255	1355	1358	1732	5145.5	4994.7	5219.8	5349
ACT75_RS04715	WP_005540406.1	1384	1308	1940	1477	30.9	30.5	31.1	32.2
ACT75_RS04720	WP_005540404.1	239	279	323	301	1286	1352.4	1231.5	1020.1
ACT75_RS04725	WP_005540402.1	569	586	616	674	3060.2	2960.1	3306.2	2823.8
ACT75_RS04730	WP_005540399.1	613	687	786	680	60744.9	64002.4	57050.3	56458.6
ACT75_RS04735	WP_005540393.1	1910	1334	2167	1686	29126.6	29319	30457.9	32907.3
ACT75_RS04740	WP_005553196.1	1867	1811	2304	1882	8634.9	8650.1	8297.3	7171.6
ACT75_RS04745	WP_005543189.1	163	171	188	210	5091.1	4879.7	5225.8	5454.3
ACT75_RS04755	WP_005543199.1	262	329	334	329	12883.6	12918.3	12888.7	12884.7
ACT75_RS04760	WP_005543201.1	215	260	200	279	73.8	79.7	90.9	101.3
ACT75_RS04770	WP_005543206.1	50	46	48	48	26.8	22.3	26.7	19.8
ACT75_RS04775	WP_005563858.1	79	84	107	92	50	39.4	54.4	60.1
ACT75_RS04780	WP_005551396.1	90	101	100	107	9639.2	9195	9915.7	11307.2
ACT75_RS04785	WP_005543214.1	40	45	78	52	1728.4	1835.1	1838.3	1663.3
ACT75_RS04790	WP_005543215.1	93	89	108	155	1382.9	1353.3	1411.4	1227.9
ACT75_RS04795	WP_179287362.1	199	231	277	277	3693.8	3651.9	3839.7	3397.6
ACT75_RS04815	WP_005543325.1	338	403	456	361	25183.4	27228.9	24657.7	35718.3
ACT75_RS04820	WP_005555497.1	401	496	584	521	35854.3	39893.1	40314.3	38399.3
ACT75_RS04825	WP_005543329.1	1497	1800	2213	1702	135246	141771	143041	151018
ACT75_RS04835	WP_005594082.1	1005	1191	1392	1169	30933.9	30019.2	29155.3	14183.9
ACT75_RS04840	WP_005594081.1	406	417	479	503	1415.5	1412.8	1559.4	1668.9
ACT75_RS04850	WP_005542169.1	262	305	302	413	45.8	54.3	61.3	40.4
ACT75_RS04855	WP_005542170.1	691	800	1060	853	53732.7	53287.2	52418.8	61470.5
ACT75_RS04870	WP_005540550.1	820	805	671	1364	11404.4	12561.6	10232.7	10889
ACT75_RS04875	WP_005540547.1	114	137	125	159	38	31	40.6	32.7
ACT75_RS04880	WP_005540545.1	43	48	64	79	591.5	573.3	609.2	623.8
ACT75_RS04890	WP_005555221.1	50	71	61	82	1510.4	1443.5	1492	1359.8
ACT75_RS04895	WP_005549966.1	117	183	175	150	877.9	918.6	857.3	738.7
ACT75_RS04900	WP_005540532.1	337	360	410	434	9436.1	8936.9	9085.8	7039.3
ACT75_RS04905	WP_005540529.1	221	400	428	601	39795.9	37870	32917.8	21722.1
ACT75_RS04915	WP_005594820.1	449	596	654	641	28631.3	27282.2	29449.2	33984.2
ACT75_RS04920	WP_005540522.1	867	984	1122	1073	35413	34702.1	35587.1	40041.9
ACT75_RS04925	WP_005549972.1	524	617	800	796	2947	2764.1	2952.6	2570.1
ACT75_RS04930	WP_005540560.1	924	1082	709	1871	4336.6	4049.5	4414.3	4116.3
ACT75_RS04935	WP_005549975.1	643	694	853	778	1684.1	1679.7	1819.1	1681.4
ACT75_RS04940	WP_005549976.1	296	272	332	291	7292.4	7299.8	7096.3	5468.4
ACT75_RS04945	WP_005553286.1	378	464	551	398	3298.8	3133.6	3676.2	3592.2
ACT75_RS04950	WP_061866544.1	678	708	969	743	10098	9501.4	10010.2	9195.2
ACT75_RS04955	WP_005541983.1	272	260	365	255	4731.3	4792.8	4805.5	4442.5
ACT75_RS04960	WP_005549983.1	4040	4792	5066	4458	261714	271155	226361	249740
ACT75_RS04965	WP_005541988.1	467	567	733	569	1051.9	1003.6	1012	993.4
ACT75_RS04975	WP_005541991.1	464	595	578	672	6853.4	6556.6	6859.2	6382.7
ACT75_RS04980	WP_005554419.1	143	157	200	197	3189.6	3042.1	3190.2	2848.4
ACT75_RS04985	WP_005541993.1	1967	2535	2843	2646	73151.4	78381.5	73296.3	73548.5
ACT75_RS04990	WP_005562331.1	174	223	203	228	1000	951.8	1046.1	799.8
ACT75_RS04995	WP_005541995.1	450	520	563	480	52331.2	49884.1	48721.7	40454.4
ACT75_RS05000	WP_005541996.1	149	150	192	176	33583.4	34279.5	30802.7	39533
ACT75_RS05005	WP_005541997.1	24	47	41	42	897	896	938.5	857.6
ACT75_RS05010	WP_005549599.1	44	79	82	74	310.4	297.6	317.7	276.6
ACT75_RS05015	WP_005549598.1	149	171	172	164	2872.9	2497	2717.4	3400.8
ACT75_RS05020	WP_005549596.1	111	78	146	108	773.3	702.5	726.8	745
ACT75_RS05025	WP_032997144.1	38	42	48	34	9661.2	9095.9	9797.6	11506.1
ACT75_RS05030	WP_005542006.1	78	78	109	133	2198	2106.4	2262.4	2263.8
ACT75_RS05040	WP_061866545.1	146	173	263	171	14120.1	14119.7	14033.7	11163.7
ACT75_RS05045	WP_005542011.1	103	120	162	152	1130.2	1089.3	1097.1	713.4
ACT75_RS05055	WP_005542013.1	95	101	108	81	409.4	336.3	407.6	384.5
ACT75_RS05060	WP_005542014.1	59	49	59	49	1643	1618.6	1690.1	1598.7
ACT75_RS05065	WP_061866546.1	859	1019	1362	983	1469.6	947.1	1524.2	1544.9
ACT75_RS05070	WP_005542016.1	163	192	239	196	5787.1	5686.4	5802.2	4830.6
ACT75_RS05075	WP_005542017.1	876	880	1078	940	13085.5	12531.6	12716.9	10088.8
ACT75_RS05080	WP_005542018.1	434	446	602	432	206.2	188.6	216	194.8
ACT75_RS05085	WP_005542019.1	298	288	370	393	6421.2	6335.9	6796.1	6982.8
ACT75_RS05090	WP_005546151.1	164	148	210	171	569.9	550.7	674.1	561
ACT75_RS05095	WP_005542021.1	263	310	382	313	2400.8	2368.9	2493.4	2319.5
ACT75_RS05100	WP_061866547.1	66	60	85	56	1128.8	1133.5	1235.1	1019.3
ACT75_RS05105	WP_005549569.1	35	52	59	57	5601.6	5543.2	5755.1	6036.8
ACT75_RS05110	WP_005542026.1	2355	2906	2837	3455	20799.3	20649.4	21240.1	15727.2
ACT75_RS05115	WP_005542027.1	2554	2921	3125	3401	45482	44290.1	45944.8	42667.7
ACT75_RS05120	WP_005542029.1	239	224	265	267	4547	4227.7	4597.6	3927.9
ACT75_RS05125	WP_005542031.1	852	977	1087	990	19715.3	18637.6	19386.4	15762.6
ACT75_RS05130	WP_005542033.1	351	393	441	368	10151.6	9863.4	10367.4	10236.6
ACT75_RS05135	WP_005542035.1	88	105	100	190	2718.3	2687.7	2719.5	2323.7
ACT75_RS05140	WP_005542039.1	410	419	419	590	610.5	566.3	612.3	490.3
ACT75_RS05145	WP_014702356.1	353	323	384	353	858.7	828.1	888.9	785
ACT75_RS05150	WP_005549562.1	326	287	389	351	1011	972.8	1057	1045.7
ACT75_RS05155	WP_005542971.1	1262	1535	1686	1401	96135.8	94580.1	93289.4	111686
ACT75_RS05160	WP_005542968.1	250	299	331	330	6582.6	6577.6	6992.8	6383.7
ACT75_RS05165	WP_005542966.1	123	99	139	143	889.8	817.2	980.7	841.9
ACT75_RS05170	WP_005542964.1	405	452	507	470	33346.4	31685.6	33440	32082
ACT75_RS05175	WP_005542959.1	532	549	759	533	24220.7	23558.1	24617.8	28802.3
ACT75_RS05185	WP_005542950.1	114	133	160	125	2555.9	2404.5	2586.3	2511.4
ACT75_RS05190	WP_005542948.1	101	115	161	127	16782.2	16029.1	16234.3	15107.2
ACT75_RS05195	WP_005542946.1	346	445	477	366	1627.3	1506.6	1593.6	1352.5
ACT75_RS05200	WP_005542943.1	386	416	589	471	32402.3	33154.1	30534.1	30877.8
ACT75_RS05205	WP_005542935.1	15	25	39	34	1446.8	1581.2	1341.5	1323.7
ACT75_RS05210	WP_005542933.1	92	120	102	110	18143.7	18409.4	18103.8	20037.4
ACT75_RS05225	WP_005542929.1	217	250	305	257	8255.4	7877.3	8598	9545
ACT75_RS05230	WP_005542927.1	27	32	53	30	10751.3	10593.8	10973.2	9416.3
ACT75_RS05235	WP_032997149.1	249	241	322	207	150.3	140.1	144.7	126.9
ACT75_RS05240	WP_005542923.1	37	54	47	31	612.1	569.9	638.7	670.9
ACT75_RS05245	WP_005542920.1	7	20	9	17	377.4	378.1	423.2	394.3
ACT75_RS05250	WP_005542917.1	59	96	72	78	19916.9	21242.8	22237	20789.8
ACT75_RS05260	WP_005542913.1	4	6	13	15	361.5	371.2	377.1	360.2
ACT75_RS05265	WP_005542910.1	96	103	149	127	145.7	137.5	147	131.2
ACT75_RS05270	WP_005542908.1	154	170	207	149	6323.6	5939.3	6505.5	7497.1
ACT75_RS05275	WP_005542906.1	131	168	241	143	5065.3	4808.5	4922.6	4193.2
ACT75_RS05280	WP_005542903.1	161	136	174	147	8115.6	7863.6	8422	8329.9
ACT75_RS05285	WP_005542899.1	277	249	322	251	26499.1	26258.7	26922.9	28615.4
ACT75_RS05290	WP_005542896.1	144	160	200	183	4982.3	4601	5017.4	4965.3
ACT75_RS05300	WP_005542886.1	224	263	289	284	37568.2	42576.8	42526.8	44232.3
ACT75_RS05305	WP_005542882.1	363	435	545	458	77890.5	91412.3	83434.1	99028.8
ACT75_RS05310	WP_005542877.1	82	99	108	80	317.2	340.4	329.9	256.1
ACT75_RS05315	WP_005542875.1	125	113	160	169	120.5	102.6	112.8	108.9
ACT75_RS05320	WP_005542873.1	513	477	703	584	16426.9	15858.6	16687.9	18719.5
ACT75_RS05325	WP_005542871.1	81	106	109	101	862.9	802.8	795.7	821.2
ACT75_RS05330	WP_044116060.1	80	76	114	106	2601.8	2476.2	2578.3	2768.4
ACT75_RS05335	WP_005542866.1	141	136	191	189	1306.6	1218.2	1305.1	1322.3
ACT75_RS05340	WP_005542864.1	576	630	698	770	14415.3	13557.4	14476.5	18387.6
ACT75_RS05345	WP_005542862.1	135	152	210	166	17385.7	17114.9	18200.8	26031.8
ACT75_RS05350	WP_005542860.1	207	164	241	210	77.5	74.1	71.2	81.4
ACT75_RS05355	WP_005542858.1	653	720	953	861	9083.4	8805.7	9582.1	10397.1
ACT75_RS05360	WP_061887487.1	380	400	441	547	455.5	420.7	471.9	372.4
ACT75_RS05365	WP_005542853.1	501	556	637	566	6522.6	6111.1	6358.3	4518.3
ACT75_RS05370	WP_005542849.1	214	206	284	304	29.7	24	26.8	18.3
ACT75_RS05375	WP_005542847.1	113	140	190	173	1805.5	1780.5	1794.2	1404.3
ACT75_RS05380	WP_005542845.1	52	86	105	88	14339.5	17476.5	18027.3	21567.6
ACT75_RS05385	WP_005542843.1	58	44	57	60	3029.8	2884.6	3109.7	2839.1
ACT75_RS05390	WP_005542841.1	38	39	43	63	1021.8	949.3	1010.6	993.8
ACT75_RS05395	WP_005542839.1	148	123	153	128	4341.9	4254	4425.8	3770.2
ACT75_RS05400	WP_005554465.1	167	179	238	221	5749.9	5537.6	5513.8	3232.9
ACT75_RS05405	WP_005542835.1	900	1169	1419	1266	11211.3	13120.6	12847.3	13649.6
ACT75_RS05410	WP_005542826.1	519	631	831	676	14274.9	16132.2	14709.8	15738.2
ACT75_RS05415	WP_005549324.1	141	115	114	239	306.9	330.4	399.3	368
ACT75_RS05420	WP_005540229.1	85	129	185	131	7554.5	7106.2	7382.4	7564.9
ACT75_RS05425	WP_005540230.1	127	148	149	132	7395.6	6854.1	7196	6306.8
ACT75_RS05430	WP_005540234.1	104	112	122	118	1137.3	1150.2	1234	1178.4
ACT75_RS05435	WP_005540236.1	171	167	245	223	41.7	47.2	45.4	32.2
ACT75_RS05440	WP_005540238.1	180	203	252	193	5039.2	5080	5012.1	4084.9
ACT75_RS05445	WP_005540240.1	420	399	525	409	25310.3	23527.7	24514.6	28313.3
ACT75_RS05450	WP_005540242.1	174	178	225	157	10705.1	10189.2	10515.2	10495.4
ACT75_RS05455	WP_005549313.1	1630	1814	2239	1837	53592.1	52212.1	54931.4	59173
ACT75_RS05460	WP_005549310.1	30	22	31	45	647.5	651.3	618.8	467.7
ACT75_RS05465	WP_005549308.1	5	6	4	7	109.1	141.5	140.9	127.5
ACT75_RS05470	WP_005543969.1	2	14	7	11	128.8	119.2	132.4	122.2
ACT75_RS05475	WP_005549304.1	2	3	6	5	84.1	88	107.8	109.6
ACT75_RS05480	WP_005554456.1	71	63	90	87	409.7	379.6	431.8	388.5
ACT75_RS05485	WP_005543963.1	447	439	586	530	11377.6	11431.2	11866.5	12073.9
ACT75_RS05490	WP_005543960.1	359	345	456	385	1679.4	1580	1788.9	1707.6
ACT75_RS05495	WP_005543958.1	60	50	57	55	634.8	594.2	655	677.1
ACT75_RS05510	WP_005543953.1	27	32	50	29	4400.7	4563.9	4515.5	5474.6
ACT75_RS05525	WP_005543943.1	333	302	384	476	3997.3	3646.5	3930.2	3226.8
ACT75_RS05535	WP_014702365.1	266	298	406	353	16008.9	15878.9	16488.2	16998.1
ACT75_RS05540	WP_005543937.1	1468	1338	2084	1731	26616.2	25923.7	27571.3	29153.9
ACT75_RS05555	WP_005589530.1	28	40	33	61	1732.2	1725.2	1747.3	1517.5
ACT75_RS05560	WP_005544590.1	75	110	74	104	237.9	213.6	227.6	190.5
ACT75_RS05570	WP_005544999.1	5074	4900	6556	5915	88961.2	86538.2	88247.6	78752.5
ACT75_RS05575	WP_005544584.1	293	284	373	318	1190.8	1145	1194.4	953.6
ACT75_RS05580	WP_005544582.1	388	396	522	433	730	740.5	714.3	652.7
ACT75_RS05585	WP_005550875.1	202	218	274	217	9643.4	9218.5	10374.8	11756.6
ACT75_RS05590	WP_005540005.1	526	554	761	589	36041.9	33863.3	35926.1	31246.8
ACT75_RS05600	WP_005539999.1	28	41	34	43	93.5	97.6	88.1	89.3
ACT75_RS05605	WP_005555177.1	165	160	171	138	2319.9	2211.9	2327	2291.7
ACT75_RS05610	WP_005539995.1	356	355	443	348	1236.5	1194.5	1330	1141.3
ACT75_RS05615	WP_005539993.1	285	291	367	344	4157	3877.7	4216.7	3692.2
ACT75_RS05620	WP_005550868.1	308	354	376	301	4867.9	4707	5035.4	4456.4
ACT75_RS05625	WP_005539986.1	229	205	273	255	7077	7244.4	6923.3	5821.6
ACT75_RS05630	WP_005539982.1	56	45	56	46	5625.5	5448.6	5269.5	4351.9
ACT75_RS05635	WP_005539980.1	90	90	110	136	603.1	650.1	730.1	960.8
ACT75_RS05640	WP_005539979.1	134	128	160	123	8521	8494.7	8756.9	7503.4
ACT75_RS05645	WP_005539977.1	156	192	200	168	50888.9	53329.6	49493.6	50329.2
ACT75_RS05650	WP_005539975.1	40	55	73	61	209.3	171.9	209	152.5
ACT75_RS05655	WP_196756021.1	318	342	412	362	9159	9462.5	10215.4	9412.4
ACT75_RS05660	WP_005539971.1	88	117	119	135	2518.3	2357.3	2602.7	2620.8
ACT75_RS05665	WP_005539967.1	383	396	556	416	21619.5	21283	22610	23757.4
ACT75_RS05675	WP_014167584.1	177	186	246	212	1760.3	1723.6	1776.9	1866.9
ACT75_RS05680	WP_005538526.1	38	58	66	66	2001.4	1960.6	2009.9	2345
ACT75_RS05685	WP_005550148.1	43	68	70	51	4531.8	4453.3	4641.4	5788.5
ACT75_RS05690	WP_005538521.1	110	113	152	150	970.2	888.6	924.7	1028.8
ACT75_RS05695	WP_005538518.1	150	230	247	220	44804.3	45113.9	42703.3	31894.1
ACT75_RS05700	WP_005538517.1	1665	1933	2278	1986	51575.6	52040.9	50010.2	45775.8
ACT75_RS05715	WP_005538650.1	394	531	634	498	34758.5	35645.7	32491.8	24245.5
ACT75_RS05720	WP_005554522.1	867	528	830	636	7417	8023.5	8188.5	10449.8
ACT75_RS05725	WP_061866549.1	629	675	839	849	38996.4	41282.7	43014.3	52889.8
ACT75_RS05730	WP_005538657.1	372	401	521	440	23176.1	22699	24183.6	23684.8
ACT75_RS05735	WP_032996149.1	537	519	637	768	8360.1	7703.6	9196.6	9508.2
ACT75_RS05740	WP_005538674.1	219	267	369	294	35576.7	40713.9	30593.3	40433.6
ACT75_RS05760	WP_014702376.1	208	218	324	264	14740.5	14031.2	13623.4	11709.9
ACT75_RS05775	WP_005544483.1	92	119	136	137	6293.1	6364.2	6121	5352.5
ACT75_RS05785	WP_005544481.1	143	179	163	174	131.6	105.3	129.1	152.9
ACT75_RS05800	WP_005544478.1	117	132	161	157	9132.6	9026.4	9441	8928.4
ACT75_RS05805	WP_005544477.1	607	524	823	639	4518.9	4375.4	4608.5	5170.4
ACT75_RS05810	WP_005544476.1	256	276	272	319	1118.1	1058.1	971.7	768.9
ACT75_RS05815	WP_005544475.1	152	178	244	200	1553.4	1473.7	1589	1291.6
ACT75_RS05820	WP_005544474.1	68	69	100	66	233	224	222.5	169.8
ACT75_RS05825	WP_005544473.1	67	65	93	90	61.6	64.3	64.6	49.4
ACT75_RS05830	WP_005544472.1	37	48	54	47	2500.5	2397.7	2503.2	2259.4
ACT75_RS05835	WP_005544471.1	808	932	1190	1023	2684.7	2761.1	2711.7	2913
ACT75_RS05840	WP_005544470.1	139	183	255	196	5448.4	5894.2	5582.7	5503.7
ACT75_RS05845	WP_014702379.1	119	130	206	124	1270.9	1210.1	1250.8	1237.3
ACT75_RS05850	WP_005544468.1	194	229	251	234	10275.8	10562.9	9911	9497.4
ACT75_RS05855	WP_005544467.1	430	429	562	454	15680.7	15734.8	15517.4	13528.6
ACT75_RS05860	WP_005544466.1	252	305	377	272	23172.4	23220.9	22499	21210.5
ACT75_RS05865	WP_005544465.1	2013	1898	2617	2407	22881.5	22495.4	22180.9	19798.6
ACT75_RS05875	WP_005544463.1	438	538	675	485	42049.2	42281.7	43262.4	40533
ACT75_RS05880	WP_005544462.1	1361	1339	1916	1499	14907.2	14671.5	14718.6	12976.2
ACT75_RS05885	WP_005544459.1	197	182	315	272	1585.6	1643.4	1706.4	1586.3
ACT75_RS05890	WP_005544457.1	174	181	237	169	1619.2	1576.3	1646.1	1496.4
ACT75_RS05895	WP_005544455.1	766	760	1056	843	2271.2	2214.3	2402	2269.1
ACT75_RS05900	WP_005550184.1	333	413	504	473	263.4	249.8	243.2	170.5
ACT75_RS05905	WP_005544451.1	315	325	389	338	11406.7	11554.4	11992.7	11390.8
ACT75_RS05910	WP_005544450.1	586	642	900	698	36952	36412.2	37262.9	36363.9
ACT75_RS05915	WP_005544448.1	334	313	418	382	8587.9	8332.7	8573.1	8387.1
ACT75_RS05920	WP_005544445.1	385	391	515	436	1460.8	1336.4	1418.5	1460
ACT75_RS05925	WP_005550190.1	2181	2289	2926	2693	19128	18736.5	19642.6	20905.9
ACT75_RS05935	WP_005539615.1	270	276	297	300	1346.3	1310.3	1369.3	1141.9
ACT75_RS05940	WP_061866550.1	348	345	443	390	3365.4	3160.3	3343	2841.9
ACT75_RS05945	WP_005539611.1	195	192	267	220	15116.5	14678.1	14520.4	10478.6
ACT75_RS05950	WP_005539609.1	181	191	231	222	58.2	55.7	61	48.1
ACT75_RS05955	WP_005539607.1	138	124	192	161	6312.7	6161.4	6347.7	6178.2
ACT75_RS05960	WP_005546333.1	185	176	311	195	15.1	17.6	16.9	13.7
ACT75_RS05965	WP_005539603.1	171	152	217	149	942.8	918.7	974.7	921.6
ACT75_RS05970	WP_005539601.1	38	50	63	55	117.5	120.3	117.2	109.7
ACT75_RS05975	WP_005539599.1	226	218	350	274	2179.5	2131	2205	1966
ACT75_RS05980	WP_005539597.1	488	572	660	525	63417.5	60627.7	58149.5	64113.1
ACT75_RS05985	WP_005566162.1	37	30	35	74	2107.5	1994.3	2119.6	2062.6
ACT75_RS05990	WP_005539592.1	2012	2901	2908	2396	160964	155995	143664	181669
ACT75_RS05995	WP_005539591.1	1228	1272	1502	1305	16537.7	15962.2	17033.4	17824.1
ACT75_RS06000	WP_005539586.1	558	574	760	515	3260.5	3294	3295.4	3089.8
ACT75_RS06005	WP_041160754.1	225	241	319	288	3838.8	3552.6	3821.6	2732.6
ACT75_RS06010	WP_005539584.1	598	647	669	794	3259.7	3210	3339.3	2359.6
ACT75_RS06015	WP_005539583.1	508	623	835	732	3690.7	3284.1	3712.2	2770
ACT75_RS06020	WP_005539582.1	173	202	243	237	13227	12923.9	13568.8	14043.6
ACT75_RS06025	WP_005539581.1	106	161	156	141	9874	9758.7	9739.3	9555.3
ACT75_RS06030	WP_005550209.1	147	168	200	167	11676	11104.4	11524.9	7443.1
ACT75_RS06035	WP_005539579.1	616	495	773	599	4519.6	4277.1	4293.6	2743.3
ACT75_RS06045	WP_005539577.1	122	97	136	134	4031.7	4005.8	4354.2	2438.6
ACT75_RS06050	WP_005539576.1	491	559	750	547	17632.9	16910.2	17159.3	17850.3
ACT75_RS06055	WP_005539575.1	188	161	235	162	4149.5	4183.9	4039.8	3411.7
ACT75_RS06060	WP_005539574.1	250	287	349	327	10133.1	9762.3	10708.2	10535
ACT75_RS06070	WP_005539571.1	92	85	84	127	2958.4	2941.5	2976.4	3020.2
ACT75_RS06075	WP_005539570.1	180	176	218	219	4605.4	4261.3	4467	3814.5
ACT75_RS06080	WP_005539569.1	212	213	262	246	232.5	215.1	223.6	250.1
ACT75_RS06085	WP_005539568.1	421	465	601	507	880	798.2	832.4	764.1
ACT75_RS06090	WP_005539567.1	352	332	429	319	2156.8	1402.2	2250.7	2481.4
ACT75_RS06095	WP_005539566.1	429	455	642	545	19263.8	18578.5	19272.1	22867
ACT75_RS06100	WP_005539565.1	155	181	181	195	15044.6	14951.7	15755.9	16741.4
ACT75_RS06105	WP_005539563.1	483	601	672	645	81539.8	80837.6	82485.1	91860.9
ACT75_RS06110	WP_005539561.1	357	436	500	484	24744.8	24759.2	23805.6	23382.2
ACT75_RS06115	WP_005539559.1	587	677	903	723	58601.3	57854	57482.4	58771.2
ACT75_RS06120	WP_005539557.1	182	175	232	203	6616.5	6474.8	6534.5	6405.7
ACT75_RS06125	WP_005539551.1	164	203	219	164	15312.6	14898.9	14949.3	14649
ACT75_RS06130	WP_005539549.1	81	77	83	68	7063.1	6495	7017.8	6025.9
ACT75_RS06135	WP_005539545.1	167	148	209	186	250	250.3	241.2	181.7
ACT75_RS06140	WP_005539543.1	318	381	446	435	16877.1	16186.4	16936.4	18434.9
ACT75_RS06145	WP_005539538.1	688	813	950	750	48414.5	49345.2	45952.6	30106.2
ACT75_RS06150	WP_005551767.1	597	771	861	716	3728.2	3672.3	3309	2014.8
ACT75_RS06155	WP_005539534.1	261	287	338	337	51406.7	53730.5	46326.3	34991.9
ACT75_RS06210	WP_236759946.1	2	6	7	15	634.2	779.6	862.1	1379.9
ACT75_RS06215	WP_005537831.1	204	245	274	360	70	81.6	76.8	89.4
ACT75_RS06235	WP_005564630.1	105	129	140	164	9596.5	9412.9	9367.6	10693.8
ACT75_RS06260	WP_005549347.1	517	484	715	535	10070.4	9343.3	9996.5	8600.1
ACT75_RS06265	WP_005544371.1	4466	4434	5075	4432	155348	173474	167099	216858
ACT75_RS06270	WP_005544374.1	923	917	1073	967	59504.5	65979.1	66008.6	84926.8
ACT75_RS06275	WP_005544376.1	71	72	96	75	101.3	108.1	109.9	109
ACT75_RS06280	WP_005544378.1	2730	3402	3998	3860	84154.4	86523.2	79882.5	61805.4
ACT75_RS06285	WP_005544380.1	129	157	200	185	5528.8	5383	5706.9	5041.6
ACT75_RS06290	WP_005543385.1	405	408	645	558	9556	9289	10046.1	8895
ACT75_RS06295	WP_005549341.1	369	463	504	396	1644.6	1544.7	1611.6	1214.4
ACT75_RS06300	WP_005549339.1	376	456	476	360	43135.2	45315.8	40885.8	35919.8
ACT75_RS06310	WP_032997153.1	885	1010	1342	1111	15029.8	14000.9	14190	10216.4
ACT75_RS06315	WP_005541162.1	192	278	322	247	312	271.4	267.6	152.4
ACT75_RS06320	WP_005541160.1	369	495	454	843	4555.1	4433.3	4517.9	3873.6
ACT75_RS06325	WP_005594844.1	2021	2037	2692	2603	52072.2	51063.8	47485	48104.6
ACT75_RS06330	WP_005541155.1	459	480	648	643	20186.3	19576.1	19287.2	16620.1
ACT75_RS06335	WP_005541152.1	1724	1738	2035	2321	139.3	144.3	130.1	93.3
ACT75_RS06340	WP_005541150.1	1039	1222	1564	1504	61655.2	62690.6	55197.2	59755.9
ACT75_RS06345	WP_005541148.1	628	590	816	778	38	44.6	44	30.5
ACT75_RS06350	WP_005541145.1	494	586	670	741	966.2	912.9	955.9	785.6
ACT75_RS06355	WP_005541143.1	1403	1354	1937	1665	917.4	853.4	955.2	868.9
ACT75_RS06360	WP_005594847.1	440	347	483	433	294.1	285	324.4	290.2
ACT75_RS06375	WP_005541847.1	24	23	24	30	54.5	35.9	48.9	42.5
ACT75_RS06385	WP_005594851.1	4	5	7	4	1149.7	1099	1124	922.6
ACT75_RS06410	WP_005594855.1	664	571	794	891	3878.5	4491.4	5401.5	4931.7
ACT75_RS06415	WP_005548833.1	850	968	1234	1075	491.8	464.6	420.3	481
ACT75_RS06425	WP_005541968.1	254	257	414	305	4726.8	4550.1	4923.8	4961.7
ACT75_RS06430	WP_032998607.1	332	297	412	532	1319	1266.3	1314.7	1424.6
ACT75_RS06435	WP_005548831.1	133	161	190	170	57.3	58.5	54.7	42.4
ACT75_RS06440	WP_005538504.1	1124	1117	1583	1114	4897	4499.7	4485.9	3190.7
ACT75_RS06445	WP_005548829.1	610	541	743	579	244.8	228.4	235.1	192.7
ACT75_RS06455	WP_005538497.1	64	76	109	57	4878.4	4715.6	4429.7	2119.1
ACT75_RS06460	WP_005538495.1	217	231	322	251	1131.3	1098	1132.1	925
ACT75_RS06465	WP_005538493.1	233	252	303	263	4699.7	4502.6	4624.1	4406.3
ACT75_RS06470	WP_005538490.1	93	88	117	113	4277.7	4199.6	4383.6	4542.1
ACT75_RS06475	WP_005538488.1	180	185	257	183	572.8	554.7	564.8	576.9
ACT75_RS06480	WP_005538486.1	420	402	450	432	37698.6	37519.9	39530.6	42846.9
ACT75_RS06485	WP_005553598.1	605	602	758	665	26945.9	26115.1	26286.1	22921.5
ACT75_RS06490	WP_005538478.1	1186	1411	1674	1868	143583	142636	130793	126905
ACT75_RS06495	WP_005541791.1	416	398	497	565	7866.5	7422.3	7551.2	6450.7
ACT75_RS06510	WP_014702406.1	144	133	190	181	5046.3	4703.4	5062.7	3972.1
ACT75_RS06515	WP_005554847.1	361	369	454	413	3244.7	3086.8	3219.2	2705.2
ACT75_RS06520	WP_005544286.1	149	159	213	159	5660.2	5382.8	5602.2	4232.1
ACT75_RS06525	WP_005544285.1	120	174	184	140	943.2	921.1	919.3	800.6
ACT75_RS06530	WP_005544283.1	170	188	258	184	3661.8	3458.9	3756	3429.4
ACT75_RS06535	WP_005544281.1	76	96	112	98	94.4	92.9	100.9	93.5
ACT75_RS06540	WP_014702407.1	346	312	382	363	354.9	335	372.2	358
ACT75_RS06545	WP_005544276.1	68	60	64	72	1952.9	1912.2	1898.1	1570.7
ACT75_RS06550	WP_005544274.1	173	155	204	199	2823.6	2750.8	2736	2352.9
ACT75_RS06555	WP_005544271.1	43	48	74	49	333.9	318.1	355.7	355.4
ACT75_RS06560	WP_005544269.1	50	77	81	56	330.2	301.7	327.1	316.4
ACT75_RS06565	WP_005544267.1	101	74	139	116	1288.8	1198.6	1314.9	1139.2
ACT75_RS06570	WP_005549515.1	85	81	108	82	102	90.8	99.1	96.1
ACT75_RS06575	WP_005544264.1	361	327	465	410	4269.9	4005.3	4116	3791
ACT75_RS06580	WP_005544262.1	46	32	34	30	5147.8	5081.7	5116	4346
ACT75_RS06585	WP_005544260.1	47	56	59	67	6054.7	5909.1	6021.1	5151.7
ACT75_RS06590	WP_005544258.1	206	232	246	250	979.7	974	1112.6	1151.5
ACT75_RS06595	WP_005544256.1	238	252	349	256	1583.2	1468.2	1621.2	1439.9
ACT75_RS06605	WP_005544252.1	250	303	317	292	50319.7	52916.2	44431.2	68475.8
ACT75_RS06610	WP_061866553.1	135	153	174	144	248.2	237.7	262	225.8
ACT75_RS06615	WP_005544248.1	199	229	268	240	166.4	165.6	171	151.4
ACT75_RS06620	WP_005544246.1	388	372	539	426	2358.5	2281.7	2409.8	2021.5
ACT75_RS06630	WP_005544243.1	304	380	407	366	9579.8	9739.1	10129.9	10120.6
ACT75_RS06635	WP_005544242.1	465	479	582	656	1933.2	1869.1	1821.8	1366.6
ACT75_RS06640	WP_005549506.1	3584	3507	3454	3677	60096.4	58907.6	65982.8	81407.9
ACT75_RS06645	WP_005559700.1	275	281	337	357	12073.7	12956.4	13054.2	14487
ACT75_RS06650	WP_005539165.1	292	267	341	274	31166.6	30973.3	29746.2	27371.9
ACT75_RS06655	WP_005539164.1	25	43	47	25	948.4	906.4	974	966.9
ACT75_RS06665	WP_005539159.1	1737	1436	1952	1324	8612.2	8342.5	8649	8228
ACT75_RS06675	WP_005549499.1	668	685	763	792	3505	3346.9	3388.4	2734.6
ACT75_RS06680	WP_005539152.1	680	695	792	714	50756.8	49279.2	53066.9	52207.8
ACT75_RS06685	WP_032997029.1	362	449	539	444	44716.7	44953	44930.7	48596.6
ACT75_RS06690	WP_005564922.1	143	138	203	201	25151.7	24800	24708.1	24681.8
ACT75_RS06705	WP_005548984.1	56	42	55	48	5384.3	5324.7	5119	4582.8
ACT75_RS06710	WP_005548987.1	530	457	616	528	11701	11308.5	11786.3	11141.2
ACT75_RS06720	WP_005548990.1	30	43	28	48	110.5	87.6	103.4	85.4
ACT75_RS06735	WP_005539129.1	218	251	322	266	212.6	939.7	186.2	295.4
ACT75_RS06745	WP_005593724.1	1859	1785	2553	1952	26421.4	24865.7	26502.6	24133.6
ACT75_RS06750	WP_005548103.1	2423	2479	3707	2688	64058.4	61221.9	64132.9	79543.2
ACT75_RS06760	WP_005539108.1	172	196	191	275	3482.7	3323.9	3680.2	4273
ACT75_RS06780	WP_005549001.1	161	223	241	254	85.4	81.5	79.4	73.9
ACT75_RS06785	WP_005549003.1	76	68	107	109	1686.1	1680.9	1690.9	1968.1
ACT75_RS06790	WP_005538557.1	178	137	260	154	420	352.5	403.7	389.2
ACT75_RS06800	WP_005538559.1	104	139	121	197	12576.1	12762.9	12803.9	9442.2
ACT75_RS06820	WP_005538564.1	124	131	131	150	872	906.7	999.4	1134.7
ACT75_RS06855	WP_014702418.1	115	146	142	189	193.2	184.7	188.7	170.2
ACT75_RS06860	WP_005594668.1	10	11	14	16	94.6	82	77.5	65.5
ACT75_RS06915	WP_005594652.1	39	54	56	60	779.6	705.2	747.3	678.5
ACT75_RS06920	WP_005594651.1	32	31	44	59	892.4	854.6	876.6	916.1
ACT75_RS06925	WP_005594650.1	135	153	194	177	791.4	805.5	792.3	761.6
ACT75_RS06935	WP_005544391.1	39	36	51	34	1067.2	1060.3	1077.2	1151.9
ACT75_RS06945	WP_005544395.1	383	389	447	472	270.2	239.3	272.4	283
ACT75_RS06950	WP_005550792.1	191	210	274	221	5817.6	5480.9	5726.7	5097.4
ACT75_RS06955	WP_005544399.1	782	775	923	755	25899.3	25784.7	27921.2	28749.4
ACT75_RS06960	WP_005544401.1	34	51	30	29	1356.3	1333.5	1403.6	1162.5
ACT75_RS06965	WP_005544402.1	127	151	159	142	14362.4	14634.6	15690.5	13922.7
ACT75_RS06970	WP_005544404.1	1057	1508	1697	1257	112868	109906	107939	107188
ACT75_RS06975	WP_041160763.1	814	828	1031	864	73272.8	73182.6	71720.5	63411.5
ACT75_RS07025	WP_005541001.1	246	287	353	270	12175.1	11497.5	11892.7	10090.2
ACT75_RS07030	WP_005541000.1	958	1095	1494	1264	25102.7	24511.6	25939.5	25135
ACT75_RS07035	WP_005549887.1	203	291	339	307	116.5	108.5	117.1	108.7
ACT75_RS07040	WP_005540997.1	303	328	434	339	749	586.7	783.6	659.3
ACT75_RS07045	WP_005540996.1	93	121	104	166	522.8	477.4	576.7	570.1
ACT75_RS07055	WP_005540748.1	108	124	132	139	10224.5	10142.9	10205.3	9364.6
ACT75_RS07060	WP_005540740.1	280	266	311	326	2031.9	1977.2	2023	2094.8
ACT75_RS07065	WP_005540738.1	475	462	599	549	12433.4	11891.8	12864.1	12020
ACT75_RS07070	WP_005540737.1	128	148	191	184	3149	3070.5	3213	2647.8
ACT75_RS07075	WP_005540735.1	1102	1335	1433	1212	58247.6	55499.6	46996	54591.1
ACT75_RS07080	WP_005540733.1	112	140	175	144	23613.6	23938.4	23495.5	22561.3
ACT75_RS07090	WP_005540730.1	124	205	174	205	1443.2	1430.2	1466.9	1250.9
ACT75_RS07095	WP_005540728.1	86	84	120	79	1972.6	1911.9	1967.2	1887.8
ACT75_RS07100	WP_005540727.1	84	103	97	101	2119.5	2090.7	2034.1	1904.3
ACT75_RS07105	WP_005540726.1	279	304	382	353	8894.3	8774.5	9067.6	8603.2
ACT75_RS07110	WP_005540725.1	474	514	755	577	44055.9	43275.2	45192	44692.4
ACT75_RS07115	WP_005540723.1	845	1119	1200	1206	2068.1	1890.7	2126.4	1775
ACT75_RS07120	WP_005540721.1	351	302	501	331	3451	3294.5	3440	3023.1
ACT75_RS07135	WP_005540715.1	72	62	82	89	286.8	314.1	332.1	332.7
ACT75_RS07140	WP_005540713.1	690	647	808	685	1797.9	1793.5	1773	1571.7
ACT75_RS07145	WP_202817068.1	658	722	884	791	43.1	40.4	41.1	47.1
ACT75_RS07150	WP_005540710.1	318	393	439	356	4367.4	4591.3	4646.2	4059.2
ACT75_RS07155	WP_005540709.1	442	356	453	491	5271.9	4905.3	5140.8	4950.9
ACT75_RS07160	WP_005540708.1	1025	1093	1453	1233	33514.9	34880.3	28203.5	33025.1
ACT75_RS07165	WP_005595258.1	105	97	133	134	757.4	634.2	880.8	848.3
ACT75_RS07170	WP_005540705.1	71	76	86	99	879	737.5	806.9	466.3
ACT75_RS07175	WP_005540704.1	23	21	26	29	818.7	825.8	841.6	732.1
ACT75_RS07180	WP_005540698.1	79	100	98	116	1711.9	1657.5	1713.3	1652.4
ACT75_RS07210	WP_005542545.1	717	747	959	847	41747.8	39517.2	41052.8	44134.3
ACT75_RS07215	WP_005542549.1	148	187	174	179	3268.1	3248	3427.6	3856.3
ACT75_RS07220	WP_005542551.1	59	82	95	81	9776.6	9526.2	9881.7	10177
ACT75_RS07225	WP_005542555.1	225	237	358	223	23883.5	23563.7	24147.3	24434.1
ACT75_RS07230	WP_005542557.1	33	49	58	60	476.4	479.3	506.1	459.8
ACT75_RS07235	WP_005542559.1	85	96	84	88	83.6	92.9	87.9	86
ACT75_RS07245	WP_005542563.1	285	320	386	425	955.9	899.7	978.8	1257.6
ACT75_RS07250	WP_005542565.1	162	125	149	143	3278.2	3095.4	3329.3	3022.3
ACT75_RS07275	WP_005542575.1	2336	2320	2994	2500	112766	117562	118914	127094
ACT75_RS07280	WP_005542577.1	1783	1861	2184	1992	96115.6	96006.2	101941	111686
ACT75_RS07285	WP_005542578.1	1104	1314	1537	1457	39097	43651.5	46003.2	48277.3
ACT75_RS07290	WP_005542581.1	349	471	556	416	34714.9	37743.3	39956.5	45987.4
ACT75_RS07295	WP_005542586.1	363	396	533	441	58057.8	60413.8	64548.5	69407.6
ACT75_RS07300	WP_005542594.1	184	305	302	269	32099.4	34667.2	36424.4	39845.3
ACT75_RS07305	WP_005547787.1	1624	2020	2414	2242	18590	19139.5	18939.2	17874.7
ACT75_RS07310	WP_005542598.1	210	214	286	253	9911	9216.7	10404.8	11305.9
ACT75_RS07315	WP_005542600.1	66	90	97	70	9642.6	9474.6	9684.1	8395.7
ACT75_RS07360	WP_005540457.1	40	33	43	32	496.4	562.4	673.7	584.7
ACT75_RS07365	WP_005550263.1	14	10	16	16	279.6	371.2	495	452.6
ACT75_RS07370	WP_005540460.1	91	121	167	109	358.6	335.2	351.3	312.7
ACT75_RS07375	WP_005594879.1	117	119	170	133	1132.6	834.9	1337.6	1530.3
ACT75_RS07380	WP_032997160.1	1781	1861	2305	1937	85905.7	84119	88779.7	90913.5
ACT75_RS07385	WP_005550269.1	1063	997	1347	1143	1091.1	947.9	1094.7	1040.9
ACT75_RS07390	WP_005540468.1	1265	1178	1678	1448	40308.7	39074.9	41933.4	41029.6
ACT75_RS07400	WP_005540471.1	88	100	133	126	558.7	536.1	538.6	528.5
ACT75_RS07405	WP_005540473.1	580	692	824	722	2023.2	2010.6	2038.2	1339.5
ACT75_RS07410	WP_005594873.1	388	463	527	472	38449.2	40838.9	38444.1	30496.4
ACT75_RS07415	WP_005540477.1	201	162	185	176	5357.2	5463.5	5209	5404.5
ACT75_RS07420	WP_005540479.1	191	218	273	251	22689.3	22539.4	23236.2	20967.3
ACT75_RS07425	WP_014702492.1	270	258	332	386	11008.7	10764.2	10986.2	10647.1
ACT75_RS07435	WP_005540485.1	726	661	848	701	1764.4	1788	1982	2208.3
ACT75_RS07440	WP_032998660.1	206	196	294	246	217.4	222.8	184.4	205.3
ACT75_RS07445	WP_005540487.1	91	96	159	99	53.8	57.1	61.4	60.4
ACT75_RS07475	WP_005549070.1	151	145	192	179	4559.5	4431.3	4668.4	5183.2
ACT75_RS07480	WP_005537850.1	44	42	52	68	4491.2	4461.6	4658.9	4797.5
ACT75_RS07485	WP_005553475.1	183	180	235	204	11519	11101.9	11346.9	11085.5
ACT75_RS07490	WP_005549072.1	54	55	82	69	1002.5	953.9	1018.9	901.2
ACT75_RS07500	WP_005541828.1	104	100	158	102	129	114.4	124.4	113.8
ACT75_RS07505	WP_061866562.1	80	82	148	90	269.9	236.6	271.3	200.2
ACT75_RS07510	WP_005541824.1	40	44	65	41	106.6	102.6	113.2	99.9
ACT75_RS07515	WP_005541822.1	16574	22063	14843	22056	4329.2	3494	4519.8	3434.6
ACT75_RS07520	WP_005541819.1	993	1028	1443	1041	41394.4	31631.8	43787.8	63815.3
ACT75_RS07525	WP_014702498.1	1122	1397	1630	1490	65478.9	63939.3	66469	55151.5
ACT75_RS07530	WP_005541813.1	1292	1379	1754	1573	49053.2	48198.7	48454.7	42483.6
ACT75_RS07535	WP_005541811.1	612	576	850	689	7283	6956.5	7033.6	6148.9
ACT75_RS07540	WP_005541810.1	52	72	92	101	2284.9	2211.5	2362.5	2180.6
ACT75_RS07545	WP_005541809.1	1116	1233	1633	1304	7980.4	7339.8	7727.3	5324.7
ACT75_RS07550	WP_061866563.1	74	67	94	60	528.1	511	558.8	384.5
ACT75_RS07590	WP_005538635.1	1170	1579	1705	1636	203967	193060	185889	230618
ACT75_RS07595	WP_033001820.1	363	334	392	466	4767.1	4607.7	4634.2	3851.2
ACT75_RS07600	WP_005538631.1	350	338	375	434	8731	8701.6	8850.1	8727.1
ACT75_RS07605	WP_005538628.1	716	729	852	936	15520	14743.6	15778.6	16014.9
ACT75_RS07610	WP_005538627.1	402	375	572	492	2484.8	2448.5	2610.4	2466.7
ACT75_RS07615	WP_005538626.1	319	326	519	415	219.4	203.2	204.7	161.6
ACT75_RS07620	WP_005565146.1	566	476	714	478	4077.5	4028.2	4422.5	4065.4
ACT75_RS07655	WP_005542458.1	240	245	252	419	702.7	662.9	693.3	670.9
ACT75_RS07670	WP_005550621.1	578	590	751	596	3732	3923.2	4028	2995.3
ACT75_RS07675	WP_005543886.1	225	310	327	288	16427.1	15706.3	15913.8	14968
ACT75_RS07680	WP_005544838.1	716	767	1091	777	10466.3	9783.9	10488.8	8699.6
ACT75_RS07685	WP_005550724.1	143	154	166	129	9958.8	7610.1	9898.5	12657
ACT75_RS07690	WP_005550726.1	33	38	54	51	1978.9	1936.1	2101.3	2492.1
ACT75_RS07695	WP_005550729.1	115	134	209	128	1028.6	1012.4	1092.2	1109.7
ACT75_RS07700	WP_005544513.1	25	39	53	28	554.1	424.9	521.4	644.4
ACT75_RS07705	WP_061866564.1	262	277	332	316	2851.4	2917.9	3114	3162.8
ACT75_RS07710	WP_005544515.1	160	170	251	219	7438.2	7121.7	7505	8165.9
ACT75_RS07715	WP_005550735.1	297	231	412	410	71.3	81.1	90.9	124.9
ACT75_RS07725	WP_005541855.1	983	1187	1473	1340	44183.3	44976.7	42818.7	46959.5
ACT75_RS07740	WP_005541862.1	87	100	113	137	6125.5	6021.6	6652.4	6454.3
ACT75_RS07745	WP_005541864.1	30	30	30	38	3344.3	3684.6	3450.9	2986.9
ACT75_RS07750	WP_005552844.1	73	107	114	145	4005.4	3941.8	4307.2	3804.2
ACT75_RS07755	WP_005541870.1	119	113	145	133	6881.3	6648.8	6617.2	5656.1
ACT75_RS07760	WP_005546611.1	115	119	146	112	1083.8	1045	1134.6	1113.5
ACT75_RS07765	WP_005546609.1	350	308	516	362	3551.7	3430.5	3548.4	3076.1
ACT75_RS07770	WP_005541882.1	291	313	420	305	4224.3	3913.5	4185.7	3543.6
ACT75_RS07775	WP_005541883.1	52	52	77	64	6573.4	6300.3	6319.3	5891.4
ACT75_RS07780	WP_005541885.1	223	310	378	304	47679.5	46569.2	47735	46031.5
ACT75_RS07785	WP_005552842.1	284	314	408	255	66734.5	65843.3	61920	60022.1
ACT75_RS07790	WP_005542616.1	348	454	558	396	3557.8	3541.9	3685	3535.1
ACT75_RS07795	WP_005542618.1	250	334	412	313	107.4	88	110	94.4
ACT75_RS07800	WP_005542626.1	307	371	475	391	47999.4	49763.9	44415.4	51716.7
ACT75_RS07810	WP_005542629.1	106	94	106	84	749.8	711.3	725.7	632.3
ACT75_RS07815	WP_005542630.1	71	59	94	80	1411.5	1302.9	1430.4	1206.4
ACT75_RS07820	WP_005542632.1	41	39	53	53	1657.6	1625.9	1667.7	1377.3
ACT75_RS07825	WP_005551199.1	69	72	95	86	1450.6	1405.3	1472.1	1085
ACT75_RS07830	WP_005542635.1	609	681	760	665	14661.1	14563.2	14947.4	9830.7
ACT75_RS07845	WP_005542646.1	215	233	292	250	1761.5	1693.5	1783.6	1825.9
ACT75_RS07850	WP_005551205.1	755	879	1165	867	42617.6	42848.9	42250.1	37171.6
ACT75_RS07855	WP_005542648.1	332	414	430	437	601.6	553	583.2	546.5
ACT75_RS07865	WP_005542650.1	447	500	630	520	31714.8	30597.9	32781.5	34575.8
ACT75_RS07870	WP_005542661.1	59	63	80	59	1912	1884.6	1842	1702.7
ACT75_RS07875	WP_005542664.1	259	276	310	365	6144.6	5635.9	6587.1	7783.8
ACT75_RS07895	WP_005542674.1	384	357	365	342	8511.9	8576.2	8404	7444.2
ACT75_RS07900	WP_005542676.1	40	37	72	60	3393.9	3497	3468.6	3063
ACT75_RS07905	WP_005542678.1	246	219	279	274	19073	18389.9	19049.8	19536
ACT75_RS07910	WP_005542679.1	149	138	180	171	3210.9	3008.7	3205.7	2785.7
ACT75_RS07915	WP_005542681.1	22	32	47	40	168.8	161.9	190.9	207.9
ACT75_RS07930	WP_005552797.1	300	314	401	284	811	712.9	788.9	886
ACT75_RS07935	WP_005542694.1	113	93	160	126	1410.9	1375.3	1478.5	1611.1
ACT75_RS07940	WP_005542695.1	91	102	161	110	1517.4	1468.2	1575.6	1388.4
ACT75_RS07945	WP_005546714.1	366	346	651	465	11353.7	12114.4	12447.3	13348.7
ACT75_RS07950	WP_005542697.1	63	75	100	99	2622.1	2278.3	2879.6	3198
ACT75_RS07955	WP_005542699.1	61	64	95	69	11189	10793.9	10908.5	12287.8
ACT75_RS07970	WP_005542705.1	8	20	30	27	295.9	283.6	279.4	314.6
ACT75_RS07975	WP_061866565.1	265	277	334	343	1587.5	1503.4	1615.5	1455
ACT75_RS07980	WP_061866566.1	149	193	193	199	10350.4	9668.5	10365.4	7906.5
ACT75_RS07985	WP_005542716.1	106	110	104	145	4918.4	4679.7	4985.5	3596
ACT75_RS07990	WP_005542718.1	81	92	93	93	86.8	86.2	105.4	161.9
ACT75_RS07995	WP_005542720.1	19	20	11	24	224.9	186.2	219.8	188.1
ACT75_RS08000	WP_005542722.1	270	285	339	330	11133.4	10619.1	11314.8	10314.9
ACT75_RS08005	WP_005542724.1	565	528	996	690	6526.8	6412.5	6654.2	6279.2
ACT75_RS08010	WP_005542726.1	463	408	460	484	3697.8	3583.4	3725.7	3149.3
ACT75_RS08015	WP_005542734.1	72	77	111	74	5548.9	5429.5	5505.4	5595.2
ACT75_RS08020	WP_005542742.1	81	99	87	96	205.2	194.1	205.9	170.6
ACT75_RS08025	WP_005542744.1	182	273	163	389	7521.3	7285.5	7545.4	6917.1
ACT75_RS08030	WP_005542748.1	478	499	582	652	572.4	588.7	555.8	384.7
ACT75_RS08035	WP_005542750.1	466	504	733	572	632.6	658.3	733.8	515.1
ACT75_RS08040	WP_005542751.1	102	80	127	101	3320.7	3175.5	3343.8	2822.8
ACT75_RS08045	WP_005549421.1	179	215	261	204	3358	3205	3398.5	2948.2
ACT75_RS08050	WP_005560556.1	55	59	81	63	17258.8	17537	17174	15105.3
ACT75_RS08055	WP_005539077.1	751	786	866	775	72952	78409.6	70537	76323.5
ACT75_RS08060	WP_005566028.1	193	161	222	262	5092.3	4993.7	5282.8	5375.7
ACT75_RS08065	WP_005539072.1	4045	3869	4989	5096	4525.1	4180.4	4469.9	4190.6
ACT75_RS08070	WP_005539069.1	4387	4303	5637	4914	46618.5	46304.1	47531.3	49080.2
ACT75_RS08075	WP_005539067.1	2821	2983	3038	3763	18001.9	17446.7	18343.6	17516.8
ACT75_RS08080	WP_005539064.1	829	765	909	777	2979.3	2916.9	3215.2	3531.6
ACT75_RS08085	WP_005551707.1	728	781	811	790	11682.8	11356.8	11988.6	11871.1
ACT75_RS08090	WP_005539060.1	306	330	374	364	2544.3	2391.1	2621.3	2575
ACT75_RS08095	WP_005539058.1	398	364	452	451	5377	5294.9	5603.1	5659.7
ACT75_RS08100	WP_005539056.1	731	638	911	1017	234.2	221.5	223.9	224.6
ACT75_RS08105	WP_005539054.1	348	384	445	388	5871.3	5627.6	6043.2	5484.1
ACT75_RS08110	WP_005539053.1	378	369	417	415	2127.1	1984.3	2204.2	1814.4
ACT75_RS08115	WP_005539051.1	543	545	618	664	4536.8	4268.6	4771.3	3839.1
ACT75_RS08120	WP_005539048.1	550	555	609	653	8103.8	7704.9	8287.4	6881.3
ACT75_RS08125	WP_032997108.1	1452	1453	1536	1693	4309.8	4263.7	4424.3	4579.3
ACT75_RS08130	WP_005539043.1	313	229	268	379	735.4	694.5	793.1	782.1
ACT75_RS08135	WP_005539041.1	706	749	869	946	6668	6532.9	7415.6	7223
ACT75_RS08140	WP_005588016.1	2308	2501	2448	3174	4641.3	4398	4783.1	5210.5
ACT75_RS08145	WP_014702449.1	3007	3758	4384	3915	5345.6	4944.7	5110.2	3280.9
ACT75_RS08150	WP_061866567.1	171	158	156	144	407.1	441.1	434.1	420.6
ACT75_RS08155	WP_061866568.1	379	356	498	340	44.5	48.2	47.6	42.1
ACT75_RS08160	WP_005538935.1	96	101	138	162	28963.7	30924	27322.4	28978.4
ACT75_RS08165	WP_005546806.1	124	116	149	171	2886.2	2796.5	2877.9	2761.4
ACT75_RS08170	WP_061866569.1	338	389	459	354	47764.2	48649.5	46730.8	47504.5
ACT75_RS08175	WP_061866570.1	449	486	753	543	16845	15748.9	17168.2	16552.8
ACT75_RS08185	WP_061866572.1	351	313	417	345	69.4	56.6	67.6	55.7
ACT75_RS08190	WP_014702445.1	450	525	511	650	7769.5	7760.6	7805.2	7907.7
ACT75_RS08195	WP_041160768.1	3320	3503	4715	5861	485.2	472.8	492.8	489.9
ACT75_RS08205	WP_014702441.1	13600	15774	16574	18129	2099	2082.2	2313.7	1186.1
ACT75_RS08210	WP_041160767.1	12884	15641	17462	16026	685.4	754.9	648	732.8
ACT75_RS08220	WP_041160765.1	3484	3655	3877	3937	89486.5	85426.5	69182.8	79370.6
ACT75_RS08225	WP_061866573.1	4840	5423	6257	5717	124669	111574	116412	127844
ACT75_RS08230	WP_014702436.1	2538	2875	2809	3108	37195	45156.5	28149.2	28397.7
ACT75_RS08235	WP_014702435.1	4540	4472	5621	5527	118134	108113	94764.3	100752
ACT75_RS08240	WP_061866574.1	4474	4544	5454	5149	77408.2	81319.3	68283.3	65249.3
ACT75_RS08245	WP_014702433.1	1926	2028	2319	2666	17116.4	16790.6	14068.6	12885
ACT75_RS08250	WP_014702432.1	4637	4933	6085	5571	17829.9	16457	15295.8	12652.5
ACT75_RS08255	WP_014702431.1	4784	4793	6627	5340	93320.7	81329	82422.3	101482
ACT75_RS08260	WP_014702430.1	2261	2744	2798	3198	37579.2	39829.2	33339	35421.2
ACT75_RS08265	WP_014702429.1	2898	3523	3869	4051	39035.3	37459.1	38500.2	35840
ACT75_RS08270	WP_061866575.1	8439	9777	11536	11532	162610	162755	151603	143934
ACT75_RS08320	WP_005538196.1	47	53	60	58	1078.5	1042.2	965.4	972.3
ACT75_RS08325	WP_005550580.1	730	604	1201	788	22146.4	23543.4	19382.8	26951.1
ACT75_RS08330	WP_005550577.1	271	288	371	267	14394	14025.2	12674.2	11546
ACT75_RS08335	WP_005538191.1	448	499	781	495	51237.3	49450.9	49679.8	51789
ACT75_RS08340	WP_005538190.1	243	285	375	300	7592.8	7516.5	7898.7	8774
ACT75_RS08345	WP_005538188.1	189	187	198	217	77.3	82.4	79.3	61.9
ACT75_RS08350	WP_005538185.1	69	88	117	90	3714.5	3699.2	3667.5	3363.2
ACT75_RS08355	WP_005538183.1	49	59	85	81	21056.2	20873.8	20829.4	19135.4
ACT75_RS08360	WP_005538181.1	232	237	376	313	16065.4	17730.3	17791	18762.2
ACT75_RS08365	WP_005538171.1	21	32	39	21	361.6	346	375.3	363.8
ACT75_RS08370	WP_005538169.1	11	9	22	10	97.8	94	91.8	98.2
ACT75_RS08375	WP_005538168.1	32	53	45	44	563.7	494.1	529.5	464.6
ACT75_RS08390	WP_005595216.1	3	7	17	14	88.1	85	98.9	103.9
ACT75_RS08405	WP_005538609.1	423	435	502	391	5452.2	5329.4	5683.8	5505.3
ACT75_RS08410	WP_005538608.1	375	388	463	348	17496.3	16865.4	18087.6	15550.3
ACT75_RS08420	WP_005538606.1	9	17	12	12	828.1	814.6	863	813.4
ACT75_RS08435	WP_005538590.1	15	16	19	16	66.2	76.3	77.7	78.6
ACT75_RS08440	WP_005538584.1	8	22	11	13	19	8.4	17.8	13.5
ACT75_RS08445	WP_005566199.1	16	7	15	19	30.5	33.6	35.8	46.1
ACT75_RS08450	WP_005551831.1	19	21	15	16	187.2	187.6	200.6	174.6
ACT75_RS08455	WP_005538577.1	173	172	195	206	8598	8445.5	8682.7	8406.4
ACT75_RS08460	WP_005538573.1	164	178	239	188	3990.9	3949.9	4153.4	4128.4
ACT75_RS08465	WP_005538572.1	214	239	321	272	9774.4	9585.6	10804.2	12751
ACT75_RS08470	WP_005538571.1	468	538	574	508	11214.7	10907.8	11329.9	10882.9
ACT75_RS08475	WP_005538568.1	443	409	688	532	2203	2110.3	2260	2212.4
ACT75_RS08480	WP_005538567.1	122	116	167	145	4458.5	4250.4	4520.7	4354.4
ACT75_RS08485	WP_005538566.1	333	337	415	353	4797.1	4576.3	4839.9	4528.7
ACT75_RS08490	WP_005538565.1	87	92	122	100	2641.5	2544.3	2851.8	3629.3
ACT75_RS08505	WP_061866576.1	511	586	638	831	4077.3	3830.8	3883.3	3909.6
ACT75_RS08515	WP_005542522.1	491	614	687	564	85612.7	92172.2	77329.4	89048
ACT75_RS08520	WP_005542520.1	1158	1444	1600	1360	71571.3	71750.6	70065.9	66434.8
ACT75_RS08525	WP_014702467.1	210	204	301	271	6084.2	5991.3	6260.9	5497.6
ACT75_RS08530	WP_005542516.1	105	138	132	133	1100	1030.9	1089.2	945.4
ACT75_RS08535	WP_005542515.1	41	52	57	38	57.2	48.6	45.1	25
ACT75_RS08540	WP_005549225.1	85	95	93	108	2807.2	2681.2	2736.9	2206.3
ACT75_RS08545	WP_005542511.1	90	107	125	111	662.6	588.5	658.2	543.8
ACT75_RS08550	WP_061866577.1	36	38	57	40	3441.6	3484.6	3694.2	3628.7
ACT75_RS08555	WP_014702468.1	342	368	468	419	20823.1	20386.9	19488.2	18121.2
ACT75_RS08560	WP_005549216.1	405	456	538	446	31194.3	32416.1	29657.6	32645.9
ACT75_RS08565	WP_005553760.1	135	133	187	170	654.9	600.8	657.6	565.4
ACT75_RS08570	WP_005542501.1	180	174	268	221	11923.2	11942	12418.9	11278.7
ACT75_RS08575	WP_005542499.1	253	259	285	274	5825.4	5544.3	5562.6	4381.4
ACT75_RS08600	WP_061866578.1	71	89	106	103	5575.4	5218.4	5051.2	3656.8
ACT75_RS08620	WP_005594039.1	796	802	1096	894	18806.9	18248.1	19040.7	17140.7
ACT75_RS08625	WP_005543917.1	111	121	182	112	10600.8	10696	10785.6	9910
ACT75_RS08635	WP_005543913.1	88	136	137	142	88.5	89.5	81.2	75.3
ACT75_RS08645	WP_005543907.1	179	218	220	206	1740.1	1785.7	1951.5	1484.2
ACT75_RS08650	WP_005594030.1	525	604	632	582	79968.6	73692.3	76821.8	73619.5
ACT75_RS08655	WP_061866580.1	245	229	352	274	3561.1	3326.7	3396.8	2362
ACT75_RS08660	WP_005540627.1	608	640	930	747	14517.6	13973.7	14583.8	14174.1
ACT75_RS08665	WP_005540624.1	454	444	751	523	2751.7	2783	2815	2650.5
ACT75_RS08670	WP_005552950.1	726	817	891	771	15014.7	14356.4	15005.8	12351.6
ACT75_RS08675	WP_005540615.1	248	249	335	305	6281.8	6035.1	6385.2	5596.5
ACT75_RS08680	WP_005540613.1	84	127	149	154	32109.5	21923.2	37379.3	65874.2
ACT75_RS08685	WP_005552949.1	65	68	90	78	614.2	636.8	567.2	583
ACT75_RS08690	WP_005543042.1	585	631	875	718	18733.1	18323.6	18685.1	17937.9
ACT75_RS08695	WP_005543043.1	215	214	289	204	6779.6	6484	7140.3	6570.2
ACT75_RS08715	WP_005543044.1	567	535	861	603	38900.8	40036.7	37540.4	39733.8
ACT75_RS08730	WP_015971210.1	46	68	83	68	30.5	27.8	28	34.2
ACT75_RS08735	WP_019518340.1	286	362	412	383	1484.1	1462.9	1492.3	1371.4
ACT75_RS08740	WP_015971212.1	25	34	36	36	1420.4	1260.8	1314.5	1048.1
ACT75_RS08745	WP_015971213.1	106	157	189	143	173.9	169.8	188.8	204.4
ACT75_RS08750	WP_015971214.1	138	235	280	228	486.5	434.9	463.7	401.8
ACT75_RS08755	WP_015971215.1	203	263	340	290	4987.6	4336.2	4599.5	3823.4
ACT75_RS08770	WP_015971218.1	10	30	29	27	72.4	69.5	71.8	78.1
ACT75_RS08785	WP_019518460.1	3207	4157	2846	6919	10988.4	10531.5	10864.8	13705.3
ACT75_RS08790	WP_019518459.1	361	448	312	782	832.3	836.1	888.2	866.7
ACT75_RS08800	WP_019518457.1	129	140	170	160	54.4	44	54.2	28.1
ACT75_RS08810	WP_015971223.1	392	442	450	666	736.1	685.7	739.2	539.8
ACT75_RS08815	WP_015971224.1	312	368	351	344	8769.3	8315.6	8352.6	7340.7
ACT75_RS08845	WP_015971231.1	1	10	3	6	551.1	583.7	595.1	604.1
ACT75_RS08895	WP_233115612.1	5	15	12	7	62.6	47.3	64.9	52.5
ACT75_RS08900	WP_015971240.1	72	77	90	71	1511	1465.7	1462.8	1356.4
ACT75_RS08905	WP_015971241.1	16	23	21	27	56	61.9	69.3	74.4
ACT75_RS08910	WP_005537516.1	72	67	158	113	7412.7	7057.7	6982.7	6160.1
ACT75_RS08920	WP_015971243.1	57	59	55	66	54.7	52.6	51.3	47.9
ACT75_RS08935	WP_005579230.1	2733	3372	1785	7710	448.7	451.1	471.6	497.5
ACT75_RS08940	WP_015971247.1	27	17	26	39	666.5	593.1	564.1	376.6
ACT75_RS08945	WP_015971248.1	6	13	4	5	880.9	814.2	876.5	669.5
ACT75_RS08950	WP_005541375.1	52	49	53	65	1733.6	1633.2	1681.1	1401.5
ACT75_RS08975	WP_015971252.1	43	42	57	54	382.9	350.9	370.6	305.7
ACT75_RS08990	WP_233112505.1	24	35	30	39	578.2	519.8	566.3	499.6
ACT75_RS09015	WP_005545972.1	30	13	16	29	55.5	56.3	73	73.9
ACT75_RS09020	WP_015971261.1	37	34	37	40	45.7	47.4	53.5	63.1
ACT75_RS09050	WP_005543045.1	50	33	77	50	617.2	583	639.4	550.2
ACT75_RS09055	WP_005543047.1	179	204	260	200	11821	11521.4	11614.1	7096.4
ACT75_RS09060	WP_005543049.1	434	516	714	482	59398.6	58441.3	48120.5	26999.8
ACT75_RS09070	WP_005543054.1	240	287	413	303	10613.5	10274.5	10802.4	6142.4
ACT75_RS09075	WP_005543056.1	72	74	105	67	11300	9654.5	12037.7	8057
ACT75_RS09080	WP_005594017.1	840	941	1309	973	2588.6	2364.6	2431.2	2290.3
ACT75_RS09095	WP_005543066.1	267	311	416	281	5341.9	5050.7	5286	4335.9
ACT75_RS09105	WP_005543069.1	24	23	33	34	168.6	163.7	176	165.6
ACT75_RS09110	WP_005543071.1	112	144	123	166	6839.1	6519.5	6426.5	3904.6
ACT75_RS09125	WP_236759954.1	116	111	182	136	154.9	141.7	153.6	110.3
ACT75_RS09135	WP_005543472.1	77	93	96	141	2201.4	2068.4	2105	1662.9
ACT75_RS09145	WP_005593716.1	117	144	158	123	9826.9	9238	9622.4	8085.1
ACT75_RS09150	WP_005549475.1	443	464	604	487	31877.7	31129	31361.7	33330.2
ACT75_RS09155	WP_005542240.1	130	162	147	188	467.7	438.7	423.6	333.6
ACT75_RS09160	WP_005542241.1	128	133	161	142	3414.8	3335.6	3376.9	3442.3
ACT75_RS09165	WP_005542243.1	874	849	987	1031	18136.6	17360.4	18266.4	18125.8
ACT75_RS09170	WP_005542245.1	105	121	99	135	7264.2	7357.4	7429.5	8685.1
ACT75_RS09175	WP_005542247.1	90	95	98	107	8530.5	8453.9	8778.5	9780
ACT75_RS09180	WP_005542252.1	703	721	904	795	22780.1	24082.7	23415.6	26328.4
ACT75_RS09185	WP_005542253.1	831	939	1002	953	74227.5	72790	69903.4	81019.3
ACT75_RS09190	WP_005542255.1	295	364	349	451	725.9	654.1	663.4	486.8
ACT75_RS09195	WP_005542257.1	2939	2844	2380	4756	3393.2	3282.5	3413.6	3615.7
ACT75_RS09200	WP_005542259.1	441	415	593	440	21174.6	20854.6	21810.1	20230.8
ACT75_RS09260	WP_005539796.1	370	408	425	647	12010.6	11897.8	13064.4	14729.4
ACT75_RS09265	WP_005550389.1	412	515	613	544	15981.4	18451.4	18504.1	16633.1
ACT75_RS09270	WP_005539800.1	202	273	331	268	13444.8	13241.9	13978.4	15089.6
ACT75_RS09275	WP_005539804.1	2705	2426	3619	2499	55737.5	55382.7	58773.2	62202.8
ACT75_RS09290	WP_005539812.1	364	389	601	475	2378.4	2159.3	2258.6	1985.4
ACT75_RS09295	WP_005550404.1	132	169	218	184	107.2	109.6	99.1	102
ACT75_RS09300	WP_005539816.1	12	29	13	32	2806.8	2581.5	2964.7	3014
ACT75_RS09305	WP_005550410.1	14	13	7	12	112.8	110.6	117.9	109.3
ACT75_RS09310	WP_005554161.1	697	865	892	1149	11403.9	11197.4	11381.7	8226.4
ACT75_RS09340	WP_005552251.1	695	1074	1117	943	1947	2199.1	2821	2384.3
ACT75_RS09345	WP_005554152.1	358	361	471	390	2264.6	2304.8	2477.8	2953.8
ACT75_RS09350	WP_005550451.1	1553	1579	1960	2173	7945.8	7833.1	8218.9	8265.1
ACT75_RS09365	WP_005539872.1	1408	1775	1906	1641	12216.8	12658.4	13048.1	14857
ACT75_RS09370	WP_005550443.1	1340	1400	1846	1435	26706.3	29912.8	30303.5	33160.1
ACT75_RS09375	WP_005594732.1	118	153	214	174	4306.3	4256.7	4357.8	3931.4
ACT75_RS09380	WP_005550440.1	93	81	141	84	190.8	183	170.7	150.8
ACT75_RS09385	WP_005594730.1	541	489	648	591	5694.3	5405.4	5862.6	4824.4
ACT75_RS09390	WP_005550429.1	48	28	63	52	499.9	459.1	474	473.5
ACT75_RS09400	WP_005550425.1	15	18	25	16	753.8	701.6	785.2	682.7
ACT75_RS09405	WP_005567670.1	171	175	234	200	12149	12527.9	12203.9	12914.7
ACT75_RS09410	WP_005539893.1	237	268	335	331	19431.1	18505.4	22378.5	19966.6
ACT75_RS09415	WP_005539895.1	173	177	209	188	7150.2	7225.2	7074.1	6319.4
ACT75_RS09420	WP_005539898.1	1617	1978	1606	3643	660.4	735.8	802.8	1080.5
ACT75_RS09425	WP_005539900.1	118	132	125	256	975.4	932.1	989.7	821.7
ACT75_RS09430	WP_005539902.1	93	110	98	134	239.2	207.9	241.9	186.4
ACT75_RS09435	WP_061866586.1	980	1117	1234	1216	58365	58264.9	57155.4	54428.3
ACT75_RS09450	WP_005542307.1	135	217	204	217	3377.8	3432.2	3402.8	3652.1
ACT75_RS09455	WP_005595346.1	100	127	195	138	342.2	340.3	354.7	292.3
ACT75_RS09460	WP_005542303.1	1624	1565	2246	2015	10018	9902.2	9903.9	9154
ACT75_RS09465	WP_005542301.1	385	545	588	518	29084.2	26993.8	28099.6	26602.8
ACT75_RS09470	WP_005542300.1	48	54	66	45	1331.7	1361.7	1481.9	1427.1
ACT75_RS09475	WP_005542299.1	85	105	145	85	4976.6	4850.4	5141	4893.1
ACT75_RS09480	WP_005545577.1	263	252	255	278	5961.3	5888.8	6258.6	5865.3
ACT75_RS09485	WP_005542297.1	431	496	519	455	201.1	225.1	219.9	220.2
ACT75_RS09490	WP_005549162.1	2300	2682	3322	2940	17414.9	17383.1	17236.2	14331.6
ACT75_RS09495	WP_005542295.1	701	881	908	750	1181.7	1200.2	1132.7	803.9
ACT75_RS09505	WP_005542293.1	179	236	338	321	6253.8	6066.5	6375.9	7174.7
ACT75_RS09510	WP_005545584.1	174	222	260	242	7958.7	7712.4	8323.9	11022.6
ACT75_RS09515	WP_005542289.1	70	106	109	103	5110.5	4965.8	5177.5	6764.9
ACT75_RS09520	WP_005549166.1	351	383	516	407	16321.9	16070.1	17258.3	23677.7
ACT75_RS09525	WP_005544509.1	968	1203	1183	1045	53513.2	54653.1	56305.6	72756.5
ACT75_RS09530	WP_005544510.1	1932	2585	2543	2434	19717.9	19610.2	21987.7	30972.8
ACT75_RS09555	WP_005549806.1	25	22	29	16	44.9	41.6	68	70.1
ACT75_RS09560	WP_005537951.1	9	8	14	17	192	179.5	237.8	199.5
ACT75_RS09570	WP_005537947.1	642	637	744	850	1288.1	1211.4	1310.8	1271.8
ACT75_RS09575	WP_005537944.1	55	45	77	57	159.7	143.8	147.5	139.4
ACT75_RS09580	WP_005549811.1	71	93	101	113	293.2	264.7	346.6	277
ACT75_RS09585	WP_005537939.1	114	114	151	126	1146.5	1076.7	1157.4	1118.6
ACT75_RS09595	WP_005537932.1	72	67	69	79	2129.8	2003.5	2314.7	3527.5
ACT75_RS09600	WP_005537928.1	1071	1164	1205	999	55108.8	54260	56169.4	56161.7
ACT75_RS09610	WP_005545611.1	391	479	351	531	788.7	756.7	856.2	564.4
ACT75_RS09615	WP_005537925.1	1764	2208	2064	2460	30469.1	26404.6	26768	9883.4
ACT75_RS09620	WP_005537924.1	970	1099	1002	1363	2564.7	2456.8	2325.1	1599.6
ACT75_RS09625	WP_005545615.1	386	413	514	518	5105	4791.7	5023.2	3275.6
ACT75_RS09630	WP_005537917.1	758	857	798	1111	17400.6	16965.4	18192.5	22597.7
ACT75_RS09635	WP_005537916.1	225	247	270	267	16255.5	15879.4	16208.5	13240.3
ACT75_RS09645	WP_005537901.1	90	120	166	109	6618.4	6473.7	6820.1	4908.2
ACT75_RS09650	WP_005537898.1	85	74	96	88	4758.7	4793.8	4900.6	3384.6
ACT75_RS09655	WP_005595325.1	98	101	131	115	2936.8	2891.2	3056.2	2624.1
ACT75_RS09660	WP_005537893.1	329	361	486	410	286.2	250.4	247.6	208
ACT75_RS09665	WP_005537890.1	59	59	90	79	3514	3444.3	3532.9	2781.7
ACT75_RS09695	WP_005540356.1	178	221	257	211	4793	4775.1	4827.1	4789.8
ACT75_RS09700	WP_005540354.1	1104	1138	1473	1029	2130.5	1732.4	2200.9	1570.4
ACT75_RS09705	WP_005540352.1	859	1115	1295	1056	3782.4	3625.1	3737.4	2038.6
ACT75_RS09710	WP_005540351.1	241	317	378	255	4933.8	4879.4	4811.8	2775.8
ACT75_RS09715	WP_005549138.1	389	416	564	394	707.7	687.2	702.9	678.2
ACT75_RS09720	WP_005540347.1	272	260	359	302	1753.6	1656.2	1701.6	1599.1
ACT75_RS09725	WP_005540345.1	91	112	134	137	673.5	642.3	673	585.7
ACT75_RS09730	WP_005540343.1	53	63	53	49	309.2	325	314	296.2
ACT75_RS09735	WP_005540341.1	57	65	70	49	542.3	510.3	499.8	335.6
ACT75_RS09740	WP_005549145.1	186	238	296	231	35613.1	39898.6	34070.7	36511.2
ACT75_RS09745	WP_005540337.1	165	187	213	215	1058.1	984	1030.8	1044.2
ACT75_RS09760	WP_005540330.1	394	449	552	470	3190.6	3052.7	3188.5	2423.5
ACT75_RS09765	WP_005540327.1	106	159	155	162	23238.1	22317.5	21405.8	14139.7
ACT75_RS09770	WP_014702540.1	42	39	48	40	1459.4	1424.6	1464.5	1053.9
ACT75_RS09775	WP_005540319.1	734	921	1045	980	352.1	324.5	354.3	324.3
ACT75_RS09790	WP_005540313.1	456	568	506	693	9114.4	8559.1	8872.2	7721.5
ACT75_RS09795	WP_061866589.1	128	94	142	150	382.4	377	399.9	395.2
ACT75_RS09800	WP_005540309.1	328	290	329	473	1148.8	1137.7	1229.8	1254.2
ACT75_RS09805	WP_005540307.1	320	361	397	456	7966.8	7487.4	7776	6615.6
ACT75_RS09810	WP_005540305.1	457	438	559	548	3451.2	3031.7	3430.3	3018.7
ACT75_RS09815	WP_005540302.1	1675	1697	2077	2099	25808.5	24343.9	25535.5	22609
ACT75_RS09820	WP_005540300.1	469	508	551	534	1229.7	1168.7	1148.1	956.6
ACT75_RS09835	WP_005540292.1	118	166	179	182	22640	22298	21151.9	17438.7
ACT75_RS09845	WP_005540287.1	257	258	278	336	135.1	116.7	125.7	97.3
ACT75_RS09855	WP_005540280.1	374	490	641	488	46334.7	44885.7	44029.4	37268.5
ACT75_RS09865	WP_005540276.1	91	118	124	82	2400.8	2254.7	2467.7	2241.5
ACT75_RS09870	WP_005540274.1	398	418	631	456	9977.7	9627.6	10297.9	10151.8
ACT75_RS09875	WP_005540269.1	113	122	131	131	5303.4	5137.2	5523.3	5899.6
ACT75_RS09880	WP_005595076.1	891	1013	1251	1237	7320.6	7175.4	7757	8923.6
ACT75_RS09885	WP_005540265.1	127	151	197	140	8813.3	8926.4	9046.9	9050.8
ACT75_RS09890	WP_005540264.1	169	181	232	239	3206.5	3109.8	3347.4	3362.9
ACT75_RS09895	WP_005540262.1	63	96	55	118	6008.7	5781.6	5939.4	5601.4
ACT75_RS09900	WP_005540260.1	810	911	1024	951	37037.6	36097.4	37585.1	34525.8
ACT75_RS09905	WP_005549823.1	157	198	221	209	10591.6	10305.4	10751.9	9767.9
ACT75_RS09910	WP_005549825.1	395	506	564	439	10822.2	10236.5	17429.6	31076.3
ACT75_RS09915	WP_005542482.1	214	218	262	239	1177.2	1234.3	1245.1	1013.5
ACT75_RS09920	WP_005542483.1	298	409	435	408	1715.2	1731.2	1698.3	1510
ACT75_RS09925	WP_005542484.1	224	266	298	287	24550.8	25086	25801.3	23957.3
ACT75_RS09930	WP_005542485.1	43	67	51	78	777.5	774.7	839.9	765.9
ACT75_RS09935	WP_005542486.1	343	369	499	448	8423.6	8175.8	8501.4	8286.5
ACT75_RS09940	WP_005542487.1	193	211	240	195	45.4	44.2	46.9	43.5
ACT75_RS09945	WP_005542488.1	772	754	985	855	32537.6	32329.2	30274.8	30004.8
ACT75_RS09950	WP_005542489.1	1666	1748	2157	1927	61799.7	60952.1	60084.9	52293.7
ACT75_RS09955	WP_005542490.1	422	423	463	540	20510.2	20121.3	19839.2	16221
ACT75_RS09960	WP_005542491.1	565	537	676	639	353.2	357.5	333.6	286.1
ACT75_RS09965	WP_005542492.1	35	42	49	54	2119.3	1975.3	1983	1540.4
ACT75_RS09970	WP_044116053.1	2185	2282	3050	2582	50333.4	48535.5	49627	29707.8
ACT75_RS09975	WP_005542495.1	784	799	1022	742	28340.1	27112.2	27595.9	19772.6
ACT75_RS09980	WP_005542496.1	274	289	349	285	19895.3	18968	19422.7	15194.9
ACT75_RS09985	WP_005542497.1	177	162	265	172	14177.2	13651.6	13942.9	10339.8
ACT75_RS09995	WP_005544611.1	55	73	74	66	204	239	231.5	364.2
ACT75_RS10000	WP_005544613.1	103	111	125	144	10	9.1	10.7	16.3
ACT75_RS10015	WP_005542183.1	91	115	127	134	1797.2	1618.4	1710.7	1163.4
ACT75_RS10025	WP_005542185.1	28	30	37	43	41.8	41.8	53.2	49.3
ACT75_RS10030	WP_005542186.1	37	55	57	56	549.4	552.5	571.8	530.6
ACT75_RS10040	WP_005542188.1	110	142	148	171	1055	956.9	1041.2	896
ACT75_RS10080	WP_005542205.1	414	492	532	447	6158.7	6002	5867.4	4205.9
ACT75_RS10085	WP_005542207.1	4457	4093	5842	4698	1742.8	1736.9	1790.2	1519.1
ACT75_RS10090	WP_143247869.1	5706	5873	8752	6319	8546.6	8478.3	8873.4	6555
ACT75_RS10100	WP_005542212.1	100	105	115	137	1359.2	1388	1405.4	1439
ACT75_RS10105	WP_005542214.1	164	190	281	227	1476.7	1433.2	1530.6	1495.1
ACT75_RS10110	WP_005542216.1	105	144	141	140	1829.2	1817.2	1913.7	2037.9
ACT75_RS10115	WP_005542218.1	329	358	450	367	68.7	51.7	77.2	85.3
ACT75_RS10120	WP_005542219.1	916	770	967	986	13687.4	12755.3	13832.4	15210.1
ACT75_RS10125	WP_005542220.1	24	11	25	24	259.6	252.6	267.5	295
ACT75_RS10130	WP_005542222.1	66	59	78	60	1623.4	1536	1600.1	1701.1
ACT75_RS10135	WP_005549367.1	91	83	102	116	382.4	377.9	414.8	373.4
ACT75_RS10140	WP_005552753.1	9	12	10	19	909.9	894.5	910.9	906.9
ACT75_RS10145	WP_005542226.1	183	211	186	354	3561.2	3388.6	3630.6	3814.3
ACT75_RS10155	WP_005542229.1	380	395	398	431	1035.1	970.6	1009.4	943.6
ACT75_RS10165	WP_005540377.1	228	221	271	295	1161.3	1091.8	1195.1	1052.8
ACT75_RS10170	WP_005549377.1	274	331	304	581	2215.5	2146.3	2204.8	2075.6
ACT75_RS10175	WP_005549378.1	274	337	387	351	4448.8	4260.5	4458.2	4289
ACT75_RS10180	WP_005542405.1	173	208	221	206	12105.1	11666.2	12464.1	10342.8
ACT75_RS10185	WP_005542406.1	222	244	228	280	1416.4	1434.3	1513.5	1444
ACT75_RS10195	WP_005542409.1	51	46	49	50	144.3	146.5	141.5	139.7
ACT75_RS10200	WP_005542410.1	127	125	152	142	7741.4	7547.7	8032.9	7448.4
ACT75_RS10205	WP_005542411.1	414	328	498	336	81.8	67.2	80	75.4
ACT75_RS10210	WP_005542412.1	410	304	412	391	4233.6	4109	4518.3	4902.4
ACT75_RS10225	WP_005542415.1	793	861	1150	1060	11067.6	10772.3	11975	13542.4
ACT75_RS10230	WP_005542416.1	153	156	183	220	2706.1	2713.1	2845.2	2706.2
ACT75_RS10235	WP_005542418.1	65	75	79	72	6137.6	5793	6007.7	5323.3
ACT75_RS10245	WP_005542419.1	115	124	186	153	2358.4	2314.3	1551.6	1851.9
ACT75_RS10250	WP_032998675.1	243	261	297	287	1017.1	989.4	1030	1038.1
ACT75_RS10255	WP_005542421.1	602	746	823	877	36360	38070.4	38539.4	42011
ACT75_RS10260	WP_005542422.1	406	424	627	437	9118.1	8503.7	8789.7	7350
ACT75_RS10270	WP_005542424.1	59	41	90	68	1537.1	1428	1530.2	1338.3
ACT75_RS10275	WP_005542426.1	82	105	171	123	1944.8	1852	2041.3	1539.9
ACT75_RS10280	WP_005542427.1	292	333	479	408	6461.1	5105	7144	8838.1
ACT75_RS10285	WP_005542428.1	60	80	85	95	3826.8	3727.9	3916.9	3434.2
ACT75_RS10290	WP_005542429.1	341	403	424	320	18032.5	17773.9	16924.4	16803.6
ACT75_RS10295	WP_005542430.1	45	60	95	63	5886.5	5891.7	5869.1	5524.3
ACT75_RS10305	WP_005542432.1	313	263	418	417	2043.6	2002.2	1970.2	1809.5
ACT75_RS10310	WP_005542433.1	130	143	160	133	6592.8	6488	6733.6	6330.7
ACT75_RS10315	WP_005542434.1	320	377	530	516	24.9	23.5	25.2	22.4
ACT75_RS10320	WP_005542435.1	138	171	208	200	3315.2	2990.5	3302.1	4677.2
ACT75_RS10330	WP_005542438.1	54	37	42	36	2207.9	2255.9	2325	2379.1
ACT75_RS10335	WP_005542439.1	119	122	148	133	2903.4	2756.7	2919.9	2507.8
ACT75_RS10340	WP_005550377.1	253	234	331	367	23243.6	23042.9	24374.7	23604.7
ACT75_RS10345	WP_014702560.1	651	699	653	726	118	118.6	151.9	136.7
ACT75_RS10350	WP_005542443.1	2002	2457	2639	2561	47308.4	45657.1	44438.1	48306.2
ACT75_RS10355	WP_005542444.1	484	524	592	577	9075.6	8888.8	9141.9	9096.7
ACT75_RS10360	WP_005542445.1	224	254	343	380	65.1	62.4	65.5	52.1
ACT75_RS10365	WP_005542446.1	334	438	436	421	37576.6	39013.6	39914.6	43708.9
ACT75_RS10370	WP_005542447.1	268	286	329	377	120.7	141	133.6	129.3
ACT75_RS10380	WP_005542449.1	11	10	21	14	181.8	175.5	168.3	157.4
ACT75_RS10385	WP_005542450.1	264	319	345	300	5175.5	5131.1	5305	4908.2
ACT75_RS10390	WP_005542451.1	290	348	352	410	83425.8	85792.5	86811	113508
ACT75_RS10395	WP_005542452.1	93	114	119	148	6013.2	5999.3	6163.6	7155.3
ACT75_RS10400	WP_005551246.1	422	454	612	536	54433.7	54501.2	53192.8	63494.6
ACT75_RS10405	WP_005552864.1	132	189	214	214	5280.4	5146.5	5430	4686.1
ACT75_RS10410	WP_236759977.1	92	84	102	107	6.4	7	8.6	7.2
ACT75_RS10425	WP_005544504.1	173	164	225	212	24623	23446.2	25659.6	21993.6
ACT75_RS10430	WP_005544502.1	131	172	190	182	423.9	376	406.7	319.5
ACT75_RS10460	WP_005542338.1	46	48	77	54	2267.6	2145.7	2210.6	1802.1
ACT75_RS10465	WP_005550711.1	88	96	123	111	1155	1127	1193.4	1048.9
ACT75_RS10480	WP_005542343.1	455	500	553	487	1180.8	1116	1212.3	1088
ACT75_RS10485	WP_005565835.1	231	240	252	293	3194.8	3050.5	3218.2	3157.7
ACT75_RS10490	WP_005542351.1	219	249	222	299	697.8	655.1	730.4	859
ACT75_RS10495	WP_005542350.1	285	363	335	355	1031.1	1029.9	1048.9	993.3
ACT75_RS10500	WP_005542348.1	1012	1231	1399	1336	6515.7	5365.2	7580.3	9157.3
ACT75_RS10505	WP_005542347.1	319	322	447	413	3234.2	3119.6	3235.4	2870.8
ACT75_RS10510	WP_005594151.1	519	554	756	519	4527.4	4230.8	4546.4	4323.1
ACT75_RS10515	WP_061866590.1	263	228	289	284	3094.7	3105.6	3193.9	2964
ACT75_RS10520	WP_005551345.1	133	171	190	158	3348.7	3237.9	3362	3133.7
ACT75_RS10525	WP_005543005.1	133	162	184	183	4611.2	4426.6	4284.6	3094.1
ACT75_RS10530	WP_005543001.1	618	588	631	621	5305.9	5020.3	5028.8	3080.3
ACT75_RS10535	WP_005542998.1	314	311	374	339	9290.2	9016.9	9337.6	6017.7
ACT75_RS10540	WP_005542996.1	270	320	285	285	509	402.3	453.6	232.6
ACT75_RS10545	WP_005542994.1	42995	53120	59203	43417	5237.4	4708	5035.4	2832.5
ACT75_RS10555	WP_005553737.1	251	326	339	580	169.8	157.6	173.2	115.7
ACT75_RS10560	WP_005540915.1	65	69	85	98	6207.5	6005.1	6233.3	5760.2
ACT75_RS10565	WP_005540916.1	522	566	628	926	1589.4	1330.7	1469.2	1177.1
ACT75_RS10575	WP_005540922.1	303	342	375	427	4918	4678.2	4943.7	5626.4
ACT75_RS10580	WP_005540924.1	330	339	360	716	4319.4	4157.6	4427.1	5055.3
ACT75_RS10595	WP_005540930.1	363	367	438	479	2604.7	2545.2	2734	2393.8
ACT75_RS10600	WP_005540931.1	143	172	191	174	3342.7	3421.5	3230.2	2812.6
ACT75_RS10605	WP_005540933.1	105	128	173	159	938	866	888.4	710
ACT75_RS10615	WP_005540937.1	84	84	101	157	826.2	861	866.6	670.6
ACT75_RS10665	WP_005540958.1	94	112	102	134	3389.9	3308	3294.7	2991.9
ACT75_RS10670	WP_005540960.1	203	207	247	227	849.8	799.5	829.2	778
ACT75_RS10675	WP_005540961.1	100	108	140	138	5993.9	6284.7	6127.4	5820.1
ACT75_RS10680	WP_061866591.1	284	316	420	305	44674.2	43834.4	45312.7	47329.7
ACT75_RS10685	WP_005540965.1	724	838	1053	983	41240.7	45254.6	39160.6	40252.8
ACT75_RS10690	WP_005540967.1	467	554	636	471	39127.2	38972.9	40026.2	39470.8
ACT75_RS10695	WP_005540969.1	73	80	90	91	258.8	239.1	295.9	235.8
ACT75_RS10705	WP_041160760.1	110	106	123	115	451	395.2	412.8	337.9
ACT75_RS10710	WP_060828898.1	171	160	266	184	618.4	567.2	613.5	503.3
ACT75_RS10715	WP_044116135.1	257	260	383	303	4568.7	4268.1	4398.9	3782.8
ACT75_RS10720	WP_005544516.1	282	274	301	315	162.6	158.2	172.3	148.8
ACT75_RS10730	WP_014702570.1	26	36	29	36	1434	1373.9	1356.3	1135.3
ACT75_RS10735	WP_005542089.1	22	41	43	38	1135.5	1090.7	1126.5	987.8
ACT75_RS10745	WP_005539956.1	745	880	1075	859	47992.7	47749.4	45927.1	32063.3
ACT75_RS10755	WP_005539954.1	216	195	275	245	5086.8	5062.7	5262.4	3134.5
ACT75_RS10760	WP_005555043.1	376	491	500	517	49421.2	48345.7	48477	50591.3
ACT75_RS10775	WP_005542265.1	428	497	644	513	7478.2	6971.3	7516.3	6932.2
ACT75_RS10780	WP_071805301.1	1045	1166	1242	1040	13088.6	13503.6	14014.2	13043.2
ACT75_RS10790	WP_005542276.1	109	172	144	155	30074.3	28240.9	27307	27377
ACT75_RS10800	WP_005554604.1	40	53	74	59	59.9	56.6	64.3	59.3
ACT75_RS10810	WP_005538890.1	87	69	86	81	92	86.9	86.7	76.7
ACT75_RS10815	WP_005538891.1	103	114	115	142	4657.4	4462.6	4715.5	4136.2
ACT75_RS10820	WP_005538892.1	864	890	1194	1201	5620.9	5372.9	5687.4	5067.1
ACT75_RS10825	WP_005538893.1	135	157	188	175	4004.6	3842.8	3730.5	2715
ACT75_RS10830	WP_005538894.1	91	131	164	143	13316	13430.1	13462.3	12675.6
ACT75_RS10835	WP_005538896.1	388	412	606	504	28318.3	28066	28898.9	24401.1
ACT75_RS10840	WP_005538897.1	209	192	293	236	2123	2137.4	2207.3	1829.2
ACT75_RS10845	WP_005538899.1	16	31	37	29	4081.4	3912.7	4157.5	4104.5
ACT75_RS10850	WP_005538901.1	53	75	95	65	1063.9	1035.5	1092.4	1166.7
ACT75_RS10860	WP_005538905.1	51	68	100	87	214.5	179.2	209	238.5
ACT75_RS10870	WP_005538912.1	66	46	77	48	4251.6	4121.1	4036.7	3775.3
ACT75_RS10880	WP_005538916.1	427	442	589	497	35147.7	31618.4	37376.5	33700.5
ACT75_RS10885	WP_005538918.1	211	221	278	202	7454.6	7265.6	7754.3	7556.2
ACT75_RS10890	WP_005538920.1	427	409	602	397	14941.2	14828.5	15481.9	15702.1
ACT75_RS10895	WP_005538922.1	393	443	563	469	32273.8	33171.5	31344.2	32211.2
ACT75_RS10900	WP_005538924.1	77	86	86	102	305.2	278.8	289	302.8
ACT75_RS10905	WP_005538926.1	44	52	60	72	757.1	710.3	708.1	704
ACT75_RS10940	WP_005544527.1	179	173	231	222	3162.2	2980.6	3207.7	3156.4
ACT75_RS10945	WP_005544530.1	72	63	75	82	4090.5	3966.3	4188.5	4092.1
ACT75_RS10950	WP_005550094.1	152	168	231	202	2473.8	2604.5	2651.7	3027.2
ACT75_RS10955	WP_005544557.1	232	254	343	294	13351.8	12673.5	13300	11943.4
ACT75_RS10960	WP_005544554.1	192	218	300	216	11422.3	11053.7	11781.7	11217.6
ACT75_RS10965	WP_005544553.1	482	576	790	744	8395.4	8052.3	8544.2	7716.9
ACT75_RS10970	WP_005544552.1	489	528	605	733	42646	40997.9	42298.1	43403.9
ACT75_RS10975	WP_005550101.1	11	8	25	31	500.7	506.7	505.9	471.6
ACT75_RS10980	WP_005537755.1	319	337	417	374	17264.3	19036.7	18930.6	19319
ACT75_RS10985	WP_005537756.1	120	138	178	115	7550.2	7449	7764.9	7424
ACT75_RS10990	WP_005537758.1	116	119	152	128	2099.1	2044.4	2141.7	2049.3
ACT75_RS11005	WP_005537765.1	167	162	289	200	12899	12271.9	13623.7	14669.1
ACT75_RS11010	WP_005537767.1	38	37	29	28	131.1	134	118	109.5
ACT75_RS11020	WP_005537770.1	200	235	259	226	17009.3	16172.5	17262.6	18240.6
ACT75_RS11025	WP_005552896.1	184	177	219	273	5668.9	5511.1	5358.1	5157.8
ACT75_RS11030	WP_005537774.1	203	222	282	318	6767.5	6371.4	6623.6	5841.2
ACT75_RS11035	WP_061866592.1	569	620	741	681	27460.9	27143.1	29599.9	31935.2
ACT75_RS11045	WP_005537787.1	265	301	437	386	52767.8	53362.3	50477.8	44258.7
ACT75_RS11050	WP_005537789.1	450	498	666	633	55.1	56.3	61.9	44.5
ACT75_RS11055	WP_005537795.1	81	103	108	105	1438.9	1393.6	1452.4	1336.1
ACT75_RS11060	WP_005550081.1	802	838	1093	859	26765.9	25418.4	25176.7	23952.9
ACT75_RS11065	WP_005537798.1	962	1029	1487	1341	455.2	434.9	428.4	423.5
ACT75_RS11070	WP_005537800.1	1020	1212	1329	1160	9102.2	8963.9	9328.1	10531.6
ACT75_RS11075	WP_005550078.1	779	844	1066	1009	51528.2	47517.5	44508.7	38656.8
ACT75_RS11080	WP_005537806.1	817	909	1479	1046	40940.5	39952.8	41545.9	43844.7
ACT75_RS11085	WP_005537807.1	696	848	1160	915	13686.1	11301.2	14967.7	14418.9
ACT75_RS11090	WP_005537808.1	338	425	609	450	10340.3	10029.8	10163.7	9340.5
ACT75_RS11095	WP_005543653.1	123	127	152	113	2443.5	2369.6	2494.7	2037
ACT75_RS11100	WP_032999032.1	199	213	278	217	1284.9	1256.8	1325	1330
ACT75_RS11105	WP_005543657.1	183	211	261	233	2343.8	2233	2271.1	2088.4
ACT75_RS11110	WP_005543658.1	180	184	221	185	7964.5	7584.4	8691.8	10225.7
ACT75_RS11125	WP_005543664.1	152	171	243	174	1114.1	1056.8	1151.6	1233.1
ACT75_RS11130	WP_005543665.1	107	114	137	155	14115.5	13690.9	13464.5	11487.3
ACT75_RS11140	WP_005543669.1	146	232	168	264	39.8	42.1	32.8	41.8
ACT75_RS11145	WP_005543671.1	1355	1186	1727	1339	51086.8	52365.6	42355.4	50907.8
ACT75_RS11155	WP_005543674.1	315	388	503	374	41025.2	41657.2	42882.1	48123.4
ACT75_RS11160	WP_005543676.1	127	127	137	113	3242	3045.4	3371.9	3227
ACT75_RS11165	WP_005543678.1	253	310	381	362	2283.3	2255.8	2299.5	2039.4
ACT75_RS11170	WP_005543680.1	169	195	252	209	30.6	29.8	35.9	29.8
ACT75_RS11175	WP_005594687.1	447	530	443	696	1996.5	1945	2008.6	1726.5
ACT75_RS11180	WP_061866593.1	302	283	391	294	15702.4	15547.4	16042.3	15097.1
ACT75_RS11185	WP_005543509.1	13	13	11	13	271.3	278	313.5	287.6
ACT75_RS11190	WP_005543506.1	107	74	92	96	1734.4	1710.3	1823.8	1659.6
ACT75_RS11195	WP_005543504.1	13	20	25	16	17.1	18.1	23.9	16.9
ACT75_RS11200	WP_032997116.1	52	59	70	75	1352.7	1505.6	1364	1394
ACT75_RS11205	WP_005543500.1	12160	10918	5761	6562	2607.5	1921	2763.2	3239.7
ACT75_RS11210	WP_005543498.1	37	32	40	35	19	19.1	20.8	19.9
ACT75_RS11215	WP_032997124.1	1	4	4	3	213.4	210.4	245.8	252.5
ACT75_RS11220	WP_005543494.1	51	47	63	48	180.3	199.6	192.5	184.4
ACT75_RS11230	WP_005543490.1	3	7	7	7	21.3	19.7	22.7	18.3
ACT75_RS11245	WP_005543485.1	180	214	270	210	226.7	258.5	277.8	345.1
ACT75_RS11250	WP_005554210.1	44	61	71	68	7950.2	7578.9	8099.9	7067.1
ACT75_RS11255	WP_005565741.1	25	37	40	29	18.8	30.8	37.1	44.1
ACT75_RS11290	WP_005537563.1	769	805	1079	1008	114.8	119.1	121.1	118.7
ACT75_RS11295	WP_005550680.1	32	42	59	56	5775.1	5772.3	5777.1	4831.2
ACT75_RS11300	WP_005537568.1	48	74	75	68	1539.5	1426.1	1444.2	1001
ACT75_RS11305	WP_005537570.1	1018	1156	926	1421	3409.5	3270	3290.3	2524.9
ACT75_RS11310	WP_005537572.1	436	478	521	469	21276.8	21065.9	21652.1	22725.2
ACT75_RS11315	WP_005537579.1	208	209	328	275	715.2	635.5	683.3	514.4
ACT75_RS11320	WP_005537580.1	3094	2070	4210	3128	47684.6	48976.7	46756.9	50367
ACT75_RS11325	WP_005537595.1	953	1121	1229	1574	6574.1	6195.2	6528.8	3603.5
ACT75_RS11330	WP_005537602.1	273	269	364	371	181.7	181.1	183.9	194.6
ACT75_RS11335	WP_005537604.1	587	579	686	738	6431	6313.3	6797.7	5628.4
ACT75_RS11340	WP_005537607.1	264	220	257	360	1538.4	1497.7	1464.6	1008.2
ACT75_RS11345	WP_014702195.1	441	435	608	413	59.1	48.3	52.4	34.6
ACT75_RS11360	WP_005544327.1	99	108	101	119	8480.7	8022.7	7892.4	4309.9
ACT75_RS11365	WP_005544324.1	157	171	159	169	17039.1	16163.3	16782.7	11821.6
ACT75_RS11370	WP_005544322.1	86	94	108	101	1534	1506.3	1544.7	1066.4
ACT75_RS11375	WP_005544321.1	1337	1320	1644	1350	106067	107011	102800	117423
ACT75_RS11380	WP_005544319.1	142	150	202	122	8445.1	8099.1	8413.7	7635.9
ACT75_RS11385	WP_005544317.1	248	279	343	275	18922.2	18152.6	18683.2	18422.9
ACT75_RS11420	WP_005544306.1	393	512	591	462	315.4	282.5	346.4	260
ACT75_RS11425	WP_005595500.1	578	564	744	620	28635.1	27618.1	28600.8	18216.3
ACT75_RS11430	WP_005543457.1	278	361	392	319	323.8	323	344.2	273.1
ACT75_RS11435	WP_005543455.1	508	601	581	687	914	724.6	958.2	821.3
ACT75_RS11450	WP_005543449.1	370	403	424	521	4358.3	4232.7	4808.3	4612.6
ACT75_RS11455	WP_005543446.1	33	35	47	36	351.7	336.7	379.7	289
ACT75_RS11460	WP_005543444.1	62	47	70	83	2423.4	2294.8	2471.7	2068.6
ACT75_RS11465	WP_005543441.1	74	69	130	91	488.9	496.3	473.9	454.7
ACT75_RS11470	WP_005543439.1	10	12	14	6	703.5	703.6	719.4	682.6
ACT75_RS11475	WP_005543437.1	9	27	10	11	86.7	74.1	79.1	60.5
ACT75_RS11480	WP_005543435.1	16	25	28	22	3205.4	2995.4	3095.2	2769.8
ACT75_RS11485	WP_005543432.1	160	197	219	187	2750.9	2880.7	2865.4	2577.6
ACT75_RS11490	WP_005543430.1	80	120	156	121	5346.5	5078.3	5344	4684.9
ACT75_RS11500	WP_005548951.1	356	393	473	343	7569.7	7472.2	7875.7	8278.9
ACT75_RS11505	WP_005543396.1	133	137	179	141	21380.3	21038.5	21696.7	20708.2
ACT75_RS11510	WP_005543399.1	477	548	644	545	22923.2	22120.4	23460.1	24696.2
ACT75_RS11515	WP_005543400.1	392	512	558	451	28812.4	30009.1	28201.4	31180.9
ACT75_RS11520	WP_005543402.1	235	321	338	281	2796	2718.2	2916.8	2943.8
ACT75_RS11530	WP_005543406.1	79	110	121	104	8668.7	8003.2	8893.7	11455.5
ACT75_RS11535	WP_005566283.1	194	192	262	248	35.1	34.2	51.7	38
ACT75_RS11700	WP_005553148.1	7	7	10	19	13.7	12.5	9.7	13.9
ACT75_RS11745	WP_005547235.1	13	8	14	8	87	86.5	100.8	87.1
ACT75_RS11795	WP_005543607.1	525	613	668	670	3139.3	4224.4	4257.4	4634.4
ACT75_RS11995	WP_081110729.1	38	49	53	55	8298.9	7888	8011.4	5686.3
ACT75_RS12135	WP_005545534.1	3	1	5	8	945.3	992.3	997.5	1183
ACT75_RS12235	WP_005542274.1	74	95	79	72	5867.6	5772.1	5498.5	6643.7
ACT75_RS12265	WP_005553960.1	923	1006	1190	1096	933.4	805	1047.5	1063.6
ACT75_RS12420	WP_014702342.1	190	194	214	236	5410	5016.2	5003.2	3869.8
ACT75_RS12475	WP_014702394.1	118	128	162	190	142.5	140.5	139.7	132.5
ACT75_RS12545	WP_005594313.1	14	17	27	27	93.3	91	90	90.6
ACT75_RS12560	WP_019518458.1	2	6	7	4	4.9	7.3	10.5	9.3
ACT75_RS12590	WP_005542407.1	147	123	156	163	25.3	34.7	67.8	51.2
ACT75_RS12595	WP_143106533.1	0	3	5	2	108.3	108.6	119.9	108.3
ACT75_RS12630	WP_005538872.1	112	102	98	156	1151.2	1123.3	1109	1262.3
ACT75_RS12660	WP_005540118.1	162	183	234	207	927.9	841.4	1266	2142.3
ACT75_RS12690	WP_005543716.1	21	30	42	44	339.3	319.3	289.4	233.9
ACT75_RS12750	WP_005542624.1	34	42	41	47	48.3	43.5	53.6	48.4
ACT75_RS12765	WP_005546808.1	95	130	116	126	1541.1	1412.6	1479.2	1502
ACT75_RS12785	WP_005594036.1	162	182	152	378	1987.7	2018.7	2120.6	1861.5
ACT75_RS12830	WP_061866527.1	1946	1810	1995	2627	42449.9	42539.5	45039.7	36785.3
ACT75_RS12880	WP_014702551.1	1094	1024	1480	1113	22732.4	21275.5	21009.8	14095.8
ACT75_RS12980	WP_005544161.1	1	0	0	0	292.9	276.5	299.6	281.7
ACT75_RS13030	WP_005595413.1	30	30	27	42	63.1	61.8	58.4	61.2
ACT75_RS13035	WP_230456995.1	1	3	6	5	39.6	39.3	49.4	42.8

## Sheet: Aa Y4
The raw abundance values of paired datasets with both gene and protein detected for Aggregatibacter actinomycetemcomitans Aa Y4
Here we present data from four biological replicates, with RNA and proteome samples derived from the same sample.
locustag	entry	RNA rep1	RNA rep2	RNA rep3	RNA rep4	Protein rep1	Protein rep2	Protein rep3	Protein rep4
HMPREF9996_RS00025	WP_005540434.1	121	116	72	207	792.1	874.6	1387.6	950.5
HMPREF9996_RS00035	WP_005549668.1	266	319	254	472	518.8	557	558.5	451.9
HMPREF9996_RS00045	WP_005540426.1	2988	2538	2332	3864	221.4	212.7	252.9	220.9
HMPREF9996_RS00050	WP_005540424.1	4679	6239	3289	7823	4162.2	4289.2	4631.1	4449
HMPREF9996_RS00055	WP_005595522.1	4074	3183	2859	5255	2874	3095.7	2879.6	2619
HMPREF9996_RS00060	WP_005540420.1	8546	6581	5979	10989	10623.2	9714.2	11526.6	10711.2
HMPREF9996_RS00065	WP_005553711.1	4757	4447	3952	6465	1885	1889.1	1703.6	1880.4
HMPREF9996_RS00070	WP_005540415.1	3889	3559	2880	5281	6079	5957.9	6379.6	5948.3
HMPREF9996_RS00075	WP_005595521.1	3329	2859	2793	5258	64748.9	66579.9	68413.9	74555.7
HMPREF9996_RS00080	WP_005540410.1	9296	7441	7187	12426	67661	70690.6	62069.5	63914.2
HMPREF9996_RS00085	WP_005540408.1	3392	3061	2636	5122	6959.6	7379.6	6586	6136
HMPREF9996_RS00090	WP_005540406.1	4129	3589	3198	5402	37	184.7	40.2	41.9
HMPREF9996_RS00095	WP_005540404.1	2129	1926	1550	2936	1360.8	1366.5	1590.7	1457.9
HMPREF9996_RS00100	WP_005540402.1	2884	2664	2342	3899	7732.9	7464.5	8050	7639.6
HMPREF9996_RS00105	WP_005540399.1	2257	2247	1967	3309	48395	48877.5	50683.4	52469.4
HMPREF9996_RS00110	WP_005540393.1	4401	5107	3896	6639	23018.2	22985.7	23731.2	23377.3
HMPREF9996_RS00115	WP_005553196.1	1724	1697	1408	2286	3281.4	3435.9	2981.2	2697.1
HMPREF9996_RS00120	WP_005543189.1	2206	1879	1682	3444	6806.3	7152.5	6376.1	6180.3
HMPREF9996_RS00130	WP_005543199.1	889	840	813	1318	8107	8372.3	8438.6	8196.8
HMPREF9996_RS00135	WP_005543201.1	807	735	638	1120	211.1	179.1	188.2	208.9
HMPREF9996_RS00145	WP_005543206.1	283	246	220	342	35.6	40.7	39.9	41.4
HMPREF9996_RS00150	WP_005551396.1	495	440	435	833	8963	9316.5	8898.4	8202.3
HMPREF9996_RS00155	WP_005543214.1	457	500	385	836	1600	1717.2	1620.5	1645.6
HMPREF9996_RS00160	WP_005543215.1	477	486	492	719	1681.4	1711.2	1766.7	1743.7
HMPREF9996_RS00165	WP_179287362.1	455	600	471	860	4358.7	4304.8	4661.1	4290
HMPREF9996_RS00175	WP_005543325.1	1438	1991	1585	3148	42192.7	46869.2	35363.8	41759.2
HMPREF9996_RS00180	WP_005555497.1	3443	2514	2764	5730	72334	69703.2	74675.9	75965
HMPREF9996_RS00185	WP_005543329.1	16288	13402	12439	24872	255328	252198	255871	260677
HMPREF9996_RS00190	WP_005543400.1	1098	862	898	1408	22697.8	22675	22959.8	23646.4
HMPREF9996_RS00195	WP_005595508.1	3994	3405	2971	4908	33929.3	34736.6	32662.6	31776.2
HMPREF9996_RS00200	WP_005543396.1	1327	1089	1068	1795	40419.3	39275.7	41518.9	40132.8
HMPREF9996_RS00205	WP_005548951.1	755	506	568	909	11995	11797.5	11213.2	11148.8
HMPREF9996_RS00210	WP_005543430.1	490	391	426	658	5796.9	5620.5	6194.4	5840.1
HMPREF9996_RS00215	WP_005543432.1	197	235	196	327	2411.4	2401.9	2513.1	2391
HMPREF9996_RS00220	WP_032997242.1	173	136	117	234	2632.1	2612.8	2524.1	2373
HMPREF9996_RS00225	WP_005543437.1	50	45	41	85	81	78.7	88.9	96.6
HMPREF9996_RS00230	WP_005543439.1	37	31	37	50	742	714.4	818.6	739.7
HMPREF9996_RS00235	WP_005543441.1	365	452	299	486	476	505.7	538.3	551.8
HMPREF9996_RS00240	WP_005543444.1	588	631	546	893	353.2	375.8	360.2	269.9
HMPREF9996_RS00245	WP_005543446.1	292	234	293	503	570.6	627.1	606.1	589.1
HMPREF9996_RS00250	WP_005543449.1	3007	2108	2694	4288	11712.9	11811.1	11037.8	10854.4
HMPREF9996_RS00265	WP_005543455.1	1475	1545	1394	2486	854.7	828.8	739.6	654.6
HMPREF9996_RS00270	WP_005543457.1	191	448	322	674	182.4	193.9	196.7	176.3
HMPREF9996_RS00275	WP_005595500.1	307	316	495	619	8003.4	7669.9	8084.9	6988.5
HMPREF9996_RS00280	WP_005544306.1	191	109	200	247	116.2	144.4	97.8	93.7
HMPREF9996_RS00315	WP_005544317.1	1246	970	807	1709	24893	24938.8	27597.2	27611.8
HMPREF9996_RS00320	WP_005544319.1	640	592	435	994	11723	11935.7	13587.1	13734.7
HMPREF9996_RS00325	WP_071805295.1	4688	4365	3779	7519	106397	107389	105876	103637
HMPREF9996_RS00330	WP_005544322.1	357	230	253	403	257.5	246.8	278.3	199.7
HMPREF9996_RS00335	WP_005595490.1	304	352	257	448	2335.6	2278.7	2310.1	1938.9
HMPREF9996_RS00340	WP_005544327.1	113	75	99	151	1677.4	1548.6	1534.6	1369.9
HMPREF9996_RS00355	WP_005595485.1	101	114	105	130	33.7	35.7	29.8	33.9
HMPREF9996_RS00360	WP_005537607.1	221	196	225	307	854.9	879.9	893.1	843.5
HMPREF9996_RS00365	WP_005537604.1	265	209	192	345	986.5	1002.8	983.5	802.7
HMPREF9996_RS00370	WP_005595481.1	1500	1185	1421	1747	316.5	370.2	387.4	308.2
HMPREF9996_RS00375	WP_005537595.1	2618	1914	1800	2578	8661.5	8979.1	8928.9	7947.7
HMPREF9996_RS00380	WP_005537580.1	14819	21955	18940	24457	38191.8	39476.9	36081.8	35080.3
HMPREF9996_RS00385	WP_005537579.1	418	308	296	536	646.1	599.7	679.6	583.6
HMPREF9996_RS00390	WP_005537572.1	2042	2058	1804	3156	28981	29642.5	30519.8	29981.2
HMPREF9996_RS00395	WP_005537570.1	498	478	641	919	2013.4	2095.8	2171.6	2101.7
HMPREF9996_RS00400	WP_005537568.1	81	102	118	174	694.7	735.1	734.8	665
HMPREF9996_RS00405	WP_005550680.1	159	173	263	352	5880.2	4851.6	6006.4	6198
HMPREF9996_RS00410	WP_005537563.1	1630	1645	1791	2237	133.3	155.9	150.1	153.3
HMPREF9996_RS00435	WP_005539003.1	172	136	162	209	6294.3	6322.4	5843	4831.8
HMPREF9996_RS00440	WP_005553056.1	42	24	36	35	1645	1875	1570.8	1677.6
HMPREF9996_RS00445	WP_005553055.1	188	128	138	236	1452.3	1531.6	1335.3	1108.7
HMPREF9996_RS00450	WP_005542460.1	682	711	780	1346	8312.9	8527.6	7937	7179.8
HMPREF9996_RS00455	WP_005553051.1	119	103	125	202	641.2	666.8	591	555.4
HMPREF9996_RS00460	WP_005542462.1	136	106	103	193	216.8	246.6	212.2	138.3
HMPREF9996_RS00465	WP_005546820.1	258	235	261	422	3566.7	3387.5	3542.7	2832.9
HMPREF9996_RS00470	WP_005538996.1	104	111	110	138	4747	4668.7	4477.5	3381.2
HMPREF9996_RS00475	WP_005550006.1	92	72	84	119	1430.3	1231.8	966	559.2
HMPREF9996_RS00480	WP_005538988.1	182	174	149	292	4494	4130	4411.9	2881.7
HMPREF9996_RS00485	WP_005538986.1	80	73	81	104	2481.4	2346	2490	1714.8
HMPREF9996_RS00495	WP_005595453.1	18	7	15	17	114.9	96.9	200	190.2
HMPREF9996_RS00505	WP_005538955.1	408	380	390	716	12027	12842.8	10879.2	10674.1
HMPREF9996_RS00510	WP_005538951.1	697	466	498	956	1495.2	1378.3	1935.2	1597.9
HMPREF9996_RS00540	WP_005543570.1	440	402	293	592	1855.8	1916.4	1975.7	1903.6
HMPREF9996_RS00545	WP_014702329.1	1293	1003	1045	1756	136.3	139.2	131.5	131.2
HMPREF9996_RS00555	WP_005543586.1	1287	1021	1063	1802	14451.9	14304.1	14627.6	13974
HMPREF9996_RS00560	WP_005543588.1	285	244	270	428	861.2	821.1	890.4	775.4
HMPREF9996_RS00570	WP_005543594.1	2253	1865	1788	3642	31830.1	33476.1	31307	32998.4
HMPREF9996_RS00575	WP_005549686.1	13360	13291	11922	21745	96380.7	99225.6	97507.4	104748
HMPREF9996_RS00580	WP_005543598.1	4859	4642	4252	8216	72011.6	75418.3	70041.6	78189.2
HMPREF9996_RS00585	WP_005543603.1	3172	3579	2948	5311	43994.4	40991.6	43399.6	53080.8
HMPREF9996_RS00590	WP_005543609.1	2884	2175	2177	4557	9578	9619.7	9113.8	8963
HMPREF9996_RS00595	WP_005543611.1	4875	4223	3990	7253	84478.1	88238.9	85190.4	92890.1
HMPREF9996_RS00600	WP_005543631.1	285	180	212	419	14558.1	15165.1	16199.7	17094.9
HMPREF9996_RS00605	WP_005543632.1	883	748	739	1530	100904	99974.4	100752	108487
HMPREF9996_RS00610	WP_005543634.1	2776	2286	2210	4510	21604.1	20674.8	21994.7	24831.3
HMPREF9996_RS00615	WP_005543636.1	3065	2273	2470	4713	66803.3	59878.8	68449.3	76307
HMPREF9996_RS00620	WP_005543638.1	4896	4853	3995	7538	30116.2	30677.9	32614.7	31668.3
HMPREF9996_RS00625	WP_005543640.1	1748	1845	1574	3240	35414.9	40120.2	32397.7	41751.5
HMPREF9996_RS00630	WP_005543641.1	4064	4467	3995	7742	93126.6	96979.5	98241	105517
HMPREF9996_RS00635	WP_005548785.1	759	535	567	1206	43878.5	45720	44157.9	51444.9
HMPREF9996_RS00640	WP_005548786.1	1593	1050	1082	2460	63562.3	66112.3	64316.5	71492.3
HMPREF9996_RS00645	WP_005595413.1	1	0	0	1	67.2	64.3	71.1	71.5
HMPREF9996_RS00650	WP_005549678.1	905	963	896	1634	7338.8	7365	7676.6	7321.4
HMPREF9996_RS00660	WP_005549677.1	1449	1695	1380	2466	3911	3892.3	3692.3	3514.1
HMPREF9996_RS00665	WP_005549676.1	1393	2976	2005	3049	6449.8	6728.8	6146.8	5767.6
HMPREF9996_RS00670	WP_005542499.1	736	711	711	1230	2585.7	2546.3	2677.4	2374.9
HMPREF9996_RS00675	WP_005542501.1	941	798	806	1370	17693.7	17961	18256.8	17895.9
HMPREF9996_RS00680	WP_005553760.1	730	639	695	1077	490.2	511.3	489.2	454.5
HMPREF9996_RS00685	WP_005549216.1	1437	1189	1238	1857	23753.4	25014.8	23077.6	23021
HMPREF9996_RS00690	WP_014702468.1	294	219	212	397	9175	9128	9276.9	8734.4
HMPREF9996_RS00695	WP_005542509.1	204	160	180	298	7858.1	8158.4	8208	8634.8
HMPREF9996_RS00700	WP_005542511.1	907	737	681	1147	303.1	284.7	333.3	279.6
HMPREF9996_RS00705	WP_005549225.1	573	493	500	862	4126.1	4181.3	4308.6	4017
HMPREF9996_RS00710	WP_005542515.1	1541	1679	1175	1710	31.3	28	36	34.2
HMPREF9996_RS00715	WP_005542516.1	484	518	484	817	1717.3	1729.1	1850.3	1674.7
HMPREF9996_RS00720	WP_032997234.1	639	786	627	1080	9076	9034.6	9552.8	8821.8
HMPREF9996_RS00725	WP_005595409.1	1943	1979	2395	3578	49383.5	50344.3	45995.2	42366.1
HMPREF9996_RS00730	WP_005542522.1	1483	1145	1271	2186	40049.1	39347.4	39894.3	38715.1
HMPREF9996_RS00760	WP_005595390.1	616	465	512	881	3242.9	3054.3	3376.4	3169.2
HMPREF9996_RS00765	WP_005551364.1	6081	5939	5201	9578	49035.5	51193	48454.6	46588.5
HMPREF9996_RS00770	WP_005595387.1	1890	1987	1548	3060	1599.8	1705.3	1637.4	1477.7
HMPREF9996_RS00775	WP_005540693.1	1238	1354	1225	1859	2720.8	2617.9	3278.9	2954.4
HMPREF9996_RS00780	WP_005595383.1	1354	1367	1304	2252	3486.2	3420.3	3710.2	3517
HMPREF9996_RS00785	WP_005540687.1	2001	1591	1574	2669	1957	1626	1999.1	1732.7
HMPREF9996_RS00790	WP_005540685.1	217	199	200	332	2195	2139.8	2271.7	2058
HMPREF9996_RS00795	WP_005551372.1	2820	2863	2762	4790	15208.3	16682.7	14133.1	14105.3
HMPREF9996_RS00800	WP_005540681.1	2336	2232	2075	3479	5793	5888.7	6087	5698.4
HMPREF9996_RS00805	WP_005540679.1	1374	989	1070	1899	25013.1	20951.7	23647.3	22180.1
HMPREF9996_RS00810	WP_005540677.1	691	491	532	955	5387.9	5387.3	5573.2	5416
HMPREF9996_RS00815	WP_005540675.1	332	215	283	414	1126.2	1175.3	1201.9	1094.6
HMPREF9996_RS00820	WP_005540673.1	637	436	602	1050	45.6	26.7	60.8	42
HMPREF9996_RS00825	WP_005595379.1	2224	1619	1747	3054	8575.1	8474.1	9382.8	8170.5
HMPREF9996_RS00830	WP_005595377.1	3444	3687	3020	5927	1087.3	1210.8	1191.3	1162.7
HMPREF9996_RS00835	WP_005543553.1	2991	3025	2850	5258	11735.8	11237.2	11889.4	10881.7
HMPREF9996_RS00850	WP_005543547.1	987	1060	907	1437	29654.8	29589.1	31134.5	30657.2
HMPREF9996_RS00855	WP_005543544.1	1593	1525	1741	2344	5200.4	4836.8	5010	4719.6
HMPREF9996_RS00860	WP_005543542.1	784	657	695	1170	3970.7	4174.3	3930.7	3610.9
HMPREF9996_RS00865	WP_005543540.1	280	190	211	373	13944.8	14132.2	12972.9	11886.4
HMPREF9996_RS00890	WP_005538151.1	641	485	561	957	5899.9	6018.7	5746.5	5437.2
HMPREF9996_RS00905	WP_005538140.1	839	706	692	1241	8476.4	8435	8227.2	7990.9
HMPREF9996_RS00925	WP_005542307.1	889	716	820	1434	647.8	658.6	535.8	493.3
HMPREF9996_RS00930	WP_005595346.1	472	374	379	760	454.2	458	460.2	441.6
HMPREF9996_RS00935	WP_005595343.1	2238	1968	1816	3134	12001.6	12093	12391	12200.2
HMPREF9996_RS00940	WP_005542301.1	595	418	456	819	9187.2	9661.2	8207.8	8106.7
HMPREF9996_RS00945	WP_005542300.1	1076	929	903	1727	4915	4833.6	5176.8	5207.6
HMPREF9996_RS00950	WP_005542299.1	3048	2143	2283	3800	7286.2	7389.4	7104.7	7647.4
HMPREF9996_RS00955	WP_032997227.1	5596	3635	4097	6677	11905.7	12067.4	12529.1	12666.5
HMPREF9996_RS00960	WP_005542297.1	5708	4820	4996	9687	944.7	947.9	1013.8	1044.1
HMPREF9996_RS00965	WP_005549162.1	5220	5156	4637	7675	11772.8	12818	11033.8	10984.3
HMPREF9996_RS00970	WP_005542295.1	2268	1684	1619	2875	780	834.7	784.5	707.8
HMPREF9996_RS00980	WP_005542293.1	658	543	519	792	9081	8770.5	9777	9828.6
HMPREF9996_RS00985	WP_005545584.1	1147	936	885	1484	6580.2	6924.7	6002.3	5886.6
HMPREF9996_RS00990	WP_005542289.1	736	455	496	843	4768.3	4796.6	4800.5	4573.1
HMPREF9996_RS00995	WP_005549166.1	2357	2112	1658	3100	12959.3	13299.8	12748.3	12111.7
HMPREF9996_RS01000	WP_005544509.1	5726	4131	4292	8057	68820.2	68209.3	75454.1	72837.9
HMPREF9996_RS01005	WP_005544510.1	1800	1447	1483	2660	12704.8	15078.6	12009	11366.6
HMPREF9996_RS01040	WP_005537947.1	7025	7691	4750	7400	1470.6	1660.8	1603.8	1312.9
HMPREF9996_RS01045	WP_005537944.1	215	190	186	286	329.1	330.7	336.1	319
HMPREF9996_RS01050	WP_005549811.1	408	370	289	577	359.6	356.1	332	334.2
HMPREF9996_RS01055	WP_005537939.1	1204	1195	1054	1753	2011.6	1977.1	1965.7	1906.6
HMPREF9996_RS01065	WP_005537932.1	213	151	153	300	2271.9	2290.2	1961.9	2049.5
HMPREF9996_RS01070	WP_005595331.1	3265	4119	3455	5987	65784.8	66548.6	68001.8	66509.8
HMPREF9996_RS01080	WP_005545611.1	2920	2125	2175	3998	2730.9	3248.5	3696.9	2861.2
HMPREF9996_RS01085	WP_005537925.1	5565	5220	4462	9787	35893.4	41006.4	35111.2	33646.7
HMPREF9996_RS01090	WP_005537924.1	2433	2496	1886	4233	4490.5	5399.9	5477.3	4282.7
HMPREF9996_RS01095	WP_005545615.1	1240	1466	1111	2000	11691	13464.4	14765	11236.7
HMPREF9996_RS01100	WP_005537917.1	1237	1344	999	1888	19180.4	20236	17012.6	16837.2
HMPREF9996_RS0110085	WP_032997032.1	354	318	233	525	231	231	230	213.9
HMPREF9996_RS0110105	WP_005539571.1	239	180	223	316	2214.2	2201.5	2220.2	2076
HMPREF9996_RS0110160	WP_005540930.1	510	540	467	863	2107.9	2090.8	1904.3	1938.2
HMPREF9996_RS0110180	WP_230456981.1	252	218	271	437	191.3	184.4	182.9	170.1
HMPREF9996_RS0110240	WP_005594450.1	1208	1110	903	1730	5385.9	5511.3	5721	5569.3
HMPREF9996_RS0110265	WP_005546714.1	2381	3871	2791	4754	23172	24116.7	23818.2	24760.4
HMPREF9996_RS0110280	WP_005588016.1	5069	5992	4733	9502	5188.9	5241.8	5272	5267.4
HMPREF9996_RS0110290	WP_005548279.1	1078	790	845	1294	63970.1	68307.8	60635.4	72458.3
HMPREF9996_RS0110305	WP_005539331.1	633	540	535	962	703.7	735.5	726.6	658.1
HMPREF9996_RS0110340	WP_032997124.1	64	54	42	85	999.4	1008.5	985.2	942.1
HMPREF9996_RS0110350	WP_005567670.1	1344	1305	1079	1925	6937.5	6812.4	6873.8	6622.2
HMPREF9996_RS0110375	WP_005542826.1	4619	3858	3625	6399	38579.9	38356	34857.4	39939.1
HMPREF9996_RS0110405	WP_005549966.1	436	384	351	591	1541.8	1718.6	1904.7	1718
HMPREF9996_RS0110425	WP_005538495.1	44	21	46	77	469.1	454	440.8	382.8
HMPREF9996_RS0110470	WP_005542491.1	2291	2087	2011	3756	480.1	474.6	452.4	439.3
HMPREF9996_RS0110480	WP_005549145.1	861	788	826	1487	41837.7	43042.2	42706.4	47625.6
HMPREF9996_RS0110490	WP_032997183.1	741	602	526	928	84.2	90.5	98.8	71
HMPREF9996_RS01105	WP_005537916.1	565	576	458	839	24749.4	24868.7	27314.1	25299.4
HMPREF9996_RS0110540	WP_005552753.1	73	37	73	103	447.3	490.2	472.8	459.8
HMPREF9996_RS0110570	WP_005543605.1	6244	5294	4828	7337	46115	47677.2	45371.9	46040.8
HMPREF9996_RS0110575	WP_005543584.1	9	1	8	17	1009.4	1008.9	1225.2	1141.3
HMPREF9996_RS0110580	WP_005543582.1	94	93	102	189	133.2	112	146	128
HMPREF9996_RS0110600	WP_005543402.1	779	557	668	1056	1734.3	1610.4	1612.7	1618.1
HMPREF9996_RS0110620	WP_005563858.1	300	186	211	341	172.7	185.1	162.9	155.3
HMPREF9996_RS01115	WP_005537901.1	20	24	13	34	2822.8	2758.1	2885.3	2623.6
HMPREF9996_RS01120	WP_005595327.1	25	16	16	24	1149.3	1162.6	1215.3	1001.3
HMPREF9996_RS01125	WP_005595325.1	169	144	128	161	1706.5	1677.7	1549	1546.9
HMPREF9996_RS01130	WP_005595323.1	97	96	97	125	548.1	525.1	649.5	615
HMPREF9996_RS01135	WP_005595321.1	120	87	123	147	4846.2	4859.7	4946.4	4610.1
HMPREF9996_RS01145	WP_005551240.1	1407	919	1150	2069	90.8	87.1	91.5	78.3
HMPREF9996_RS01150	WP_005552864.1	1279	1089	1086	1896	8435	8515.3	9177.7	8556.5
HMPREF9996_RS01160	WP_005542452.1	661	537	485	966	5795.7	5825.3	6123.3	5939.8
HMPREF9996_RS01165	WP_005542451.1	2619	2184	2237	4027	130265	130097	115071	115108
HMPREF9996_RS01170	WP_005542450.1	2345	1756	1953	3312	3955.5	4024	4338.5	4137
HMPREF9996_RS01175	WP_005542449.1	224	133	189	276	155.4	163	162.2	147.4
HMPREF9996_RS01180	WP_005542447.1	3091	2778	2593	4515	476.8	411.5	330.5	349.7
HMPREF9996_RS01185	WP_005542446.1	2162	1501	1590	2637	43957.7	44222.2	45132.6	45563.3
HMPREF9996_RS01190	WP_005542445.1	2045	2078	1576	2743	87.2	82	96.5	91.9
HMPREF9996_RS01195	WP_005542444.1	2396	2019	1874	3366	11857.7	12042.2	12512.2	12576.4
HMPREF9996_RS01200	WP_005542443.1	4087	3538	3476	6264	20311.6	23646.8	18379.3	18611.7
HMPREF9996_RS01205	WP_014702560.1	633	602	593	904	814.1	765.6	870.3	820.9
HMPREF9996_RS01210	WP_005550377.1	1436	1324	1233	2175	40095.1	39898.6	39620.9	38302.6
HMPREF9996_RS01215	WP_005542439.1	400	329	312	554	715.7	733.7	807.2	805.5
HMPREF9996_RS01220	WP_005595296.1	195	148	152	249	2937.3	2984.4	3074.5	3046.7
HMPREF9996_RS01230	WP_005542435.1	39	33	26	56	784.9	788.6	802.3	690.2
HMPREF9996_RS01235	WP_005542434.1	907	870	791	1271	24.8	16.9	24.1	21.4
HMPREF9996_RS01240	WP_005542433.1	631	582	561	920	7347	7324.1	7925.8	7721.2
HMPREF9996_RS01245	WP_005542432.1	271	198	218	384	1694.8	1723.4	1740.9	1657.8
HMPREF9996_RS01250	WP_005542431.1	140	136	163	226	38.3	35.4	45.4	41.3
HMPREF9996_RS01255	WP_005542430.1	877	624	665	1108	4337.9	4498.1	4123.6	4278.3
HMPREF9996_RS01260	WP_005542429.1	871	593	664	1058	15418.7	15106.4	15661.6	15936.6
HMPREF9996_RS01265	WP_005542428.1	578	613	501	959	4548	4371	4726	4322.8
HMPREF9996_RS01270	WP_005542427.1	1074	1165	967	1405	8783.3	8713.2	8824.7	9992.2
HMPREF9996_RS01275	WP_005542426.1	569	619	506	934	3847.8	3716.7	4105.6	3693.7
HMPREF9996_RS01280	WP_005542424.1	269	273	242	394	1537	1514.9	1896.9	1515.8
HMPREF9996_RS01285	WP_005595294.1	1506	1228	1195	1978	10411	10132.4	11314.9	10362.4
HMPREF9996_RS01290	WP_005542421.1	2193	1894	1926	2892	47210.2	50342.2	49280.7	50997.3
HMPREF9996_RS01295	WP_032997217.1	1983	1591	1439	2488	1034.4	1130	1006.7	941.4
HMPREF9996_RS01300	WP_005595290.1	1121	832	778	1405	690.1	705.5	630.4	561.4
HMPREF9996_RS01305	WP_005542418.1	252	269	244	393	2927.5	2886	2846.3	2640.3
HMPREF9996_RS01310	WP_005542416.1	956	910	814	1535	4513.1	4601.5	4514.2	4351.9
HMPREF9996_RS01315	WP_005542415.1	1282	1205	1140	1932	10402.3	10763.4	9154.5	9394.5
HMPREF9996_RS01330	WP_005542412.1	714	649	568	994	5786.9	5885.6	5975.3	5804.1
HMPREF9996_RS01335	WP_005542411.1	420	323	309	592	76.8	86.5	87.1	61.5
HMPREF9996_RS01340	WP_005542410.1	554	473	401	789	7833.4	7911.6	8338.3	8272.5
HMPREF9996_RS01345	WP_032997213.1	416	272	307	525	152	165.7	156.8	139.9
HMPREF9996_RS01355	WP_005542406.1	1049	1002	812	1386	2919.9	2960.5	2891.3	2970.9
HMPREF9996_RS01360	WP_005542405.1	538	553	493	860	18115.9	18639.9	20175.9	19592
HMPREF9996_RS01365	WP_032997211.1	571	476	524	901	4883.6	5412	4777.2	4761.2
HMPREF9996_RS01370	WP_005549377.1	475	459	402	685	2070.8	2047.4	2029.8	1936.6
HMPREF9996_RS01375	WP_005540377.1	302	339	289	472	624.7	673.5	616.5	589.5
HMPREF9996_RS01385	WP_180267045.1	598	567	523	969	1459.2	1484.7	1535.8	1444.1
HMPREF9996_RS01395	WP_005542226.1	748	725	634	1290	3660	3891.4	3471.9	3377.1
HMPREF9996_RS01400	WP_005549367.1	276	199	260	400	327.8	331.8	355.8	294.9
HMPREF9996_RS01405	WP_005542222.1	840	499	624	1135	2255.5	2372.3	2114.3	2012.3
HMPREF9996_RS01410	WP_005542220.1	2260	2158	1551	2483	1473.6	1641.6	2412.8	1774.3
HMPREF9996_RS01415	WP_005542219.1	3086	2838	2724	5026	10604.5	10906.3	9536.6	9760.4
HMPREF9996_RS01420	WP_005542218.1	435	359	352	455	47.4	43.3	53.8	52.4
HMPREF9996_RS01425	WP_005542216.1	98	90	59	135	1795.7	1744.3	1777.9	1912.9
HMPREF9996_RS01430	WP_005542214.1	510	500	500	740	2473.7	2418.7	2639	2467.2
HMPREF9996_RS01435	WP_005542212.1	460	396	346	595	2014	2007.6	1939	1903
HMPREF9996_RS01445	WP_143247869.1	6629	5692	4807	9453	2700.3	2552.4	2702.9	2543.1
HMPREF9996_RS01450	WP_167555044.1	25	13	15	25	412.9	412.8	473.1	416.3
HMPREF9996_RS01455	WP_005542205.1	12	7	18	20	433.1	393.5	515.5	359.8
HMPREF9996_RS01495	WP_005542188.1	58	51	59	86	683.9	772.5	687.9	712.6
HMPREF9996_RS01505	WP_005542186.1	37	16	25	50	436.7	453.6	499	458.4
HMPREF9996_RS01510	WP_005542185.1	10	5	8	11	106	97	117.2	99.6
HMPREF9996_RS01520	WP_005542183.1	1	1	5	5	192.4	176.8	239.4	182.1
HMPREF9996_RS01545	WP_005540698.1	879	783	533	875	1420.9	1482.4	1464.3	1516.5
HMPREF9996_RS01550	WP_005540704.1	152	205	80	160	991.2	1055.1	1339.9	1200.2
HMPREF9996_RS01555	WP_005540705.1	245	276	180	303	838.2	877.9	1066.2	775.2
HMPREF9996_RS01560	WP_005595258.1	1632	1337	1301	2701	764.5	780.2	732.1	705.6
HMPREF9996_RS01565	WP_005540708.1	620	432	578	985	8898	8388.1	8740	7850.6
HMPREF9996_RS01570	WP_005540709.1	1312	1649	1386	2313	5663.8	5912.1	4991.8	4856.8
HMPREF9996_RS01575	WP_005540710.1	883	647	674	1124	13924.1	14507	15458.2	15225.9
HMPREF9996_RS01580	WP_202817068.1	5332	3621	3866	6514	41.5	34.5	44.6	45.3
HMPREF9996_RS01585	WP_005540713.1	1878	1468	1361	2607	1461.9	1525.9	1621.6	1538.8
HMPREF9996_RS01590	WP_005540715.1	367	346	303	543	902.5	883.6	940.3	896.3
HMPREF9996_RS01605	WP_005540723.1	2999	2451	2551	4745	477.5	485.2	556.2	544.1
HMPREF9996_RS01615	WP_005540726.1	1779	1702	1370	2500	12726	12718.9	12626.4	12809.3
HMPREF9996_RS01620	WP_005540727.1	541	503	489	804	1555.9	1401.7	1688.3	1577.4
HMPREF9996_RS01625	WP_005540728.1	1253	1032	920	1815	3538.4	3570.8	3735.8	3667.3
HMPREF9996_RS01630	WP_005540730.1	914	1135	960	1197	3217.7	3182.8	3272	3215.1
HMPREF9996_RS01635	WP_005540731.1	359	392	329	636	940	981.7	1045.2	996.9
HMPREF9996_RS01640	WP_005540733.1	1115	1030	931	1918	30267	31021.6	31472.8	31724.2
HMPREF9996_RS01645	WP_005540735.1	3455	2964	3969	5331	38615.7	37839.1	37676.2	33128.2
HMPREF9996_RS01650	WP_005540737.1	1534	1444	1321	2445	2761.6	2437.1	2861.9	2513.1
HMPREF9996_RS01655	WP_005540738.1	1565	1203	1183	2050	9116.3	9178.1	8785	8434.3
HMPREF9996_RS01660	WP_005540740.1	598	523	491	794	1213.5	1214	1137.7	1118.2
HMPREF9996_RS01665	WP_005540748.1	499	571	447	864	5588.2	5610.8	5594.2	5310
HMPREF9996_RS01670	WP_032997204.1	840	864	732	1376	2721.5	2886.8	2454.7	2404.6
HMPREF9996_RS01680	WP_005538567.1	537	587	488	889	7799.4	6571.2	8449.7	8515.6
HMPREF9996_RS01685	WP_005538568.1	1860	1857	1513	2754	1366.3	1393.3	1299.7	1181
HMPREF9996_RS01690	WP_005538571.1	1268	1403	1091	2162	15224.9	15395	16258.4	15707.3
HMPREF9996_RS01695	WP_005538572.1	1299	1267	1242	2000	12714.9	13358.7	12025.7	11892.1
HMPREF9996_RS01700	WP_005538573.1	329	296	303	449	2682.9	2806.7	2863.2	2783.8
HMPREF9996_RS01705	WP_005538577.1	549	429	432	737	5551.8	5564.6	5834.5	5429.6
HMPREF9996_RS01710	WP_005551831.1	53	42	36	67	352.8	356.5	356.8	342
HMPREF9996_RS01715	WP_005566199.1	44	38	48	46	64.4	64.4	67.4	71.5
HMPREF9996_RS01720	WP_005538584.1	46	29	44	51	3.2	0.6	18	8.7
HMPREF9996_RS01725	WP_005538590.1	39	24	43	66	150.8	155.3	147.9	150.3
HMPREF9996_RS01750	WP_005538608.1	899	795	847	1438	22786	24743	22639.8	23456
HMPREF9996_RS01755	WP_005538609.1	1798	1646	1525	2854	6635.4	6926.7	6468.5	6188.4
HMPREF9996_RS01775	WP_005542545.1	1809	2071	2109	3569	22599.5	23152.1	20867.5	19527.8
HMPREF9996_RS01780	WP_005542549.1	614	535	540	953	2670	2808.2	2515.6	2301.2
HMPREF9996_RS01785	WP_005542551.1	1279	1015	935	1581	13379.7	13586.6	14121.6	14191.1
HMPREF9996_RS01790	WP_005542555.1	2178	1983	1567	3107	34490.9	35014.9	36133.8	35213.3
HMPREF9996_RS01795	WP_005542557.1	742	407	592	862	1645.2	1600.4	1619.9	1658.8
HMPREF9996_RS01800	WP_005542559.1	255	178	217	390	195.1	204	220.2	212.6
HMPREF9996_RS01810	WP_005542563.1	321	306	353	612	2040.8	2117.9	1835.7	1863.3
HMPREF9996_RS01815	WP_005542565.1	114	130	98	271	4194	3997.5	3987.2	4281.2
HMPREF9996_RS01830	WP_005542575.1	13312	13420	11171	21155	211973	203612	207975	216844
HMPREF9996_RS01835	WP_005542577.1	9472	8515	7541	14491	208549	207160	203970	204136
HMPREF9996_RS01840	WP_005542578.1	2493	1811	1958	3529	93458.3	84747.6	92545.2	103553
HMPREF9996_RS01845	WP_005542581.1	1265	889	938	2026	77290	81080.9	78387.4	86233.9
HMPREF9996_RS01850	WP_005542586.1	3466	2718	2687	5102	122439	122799	127947	132122
HMPREF9996_RS01855	WP_005595206.1	1834	1232	1404	2608	75265.2	75032.5	77288.7	83037.7
HMPREF9996_RS01860	WP_005547787.1	5009	5093	4607	7445	27186.8	27734.7	29100.8	28656.7
HMPREF9996_RS01865	WP_005542598.1	1701	2491	1647	3430	12130	12999.9	11211.9	11459.5
HMPREF9996_RS01870	WP_005595203.1	448	374	407	630	15519.9	15795.4	16511.8	16375.2
HMPREF9996_RS01880	WP_005541001.1	287	168	242	356	3095.7	2865.4	3085.8	2714.2
HMPREF9996_RS01885	WP_005541000.1	1047	1016	932	1575	25070.2	26190	26233.6	25456.2
HMPREF9996_RS01890	WP_005549887.1	185	132	130	212	165.3	147.6	168.2	169
HMPREF9996_RS01895	WP_005540997.1	1188	973	1052	1730	459.8	509.3	469.7	433
HMPREF9996_RS01900	WP_005540996.1	1834	1191	1198	2104	740.1	691.4	813.3	828.8
HMPREF9996_RS01905	WP_005550226.1	2607	2365	2044	3743	44766.4	46218.1	49395.9	48093.7
HMPREF9996_RS01910	WP_155116180.1	1989	2311	2017	3071	11086.5	11295.1	11016.5	10827.4
HMPREF9996_RS01915	WP_005538329.1	853	780	750	1201	41870.7	42304.9	43467.6	45269.2
HMPREF9996_RS01920	WP_005538326.1	4471	4432	3613	6188	8432.8	8423.9	8360.4	7820
HMPREF9996_RS01925	WP_005538324.1	1525	1465	1172	1958	263.5	232.8	337.8	303.8
HMPREF9996_RS01930	WP_005595165.1	349	292	403	547	12897.2	11696.4	11493.3	11713.8
HMPREF9996_RS01935	WP_005538315.1	204	196	229	366	1786	1802.8	1604.7	1608.3
HMPREF9996_RS01950	WP_005538309.1	133	85	95	179	400.8	241.3	435.7	398.9
HMPREF9996_RS01955	WP_005538307.1	311	308	464	687	2081.7	2155.9	2148.9	1982
HMPREF9996_RS01960	WP_005538303.1	226	263	402	467	53.6	0	0	50.9
HMPREF9996_RS01965	WP_005538301.1	253	187	419	438	1099	1062.3	1088.8	1101.6
HMPREF9996_RS02000	WP_005541245.1	712	701	657	1083	5702.6	5901.3	6184.1	5728.2
HMPREF9996_RS02005	WP_005541246.1	970	1021	720	1513	879.1	886.2	929.6	804.2
HMPREF9996_RS02010	WP_005553658.1	820	876	723	1481	68.7	82.6	73.3	71.3
HMPREF9996_RS02015	WP_005595146.1	3335	3144	2845	5583	44821.4	45036.5	45935	44194.1
HMPREF9996_RS02020	WP_005595144.1	2820	2453	2387	4592	69401.4	72969.9	73979.5	74079.2
HMPREF9996_RS02025	WP_005541254.1	700	644	563	1044	1604.5	1733	1518.1	1368.1
HMPREF9996_RS02030	WP_032997184.1	366	237	221	389	25.7	21.8	30.8	30
HMPREF9996_RS02035	WP_005551449.1	1574	1551	1481	2533	22881.3	22404.9	23834.1	22908.2
HMPREF9996_RS02040	WP_005541259.1	1983	1756	1666	2684	18258.5	18291.7	18263.8	17715
HMPREF9996_RS02055	WP_005541265.1	489	318	385	689	5339.1	5494	5083.7	4978.9
HMPREF9996_RS02060	WP_005541268.1	841	790	747	1327	1164.3	1112.2	1113.6	881.4
HMPREF9996_RS02065	WP_005541270.1	721	624	538	849	1260.5	1229.7	1346.3	1161.4
HMPREF9996_RS02070	WP_005541271.1	329	279	299	540	1650.7	1725.1	1592.6	1586
HMPREF9996_RS02075	WP_005541273.1	487	408	443	644	959.4	960	936.1	904.1
HMPREF9996_RS02080	WP_005541275.1	48	35	74	84	12345.5	11138.8	9903.2	10772.1
HMPREF9996_RS02085	WP_005541277.1	400	336	319	583	569.3	641	568.8	542.8
HMPREF9996_RS02090	WP_005595137.1	3934	3185	2994	5493	8620.4	8721.3	8069.6	7883.5
HMPREF9996_RS02095	WP_005553653.1	4176	3244	3462	5971	8182.2	8732	8109.2	6956
HMPREF9996_RS02100	WP_005541282.1	1539	913	1172	2122	10041	10293.5	10513.9	10502.4
HMPREF9996_RS02105	WP_005541284.1	2196	1718	1775	3485	73306.4	75483.2	76882.1	82184.6
HMPREF9996_RS02110	WP_005549024.1	329	206	235	583	796.1	869	811.7	838.5
HMPREF9996_RS02115	WP_005541294.1	760	619	613	1164	28552.1	28589	27067.8	30687.2
HMPREF9996_RS02120	WP_005549026.1	1430	780	961	1744	147960	126968	147873	172922
HMPREF9996_RS02125	WP_005540807.1	2701	2170	1838	2385	7703.1	7813.2	9131.2	7833.4
HMPREF9996_RS02130	WP_005540806.1	159	119	132	146	10505.3	11019	10713.5	9742.3
HMPREF9996_RS02135	WP_005595132.1	1714	1419	1334	1658	1360.9	1273.2	1359.7	1071.5
HMPREF9996_RS02140	WP_005540800.1	617	678	560	1118	3871.4	3964.8	3957.6	3873.1
HMPREF9996_RS02145	WP_005595131.1	2624	2479	2312	4001	14583.1	15084.8	14567.3	13848.8
HMPREF9996_RS02150	WP_005540797.1	5486	5466	5505	9412	64257.1	62661.9	68074.6	65378.6
HMPREF9996_RS02160	WP_005540794.1	3894	3199	3512	5647	65527.8	61107.7	64292.1	73697.2
HMPREF9996_RS02165	WP_005540793.1	1951	1132	1314	3128	7370.1	7263.9	7407.6	7334.7
HMPREF9996_RS02170	WP_005540792.1	2935	2272	2148	4895	4814.5	4840.8	5406.8	5476.3
HMPREF9996_RS02175	WP_005540791.1	1485	1126	1257	2333	39895.2	32188.5	38940.6	47573.4
HMPREF9996_RS02180	WP_005540789.1	913	777	816	1211	16929.6	17349.6	18386.5	17270.5
HMPREF9996_RS02185	WP_005540784.1	1222	923	928	1358	6184.6	5771.6	7202.5	7013.6
HMPREF9996_RS02195	WP_005540775.1	1944	1685	1557	2865	9066.7	9831.9	8193.9	8763.5
HMPREF9996_RS02200	WP_005540773.1	712	666	675	1236	4045.8	4008	4409.1	3924.7
HMPREF9996_RS02205	WP_032997182.1	351	308	287	566	4050.2	4078.1	4185.2	4141.7
HMPREF9996_RS02225	WP_005540759.1	1247	690	905	1658	9634.5	9640.8	9945.4	9401.1
HMPREF9996_RS02230	WP_005551479.1	1003	540	736	1141	386	348.3	375.4	342.3
HMPREF9996_RS02235	WP_005595113.1	712	355	507	774	1925.5	2006.4	1870.6	1944.7
HMPREF9996_RS02240	WP_005540755.1	1747	890	1303	2036	2593.9	2763.8	2333.8	2377.5
HMPREF9996_RS02245	WP_032997179.1	531	405	424	724	33097.7	33026	31689.9	30124.3
HMPREF9996_RS02250	WP_005541228.1	295	223	227	416	674.7	685.4	777.1	767.4
HMPREF9996_RS02255	WP_005541226.1	1998	1955	1799	3347	3583.8	3552.2	3858.6	3546.4
HMPREF9996_RS02260	WP_032997192.1	2415	2381	2391	4142	30502.3	30690.5	29454.4	28096.6
HMPREF9996_RS02265	WP_005550254.1	910	905	881	1572	986.6	967.8	1073.7	992.4
HMPREF9996_RS02275	WP_005553334.1	1222	1455	1107	2519	947.8	990.2	911.1	900.3
HMPREF9996_RS02280	WP_005541216.1	242	217	242	399	421.1	464.2	402.5	372
HMPREF9996_RS02290	WP_005541212.1	227	254	213	363	1620.6	1666.2	1724.2	1653.5
HMPREF9996_RS02295	WP_005541210.1	700	649	560	1161	3353.1	3295.8	3551.2	3335.9
HMPREF9996_RS02300	WP_005541208.1	253	265	191	415	1949.3	1596	2088.6	1875.3
HMPREF9996_RS02305	WP_005541206.1	415	400	401	743	1244.8	1227.8	1316	1169.6
HMPREF9996_RS02325	WP_005540356.1	156	98	93	166	1564.2	1597.8	1364.1	1374.4
HMPREF9996_RS02330	WP_005540354.1	448	322	292	485	73.7	60.1	93.7	26.6
HMPREF9996_RS02335	WP_005540352.1	234	147	180	254	492	496	521.5	394.7
HMPREF9996_RS02340	WP_005540351.1	135	115	105	147	477.7	474.4	480.3	355.4
HMPREF9996_RS02345	WP_005549138.1	1133	981	946	1641	774.7	832	771.4	772.7
HMPREF9996_RS02350	WP_005540347.1	198	163	190	295	1181.7	662.1	1271.4	1301.5
HMPREF9996_RS02355	WP_005540345.1	842	920	869	1646	508.1	552.6	509.5	466
HMPREF9996_RS02360	WP_005540343.1	310	277	251	522	372.8	355.9	369.5	334.6
HMPREF9996_RS02365	WP_005540341.1	304	247	246	524	210.7	230.3	247.9	201.5
HMPREF9996_RS02370	WP_005540337.1	303	260	226	416	1331.3	1349.9	1354	1332.4
HMPREF9996_RS02385	WP_005540330.1	1084	1013	939	1749	4281	4403.6	4595.4	4339.3
HMPREF9996_RS02390	WP_005540327.1	454	443	421	796	35687.3	39117.9	32627	28408.6
HMPREF9996_RS02395	WP_014702540.1	98	68	64	121	2258.9	2184.1	2441.4	2379.9
HMPREF9996_RS02400	WP_005540319.1	1723	1634	1556	2735	436.7	496.4	431.9	425.7
HMPREF9996_RS02410	WP_005540313.1	110	80	88	183	2774	2761.2	2866.6	2619.9
HMPREF9996_RS02425	WP_032997176.1	232	227	177	376	861.8	867	927.2	690.6
HMPREF9996_RS02435	WP_005540302.1	873	929	913	1514	5739.2	5873.8	5870.6	5303.6
HMPREF9996_RS02475	WP_005540280.1	1354	1157	1200	1923	19026.1	18485.1	19397.7	18357.6
HMPREF9996_RS02485	WP_005540276.1	490	470	384	768	1500	617.6	1619.5	1527.3
HMPREF9996_RS02490	WP_005540274.1	2096	2207	1466	2908	7783.7	8210.6	11030.2	10047.5
HMPREF9996_RS02495	WP_005540269.1	575	571	466	943	11764	11762	12522.5	12170.2
HMPREF9996_RS02500	WP_005595076.1	6088	6691	5278	9646	12305.7	13005.7	12270.2	11715.5
HMPREF9996_RS02505	WP_005540265.1	974	768	778	1388	14697.3	14997.5	15510.3	15677
HMPREF9996_RS02510	WP_005540264.1	2019	2141	1740	3373	2030.4	2103	2042.6	1945.9
HMPREF9996_RS02515	WP_005540262.1	439	401	553	889	11370.1	12316.1	10437.1	9931.5
HMPREF9996_RS02520	WP_005540260.1	1564	1447	1303	2157	33187	31933.3	34366.5	33873.7
HMPREF9996_RS02525	WP_005549823.1	241	199	226	445	3286.5	3333.5	3376.1	3110
HMPREF9996_RS02530	WP_005549825.1	1118	972	910	1871	45440.2	59437.8	36776.1	57357.8
HMPREF9996_RS02535	WP_005542482.1	846	658	581	1180	1382.8	1456.5	1304.9	1260.1
HMPREF9996_RS02540	WP_005542483.1	1184	955	901	1777	1514.2	1560.6	1348.4	1222.6
HMPREF9996_RS02545	WP_005542484.1	1345	1302	1248	2175	34063.1	35192.8	35093.5	35684.7
HMPREF9996_RS02550	WP_005542485.1	414	397	774	842	3126.1	2912.7	3378.9	3242.5
HMPREF9996_RS02555	WP_005542486.1	2615	3074	2088	3756	7840	7711.4	7402.1	6938.5
HMPREF9996_RS02560	WP_005542487.1	1313	1349	1013	1862	64.2	64.4	64	59.2
HMPREF9996_RS02565	WP_005595072.1	1577	1915	1765	2965	20303.8	16677.1	21737.9	21906.5
HMPREF9996_RS02570	WP_005542489.1	6018	6624	5656	10165	82904.5	86455	89539.4	87238.9
HMPREF9996_RS02575	WP_005542490.1	2455	2365	2048	3756	23878.8	24708	26347.4	24803.7
HMPREF9996_RS02585	WP_050554950.1	3301	3629	3310	5246	18963.5	19561.8	19840	16809.4
HMPREF9996_RS02590	WP_005542495.1	1251	1317	1147	1770	17290.4	17823.2	17882.4	16582
HMPREF9996_RS02595	WP_005542496.1	611	647	588	974	13157.2	13323.9	13876.2	12735.3
HMPREF9996_RS02600	WP_005542497.1	239	256	225	398	5258.6	4758.7	5714.5	5036.1
HMPREF9996_RS02605	WP_005542808.1	682	910	704	1292	3270.6	3454.3	3492.2	3577.8
HMPREF9996_RS02615	WP_005595056.1	1553	1113	1237	1912	714.4	813.8	805.8	827.3
HMPREF9996_RS02625	WP_005542801.1	603	448	473	789	258.2	260.4	350.3	292.7
HMPREF9996_RS02635	WP_005542798.1	1155	903	1020	1532	1715	1674.7	1623	1519.1
HMPREF9996_RS02640	WP_005542797.1	2795	2050	2245	3850	808.3	842.8	751.4	770.7
HMPREF9996_RS02645	WP_005542796.1	794	698	761	1125	1097.6	1100.8	1045.5	1108.8
HMPREF9996_RS02650	WP_005542795.1	263	176	195	349	369.8	365.5	388.2	342
HMPREF9996_RS02655	WP_005542794.1	864	559	664	1059	4188.4	4449.9	3994.5	3813.1
HMPREF9996_RS02660	WP_005595052.1	1252	1055	1130	1907	434.8	430.4	487.6	461.8
HMPREF9996_RS02665	WP_005584918.1	375	307	310	570	5066.3	5347.5	4704.9	4678.9
HMPREF9996_RS02670	WP_005554187.1	147	123	257	199	17942.7	19942.9	18803.8	19460.7
HMPREF9996_RS02675	WP_005542790.1	91	47	97	100	558.2	576.7	562.9	525.8
HMPREF9996_RS02680	WP_005542788.1	87	58	75	93	279.4	312.9	311.9	329.6
HMPREF9996_RS02700	WP_005542783.1	291	380	330	475	56.6	62.5	52.9	56.7
HMPREF9996_RS02710	WP_005547254.1	1397	824	935	2083	63002.9	61752.8	64816.9	63111.9
HMPREF9996_RS02715	WP_005539767.1	439	508	471	774	5817.8	5866.8	6031	5877.8
HMPREF9996_RS02720	WP_005539765.1	1471	1693	1180	2029	1196.1	1214	1215.5	1134.2
HMPREF9996_RS02725	WP_005539763.1	1679	1608	1588	2510	20098.7	19983.6	20689.4	18951.3
HMPREF9996_RS02730	WP_005553467.1	2033	1798	1759	3209	15918.2	15893.1	16857.7	15750.7
HMPREF9996_RS02735	WP_005539760.1	918	750	695	1608	20093.2	22020.9	16503.8	19263.4
HMPREF9996_RS02740	WP_005539673.1	5171	4985	3578	3950	2448.3	2456.7	2575.4	2482.9
HMPREF9996_RS02745	WP_005539671.1	8082	6061	6571	11112	23725.8	25510.4	21893.9	20590.1
HMPREF9996_RS02750	WP_005539669.1	1976	1748	1646	2969	12684.6	12544.3	13878.9	13142
HMPREF9996_RS02755	WP_005539667.1	2003	1843	1641	3028	16438	16598.2	17546.9	16935.3
HMPREF9996_RS02760	WP_005539664.1	1033	977	766	1520	4915.5	5028.5	5383	5117.5
HMPREF9996_RS02765	WP_005539663.1	1682	1369	1198	2550	21659.3	21871.9	19724.4	18806.4
HMPREF9996_RS02770	WP_005539660.1	2974	3150	2447	4799	20371.9	20936	20256.5	19693.9
HMPREF9996_RS02775	WP_005595031.1	754	497	673	995	14203.8	13893.9	14752.8	14419.4
HMPREF9996_RS02780	WP_005539650.1	1524	1846	1502	2277	3714.6	3326	3737.7	3138.8
HMPREF9996_RS02785	WP_005549698.1	788	735	791	1233	19861.4	19797.8	20251.2	19519.8
HMPREF9996_RS02790	WP_005547219.1	1083	976	919	1312	6471.6	6722.8	5740.9	5832.4
HMPREF9996_RS02795	WP_005539640.1	801	572	647	985	43.5	35.9	38.9	34.7
HMPREF9996_RS02800	WP_005539638.1	1303	1179	1049	1853	13822	13851.1	14590.5	13917.9
HMPREF9996_RS02805	WP_005544093.1	748	808	753	1280	1600.2	1501.5	1648.7	1490.2
HMPREF9996_RS02810	WP_005544091.1	108	94	87	142	313.7	344.8	324.8	321.6
HMPREF9996_RS02815	WP_005544089.1	349	262	249	436	14164.2	14130.2	14784	14770
HMPREF9996_RS02820	WP_005544087.1	2004	1920	1881	3386	1367.3	1555.4	1208.3	1225.8
HMPREF9996_RS02825	WP_005544085.1	4148	3498	3779	6377	109331	113871	101029	98836.7
HMPREF9996_RS02830	WP_005544083.1	738	520	497	997	2934.9	2920	3081	2851.3
HMPREF9996_RS02840	WP_005544079.1	898	864	717	1431	2719.9	2660.4	2654.1	2469.7
HMPREF9996_RS02845	WP_005544077.1	622	638	562	1051	843.2	840	769.9	714.2
HMPREF9996_RS02850	WP_005544076.1	2505	2036	2126	3899	303.4	307.9	379.6	339.9
HMPREF9996_RS02855	WP_005544074.1	891	497	660	1198	1904.2	1971.6	1770.6	1851.2
HMPREF9996_RS02860	WP_005544072.1	1155	875	1080	1851	1810.3	1715	1967.6	1772.1
HMPREF9996_RS02870	WP_005544068.1	244	166	196	334	6349.3	5282.3	4778.4	4169.3
HMPREF9996_RS02875	WP_005544066.1	2067	1677	1760	3422	29074.3	29475.3	30601.1	31636.4
HMPREF9996_RS02880	WP_005595016.1	1828	1907	1466	3397	560	595.6	667	585.6
HMPREF9996_RS02885	WP_005544026.1	2179	1929	1665	3697	17939	17631.2	17209.2	16237.1
HMPREF9996_RS02890	WP_032997171.1	449	413	408	821	2042.7	2216.2	1880.7	1814.6
HMPREF9996_RS02895	WP_005544023.1	363	375	318	568	9474.4	9809.5	10584.3	9467.8
HMPREF9996_RS02905	WP_005551151.1	327	342	325	508	116.5	107.7	119.1	89.8
HMPREF9996_RS02910	WP_005542760.1	3505	2933	2904	5031	128630	131208	129961	141542
HMPREF9996_RS02915	WP_005538119.1	2304	1917	1709	3028	37869.7	38021.6	34749.1	32833.9
HMPREF9996_RS02920	WP_005538118.1	1022	1086	943	1869	38300.7	38057.7	39486.4	37506.6
HMPREF9996_RS02930	WP_005595006.1	856	854	734	1262	13110.3	13586.7	14548.8	14226.2
HMPREF9996_RS02940	WP_005538111.1	777	838	708	1409	2698.2	2667.5	2642	2395.2
HMPREF9996_RS02945	WP_005538110.1	1596	1626	1603	3238	31071.9	30697	31183.5	27439.2
HMPREF9996_RS02950	WP_005548404.1	625	610	568	916	3997	3976.9	3989.4	3444.5
HMPREF9996_RS02955	WP_005595003.1	430	474	401	706	2878.2	3123.1	3142.5	3038.3
HMPREF9996_RS02960	WP_005548400.1	402	321	373	626	970.2	1013.4	1003.8	958.5
HMPREF9996_RS02965	WP_005538097.1	1166	1072	991	1774	2250	2398.7	2297.8	2132.4
HMPREF9996_RS02970	WP_005538094.1	915	890	872	1629	4865.3	4909.5	4518.2	4134.3
HMPREF9996_RS02975	WP_005538090.1	837	934	875	1410	22126.9	21574.5	23043.6	22029.7
HMPREF9996_RS02980	WP_005538088.1	121	157	174	212	2994.3	3090.1	3215.3	3225.9
HMPREF9996_RS02985	WP_005595002.1	5614	6667	4928	8704	12524.9	13262.6	12284.4	14082.7
HMPREF9996_RS03050	WP_005544008.1	305	308	210	401	784.4	853.2	742.7	697.5
HMPREF9996_RS03055	WP_228414709.1	539	377	414	761	94.3	94.7	90.8	76.2
HMPREF9996_RS03060	WP_005544001.1	1132	1222	1078	1635	5760.5	5682.4	6036.7	5563.3
HMPREF9996_RS03075	WP_005543995.1	437	356	324	478	404.6	395.7	472.4	416.4
HMPREF9996_RS03080	WP_230456990.1	3974	3660	3251	6400	4200.5	4337.2	4234.2	3649.8
HMPREF9996_RS03085	WP_005543992.1	104	101	107	184	1523.5	1712.1	1485.8	1561.5
HMPREF9996_RS03100	WP_005543986.1	185	207	197	322	19588.8	20221.6	20815.3	21911.9
HMPREF9996_RS03105	WP_032997163.1	364	346	307	566	8097	7845.5	8146	6857.4
HMPREF9996_RS03110	WP_005594968.1	250	226	163	316	2107.7	2114.9	2105.5	1956.2
HMPREF9996_RS03115	WP_005565871.1	20	4	11	24	321.1	309	319.1	357
HMPREF9996_RS03135	WP_005540817.1	1423	1488	1147	2430	33121.4	33183.1	35702.7	34069.8
HMPREF9996_RS03140	WP_005594959.1	1772	1671	1391	2736	1199.5	1082.5	1260.1	1249.5
HMPREF9996_RS03145	WP_005540820.1	954	882	776	1545	18618.5	19055.5	19056.6	19562
HMPREF9996_RS03150	WP_005552065.1	513	547	419	446	1225.5	1355.8	2038.7	1628.7
HMPREF9996_RS03155	WP_005540827.1	200	197	148	195	3461.6	3695.3	5292.8	4083.3
HMPREF9996_RS03160	WP_005594956.1	969	856	839	1496	594.9	682.3	580.7	626.8
HMPREF9996_RS03165	WP_005555124.1	135	87	98	138	197.3	188.5	187.3	175.6
HMPREF9996_RS03185	WP_005554013.1	516	553	454	773	360.9	352.9	320.9	329.6
HMPREF9996_RS03195	WP_005540846.1	959	1010	1069	1655	42644.4	46062.4	41789.6	38640
HMPREF9996_RS03200	WP_005540847.1	985	979	916	1874	5920.2	5790.3	6103.5	5619.9
HMPREF9996_RS03225	WP_005540856.1	438	377	393	671	1233.2	1220.5	1279.6	1210.9
HMPREF9996_RS03230	WP_005540858.1	1152	881	959	1599	16290.3	16368.2	17308.8	16526
HMPREF9996_RS03235	WP_005540860.1	3597	2270	2736	6495	184977	166484	187220	217612
HMPREF9996_RS03240	WP_005540862.1	1640	1091	1291	2762	18394.4	18820.5	18869.1	19793.1
HMPREF9996_RS03245	WP_005540864.1	124	101	103	192	1920.7	2030.5	1794.1	1680.5
HMPREF9996_RS03250	WP_005540866.1	1163	898	918	1530	1903.7	1959.6	1905.1	1756.7
HMPREF9996_RS03255	WP_005540868.1	625	598	573	961	7720.4	5860.2	7973.5	7687.4
HMPREF9996_RS03260	WP_005540870.1	731	757	662	1122	789.6	787.4	899	840.6
HMPREF9996_RS03270	WP_005540878.1	998	831	914	1477	19204.8	19422.3	20765.5	20357.2
HMPREF9996_RS03275	WP_005540880.1	1225	1009	924	1764	541.1	645.2	603.2	639.2
HMPREF9996_RS03280	WP_005540882.1	352	372	311	510	2875.7	2944.1	3127.9	2831.3
HMPREF9996_RS03285	WP_005540884.1	956	960	864	1460	2631.4	2664.7	2541.3	2415.3
HMPREF9996_RS03290	WP_005540887.1	1152	1128	1017	1677	2475.9	2625.1	2525.5	2603.4
HMPREF9996_RS03295	WP_005553588.1	2757	2449	2300	3922	6689	7117.9	6346.6	5994.6
HMPREF9996_RS03300	WP_005549113.1	1272	1638	1147	2031	6373.5	6325.2	6984.2	6464.7
HMPREF9996_RS03305	WP_014702216.1	946	933	776	1341	1266.4	1241.3	1329.2	1260.9
HMPREF9996_RS03315	WP_005543083.1	550	611	476	891	1330.2	1369.6	1315.7	1199.2
HMPREF9996_RS03320	WP_005543085.1	1682	1299	1198	2101	9515.9	9577.9	9944.7	9909.1
HMPREF9996_RS03325	WP_005594929.1	2197	1680	1547	2822	16107.9	15474.2	16469.3	15452.6
HMPREF9996_RS03330	WP_005543092.1	393	339	326	546	155.9	166.8	147.6	151.3
HMPREF9996_RS03335	WP_014167878.1	809	742	680	1098	18.1	24.5	17.9	23.3
HMPREF9996_RS03340	WP_005594926.1	580	613	664	935	25.6	29.3	29.9	26.4
HMPREF9996_RS03345	WP_005543098.1	154	125	89	247	3004	3040.4	3169.1	3242.8
HMPREF9996_RS03355	WP_005551056.1	515	505	423	848	353.5	322.6	355.4	350.4
HMPREF9996_RS03360	WP_005543104.1	1367	1022	1291	2107	239.2	286.9	256.5	220.2
HMPREF9996_RS03365	WP_005543107.1	2152	1807	1986	2878	47246.5	45557.5	48833.1	45688.5
HMPREF9996_RS03370	WP_032997165.1	567	411	464	747	376.3	372.8	392.5	342.9
HMPREF9996_RS03375	WP_005543110.1	739	532	500	882	824.1	712.3	852.9	770.6
HMPREF9996_RS03380	WP_005594918.1	3810	3698	3682	5845	38592.7	40136.6	35344.8	34615.4
HMPREF9996_RS03420	WP_005541807.1	160	122	114	210	176.1	186.7	203.6	198.8
HMPREF9996_RS03425	WP_005541809.1	1305	1094	1222	1593	1582.4	1622.6	1641.9	1303.1
HMPREF9996_RS03430	WP_005541810.1	227	172	185	316	3243.2	3550.5	3042.2	2943.4
HMPREF9996_RS03435	WP_005541811.1	2592	2839	2284	4588	9054.4	9755.3	8392.6	8080.1
HMPREF9996_RS03440	WP_014702498.1	3653	2939	2310	4950	63018.5	64710.6	58308.1	59008.2
HMPREF9996_RS03445	WP_005541819.1	2997	2810	2361	4328	15884.1	15603.4	13952.5	25595.5
HMPREF9996_RS03450	WP_005541822.1	6721	5836	5730	9806	2589.1	2718.4	2341.8	2106.3
HMPREF9996_RS03455	WP_005541824.1	275	239	156	211	113	127.6	134.6	119.9
HMPREF9996_RS03460	WP_005541826.1	227	175	137	205	697.9	786.1	787.5	782.1
HMPREF9996_RS03465	WP_005541828.1	401	284	247	438	307.1	375.8	316.3	330.6
HMPREF9996_RS03475	WP_005549072.1	72	43	54	125	599.4	604.8	625.1	565.1
HMPREF9996_RS03480	WP_005553475.1	1185	1282	1080	1927	7242.3	7219	7872.5	7184.7
HMPREF9996_RS03485	WP_005537850.1	368	452	381	673	3763.4	3664	3872.9	3775.2
HMPREF9996_RS03490	WP_005549070.1	829	790	742	1368	3487.6	3661.8	3177.9	2916.6
HMPREF9996_RS03505	WP_005540457.1	3404	3777	2273	3834	4116.9	4479.2	7008.2	4685.6
HMPREF9996_RS03510	WP_005550263.1	2251	2098	1125	1973	12851.2	9633.6	16194.8	14421.4
HMPREF9996_RS03515	WP_005540460.1	484	382	398	670	429.3	351.9	414.5	393.8
HMPREF9996_RS03520	WP_005594879.1	422	332	332	663	1836.4	2055.6	1942.2	2180.9
HMPREF9996_RS03525	WP_032997160.1	8182	7452	7101	12861	132657	127804	135013	130699
HMPREF9996_RS03530	WP_005550269.1	3645	2968	2815	5398	1662.6	1728.8	1698.6	1637.9
HMPREF9996_RS03535	WP_005540468.1	4283	4176	3737	6882	78468.5	78049.7	80032.5	75736
HMPREF9996_RS03545	WP_005540471.1	95	70	66	149	239.2	245.9	253.9	222.6
HMPREF9996_RS03550	WP_005540473.1	171	131	148	242	450.5	440.6	496.1	420.2
HMPREF9996_RS03555	WP_005594873.1	168	129	148	211	3512.2	3339.1	3727.8	2567.1
HMPREF9996_RS03560	WP_005540477.1	319	234	218	399	2266.5	2271.6	2218.1	2014.7
HMPREF9996_RS03565	WP_005540479.1	908	781	799	1330	29725.3	29981.9	31114.5	30130
HMPREF9996_RS03570	WP_014702492.1	1697	2049	1681	2635	9636.7	9963.6	10207.4	9892
HMPREF9996_RS03580	WP_005594870.1	2079	2111	1948	3563	1940.1	2065.5	1946	1983.2
HMPREF9996_RS03585	WP_032997157.1	1275	1137	995	1886	340.2	318.9	313.7	310.2
HMPREF9996_RS03590	WP_005540487.1	243	277	201	366	125.5	33.6	140.5	129.8
HMPREF9996_RS03595	WP_005538478.1	3434	3806	3218	5509	86060.4	93827.4	88485.3	78004.4
HMPREF9996_RS03600	WP_005553598.1	1722	1472	1518	2540	25212.3	26114.6	27140.6	25766.7
HMPREF9996_RS03610	WP_005538490.1	272	250	201	349	3459.8	3460	3300.6	3150.7
HMPREF9996_RS03615	WP_005538493.1	216	185	201	285	1355.2	1370.1	1299.5	1206
HMPREF9996_RS03620	WP_005538497.1	43	25	45	73	1930.7	1849.8	1979.9	1813.3
HMPREF9996_RS03630	WP_005548829.1	113	62	108	187	178.1	165	189.4	189
HMPREF9996_RS03635	WP_005538504.1	250	150	222	380	3477.1	3698.7	3590.7	3321.5
HMPREF9996_RS03640	WP_005548831.1	27	12	19	33	61.2	63.7	56.8	74
HMPREF9996_RS03645	WP_032997154.1	611	694	626	1082	1003.6	1035	943.6	874.4
HMPREF9996_RS03650	WP_005594856.1	1082	1315	1165	2169	5802	5854.3	5827.9	5475.1
HMPREF9996_RS03655	WP_005548833.1	5540	3940	4529	7711	338	328	345.6	352.9
HMPREF9996_RS03660	WP_005594855.1	2784	1969	2309	3484	42068.4	42916.3	40022.3	48043
HMPREF9996_RS03675	WP_005594851.1	9	6	10	13	649.9	590	639.2	639
HMPREF9996_RS03685	WP_005594850.1	46	47	54	63	0	22.9	0	45.2
HMPREF9996_RS03700	WP_005594847.1	523	561	625	908	1234.8	1204.8	1506.9	1319
HMPREF9996_RS03705	WP_005541143.1	0	0	0	1	202.1	202.2	190.9	167.8
HMPREF9996_RS03745	WP_005541162.1	1	0	0	0	33.9	25.9	29.6	18.6
HMPREF9996_RS03760	WP_005549339.1	643	734	642	1085	24654.8	23750.4	25920.3	24519.4
HMPREF9996_RS03765	WP_005549341.1	925	903	886	1555	932.7	950.2	855	825.6
HMPREF9996_RS03770	WP_005543385.1	835	841	675	1415	7028.5	7562.8	6513.6	6361.5
HMPREF9996_RS03775	WP_005544380.1	869	711	710	1229	4100.5	4241	3914.7	3679.8
HMPREF9996_RS03780	WP_005544378.1	3280	2897	4687	4813	38089.5	39394.3	38486.9	32912
HMPREF9996_RS03785	WP_005544376.1	225	166	196	293	102.8	103	102.9	86.1
HMPREF9996_RS03790	WP_005544374.1	4579	3630	3196	4264	96176.6	92881.5	91260.7	99060.5
HMPREF9996_RS03795	WP_005594838.1	8405	6853	5378	8618	240574	233061	237694	241236
HMPREF9996_RS03800	WP_005549347.1	1394	1730	1531	2300	8355.9	8375.4	8577	8201.2
HMPREF9996_RS03830	WP_005540550.1	387	486	459	811	1695.6	1790.8	1530.8	1184
HMPREF9996_RS03835	WP_005540547.1	289	214	258	405	29.9	42.1	37.1	39.7
HMPREF9996_RS03840	WP_005540545.1	111	67	90	112	736.5	729.3	788.7	754.9
HMPREF9996_RS03850	WP_005555221.1	436	363	383	580	954.7	972.4	1061.3	962.1
HMPREF9996_RS03855	WP_005540532.1	2376	2191	2099	3844	14179.7	14147.1	15057.3	14629.8
HMPREF9996_RS03860	WP_005540529.1	345	293	316	660	59748.2	43404.8	64948.8	64715.1
HMPREF9996_RS03870	WP_005594820.1	2006	1889	1853	3608	18334.6	19467.2	16980.4	16025.6
HMPREF9996_RS03875	WP_005540522.1	1899	2448	2130	3937	18784.8	18595.6	17977.5	16948.4
HMPREF9996_RS03880	WP_005549972.1	1097	1262	1096	2073	2206.5	2261	2328.8	2088.4
HMPREF9996_RS03885	WP_005540560.1	1657	1795	1610	2962	5914.6	5959.8	6208.3	5803.5
HMPREF9996_RS03890	WP_005594819.1	3199	3505	3060	6284	1654.3	1610.6	1699.1	1607.6
HMPREF9996_RS03895	WP_005549976.1	937	918	828	1616	5363.7	5423.2	5887	5307
HMPREF9996_RS03900	WP_005553286.1	2123	2246	1694	3114	4463.3	4556.9	4510.4	4397.9
HMPREF9996_RS03905	WP_005541982.1	2790	3266	2549	4650	7460.2	7602	7866	7226.6
HMPREF9996_RS03910	WP_005541983.1	1325	1562	1154	2010	4879.6	5105.8	5287.3	4872.9
HMPREF9996_RS03915	WP_005594818.1	2302	1970	2008	3204	66700.6	64200.5	66222.6	56512.3
HMPREF9996_RS03920	WP_005541988.1	1133	1103	924	1517	1771.7	1798.6	1783.4	1694.6
HMPREF9996_RS03925	WP_005541991.1	1366	1294	1122	2185	6553.6	6204.7	6758.5	6256
HMPREF9996_RS03930	WP_005554419.1	552	443	406	735	2885.5	2740.3	2990.5	2569.5
HMPREF9996_RS03935	WP_005541993.1	2351	2032	2315	4014	90566.8	96026.6	99154.3	102086
HMPREF9996_RS03940	WP_005562331.1	1353	585	1031	1620	1121.9	1149.5	1137.6	1189.9
HMPREF9996_RS03945	WP_005541995.1	6980	2466	4830	7483	23205.4	21880.2	22749.1	20969.5
HMPREF9996_RS03950	WP_005541996.1	11691	12863	9929	16252	2129.4	2022.9	2253.6	1877
HMPREF9996_RS03975	WP_005542006.1	802	881	830	1450	2230.6	2250.8	2352.2	2167.3
HMPREF9996_RS03985	WP_005542010.1	843	803	740	1154	12649.9	12731.1	12641.3	12413.2
HMPREF9996_RS03990	WP_005542011.1	527	544	511	806	1878.4	1892.3	2040.2	1993.8
HMPREF9996_RS04000	WP_005542013.1	258	197	183	369	211.7	193.6	198.6	175.2
HMPREF9996_RS04005	WP_005542014.1	343	333	256	479	2557.4	2457.7	2660.1	2558
HMPREF9996_RS04010	WP_005542015.1	2065	2072	1894	3229	1159	1160.2	1112.8	1104
HMPREF9996_RS04015	WP_005542016.1	1587	1645	1435	2708	5085.8	5524.8	4856.7	4560.1
HMPREF9996_RS04020	WP_005542018.1	1895	1796	1729	3442	196.7	200.9	187.5	174.4
HMPREF9996_RS04025	WP_005542019.1	1190	1083	1041	1768	9149.4	9334.7	9113.3	8886.5
HMPREF9996_RS04030	WP_005546151.1	1634	1426	1409	2304	1228.1	1207.6	1252	1256.7
HMPREF9996_RS04035	WP_005542021.1	1847	1991	1707	3171	2472.6	2581.1	2321.2	2197.6
HMPREF9996_RS04040	WP_005542023.1	572	386	460	676	5965	5906.5	6064.8	6338
HMPREF9996_RS04045	WP_005549569.1	764	804	792	1321	7781.1	8023.5	8616.8	8693.6
HMPREF9996_RS04050	WP_005542026.1	1355	1211	1581	1815	7476.9	7659.3	7276.2	6610.5
HMPREF9996_RS04055	WP_005594802.1	5558	5318	4720	8652	70987.7	73794.5	69298.9	65457.6
HMPREF9996_RS04060	WP_005542029.1	335	401	284	645	4848.5	5045.9	4764.2	4784.2
HMPREF9996_RS04065	WP_005542031.1	2005	1873	1682	2919	11166.4	11649.4	11662.1	10389.4
HMPREF9996_RS04070	WP_005542033.1	1774	1214	1298	1742	17050.1	17207.6	18193.1	17650
HMPREF9996_RS04075	WP_005542035.1	373	236	262	380	4777.8	5022.4	5087.7	5082.1
HMPREF9996_RS04080	WP_005542039.1	614	572	605	1025	141.4	148.6	155.5	150.1
HMPREF9996_RS04085	WP_014702356.1	469	416	385	702	2148	2023.8	2204.3	2071.9
HMPREF9996_RS04090	WP_005549562.1	518	625	505	755	1354.5	1342.8	1418.6	1390.8
HMPREF9996_RS04095	WP_005542971.1	3465	2706	3501	5671	94716	101065	100727	98422.7
HMPREF9996_RS04100	WP_005594798.1	1530	1453	1249	2242	10832.6	10977.3	10783.2	10561.8
HMPREF9996_RS04105	WP_005542966.1	370	324	286	514	2317.4	2350.9	2094.1	1973.3
HMPREF9996_RS04110	WP_005542964.1	1787	1787	1508	2472	19964.3	19973	18907	17800.8
HMPREF9996_RS04115	WP_005542959.1	2232	2160	1917	3281	20716.3	21909.8	18723.5	18648.1
HMPREF9996_RS04125	WP_005542950.1	611	494	559	1020	3253.3	3458.5	3038.4	3121.4
HMPREF9996_RS04130	WP_005542948.1	742	501	647	1051	22453.4	22629.8	22400.9	21368.9
HMPREF9996_RS04135	WP_005542946.1	1456	1251	1307	2314	1599	1681.1	1514.7	1407.7
HMPREF9996_RS04145	WP_005542935.1	358	381	316	519	1331.5	1323.5	1393.7	1414
HMPREF9996_RS04150	WP_005542933.1	751	638	678	1242	11229.9	11833.5	10015.5	10217.2
HMPREF9996_RS04165	WP_005542929.1	1524	1359	1230	2142	8126.7	8413.1	7627.7	7460.3
HMPREF9996_RS04170	WP_005542927.1	181	228	204	308	14797.1	13766.8	16207	15715.2
HMPREF9996_RS04175	WP_032997149.1	978	968	794	1691	106.5	123	122.1	112.7
HMPREF9996_RS04180	WP_005542923.1	520	507	441	825	2044.4	2000.5	2226.2	2165.3
HMPREF9996_RS04185	WP_005542920.1	265	169	175	334	2142.9	2072.1	2295.2	2328.4
HMPREF9996_RS04190	WP_005542917.1	456	419	357	732	59528.1	60798.7	65043.8	71892.4
HMPREF9996_RS04195	WP_005542913.1	227	219	144	320	488	474.8	534.3	480.3
HMPREF9996_RS04200	WP_005542910.1	1048	1177	950	1688	82.5	86.5	105.4	72.4
HMPREF9996_RS04205	WP_005542908.1	887	825	637	1251	7418.6	7939	6961.1	6560.6
HMPREF9996_RS04210	WP_005542906.1	682	602	627	1026	6072.8	5968.8	6410.2	5893.1
HMPREF9996_RS04215	WP_005542903.1	1289	1334	1129	2329	9359.6	8882.2	10282.5	9668.1
HMPREF9996_RS04220	WP_005542899.1	903	1042	890	1384	20287.5	20234.5	21534	20162.2
HMPREF9996_RS04225	WP_005594783.1	627	583	542	938	3074.4	3107.3	3075.9	2828.4
HMPREF9996_RS04230	WP_005542886.1	1515	877	1100	2080	82749.7	80368.4	85603.3	88900
HMPREF9996_RS04235	WP_005542882.1	1167	889	937	1612	144378	136828	138538	167093
HMPREF9996_RS04240	WP_005542877.1	597	578	520	1024	181.4	174.6	183.3	176.4
HMPREF9996_RS04255	WP_005542871.1	602	521	456	1002	648.4	677.8	648	562.2
HMPREF9996_RS04260	WP_044116060.1	642	441	467	872	206	206.3	179.4	146.3
HMPREF9996_RS04265	WP_005542866.1	606	460	510	1113	2504.4	2360.2	2426.5	2308.1
HMPREF9996_RS04270	WP_005542864.1	2463	2048	2588	5989	11136.8	10987.4	8160.9	8044
HMPREF9996_RS04275	WP_005542862.1	1022	935	1219	2795	17560	16349.2	12759.1	12722.2
HMPREF9996_RS04280	WP_005542860.1	906	814	1041	2001	141.9	131.4	114	125.4
HMPREF9996_RS04285	WP_005542858.1	1673	1962	1532	2738	9252.3	9809.7	8329.7	8244.3
HMPREF9996_RS04290	WP_196218670.1	1354	1534	1248	2322	383.4	372.1	382.8	346.9
HMPREF9996_RS04295	WP_005542853.1	839	728	784	1269	7295.5	7503.2	7421.5	7001.7
HMPREF9996_RS04300	WP_005542849.1	487	358	461	745	20	26.9	27.1	28.6
HMPREF9996_RS04305	WP_005542847.1	422	323	381	586	1175.6	1221	1191.4	1129.3
HMPREF9996_RS04310	WP_005542845.1	534	384	426	771	46539.1	45915.1	44858.6	56463.7
HMPREF9996_RS04315	WP_005542843.1	1171	663	752	1421	8032.6	7856	8289.6	7997.2
HMPREF9996_RS04320	WP_005542841.1	722	478	595	989	1585.1	1679.2	1504.2	1495.3
HMPREF9996_RS04325	WP_005542839.1	1608	1243	1203	2001	4540.8	4723.9	4741.2	4563.3
HMPREF9996_RS04330	WP_005554465.1	1705	1335	1192	2315	9234.3	9658.6	10581.9	9328.3
HMPREF9996_RS04335	WP_005542835.1	1548	1354	1357	2234	34170.9	33030	34769.4	43367.6
HMPREF9996_RS04340	WP_005549324.1	1105	1246	674	1045	2880.3	3188.8	5068	3453
HMPREF9996_RS04345	WP_005540229.1	1520	1495	1236	2267	5232.3	5473.4	5148.1	4699.8
HMPREF9996_RS04350	WP_005540230.1	683	649	504	845	12139.4	11882.3	13032	11673.3
HMPREF9996_RS04355	WP_005540234.1	647	626	446	877	2654.1	2638.8	2723	2600
HMPREF9996_RS04360	WP_005540236.1	908	798	768	1502	120.1	143.7	128.9	122.9
HMPREF9996_RS04365	WP_005540238.1	1792	1536	1329	2678	8130.7	8329.2	9121	8366.3
HMPREF9996_RS04370	WP_005540242.1	696	616	576	995	8145.5	7904.1	8419.4	7952.4
HMPREF9996_RS04375	WP_005549313.1	3111	3282	2682	5464	40934.1	42018.7	35771.1	35631.3
HMPREF9996_RS04380	WP_005549310.1	1044	976	606	956	2787.9	3131.9	4821.7	3251
HMPREF9996_RS04385	WP_005549308.1	363	393	278	379	991.9	1094	1623.3	1119.9
HMPREF9996_RS04390	WP_005543969.1	470	497	327	417	341.3	382.2	461.8	343.9
HMPREF9996_RS04395	WP_005549304.1	450	521	291	551	498.6	221.5	990.6	686.1
HMPREF9996_RS04400	WP_005554456.1	2796	3304	1837	2422	1048.2	1210.7	1742.5	1420.4
HMPREF9996_RS04405	WP_005543963.1	2361	2230	2103	3210	15197.6	15536.7	15967.7	16412.6
HMPREF9996_RS04410	WP_005594764.1	2468	2175	2085	3358	1596.5	1710	1619.3	1539.3
HMPREF9996_RS04415	WP_005594762.1	725	566	484	993	880.3	923.9	928.8	860.2
HMPREF9996_RS04455	WP_014702365.1	837	774	863	1241	16086.7	16719.1	17425.4	17192.8
HMPREF9996_RS04460	WP_005543937.1	8371	8572	7709	13568	35243.8	35677.3	32685	33396
HMPREF9996_RS04485	WP_032997137.1	2407	2821	2527	4604	17909.4	18139.8	16883	17872.1
HMPREF9996_RS04490	WP_005539796.1	8082	6886	6660	12560	23496.2	23564.2	23400.4	22994.9
HMPREF9996_RS04495	WP_005550389.1	2786	2229	2521	3868	37669.1	30782.5	39722.4	40814.8
HMPREF9996_RS04500	WP_005539800.1	1021	938	862	1394	10815.3	10647.9	11023.9	11131
HMPREF9996_RS04505	WP_005539804.1	5684	5581	4924	8547	83496.6	83529.4	86291.6	86344.2
HMPREF9996_RS04520	WP_005539812.1	2120	2132	1951	3649	1709.8	1881	1647.5	1459
HMPREF9996_RS04525	WP_005550404.1	679	478	524	810	96.4	105.1	108.8	113.9
HMPREF9996_RS04530	WP_005539816.1	73	80	64	103	2486.7	2332.1	1578	2740.7
HMPREF9996_RS04535	WP_005550410.1	55	35	57	70	158.8	167.9	144.3	158.9
HMPREF9996_RS04540	WP_005554161.1	1720	1752	1745	2805	20586.3	21286.9	23023.9	22280.5
HMPREF9996_RS04565	WP_005552251.1	908	669	786	1310	28382.4	30106.4	31102.3	31458.4
HMPREF9996_RS04570	WP_005554152.1	573	552	571	892	3325.9	3533.7	3695.9	3954.3
HMPREF9996_RS04575	WP_005550451.1	1798	1487	1455	2432	13924.6	14581.5	15027.3	15126.5
HMPREF9996_RS04590	WP_005539872.1	3851	2787	3064	5310	29444.3	32315.1	31606.6	36567.4
HMPREF9996_RS04595	WP_005550443.1	3289	4214	3535	5536	53472	55007.9	53861	58694.8
HMPREF9996_RS04600	WP_005594732.1	1249	1270	1090	2040	6523.5	6468.9	7133.6	6622.2
HMPREF9996_RS04605	WP_005550440.1	983	997	858	1515	387.7	391.7	417.2	388.6
HMPREF9996_RS04610	WP_005594730.1	1066	965	947	1596	15830	15826.6	16458.2	16000
HMPREF9996_RS04615	WP_005550429.1	133	177	175	312	666.6	645.3	640.7	668
HMPREF9996_RS04625	WP_005550425.1	325	332	273	579	1770.9	1798.4	2017	1938.8
HMPREF9996_RS04630	WP_005539893.1	1604	1793	1397	2727	51477.3	55901.9	44030	49345.3
HMPREF9996_RS04635	WP_005539895.1	1204	1001	833	1382	7914.8	8998.4	9660.3	9427
HMPREF9996_RS04640	WP_005539898.1	2941	2409	2178	3555	2261.3	2420	2225.5	2355.7
HMPREF9996_RS04645	WP_005539900.1	329	301	298	480	1348.3	1400.7	1335.2	1259.2
HMPREF9996_RS04650	WP_005539902.1	136	153	167	282	315.9	304.2	308.4	298.3
HMPREF9996_RS04655	WP_005539905.1	2469	2132	2344	3938	51500.2	51494.9	49505.5	47154.3
HMPREF9996_RS04660	WP_005594724.1	738	444	573	1075	951.9	1012.7	1102.6	1112.1
HMPREF9996_RS04675	WP_005544527.1	1019	1011	844	1765	2308.8	2465.3	2191.3	2009.7
HMPREF9996_RS04680	WP_005544530.1	342	382	355	511	2900.6	2798.5	3184.3	3037
HMPREF9996_RS04685	WP_005550094.1	679	836	609	1084	1987.7	2147	1756.5	1801.1
HMPREF9996_RS04690	WP_167555046.1	1134	1946	1348	2748	10902.1	10270	11171.8	10554.2
HMPREF9996_RS04695	WP_005594709.1	1168	970	929	1701	18420.8	19005.3	19324.5	18744.5
HMPREF9996_RS04700	WP_005544553.1	1288	1243	1094	2028	12500.3	12455.3	13377.8	12792.7
HMPREF9996_RS04705	WP_005544552.1	936	989	842	1526	29242.6	30170.7	27229.3	26243.8
HMPREF9996_RS04715	WP_005537755.1	1735	1609	1511	2498	31902.4	29625.1	32689.8	31012
HMPREF9996_RS04720	WP_005537756.1	740	711	564	1105	15047.4	15650.9	16516.5	16120
HMPREF9996_RS04725	WP_005537758.1	1571	1535	1279	2409	1581.1	1623.5	1640	1582
HMPREF9996_RS04740	WP_005537765.1	2200	2647	1705	3237	17804.5	20465.3	16361	21303.4
HMPREF9996_RS04745	WP_005537767.1	48	63	78	89	177	174.7	217	200.5
HMPREF9996_RS04755	WP_005537770.1	990	1018	838	1726	29356.1	30085.8	26585.7	27235
HMPREF9996_RS04770	WP_005537777.1	3127	2663	2422	4910	68008.4	70776.6	63603.1	64748.2
HMPREF9996_RS04775	WP_005552900.1	38	17	27	35	37.3	30.2	41.9	37
HMPREF9996_RS04780	WP_005537787.1	1015	1441	1007	1589	36334.1	37164	46934.9	44517.1
HMPREF9996_RS04785	WP_005537789.1	1634	1853	1249	2049	39	41.2	38.6	43.9
HMPREF9996_RS04790	WP_005537795.1	1105	1231	769	1419	1867.3	1858.8	2223	2153.8
HMPREF9996_RS04795	WP_005550081.1	1222	1361	953	1721	5080.3	5321.4	5642.9	4017
HMPREF9996_RS04800	WP_005594702.1	869	842	775	1049	144.2	176.2	72.2	51.7
HMPREF9996_RS04805	WP_005537800.1	877	899	915	1215	1386.2	1595.1	1481.7	958.8
HMPREF9996_RS04810	WP_005550078.1	1086	1022	1117	1333	14464.4	15939.9	18150.2	12056.4
HMPREF9996_RS04815	WP_005537806.1	1528	1699	1553	1869	11043.2	12512.4	14274.2	9371.7
HMPREF9996_RS04820	WP_005537807.1	953	951	1029	1292	4292.8	4714.6	4780.9	3974
HMPREF9996_RS04825	WP_005537808.1	764	890	802	1087	3564.7	3990.2	4694.2	3353.4
HMPREF9996_RS04830	WP_005543653.1	266	223	194	482	2891	2581.9	2967.8	2975.7
HMPREF9996_RS04835	WP_032997118.1	2117	1995	1738	3024	1366.5	1406.8	1365.9	1282.4
HMPREF9996_RS04840	WP_005543657.1	595	624	554	1044	1707.9	1674.7	1871	1708.9
HMPREF9996_RS04845	WP_005543658.1	789	675	654	1162	4408.3	4583.2	3993.7	4018.2
HMPREF9996_RS04860	WP_005594691.1	652	629	528	866	1782.7	1801.4	1822.8	1814.1
HMPREF9996_RS04865	WP_005543665.1	344	344	422	575	9233.5	9710.2	9177.9	8633.5
HMPREF9996_RS04870	WP_005543669.1	126	168	116	225	36.2	35.2	39.8	34.7
HMPREF9996_RS04875	WP_005543671.1	2518	2359	1971	3932	35267.8	35825.9	37229.3	33722.2
HMPREF9996_RS04885	WP_005543674.1	849	685	774	1527	55735.2	58619.6	53510.3	53217.8
HMPREF9996_RS04890	WP_005543676.1	362	353	321	584	2936.6	3078.3	2663.5	2562.4
HMPREF9996_RS04895	WP_005543678.1	789	658	636	1179	5621	4838.8	5735.6	5782.8
HMPREF9996_RS04900	WP_005543680.1	720	637	667	1123	111.9	121.1	112.4	119.7
HMPREF9996_RS04905	WP_005594687.1	923	1039	983	1570	1645	1689.5	1639.2	1444.3
HMPREF9996_RS04910	WP_005543510.1	1681	1638	1506	2605	22375.7	21865.6	23774.8	23709.9
HMPREF9996_RS04915	WP_005543509.1	499	409	460	854	1107.2	1106.7	1239	1140.2
HMPREF9996_RS04920	WP_032997117.1	1243	1106	1004	2177	4749.3	4863.9	5054.6	4822.3
HMPREF9996_RS04925	WP_005543504.1	701	473	466	1088	122.3	125.7	136.1	132.9
HMPREF9996_RS04930	WP_032997116.1	1513	912	1166	1754	2372.2	2426.4	2238.6	2182
HMPREF9996_RS04935	WP_005543500.1	3471	2399	2331	4201	2087.3	2124.8	1818.5	1785.3
HMPREF9996_RS04940	WP_005543498.1	299	172	202	387	6.1	11.4	14.8	26.2
HMPREF9996_RS04945	WP_005543494.1	468	236	356	575	321.6	329.9	322.1	317
HMPREF9996_RS04950	WP_005543490.1	193	61	129	226	28.3	30.7	33.5	35.4
HMPREF9996_RS04960	WP_005543485.1	454	286	342	550	340.8	340.6	325.1	365.1
HMPREF9996_RS04965	WP_005554210.1	58	38	40	92	11087.1	11120.7	11241.7	11007.6
HMPREF9996_RS04970	WP_005565741.1	191	181	190	275	3458.5	3430.4	3550.6	3582
HMPREF9996_RS05065	WP_005594650.1	371	233	290	598	260.6	239.1	296	262.9
HMPREF9996_RS05080	WP_005544395.1	1090	1059	1034	1988	212	227	193.2	190.9
HMPREF9996_RS05085	WP_005550792.1	1308	1201	1038	1687	2873.4	2771.7	2798.2	2783.1
HMPREF9996_RS05090	WP_005544399.1	9017	6068	7049	12274	56950.7	57137.9	53835.9	57069.5
HMPREF9996_RS05095	WP_005594646.1	763	474	537	946	3232.1	3290.6	3405.9	3378.6
HMPREF9996_RS05100	WP_005544402.1	894	624	768	1189	45646.7	45247.2	45710.2	51015.8
HMPREF9996_RS05105	WP_005544404.1	3417	2568	2697	5284	74756.4	76079.3	71015	66022.8
HMPREF9996_RS05110	WP_005594644.1	3589	3424	3617	6243	64027.4	58800.2	64350	64121.4
HMPREF9996_RS05115	WP_005546611.1	732	545	568	1001	508.1	527.1	508	433
HMPREF9996_RS05120	WP_005541870.1	437	385	341	675	8893.3	9031.6	9672.5	9346.2
HMPREF9996_RS05125	WP_005552844.1	564	678	564	1056	6663.6	6736.7	6317.9	5974.2
HMPREF9996_RS05130	WP_005541864.1	98	87	85	250	5978	6024.3	6359.1	6087.8
HMPREF9996_RS05135	WP_005541862.1	513	513	430	945	15233.3	15467.1	13407.4	14696
HMPREF9996_RS05150	WP_005541855.1	1703	1735	1631	2873	23396.1	25347.9	19310	18005.5
HMPREF9996_RS05160	WP_005550735.1	1345	1077	1148	2131	103.4	108.8	111.1	139.3
HMPREF9996_RS05165	WP_005544515.1	1378	1244	1201	2261	8775.5	8740	9348.5	8899
HMPREF9996_RS05170	WP_005552851.1	1048	1050	968	1834	7578.8	7913.2	8298.3	8209.3
HMPREF9996_RS05175	WP_005544513.1	335	275	283	538	863.5	1338.5	1029.8	859.2
HMPREF9996_RS05180	WP_005550729.1	680	625	533	1066	2335.2	2385.2	2587.4	2419.1
HMPREF9996_RS05185	WP_005550726.1	245	236	208	402	3398	3332.1	3315.9	3124.6
HMPREF9996_RS05190	WP_005550724.1	762	674	670	1191	7324.7	6841.1	6999.7	7945
HMPREF9996_RS05195	WP_005544838.1	1049	1054	947	1495	8977	8727.4	9234.4	8634.7
HMPREF9996_RS05200	WP_005543886.1	833	725	599	1144	10201.7	10252	10479.2	9651.1
HMPREF9996_RS05205	WP_005550621.1	2384	2342	1893	3484	8090.4	7342.7	8857.4	8893.8
HMPREF9996_RS05220	WP_005594634.1	159	133	143	189	110.7	105	104.5	90.5
HMPREF9996_RS05230	WP_005542465.1	911	708	655	1026	875.4	903.9	917.1	788.7
HMPREF9996_RS05235	WP_005542466.1	1757	1544	1315	2178	3496.7	3528.3	3490.8	3101.5
HMPREF9996_RS05240	WP_005542467.1	528	529	266	401	11950.7	12873.9	21554.7	18209.3
HMPREF9996_RS05245	WP_005594622.1	2545	2246	1811	2650	6501.9	6331.5	7205	6535.3
HMPREF9996_RS05250	WP_005551171.1	540	446	456	629	1159.9	1239.4	1390.2	1231.9
HMPREF9996_RS05255	WP_005542473.1	2070	2726	2048	3596	7436.6	7948.1	7278	7133.9
HMPREF9996_RS05260	WP_005542474.1	2406	2808	2069	3842	18887.3	19417	20041.6	19734.2
HMPREF9996_RS05265	WP_005551169.1	2282	2809	2147	3929	17125.7	17821.3	17138.5	16354.7
HMPREF9996_RS05270	WP_005539337.1	1241	1646	1095	2567	16389.9	16839.5	16072.9	15280.9
HMPREF9996_RS05285	WP_005539327.1	1019	889	689	1238	31613.9	32362.4	33641.7	32218.1
HMPREF9996_RS05290	WP_005594614.1	2555	2533	2242	3833	50034.9	48137.1	50494	49897.8
HMPREF9996_RS05295	WP_032997113.1	10837	7478	8398	13928	68647.2	64386.2	65049.6	64184.5
HMPREF9996_RS05305	WP_005539319.1	383	402	484	735	837.7	757.9	797.3	775.8
HMPREF9996_RS05315	WP_005594612.1	150	147	148	228	351.7	342.3	389.9	322.4
HMPREF9996_RS05320	WP_005539313.1	236	194	171	356	7464.2	7407.7	7939.9	7198
HMPREF9996_RS05325	WP_005539311.1	172	172	141	266	3157.1	3160.1	3317.4	3174.1
HMPREF9996_RS05335	WP_005539301.1	118	73	106	120	9245.2	7803.3	8115.8	8470.1
HMPREF9996_RS05345	WP_005539298.1	53	31	41	59	4047.4	3943.1	3657.5	3487.5
HMPREF9996_RS05350	WP_005539296.1	147	104	93	163	2118.5	2091.9	1785.9	1711.2
HMPREF9996_RS05355	WP_005539294.1	155	105	103	150	2974.5	2744.3	2919.7	2862.6
HMPREF9996_RS05360	WP_005539292.1	41	34	38	53	1309.6	1401.4	1534.1	1490.1
HMPREF9996_RS05365	WP_005539290.1	374	464	444	719	17007.5	17026.8	17586.3	17136.3
HMPREF9996_RS05370	WP_005539288.1	633	886	643	1055	17087.3	17203	17829.4	18509.9
HMPREF9996_RS05375	WP_005539285.1	598	466	412	779	1233	1222.1	1312.9	1188.1
HMPREF9996_RS05380	WP_005539283.1	96	92	67	129	4546.3	4653.4	5111.2	4698.7
HMPREF9996_RS05385	WP_014702506.1	444	389	331	547	3208.4	3362	3490.8	3426.4
HMPREF9996_RS05390	WP_005539279.1	624	628	419	813	21785.6	21715.9	34638.5	25951.9
HMPREF9996_RS05395	WP_005538061.1	2036	1511	1474	2428	4780.9	4934	4882.9	4769.8
HMPREF9996_RS05405	WP_005538052.1	3798	3373	2882	5528	38431.8	38777.6	36471.9	33893.7
HMPREF9996_RS05410	WP_005538048.1	169	139	134	198	133.7	124.5	123.1	91.1
HMPREF9996_RS05420	WP_005538044.1	658	561	524	908	1976.5	1907.9	2058.7	1833.7
HMPREF9996_RS05430	WP_005538028.1	781	580	668	1075	498.7	498.8	485.6	430.3
HMPREF9996_RS05435	WP_005564192.1	1071	995	917	1785	3146.9	3127.6	3261.1	2871.9
HMPREF9996_RS05440	WP_005538021.1	558	446	477	936	8265.4	8348.6	8791.6	8616.6
HMPREF9996_RS05445	WP_005538019.1	2529	1931	2091	2936	5717.1	5704.5	6262.6	5802.6
HMPREF9996_RS05450	WP_005594589.1	2899	2021	2195	3766	17142.1	16875.8	18279.5	17228.8
HMPREF9996_RS05455	WP_005538014.1	1122	818	865	1525	4038.1	3556.5	3965.9	3551.5
HMPREF9996_RS05460	WP_005538010.1	2134	1898	1671	3021	28698.2	28201.6	30019.5	28914.7
HMPREF9996_RS05465	WP_005538006.1	646	524	519	851	809.2	944.2	764.7	804.5
HMPREF9996_RS05470	WP_005538002.1	1614	1448	1368	2438	3131.6	3318.9	2852.3	2635.3
HMPREF9996_RS05475	WP_005537998.1	1250	1287	1063	1841	12806.4	11977.6	13696.5	13055.3
HMPREF9996_RS05480	WP_005537996.1	660	518	445	790	546	510.7	440.4	339.5
HMPREF9996_RS05490	WP_005537989.1	903	693	710	1142	2581.6	2496.2	2788.8	2444.1
HMPREF9996_RS05495	WP_005537983.1	1221	1229	1098	2012	28599.4	27602.4	27227.6	32641.8
HMPREF9996_RS05500	WP_005537969.1	2660	2264	2078	4330	3992.4	4073.3	3979.4	3771.2
HMPREF9996_RS05505	WP_256365502.1	7491	5471	5671	9987	58133.6	60708	61604.4	64787.7
HMPREF9996_RS05515	WP_005539352.1	1413	906	1251	1803	62184.9	57408	61896.6	74988.3
HMPREF9996_RS05520	WP_005539356.1	406	258	339	568	43269.2	46329.7	39988.6	50829.3
HMPREF9996_RS05525	WP_005539359.1	4970	3624	4063	6888	34079.9	34084.8	31694.5	37088.4
HMPREF9996_RS05530	WP_005539361.1	2773	1887	2132	3860	77116	75340.5	77911.7	78579
HMPREF9996_RS05535	WP_005539363.1	918	697	790	1347	76636.8	68383.2	79916.2	90840
HMPREF9996_RS05540	WP_005539416.1	1614	1275	1246	2541	34527.5	35045.1	36524.4	37306.7
HMPREF9996_RS05545	WP_005539419.1	1901	1052	1301	2550	99889.3	109482	85875.6	90666.4
HMPREF9996_RS05550	WP_005539422.1	2256	1726	1943	3235	19741.6	20098.2	18673.5	21366.8
HMPREF9996_RS05555	WP_005539425.1	744	413	629	1087	42629.8	44755.3	44389.4	47231.2
HMPREF9996_RS05560	WP_005539427.1	3114	2450	2366	4271	109131	115237	115244	128164
HMPREF9996_RS05565	WP_001181005.1	1523	1015	988	1873	50402.4	50041.4	51663.5	60824.6
HMPREF9996_RS05570	WP_005539430.1	661	483	517	948	364.1	308.7	370.4	362.7
HMPREF9996_RS05575	WP_005539432.1	17	5	9	13	55	40.9	55.4	43.4
HMPREF9996_RS05595	WP_005539439.1	280	180	184	342	388.3	424.2	440.5	441.5
HMPREF9996_RS05600	WP_005539441.1	1195	755	747	1223	1154.4	1206	1250.3	1223.5
HMPREF9996_RS05605	WP_005550982.1	31	39	38	48	1558.4	1495.8	1559.4	1379.3
HMPREF9996_RS05610	WP_005539457.1	38	38	27	56	2543.4	2478	1972.6	2710.5
HMPREF9996_RS05615	WP_005539458.1	917	830	744	1231	28.8	25.7	23.5	33.7
HMPREF9996_RS05620	WP_032997109.1	641	657	549	1015	444.2	428.4	438.8	461.4
HMPREF9996_RS05625	WP_005539460.1	195	237	188	355	16204.9	15373.4	15978.6	15951.4
HMPREF9996_RS05630	WP_005539462.1	250	241	244	440	4884.5	5000.8	4890	4820.6
HMPREF9996_RS05635	WP_005539464.1	588	510	502	977	34550.5	32457.1	34757.1	36767.5
HMPREF9996_RS05645	WP_005539467.1	121	76	86	192	4421.6	4430	4505.8	5070.5
HMPREF9996_RS05650	WP_005539469.1	220	177	136	217	3923.9	4259	4486.1	4101.2
HMPREF9996_RS05660	WP_005539474.1	2228	1729	1725	2953	6864.3	7216.6	7271.5	6503.2
HMPREF9996_RS05665	WP_005564993.1	896	762	758	1199	1140.1	1147.8	1195	1125.4
HMPREF9996_RS05670	WP_005539478.1	1594	1300	1354	2497	7150.2	7106.4	7681.8	7721.8
HMPREF9996_RS05675	WP_005539481.1	1179	845	872	1869	78371.4	77262.5	79406.9	75404.4
HMPREF9996_RS05680	WP_005594558.1	647	385	452	826	8049.3	7981.2	8221.8	8313.3
HMPREF9996_RS05685	WP_005539483.1	4106	3211	3535	5757	113.2	118.1	122.9	89.5
HMPREF9996_RS05690	WP_005539485.1	2195	2099	1648	3359	11373.3	10598.1	11797.6	10737
HMPREF9996_RS05695	WP_005539500.1	1730	1881	1476	2772	2125.7	2076.8	2149.6	1951.3
HMPREF9996_RS05700	WP_005539502.1	1978	1857	1609	3109	9787.1	9762.2	10835	9693.5
HMPREF9996_RS05705	WP_005539504.1	5162	6772	5091	8808	3641.4	3757.5	3923	3747.8
HMPREF9996_RS05710	WP_005551699.1	4085	3933	3692	6950	19154.5	19950	19294.9	18385.6
HMPREF9996_RS05715	WP_005538945.1	1284	958	1081	1890	37478.3	37568.5	36050.3	35751.2
HMPREF9996_RS05720	WP_005538938.1	811	663	694	825	1584.5	1565.1	1612.2	1470.5
HMPREF9996_RS05725	WP_005538935.1	571	422	553	583	26385.5	26339.5	26138.7	27248.8
HMPREF9996_RS05730	WP_005551701.1	1001	833	920	1152	46	39.9	55.7	54.5
HMPREF9996_RS05735	WP_005562079.1	159	162	197	219	516.5	578.7	508.9	509.9
HMPREF9996_RS05740	WP_014702449.1	3983	3504	3328	4959	2839.2	2964.7	2894.4	2494.1
HMPREF9996_RS05745	WP_005539041.1	3833	4198	3474	5967	8550.3	8742.4	9285	8883.9
HMPREF9996_RS05750	WP_005539043.1	627	853	645	1257	1148.1	1237.5	1176.7	1095
HMPREF9996_RS05755	WP_032997108.1	5640	5459	5022	8201	9695.3	10335.9	10495.3	10135.3
HMPREF9996_RS05760	WP_005539048.1	2067	2063	1816	3000	7088.2	6773	7395	7076.9
HMPREF9996_RS05765	WP_005539051.1	3204	3132	2520	4008	6833.2	6728.6	6931	6522.1
HMPREF9996_RS05770	WP_005539053.1	2592	2309	2018	3478	2512.4	2344.2	2397.3	2322.7
HMPREF9996_RS05775	WP_005539054.1	1929	1992	1594	2826	7087.5	6834.2	7375.3	6837.8
HMPREF9996_RS05780	WP_005539056.1	3145	3017	2637	4305	246.5	294.5	250.5	233.3
HMPREF9996_RS05785	WP_005539058.1	1995	2128	1549	3204	4577.6	4398.2	4463.8	4288.3
HMPREF9996_RS05790	WP_005539060.1	2010	2384	1853	3111	6990.2	6754.4	6926.7	6638.6
HMPREF9996_RS05795	WP_005551707.1	1520	1595	1296	2410	14960.2	15290.5	16153.5	15946.2
HMPREF9996_RS05800	WP_005539064.1	2074	2758	1849	3798	4553.8	4882.6	4353.8	4074.4
HMPREF9996_RS05805	WP_005539067.1	4751	4707	4052	7102	18731.7	18600	18969	17752.6
HMPREF9996_RS05810	WP_005539069.1	11289	14368	10308	18823	42400	42640.2	46039.2	44926.1
HMPREF9996_RS05815	WP_005539072.1	7254	8070	6525	11123	4053	3985.8	4470.5	4892.8
HMPREF9996_RS05820	WP_005566028.1	525	466	419	698	7930.3	8166.7	8272.2	7470.8
HMPREF9996_RS05825	WP_005539077.1	885	654	543	661	87729.9	84588.2	83534.9	83218.2
HMPREF9996_RS05830	WP_005549421.1	875	785	686	1144	5489.9	5537.2	5948.2	5447.7
HMPREF9996_RS05835	WP_005542751.1	429	469	399	557	5289.9	5213.1	5544.3	5250.6
HMPREF9996_RS05840	WP_005542750.1	1340	1189	1060	1308	3440.6	3444.9	3650.7	3254.4
HMPREF9996_RS05845	WP_005542748.1	455	388	357	562	591.9	641.8	654.1	606
HMPREF9996_RS05850	WP_005542744.1	243	135	169	305	4634.5	4746.7	5132.7	4812.5
HMPREF9996_RS05855	WP_005542742.1	200	127	168	302	170.9	195.4	212.8	187.1
HMPREF9996_RS05860	WP_005542734.1	390	310	293	494	4027.5	4061.5	3997.8	3964.1
HMPREF9996_RS05865	WP_005542726.1	1244	1029	1058	1802	3522.8	3550	3499.4	3369.1
HMPREF9996_RS05870	WP_005542722.1	1406	1232	1041	1865	14086.6	14276.6	14135	13529.4
HMPREF9996_RS05875	WP_005542720.1	61	50	163	268	488.4	538.8	432	437.7
HMPREF9996_RS05880	WP_005542718.1	244	273	474	593	324.3	447.7	334.7	399.4
HMPREF9996_RS05885	WP_005542716.1	202	226	562	682	10608.2	12126.5	11975.3	11631.7
HMPREF9996_RS05890	WP_005570863.1	919	1089	1910	2420	20353.4	21907.5	20479.5	19579.3
HMPREF9996_RS05895	WP_005546728.1	889	1088	1161	1671	1080.1	1079.8	1172.8	1073.3
HMPREF9996_RS05900	WP_005542705.1	152	135	122	280	419.8	419.4	435.2	425.8
HMPREF9996_RS05915	WP_005542699.1	364	240	246	550	19142.3	19782.3	21058.8	19965.9
HMPREF9996_RS05920	WP_005542697.1	228	244	230	357	2070.1	2329.2	2069.1	1983.1
HMPREF9996_RS05925	WP_005542695.1	766	800	677	1292	2144.8	2140.8	2286.8	2262.9
HMPREF9996_RS05930	WP_005542694.1	1988	1782	1499	2934	2660	2714.4	2739.4	2617.6
HMPREF9996_RS05935	WP_005552797.1	1404	962	925	1697	13.4	16.3	22.2	9.8
HMPREF9996_RS05950	WP_005542681.1	411	404	337	637	231.8	372.5	223.7	223.7
HMPREF9996_RS05955	WP_005542679.1	784	677	602	1122	2776.9	2886.5	3134.4	3001.7
HMPREF9996_RS05960	WP_005542678.1	1336	1029	1105	1759	13569.3	13567.1	13372.6	13012
HMPREF9996_RS05965	WP_005542676.1	334	329	308	527	4097.7	3560.2	4255.9	4323.7
HMPREF9996_RS05970	WP_005542674.1	966	866	814	1489	7410.4	7536.2	7515	7164.7
HMPREF9996_RS05985	WP_005542664.1	2164	1317	1660	3279	9804.5	9799.4	7938.4	9932.2
HMPREF9996_RS05990	WP_005542661.1	429	377	421	593	2106.7	2124.9	2173.6	2079.8
HMPREF9996_RS05995	WP_005542650.1	1044	825	599	1047	45881.6	42856.6	42628.2	40083.6
HMPREF9996_RS06010	WP_005542648.1	353	350	391	758	161.2	186.3	152	181.3
HMPREF9996_RS06015	WP_005551205.1	3753	3466	3276	5618	46698.4	47861.6	53932.4	52774.2
HMPREF9996_RS06020	WP_005542646.1	1485	1182	1152	1784	1361.5	1520.9	1331.8	1259
HMPREF9996_RS06030	WP_005594511.1	392	324	304	412	19429.4	18889.2	19654	18877.2
HMPREF9996_RS06035	WP_005551199.1	175	134	149	242	1338.7	1302.9	1483.7	1366.1
HMPREF9996_RS06040	WP_005542632.1	56	60	47	94	375.9	364.9	321.6	268.6
HMPREF9996_RS06045	WP_005542630.1	102	62	79	96	485.7	493.4	519.5	460.8
HMPREF9996_RS06050	WP_005542629.1	39	21	31	54	385.7	403.4	410.2	382.7
HMPREF9996_RS06060	WP_005542626.1	1030	914	812	1601	22071.7	23512.6	21188.6	19066.1
HMPREF9996_RS06065	WP_005594503.1	1609	1660	1352	2446	71.7	76.9	66.8	66
HMPREF9996_RS06070	WP_005542616.1	1587	1447	1378	2566	4385.4	4638.2	4479.9	4411.1
HMPREF9996_RS06075	WP_005552842.1	1796	1905	1766	3480	46370.3	48386.9	49331.8	45299.7
HMPREF9996_RS06080	WP_005541885.1	972	1494	1012	2189	45120.5	47480.8	51050.5	50188.5
HMPREF9996_RS06085	WP_005541883.1	139	147	157	249	6914	7348.5	7952.5	7367
HMPREF9996_RS06090	WP_005541882.1	1958	2169	1778	3376	2882	2937.2	2956.7	2597.7
HMPREF9996_RS06095	WP_005546609.1	1563	1766	1601	2844	4865.9	4939	5436.4	4851.2
HMPREF9996_RS06100	WP_005538287.1	879	1030	852	1722	7937	8219.9	8887.9	7884.9
HMPREF9996_RS06105	WP_014702227.1	1661	1855	1638	2667	16957	17069.8	17474.4	16858.7
HMPREF9996_RS06110	WP_005538282.1	1262	1378	1208	2208	3825.2	4142.3	3581	3419.4
HMPREF9996_RS06115	WP_005551566.1	1479	1761	1383	2531	2344.3	2156.5	2282.5	2102.4
HMPREF9996_RS06120	WP_005538277.1	1312	1440	1416	2542	21716.8	23061.9	18275.9	21041.8
HMPREF9996_RS06125	WP_005538275.1	434	378	354	638	695.3	636.7	712	707.9
HMPREF9996_RS06130	WP_032997104.1	306	252	232	401	133.7	140	129.1	111.6
HMPREF9996_RS06135	WP_005538271.1	127	90	99	150	8435.1	8810.8	9320.9	9350
HMPREF9996_RS06140	WP_005594488.1	651	614	565	953	7319.4	7427.5	7622.3	7287.6
HMPREF9996_RS06150	WP_005538263.1	332	332	289	444	255.7	289.5	304.1	260.5
HMPREF9996_RS06155	WP_005538261.1	615	573	493	815	2280.9	2160.4	2153.6	2017.4
HMPREF9996_RS06160	WP_005549736.1	564	461	489	767	2944.2	2944.6	3189.7	2984.7
HMPREF9996_RS06165	WP_005538258.1	333	351	281	508	2937.3	2854.1	2872.7	2805.8
HMPREF9996_RS06170	WP_005594477.1	499	495	405	686	309.9	329.2	304.8	299.8
HMPREF9996_RS06175	WP_005538253.1	212	214	184	342	2001.9	1954.7	2290.5	2077.7
HMPREF9996_RS06180	WP_005538251.1	1946	1174	1553	2592	7383.5	7815.1	7234.3	7261.4
HMPREF9996_RS06185	WP_005538250.1	1247	917	1065	1732	1864.2	2044.3	1749.5	1752.6
HMPREF9996_RS06190	WP_005552198.1	1005	666	838	1177	40275.8	36681.7	43961.6	38271.6
HMPREF9996_RS06195	WP_005538242.1	192	158	151	282	2385.8	2383.3	2565.5	2473.7
HMPREF9996_RS06210	WP_005550827.1	227	170	193	321	1791.1	1884.3	1632.6	1611.5
HMPREF9996_RS06215	WP_005594474.1	1045	1129	893	1636	4139	3911	4100	3988.1
HMPREF9996_RS06225	WP_005541011.1	3446	2985	2705	5323	51089.4	50514.8	53714	52482.2
HMPREF9996_RS06230	WP_005541013.1	1964	1873	1724	3683	40242.4	39506.9	40252.7	36234.7
HMPREF9996_RS06240	WP_005541016.1	341	465	241	415	693.8	690.1	867.8	808.8
HMPREF9996_RS06245	WP_005541018.1	406	310	251	479	5983	5965.6	7100.5	6608.8
HMPREF9996_RS06250	WP_005541019.1	3012	3310	1960	3337	11466.4	13674.1	15750.4	19765.8
HMPREF9996_RS06255	WP_005541021.1	783	1677	1144	1614	712.9	740.9	794.7	786.8
HMPREF9996_RS06260	WP_005541024.1	3362	3787	3368	7323	25798.5	24751.1	26801.8	23652.1
HMPREF9996_RS06265	WP_005541027.1	354	279	253	570	2936	3104.1	3252.5	3239.5
HMPREF9996_RS06270	WP_005541032.1	1297	884	911	1885	39323.1	37564.9	34994.9	28689.3
HMPREF9996_RS06275	WP_005541034.1	1468	1431	1253	2431	3879.1	4292.8	3755	3723.9
HMPREF9996_RS06280	WP_005541036.1	3124	3710	3072	6455	46.5	49.2	49.2	53.8
HMPREF9996_RS06285	WP_005541038.1	4348	5146	4472	7778	8304.4	8626.9	8829.6	8693.9
HMPREF9996_RS06290	WP_005541041.1	1771	2844	1980	3268	4369.6	4553.7	4437.4	4317.6
HMPREF9996_RS06295	WP_005541043.1	527	496	516	863	2973	3069.9	3149.8	3186.6
HMPREF9996_RS06300	WP_005541044.1	2206	2252	1972	3224	12587.4	12874.4	13851.1	13136.5
HMPREF9996_RS06305	WP_005541046.1	1065	1064	914	1604	3090.9	3013.4	3413.6	3198.2
HMPREF9996_RS06310	WP_005541048.1	1854	1479	1276	2600	2930.5	2939.7	3252.4	2927.5
HMPREF9996_RS06315	WP_005541050.1	706	541	567	935	888.3	934.4	937.8	907.8
HMPREF9996_RS06320	WP_005541052.1	1035	790	869	1471	12205.7	12163.7	11859.7	11044.2
HMPREF9996_RS06325	WP_005541054.1	134	101	114	178	1105.5	1117	1080.4	1038.3
HMPREF9996_RS06340	WP_005541063.1	630	421	518	976	10187.1	10031	9790.1	9962.8
HMPREF9996_RS06345	WP_005541064.1	765	679	627	1130	2798.5	1985.2	3012.9	2888.1
HMPREF9996_RS06350	WP_032997093.1	1493	1657	1292	2427	12634.1	13596.7	11182.3	11182
HMPREF9996_RS06360	WP_032997091.1	1226	849	1001	1713	9884.4	8777	9545	9353.9
HMPREF9996_RS06365	WP_005541070.1	645	382	524	809	12864.6	12581.2	13695.5	12359.9
HMPREF9996_RS06370	WP_005541071.1	1065	569	792	1429	170.5	162	147.9	140.8
HMPREF9996_RS06385	WP_032997090.1	1472	1500	1261	2190	21000.8	21040.6	21883.2	20662.2
HMPREF9996_RS06390	WP_005541082.1	382	356	323	551	8993.5	9387.8	9587.2	8842.6
HMPREF9996_RS06405	WP_005541085.1	264	216	247	340	13744.7	13902.4	14886.2	11394.8
HMPREF9996_RS06410	WP_005550291.1	816	553	651	826	28729.9	28474	29322.4	27564.6
HMPREF9996_RS06415	WP_005541088.1	931	1013	815	1428	8753.4	8723.3	9413.6	8596.8
HMPREF9996_RS06420	WP_005541091.1	529	406	379	697	3410.6	3427.3	3587.6	3510.4
HMPREF9996_RS06425	WP_005541092.1	1080	936	883	1396	1768.9	1832.7	1807.6	1613.6
HMPREF9996_RS06435	WP_005594421.1	1836	1732	1557	2571	20455.4	21523.9	20515.6	20814.3
HMPREF9996_RS06440	WP_005541099.1	151	105	118	146	12965.6	12706	12429.1	12429.2
HMPREF9996_RS06445	WP_005594419.1	47	39	47	46	5077.2	4911.1	4922.4	5077.8
HMPREF9996_RS06450	WP_005594416.1	1825	2074	1618	3017	22345.4	22885.7	22092.6	20660.9
HMPREF9996_RS06455	WP_005541107.1	875	771	649	1128	4842.3	4285.7	4992	4712
HMPREF9996_RS06460	WP_005541109.1	1636	1578	1307	2530	3248.6	3258.5	3071.9	3011.9
HMPREF9996_RS06465	WP_005541111.1	1733	1642	1670	2720	6133.5	6054.7	6255.9	5865.4
HMPREF9996_RS06470	WP_005541112.1	260	224	162	366	15277.2	15337.8	15933	15163
HMPREF9996_RS06475	WP_005541113.1	105	119	106	235	386.1	356.3	407.9	334.9
HMPREF9996_RS06495	WP_005541118.1	576	524	619	1055	3011.5	2440.8	3004.3	2657.7
HMPREF9996_RS06500	WP_005541120.1	6481	5374	5147	7124	47023.2	49337.3	42041	43885.6
HMPREF9996_RS06505	WP_005541121.1	1423	1410	1593	2337	2549.2	2647.1	2834.9	2995.7
HMPREF9996_RS06510	WP_005541123.1	1458	1284	1150	1756	7.8	8.4	14.4	7
HMPREF9996_RS06515	WP_005541126.1	3328	2728	2162	3614	25840.2	25745.4	26416.2	26848.6
HMPREF9996_RS06520	WP_005551736.1	2289	1668	1451	2022	175626	175092	164199	174270
HMPREF9996_RS06525	WP_005543870.1	1507	1504	1453	2477	33910.8	34685.5	34286.6	33666.9
HMPREF9996_RS06535	WP_005553155.1	220	171	141	324	42.1	48.6	57.6	40.6
HMPREF9996_RS06545	WP_005551731.1	164	127	137	248	189.9	189.8	270.8	212
HMPREF9996_RS06550	WP_005543858.1	204	164	179	296	386.3	350.6	353.9	352.4
HMPREF9996_RS06555	WP_005553160.1	2493	2465	2011	3849	15115.2	14463.8	15896.1	14940.9
HMPREF9996_RS06560	WP_005594389.1	5583	5586	4681	8347	82143.6	83621.2	80329.8	79920.8
HMPREF9996_RS06565	WP_005543852.1	1083	1186	1030	1670	54.3	54.5	46.7	59.5
HMPREF9996_RS06570	WP_005553165.1	1115	1031	1011	1604	481.2	502.5	493.3	474.5
HMPREF9996_RS06575	WP_005542401.1	1413	1650	1523	2479	6196.1	6460.7	6081.6	5703.2
HMPREF9996_RS06580	WP_005542400.1	1315	986	1100	1552	603.3	548.7	580.8	596.8
HMPREF9996_RS06585	WP_005542399.1	3384	2367	2668	4163	320.3	350.8	360	351.5
HMPREF9996_RS06590	WP_005542398.1	880	774	694	1214	4363	4379.3	4505.8	4323.5
HMPREF9996_RS06595	WP_005563125.1	560	374	449	735	1293.5	1410.1	1265.9	1203.4
HMPREF9996_RS06600	WP_005542395.1	1063	871	842	1460	43262.6	40799.6	44391.9	42809.5
HMPREF9996_RS06605	WP_005542394.1	1374	1226	1055	2028	6025.7	6191.7	6181.8	6036.5
HMPREF9996_RS06610	WP_005542392.1	1539	1468	1222	2197	8105	8391.2	8499.4	8373
HMPREF9996_RS06615	WP_005594375.1	3290	4103	2888	4841	2600.6	2568.4	2837.7	2663.8
HMPREF9996_RS06620	WP_032997087.1	1763	1852	1457	2666	316.4	331.6	451.4	299.7
HMPREF9996_RS06635	WP_005542387.1	1119	1097	993	1774	23794.1	24518.9	26261.3	24736.1
HMPREF9996_RS06640	WP_032997085.1	3762	3994	3117	6538	123636	116881	122412	124012
HMPREF9996_RS06645	WP_032997086.1	5127	5163	4409	8259	81565.7	81120.1	67385.8	63768.9
HMPREF9996_RS06650	WP_005542382.1	6664	7136	6013	11886	210440	213356	189392	171216
HMPREF9996_RS06655	WP_032997084.1	1393	1017	1100	1802	1195.7	1190.9	1260	1169.9
HMPREF9996_RS06660	WP_005542379.1	1465	1156	1359	2213	2710.3	2910.8	2754.4	2536.5
HMPREF9996_RS06670	WP_005542377.1	405	514	478	854	2670.9	2960.2	3280.8	2380
HMPREF9996_RS06680	WP_005542372.1	317	313	341	621	1033	1058.1	960	876.7
HMPREF9996_RS06685	WP_005542371.1	4818	3656	3664	6700	111645	104865	109597	104949
HMPREF9996_RS06690	WP_005542370.1	2908	3490	2743	5836	118253	123636	118127	118243
HMPREF9996_RS06700	WP_005550118.1	1279	1291	1001	2091	395.5	394.9	452.4	399
HMPREF9996_RS06705	WP_005553345.1	968	807	697	1368	6099.8	6265.6	6143.4	5577
HMPREF9996_RS06710	WP_005542366.1	887	689	730	1294	28574	29204.8	30576.9	31585.9
HMPREF9996_RS06720	WP_005542364.1	2297	2238	1966	3263	11374.1	12104.8	11070.3	11073.5
HMPREF9996_RS06725	WP_005542363.1	1849	2396	1733	2807	1614.1	1762.1	1687.4	1517.4
HMPREF9996_RS06730	WP_005542362.1	96	113	76	109	1592.8	1568.4	1674.5	1588.5
HMPREF9996_RS06735	WP_005542361.1	600	584	437	873	6152.5	6448.6	6863.4	6532.8
HMPREF9996_RS06740	WP_005542359.1	524	558	438	848	1634.8	1638.6	1708.2	1560.6
HMPREF9996_RS06745	WP_005542358.1	75	69	55	116	3910.3	3944.8	4436.9	3282.2
HMPREF9996_RS06760	WP_005543822.1	74	91	80	100	1244.5	1163.7	1361.5	1047.5
HMPREF9996_RS06765	WP_005543814.1	367	368	345	462	11590.9	12141.8	14221.5	12807.3
HMPREF9996_RS06775	WP_005543806.1	2393	2210	1837	3640	16753.1	18087.6	15702.9	16127.6
HMPREF9996_RS06780	WP_005552038.1	1574	1228	1155	2239	49624.7	52310.6	44520.2	44394
HMPREF9996_RS06785	WP_005594351.1	255	182	190	334	8067.8	8138.8	8444.6	8426.7
HMPREF9996_RS06790	WP_005543797.1	2621	2175	2226	3584	37539.5	39189.6	40900	39969
HMPREF9996_RS06795	WP_005543795.1	137	152	136	198	404.3	460.2	423.4	418.1
HMPREF9996_RS06800	WP_005543791.1	696	543	517	995	3210.5	3380.7	3470.2	3534.5
HMPREF9996_RS06805	WP_005543789.1	92	106	74	146	6042.9	5703.3	6718.4	6492
HMPREF9996_RS06810	WP_005543783.1	3779	5192	4283	8217	83157.2	84442.1	86735.4	85855.2
HMPREF9996_RS06815	WP_005543782.1	2110	1993	1601	3438	67866.4	68893.7	70448.9	72166.9
HMPREF9996_RS06820	WP_005543779.1	839	957	699	1464	8369	8268.5	9118.1	8828.1
HMPREF9996_RS06860	WP_005540510.1	583	400	448	722	15306.2	15430.9	15834.7	15671.8
HMPREF9996_RS06865	WP_005540508.1	1867	1644	1882	2964	26084.6	26643.2	27316.8	30435.2
HMPREF9996_RS06875	WP_005594325.1	2353	2360	2238	3940	10744.1	11402.7	10267.2	9837.3
HMPREF9996_RS06880	WP_005543706.1	811	867	695	1266	4760.8	4678.1	4722.6	4347.8
HMPREF9996_RS06885	WP_005543708.1	1235	1233	1305	2224	6232.6	6370.2	6244.3	6226.2
HMPREF9996_RS06890	WP_005543710.1	2255	2392	2227	3645	6822.6	6985.9	7303.5	6957
HMPREF9996_RS06895	WP_005543712.1	2398	1862	2054	3827	569.7	582.6	585.4	511.8
HMPREF9996_RS06905	WP_032997080.1	1541	1248	1107	2123	515.7	531.5	598.6	536.9
HMPREF9996_RS06915	WP_005543723.1	1072	972	963	1630	81.6	74.5	83.4	78.1
HMPREF9996_RS06920	WP_005543726.1	202	204	252	481	21245.6	21306.3	22769	21410.9
HMPREF9996_RS06925	WP_005543727.1	1551	1623	1452	2381	2251	2406.5	2202.6	2150.8
HMPREF9996_RS06930	WP_014702515.1	775	738	920	1195	2250.5	2269.6	2306	2296.4
HMPREF9996_RS06935	WP_005543732.1	3180	2618	2187	4739	53179.4	55006.2	57963	56446.3
HMPREF9996_RS06940	WP_005543734.1	834	684	700	1134	47244.5	47342.9	46039.5	41611.9
HMPREF9996_RS06950	WP_005538168.1	54	30	42	72	123.6	115.2	157.2	135
HMPREF9996_RS06955	WP_005538169.1	573	470	361	773	186.2	186.8	190.9	214.1
HMPREF9996_RS06960	WP_005538171.1	432	276	315	605	506.7	508	465.2	484.3
HMPREF9996_RS06965	WP_005538181.1	1716	1200	1311	2162	40872.5	43935.3	41661.5	45434.3
HMPREF9996_RS06970	WP_005538183.1	859	560	676	1318	25224.7	23733.8	26049.5	25729.7
HMPREF9996_RS06975	WP_005538185.1	447	303	313	595	4029.6	4196.6	4097.5	4212.3
HMPREF9996_RS06980	WP_005538188.1	575	448	461	896	92.5	82.1	88.9	82.7
HMPREF9996_RS06985	WP_005538190.1	655	532	562	1027	5065.1	5114	4566.2	4556.9
HMPREF9996_RS06990	WP_005538191.1	988	1018	1036	1718	21655.7	19719.6	21458.1	21065
HMPREF9996_RS06995	WP_005550577.1	872	688	721	1267	5980.3	5468.4	5730.3	5619.5
HMPREF9996_RS07000	WP_005550580.1	3142	3440	3475	5632	6758.8	7174.9	6266.6	5947.4
HMPREF9996_RS07045	WP_005538677.1	1330	1478	1277	2303	961.6	943.3	910.7	853.4
HMPREF9996_RS07050	WP_005554359.1	1754	1671	1378	2571	8436.4	8048.4	8479.3	7744.2
HMPREF9996_RS07055	WP_005594308.1	2276	2346	2070	3618	506.6	552.6	533.3	463.5
HMPREF9996_RS07060	WP_005554365.1	1275	2007	1588	2707	25449.9	24033.1	26881.3	24423.7
HMPREF9996_RS07065	WP_005538694.1	442	488	455	720	2085.6	2116.4	2215.4	2156.1
HMPREF9996_RS07075	WP_005594303.1	1415	1332	1063	2144	3165	3345.2	3051.2	2910.1
HMPREF9996_RS07080	WP_005538700.1	659	757	629	1063	1674	1706.9	1612.7	1325.6
HMPREF9996_RS07085	WP_005538703.1	306	213	241	546	12670.8	13015.4	14886.5	10918.7
HMPREF9996_RS07090	WP_005538705.1	331	356	407	722	205.8	200.7	189.6	143
HMPREF9996_RS07095	WP_005550633.1	226	293	325	420	156.5	173	126.6	132.6
HMPREF9996_RS07105	WP_005538718.1	53	84	45	83	1515.1	1486.2	1593.9	1463.4
HMPREF9996_RS07110	WP_005538720.1	46	62	27	92	26.4	31.4	30.5	30.8
HMPREF9996_RS07120	WP_005550641.1	45	22	25	43	397.6	419.2	405.2	386.8
HMPREF9996_RS07130	WP_005594296.1	1717	1734	1370	2605	9549.9	9057.8	9731.9	9282.9
HMPREF9996_RS07145	WP_005538743.1	467	392	411	739	12068.5	12424.1	13097.2	12903.5
HMPREF9996_RS07150	WP_005538744.1	18953	17995	17327	35245	92086.3	98961.6	81146.4	83463
HMPREF9996_RS07155	WP_005538747.1	2630	2891	2823	5349	3181.1	3172.9	3193.5	2906.4
HMPREF9996_RS07160	WP_005538749.1	476	694	597	993	1775.3	1804.9	1928.8	1752.7
HMPREF9996_RS07165	WP_005538750.1	2126	1873	1821	3205	2654.2	2778.3	3001.2	2794.5
HMPREF9996_RS07170	WP_005538751.1	1326	1077	1049	1763	17935	17541.8	17738.3	14784.1
HMPREF9996_RS07175	WP_005538752.1	827	773	667	1247	13183	12884.1	13267.3	12991.1
HMPREF9996_RS07180	WP_005538754.1	507	344	353	468	5137.4	5229.6	5387.9	5208.9
HMPREF9996_RS07185	WP_005538755.1	395	328	309	457	15376.7	14894.5	16306.4	14666.6
HMPREF9996_RS07190	WP_005538756.1	416	321	330	469	1147.9	1201.2	1274.2	1187.6
HMPREF9996_RS07195	WP_005538758.1	692	581	501	775	1380.2	1365.4	1525.1	1305.6
HMPREF9996_RS07200	WP_005538760.1	564	506	424	651	12753.6	13664.9	12128.4	11641
HMPREF9996_RS07205	WP_005538762.1	192	142	151	222	21087.3	19715.8	23740.7	20400.6
HMPREF9996_RS07210	WP_005538764.1	544	606	494	705	1639.6	1811.9	1619.4	1745.5
HMPREF9996_RS07215	WP_005538766.1	139	121	104	146	3861.1	3802.4	3989.1	3372.9
HMPREF9996_RS07220	WP_005538768.1	338	296	224	343	2155.9	2267.6	2009.5	1812.3
HMPREF9996_RS07320	WP_005542066.1	1877	1619	1446	2302	11803.5	11631.8	12096.4	11136.1
HMPREF9996_RS07325	WP_005542063.1	1098	993	845	1408	3508.6	3353	3548.5	3374.4
HMPREF9996_RS07330	WP_005542061.1	513	458	471	770	1712.2	1738.5	1850.6	1780.9
HMPREF9996_RS07335	WP_005542060.1	262	245	239	385	251.6	278.2	303.5	287.6
HMPREF9996_RS07340	WP_005540212.1	1091	1070	1238	2212	6606.6	6740.2	4942.2	4951.9
HMPREF9996_RS07345	WP_005540206.1	534	417	429	714	6181.5	6128.1	6352.4	5970.6
HMPREF9996_RS07350	WP_005540205.1	916	1213	778	1710	11936.7	12526	11240.2	10861.3
HMPREF9996_RS07355	WP_005540203.1	367	330	349	652	9848.4	10297.6	8955.3	8282.6
HMPREF9996_RS07360	WP_005540201.1	1856	1295	1417	2811	56972.1	54242.3	56134.7	52443.4
HMPREF9996_RS07365	WP_005540199.1	7329	5545	5795	12756	149990	166523	129468	134092
HMPREF9996_RS07370	WP_005540197.1	1260	1066	1080	1802	12590.7	12905.3	13466.3	13023.7
HMPREF9996_RS07380	WP_005551275.1	3061	2401	2328	4263	434.2	454.2	425.1	398.9
HMPREF9996_RS07385	WP_005540191.1	925	800	789	1351	1826.2	1914.8	2122.2	1927.4
HMPREF9996_RS07390	WP_005594265.1	3193	3522	3056	5472	34254.2	33379.1	35704.9	34371.3
HMPREF9996_RS07395	WP_005540188.1	267	176	201	401	35448.3	39057.7	30837.1	42740.9
HMPREF9996_RS07400	WP_005540185.1	2038	1703	1532	2646	14921.2	15091.2	14797.8	14460.5
HMPREF9996_RS07405	WP_005540183.1	1029	904	786	1372	15030.8	15687.5	14600.6	14039.4
HMPREF9996_RS07410	WP_005540181.1	640	431	461	757	16681	15865.6	16626.8	15429.3
HMPREF9996_RS07415	WP_005540177.1	2663	1655	1981	3402	13470.4	14064.8	12287.7	10742.6
HMPREF9996_RS07420	WP_005540174.1	1103	791	900	1531	13316.4	13510.2	12126.4	11476.9
HMPREF9996_RS07425	WP_005540172.1	370	275	309	537	891.9	865	909.4	640.5
HMPREF9996_RS07430	WP_005540170.1	4514	4358	3089	5649	41377.5	42840.3	37861.6	42112.1
HMPREF9996_RS07435	WP_005540167.1	3848	3643	3341	4210	63641.8	65088.2	69690.3	64393.3
HMPREF9996_RS07440	WP_005551816.1	223	177	199	335	2452.6	2377.5	2542.1	2416.4
HMPREF9996_RS07445	WP_005540161.1	2417	2373	2102	3989	49489.7	52792.7	43636.1	43884.5
HMPREF9996_RS07450	WP_005540160.1	605	725	539	915	1461	1558.2	1617.8	1599.9
HMPREF9996_RS07455	WP_005540158.1	957	696	772	1308	999.3	995.9	1042.6	979.4
HMPREF9996_RS07460	WP_032997074.1	389	301	290	599	17182.6	18115.6	15429	14955.4
HMPREF9996_RS07465	WP_005551814.1	548	411	395	689	1631.4	1638.7	1812.6	1675
HMPREF9996_RS07470	WP_005551812.1	743	484	595	918	37140.8	38794.6	40695.3	38953.1
HMPREF9996_RS07475	WP_005546457.1	680	437	503	934	262.3	277.3	255.4	214.4
HMPREF9996_RS07480	WP_005552667.1	574	345	404	654	21482.5	21850.9	22320.5	23217.5
HMPREF9996_RS07500	WP_005551801.1	166	131	182	278	270.3	315.3	401.1	403.8
HMPREF9996_RS07505	WP_005539223.1	494	316	413	660	2226.8	2295.3	2423.2	2280.8
HMPREF9996_RS07510	WP_005539226.1	338	250	316	484	1265.9	1286.9	1345.6	1418.8
HMPREF9996_RS07515	WP_005539229.1	5925	3558	4089	7076	7129.4	7254	7224.8	7233.5
HMPREF9996_RS07520	WP_005539231.1	4746	3477	3609	6815	18568.5	17031.3	19006.5	16976.4
HMPREF9996_RS07525	WP_005539234.1	6026	5027	5052	9223	23330.3	22209.9	23702.3	19855
HMPREF9996_RS07530	WP_005594249.1	2150	1835	1860	3160	30692.8	31395	32830.8	31984.9
HMPREF9996_RS07535	WP_005539240.1	2334	1839	1999	3409	25474.7	24793.1	26818.7	23698.7
HMPREF9996_RS07540	WP_005551875.1	1332	1391	1244	2059	3382.1	3364.6	3279.8	3084.6
HMPREF9996_RS07545	WP_005539244.1	1168	826	841	1482	57.7	59.8	68.8	64.5
HMPREF9996_RS07550	WP_005594246.1	414	259	304	520	2758.5	3153.4	2770.3	2824.3
HMPREF9996_RS07555	WP_005539250.1	2465	1877	2044	3318	22132.4	21943.5	23092.8	20911.6
HMPREF9996_RS07560	WP_005539253.1	387	303	298	545	768.1	736.3	829.1	828.5
HMPREF9996_RS07565	WP_005539255.1	1867	1699	1611	3025	20.4	16.1	20.6	20.9
HMPREF9996_RS07570	WP_005539257.1	1756	1109	1216	2125	28991.9	27222.8	30844.8	30280.3
HMPREF9996_RS07575	WP_005594242.1	725	685	660	1028	2983	3064.9	2974.1	2902.3
HMPREF9996_RS07580	WP_005539261.1	479	519	484	774	4020.3	4005.5	3842.8	3668.8
HMPREF9996_RS07585	WP_005539264.1	1183	885	956	1687	24836.3	24639	26796	25389.9
HMPREF9996_RS07595	WP_005539272.1	372	434	350	671	17798.9	17359.6	17723.4	17428.4
HMPREF9996_RS07605	WP_005540124.1	419	347	305	590	1650.1	1647.1	1627.1	1526.6
HMPREF9996_RS07610	WP_005540122.1	1486	1640	1235	1940	1995.9	2030.7	2254.6	2087.1
HMPREF9996_RS07615	WP_005540120.1	3721	3168	3140	4814	22824.2	24304.6	25447.9	26713.7
HMPREF9996_RS07620	WP_005540116.1	8018	6994	5955	10085	89775.2	81928.9	97289.7	76694.6
HMPREF9996_RS07625	WP_005540114.1	8223	6745	5904	9562	2633.8	2714.8	2578.7	2243.5
HMPREF9996_RS07630	WP_005540112.1	671	671	846	1119	24200	24440.5	24700.1	24534.9
HMPREF9996_RS07635	WP_005567583.1	562	540	560	895	9567.2	9457.6	9186.7	9227.8
HMPREF9996_RS07640	WP_005594231.1	6	17	12	21	995.3	1020.9	1028.9	1002.6
HMPREF9996_RS07645	WP_005594229.1	1074	926	997	1684	129	128.9	131.6	113.4
HMPREF9996_RS07655	WP_005594223.1	1356	995	1219	2036	11422.8	11515.2	11237.6	11142.1
HMPREF9996_RS07660	WP_005540098.1	127	130	115	205	596	558.3	579.4	518.5
HMPREF9996_RS07665	WP_005540094.1	655	600	567	1064	3939.6	3959.6	4244.2	4064.9
HMPREF9996_RS07675	WP_005540091.1	487	327	386	693	613.4	243.1	709.4	646.1
HMPREF9996_RS07680	WP_005540089.1	193	141	148	238	850	895.1	1048.3	950.9
HMPREF9996_RS07685	WP_005540087.1	47	34	47	61	296.1	308.5	291.5	291.6
HMPREF9996_RS07695	WP_005540081.1	877	607	634	1170	18892.1	19106	17997.1	18909.1
HMPREF9996_RS07730	WP_005540061.1	1390	962	1046	1814	1387.2	1368.8	1410.3	1364.2
HMPREF9996_RS07735	WP_005540058.1	3918	3533	3529	5313	6434.8	7437.3	4890.4	5039.2
HMPREF9996_RS07740	WP_005540054.1	659	550	528	971	21288.3	20792.1	20511.3	20615.7
HMPREF9996_RS07745	WP_005540052.1	283	277	261	424	9450.7	9876.4	9042.4	8726.7
HMPREF9996_RS07750	WP_005540050.1	2915	2720	2369	4401	22574.6	23823.9	21122.8	20279.2
HMPREF9996_RS07755	WP_005540048.1	1955	1717	1410	2647	4637.3	5203.6	4404.6	4452
HMPREF9996_RS07760	WP_005594212.1	16725	27669	20897	24260	10501.1	11155.8	10747.3	11129.9
HMPREF9996_RS07765	WP_005594210.1	939	969	1402	1841	34108.3	36968.1	33946.7	31947
HMPREF9996_RS07775	WP_032997073.1	34	27	28	43	182.3	169.7	210.6	177.6
HMPREF9996_RS07780	WP_005540035.1	35	30	22	25	47	27.3	41.8	31.1
HMPREF9996_RS07785	WP_005540033.1	38	28	27	65	999.2	1018.8	977.4	792.9
HMPREF9996_RS07790	WP_005540031.1	242	168	208	246	548.1	495.7	573.1	531.1
HMPREF9996_RS07795	WP_005540029.1	222	208	193	302	6740.2	6351.6	6448.3	5490.6
HMPREF9996_RS07820	WP_005540017.1	0	0	1	1	2170.8	2035.4	1978.7	1670.5
HMPREF9996_RS07830	WP_005544132.1	123	79	90	163	340.6	358.9	329.8	329.2
HMPREF9996_RS07840	WP_032997072.1	327	295	268	538	4313.7	4439	4586.7	4521.5
HMPREF9996_RS07845	WP_005544139.1	3117	2820	2295	3614	60044.9	62202.1	73859	74097.8
HMPREF9996_RS07850	WP_005544141.1	1269	1004	772	1584	14242.6	14375.3	16151.2	15925.5
HMPREF9996_RS07855	WP_005544145.1	465	378	439	657	21919.6	19504	21322.5	19967.6
HMPREF9996_RS07865	WP_005544155.1	221	193	184	325	865.8	866.5	892.3	900.4
HMPREF9996_RS07875	WP_005544163.1	551	510	549	876	551.8	612.5	561	508.8
HMPREF9996_RS07880	WP_005552728.1	2670	2549	2230	3996	44428	45882.5	40706.9	40331.2
HMPREF9996_RS07895	WP_005541927.1	773	805	908	1365	38017.7	38269.8	41189.9	34832.9
HMPREF9996_RS07900	WP_005541925.1	775	629	623	1091	3879.8	4044.9	4106.9	3602.9
HMPREF9996_RS07905	WP_005541922.1	784	753	659	1117	2264.9	2294.6	2219.2	2095
HMPREF9996_RS07910	WP_005541921.1	488	426	381	707	8770	8523.3	9061	8442.9
HMPREF9996_RS07955	WP_005541912.1	141	128	108	214	2323.7	2248.3	2362.9	2730.7
HMPREF9996_RS07960	WP_005541911.1	375	374	295	494	7521.9	7516.4	7184.2	7333.9
HMPREF9996_RS07965	WP_014702303.1	230	206	260	300	1819.8	1654.2	1848	1788.8
HMPREF9996_RS07970	WP_005541905.1	321	266	259	377	23443.9	23783.3	21566.4	22215.3
HMPREF9996_RS07975	WP_005541901.1	248	214	181	266	2298.6	2443.8	2243.3	2040
HMPREF9996_RS07980	WP_005541899.1	106	97	60	100	3350.3	3357.3	3624.7	3292.8
HMPREF9996_RS07985	WP_005541897.1	578	453	340	481	20973.7	18314.7	22254.2	20407.3
HMPREF9996_RS08025	WP_005538635.1	3885	3441	3817	6097	162148	162116	171410	158174
HMPREF9996_RS08030	WP_032997069.1	519	613	560	842	1445.2	1362.9	1504.3	1362.8
HMPREF9996_RS08035	WP_005538631.1	1593	1620	1362	2513	14693.5	14417	15049.6	15677.2
HMPREF9996_RS08040	WP_005538628.1	4356	4270	3884	6977	9953	9707.3	9872	9354.2
HMPREF9996_RS08045	WP_005538627.1	918	943	774	1431	1852.2	1821.6	1905.1	1770.1
HMPREF9996_RS08050	WP_005538626.1	517	454	360	650	78.5	65.6	76.9	69.8
HMPREF9996_RS08055	WP_005565146.1	549	505	425	795	4932.2	5129.3	5451.2	5519.8
HMPREF9996_RS08060	WP_005542338.1	436	442	356	738	2561.5	2471.7	2810.9	2603.1
HMPREF9996_RS08065	WP_005550711.1	971	720	654	1287	1020.7	1070.2	1069.9	1033.9
HMPREF9996_RS08080	WP_005542343.1	2700	2288	2286	3792	1915.8	1289.4	2038.1	1907.9
HMPREF9996_RS08085	WP_005565835.1	580	543	562	890	3395.7	3397.8	3298.1	3257.3
HMPREF9996_RS08090	WP_005542351.1	319	238	231	402	250.2	251.7	251.6	235.3
HMPREF9996_RS08095	WP_005542350.1	1111	793	902	1496	1110	1128.9	1190.2	1070
HMPREF9996_RS08100	WP_005542348.1	2122	1981	2221	4004	12823.3	11001.3	11649.1	13717
HMPREF9996_RS08105	WP_005542347.1	979	935	731	1569	3948.3	3929.9	4322.8	3962.6
HMPREF9996_RS08110	WP_005594151.1	1961	1934	1530	3198	4185	4271.4	4014.1	3874.2
HMPREF9996_RS08115	WP_005543009.1	1334	1402	1111	1944	7122.9	7157.5	7176.5	7175.4
HMPREF9996_RS08120	WP_005551345.1	535	602	504	1060	1461.1	1537.5	1657.7	1451
HMPREF9996_RS08125	WP_005543005.1	528	573	509	915	1554.9	1647.8	1568.6	1315.9
HMPREF9996_RS08130	WP_005543001.1	540	560	456	883	1835.5	1979.4	1749	1540
HMPREF9996_RS08135	WP_005542998.1	523	551	448	825	3883.2	4332	3754.7	3392.5
HMPREF9996_RS08140	WP_005542996.1	514	333	371	699	213	227.1	223	201.9
HMPREF9996_RS08145	WP_005542994.1	38352	39428	34072	51613	2607.4	2749.5	2675.3	2412.5
HMPREF9996_RS08155	WP_005553737.1	23	25	22	37	22.5	18.1	9.9	4.5
HMPREF9996_RS08160	WP_005540915.1	10	11	16	26	3906.3	4010.6	4154.5	4147.7
HMPREF9996_RS08165	WP_005540916.1	124	168	167	210	582.8	594.7	604.9	604.3
HMPREF9996_RS08180	WP_005540924.1	35	32	38	47	544.4	563.1	573.6	411
HMPREF9996_RS08195	WP_005540931.1	570	554	489	835	2632.9	2651.3	2842.7	2569.1
HMPREF9996_RS08200	WP_005540933.1	560	466	473	684	673.9	671.8	729.3	622.2
HMPREF9996_RS08210	WP_005540937.1	32	19	33	58	441.4	504.7	398.7	407.9
HMPREF9996_RS08255	WP_005540958.1	691	626	609	901	3699.4	3701.2	3894.5	3692.4
HMPREF9996_RS08260	WP_005540960.1	1090	1038	1019	1547	1272.1	1112.9	1351.4	1319.1
HMPREF9996_RS08265	WP_005540961.1	463	327	414	628	8200.3	8189.6	8511.2	8219
HMPREF9996_RS08270	WP_005540963.1	2217	2389	1934	3038	53993.4	52314.4	56728.4	55194.3
HMPREF9996_RS08275	WP_005540965.1	1875	1646	1706	2507	38539.7	38380.1	40318	37142.3
HMPREF9996_RS08280	WP_005540967.1	1921	1435	1412	2354	58232.6	59146.3	52888.2	52407.6
HMPREF9996_RS08285	WP_005540969.1	554	477	419	817	521.7	555.5	498.2	436.8
HMPREF9996_RS08315	WP_005542135.1	118	85	87	170	701	691.7	798.6	671.1
HMPREF9996_RS08320	WP_005542137.1	48	27	42	39	1062.5	940.1	1064.2	833.1
HMPREF9996_RS08325	WP_005542139.1	351	293	293	395	4184	3647.9	4155.8	4200.3
HMPREF9996_RS08330	WP_005542140.1	301	447	802	947	220.8	267.7	239	210.8
HMPREF9996_RS08335	WP_005542142.1	133	183	759	659	1526.6	2066.1	1554.2	1414.3
HMPREF9996_RS08340	WP_005542144.1	240	190	208	310	1786.2	1726.9	1825.3	1630.9
HMPREF9996_RS08355	WP_005551624.1	1158	1087	987	1734	1032.4	1015	1091.9	1050.8
HMPREF9996_RS08360	WP_005542159.1	947	693	773	1555	43145.6	40709.3	42443.6	47808.8
HMPREF9996_RS08365	WP_005542161.1	1177	778	883	1662	41821.7	38956	41680.1	45291.4
HMPREF9996_RS08370	WP_005551622.1	383	252	270	499	6832.4	6961.3	7296.8	7253.2
HMPREF9996_RS08375	WP_005594107.1	1105	874	896	1757	1919.4	2068.3	1887.8	1786.3
HMPREF9996_RS08380	WP_005594105.1	3451	2145	2554	4442	566.1	602.7	643.6	559.8
HMPREF9996_RS08385	WP_005551614.1	464	284	391	606	176.3	183.5	196.2	208.4
HMPREF9996_RS08395	WP_005548745.1	2103	1812	1540	3168	29721.8	29871.2	33565	33416.8
HMPREF9996_RS08400	WP_005551610.1	285	318	284	453	4429.6	4572.6	4736.9	4423.3
HMPREF9996_RS08410	WP_005552912.1	34	24	19	52	1134.8	1150.3	1165.7	1164
HMPREF9996_RS08415	WP_005542108.1	183	178	128	293	272.8	271.5	312.1	306.3
HMPREF9996_RS08425	WP_032997062.1	278	238	234	378	1231.9	1304.4	1241.6	1269.8
HMPREF9996_RS08430	WP_005551600.1	556	551	415	889	3512.9	3479.1	3617	3314.5
HMPREF9996_RS08450	WP_005594082.1	89	60	75	116	3357.7	3140.8	3392.2	2935.1
HMPREF9996_RS08455	WP_005594081.1	110	103	112	187	796.2	750.3	818.9	756.1
HMPREF9996_RS08465	WP_005542169.1	141	117	134	214	17.5	15.5	18.1	19.5
HMPREF9996_RS08470	WP_005542170.1	919	873	761	1335	24204.1	24396.1	23662.2	21986.7
HMPREF9996_RS08495	WP_005594039.1	5858	5797	4899	9199	20277.6	20749.1	20406.9	19853.8
HMPREF9996_RS08500	WP_005543917.1	626	559	573	921	17438.2	17436.5	18517.5	18182.1
HMPREF9996_RS08510	WP_005543913.1	771	600	560	1167	91.3	86.1	108.5	95.3
HMPREF9996_RS08520	WP_005543907.1	1554	1086	1918	2858	8606.8	9234.8	8550.6	7817.3
HMPREF9996_RS08525	WP_005594030.1	2083	1351	1648	2885	31554.5	31451.4	30006.1	30674.9
HMPREF9996_RS08530	WP_005594025.1	1264	1018	1299	2418	5508.8	5713.1	3871.2	3867.6
HMPREF9996_RS08535	WP_032997058.1	2818	2529	2260	3869	15131.1	15743.6	14408.9	13438.2
HMPREF9996_RS08540	WP_005540624.1	1	0	0	1	412.2	447.3	454	386.4
HMPREF9996_RS08555	WP_005540613.1	376	196	255	535	16601.2	15247.6	13126.1	15180.9
HMPREF9996_RS08560	WP_005552949.1	322	232	249	518	397.5	270.3	439.3	472
HMPREF9996_RS08565	WP_005543042.1	1103	911	1001	1680	12084.4	12442.6	12909.3	11972.4
HMPREF9996_RS08570	WP_005543043.1	1115	784	843	1514	5943.5	6123.7	6270.3	5799.4
HMPREF9996_RS08585	WP_005543044.1	1809	1837	1630	2915	23022.2	23349.1	22864.1	21785.6
HMPREF9996_RS08595	WP_005543045.1	276	142	174	409	4429.4	4188	5476.6	4335
HMPREF9996_RS08600	WP_005543047.1	101	88	87	129	3280.2	3043.5	3008.4	2740.8
HMPREF9996_RS08605	WP_005543049.1	103	73	75	119	10426.1	10071.3	11028.3	7589.3
HMPREF9996_RS08615	WP_005543054.1	177	177	177	187	1697.9	1664.8	1676.2	1421.4
HMPREF9996_RS08620	WP_005543056.1	55	37	33	55	1103.2	1055.7	990.3	808.4
HMPREF9996_RS08625	WP_005594017.1	3509	4086	3345	5674	3345	3221.7	3490.8	3248.2
HMPREF9996_RS08640	WP_005543066.1	8320	9913	6656	13410	6424.7	6610.5	6930.9	6293.5
HMPREF9996_RS08650	WP_005594015.1	291	292	225	587	494.5	418.4	462.5	458.8
HMPREF9996_RS08675	WP_005594002.1	39	27	31	46	541.8	584.9	543.8	501.9
HMPREF9996_RS08680	WP_005594000.1	138	112	124	189	635.5	658.8	712	625.7
HMPREF9996_RS08690	WP_005539956.1	810	655	551	772	21206.5	21000.6	22466.7	19507.3
HMPREF9996_RS08700	WP_005539954.1	155	158	245	261	1667.9	1612.9	1586.8	1454.5
HMPREF9996_RS08705	WP_005555043.1	2173	1790	1648	3265	55537	56018.3	53951.6	54490.6
HMPREF9996_RS08710	WP_005538545.1	46	33	47	64	94.7	103.6	67.8	41.7
HMPREF9996_RS08715	WP_005593994.1	19	17	25	28	225.3	215.9	214	221.9
HMPREF9996_RS08720	WP_005538541.1	62	66	57	98	3777.7	3506.8	3622.3	3194.4
HMPREF9996_RS08805	WP_005544504.1	4363	2972	3320	5794	49532.6	45629.5	63191.4	53810.7
HMPREF9996_RS08810	WP_005544502.1	569	440	548	825	349.8	350.1	334.2	302
HMPREF9996_RS08825	WP_005539534.1	726	531	642	971	16387.9	16410	15834.8	14546.4
HMPREF9996_RS08830	WP_005551767.1	637	403	553	879	2523.8	2485.9	2742.4	2491.1
HMPREF9996_RS08835	WP_005539538.1	322	196	264	426	15465.9	15820.1	15684.2	14744.6
HMPREF9996_RS08840	WP_005539543.1	2413	1712	1947	3363	17392.1	15984.6	18114.7	17484.2
HMPREF9996_RS08845	WP_005593922.1	723	703	615	1133	244.5	248.9	276.7	234.8
HMPREF9996_RS08850	WP_005593920.1	140	188	128	273	4138.4	4064	4543.1	4112.5
HMPREF9996_RS08855	WP_005539551.1	1056	808	751	1436	12905.3	13036.5	14080.4	13108.7
HMPREF9996_RS08860	WP_005539557.1	757	804	669	1251	6476	6834.5	7619.7	7672.9
HMPREF9996_RS08865	WP_005539559.1	2297	1914	1741	3292	61155.1	59150.5	63380.4	60307.5
HMPREF9996_RS08870	WP_005539561.1	992	760	790	1495	18888	19008.3	19718.2	19054.6
HMPREF9996_RS08875	WP_005539563.1	2491	2147	1988	3864	86644.4	85837.1	88288.4	87012.5
HMPREF9996_RS08880	WP_005539565.1	968	825	761	1298	15690.4	16048	16136.7	16248.6
HMPREF9996_RS08885	WP_005539566.1	864	1054	825	1547	16633.1	17665.9	15209.7	14897.9
HMPREF9996_RS08890	WP_005539567.1	2301	1564	1561	2901	1674.7	1848.1	1433.5	1354.1
HMPREF9996_RS08895	WP_005539568.1	2392	2109	2002	3335	320.9	292.9	304	278.7
HMPREF9996_RS08900	WP_005539569.1	1684	2194	1771	2739	256.1	287.5	221.5	261.6
HMPREF9996_RS08905	WP_005539570.1	583	470	542	835	2235	2188.2	2409.8	2266
HMPREF9996_RS08915	WP_005539574.1	1086	1029	967	1642	21762.7	21995.8	22406.8	21977.7
HMPREF9996_RS08925	WP_005539576.1	1630	1665	1572	2622	13804.1	13096.4	14018.5	13659.5
HMPREF9996_RS08930	WP_005539577.1	163	257	211	372	4497.8	4280.6	4345.3	4404
HMPREF9996_RS08940	WP_005539579.1	720	985	836	1551	3585.1	3199	4088.9	3335.3
HMPREF9996_RS08945	WP_005550209.1	875	1026	869	1802	5993.5	5256.2	6575.1	5508.1
HMPREF9996_RS08950	WP_005539581.1	920	920	832	1477	6348	6572.2	6708.8	6710.6
HMPREF9996_RS08955	WP_005539582.1	1819	1595	1567	2928	13086.5	13754.3	11321.9	10859
HMPREF9996_RS08960	WP_005539583.1	1443	1321	1667	2271	2839.8	2941.9	2674.3	2537.6
HMPREF9996_RS08975	WP_005539586.1	1620	1683	1363	2854	4155.8	4365.6	4361	4232.4
HMPREF9996_RS08980	WP_005539591.1	6694	7153	6129	11673	20016.3	20119	21024	20335.4
HMPREF9996_RS08985	WP_005539592.1	1769	1451	1447	2535	94328.7	90678.8	95997.7	91203
HMPREF9996_RS08990	WP_005566162.1	293	215	208	450	2154.9	2233.7	2380.5	2338.6
HMPREF9996_RS08995	WP_005593893.1	2889	2796	2552	5229	58711	59772.7	60362.2	61667.6
HMPREF9996_RS09000	WP_005539599.1	1301	1465	1284	2471	2987.1	2923.5	3125.1	2945.5
HMPREF9996_RS09005	WP_005539601.1	293	296	261	527	172.9	187.7	224.2	203.3
HMPREF9996_RS09010	WP_005539603.1	255	226	216	381	1611.6	1658.8	1771.4	1661.1
HMPREF9996_RS09015	WP_005546333.1	652	834	744	1250	15.9	13.5	14.2	21.1
HMPREF9996_RS09020	WP_005539607.1	1905	2129	1690	2970	7864.6	7803.1	7827.8	7723.2
HMPREF9996_RS09025	WP_005593890.1	751	775	701	1340	74.9	68	66.7	70.4
HMPREF9996_RS09030	WP_005539611.1	976	1825	1395	2541	19857.7	19140.6	18614	19581
HMPREF9996_RS09035	WP_005539613.1	1650	1560	1440	2370	3794.1	3651.6	3789.5	3532.4
HMPREF9996_RS09040	WP_005539615.1	114	73	93	117	673.9	636	727.7	700.8
HMPREF9996_RS09045	WP_005593885.1	2625	2382	2008	3672	32490.2	32757.6	34568.8	33209.1
HMPREF9996_RS09050	WP_005544445.1	771	524	522	981	888.8	929.9	984.9	894.1
HMPREF9996_RS09055	WP_005544448.1	323	212	187	348	9894.8	10045.5	10690.4	10691
HMPREF9996_RS09060	WP_005544450.1	3996	3253	3069	4989	28018.9	27549.7	26999.4	24206.6
HMPREF9996_RS09065	WP_005544451.1	1203	1048	970	1782	16311.8	16715.2	17354.9	17497.8
HMPREF9996_RS09070	WP_005550184.1	1882	1914	1535	3100	213.4	203.6	211.2	205.2
HMPREF9996_RS09075	WP_005544455.1	3451	3454	2656	4768	2655.3	2801.6	2642.5	2425.7
HMPREF9996_RS09080	WP_005544457.1	1102	1204	782	1846	1254.6	1202.5	1358.6	1287.9
HMPREF9996_RS09085	WP_005544459.1	572	702	511	930	8481.8	8299.4	8838.9	9293.6
HMPREF9996_RS09090	WP_005544462.1	3372	3715	2847	5502	9211	9172.4	9394.1	8253.2
HMPREF9996_RS09095	WP_005544463.1	4986	3967	3914	6842	87166.9	87133.2	92572.3	90745.5
HMPREF9996_RS09105	WP_005544465.1	6466	6474	5355	7589	21189.4	21836.7	22615.5	21225.1
HMPREF9996_RS09110	WP_005544466.1	2055	1836	1578	2927	25705.6	25406.7	29594.9	27970.6
HMPREF9996_RS09115	WP_005544467.1	4627	5580	3701	6789	18810.4	17854.9	21939.1	20682
HMPREF9996_RS09120	WP_005544468.1	2763	2432	2150	4199	15807.3	15835.6	16687.1	16528.8
HMPREF9996_RS09125	WP_014702379.1	1585	1335	1202	2475	1402.5	1516.9	1420	1325
HMPREF9996_RS09130	WP_005544470.1	2326	1839	1740	3809	14337	12330.3	15291.8	16569.6
HMPREF9996_RS09135	WP_005544471.1	3276	3293	2757	5235	4401.3	4507.8	4591.7	4618.3
HMPREF9996_RS09140	WP_005544472.1	60	75	53	99	1741.6	1744.9	1791.7	1689.9
HMPREF9996_RS09145	WP_005544473.1	372	421	393	692	79.6	79.4	75.5	65.6
HMPREF9996_RS09150	WP_005544474.1	200	186	171	312	459.2	504	452.6	408.9
HMPREF9996_RS09155	WP_005544475.1	547	481	469	875	1111.5	925	1161.3	1057.5
HMPREF9996_RS09160	WP_005544476.1	684	618	590	1055	949.5	969.6	1078.7	976
HMPREF9996_RS09165	WP_005593868.1	1386	1155	1121	1912	4608	5009.5	4577.6	4534.9
HMPREF9996_RS09170	WP_005544478.1	513	571	508	817	27567.8	27343.3	29146.5	28289
HMPREF9996_RS09180	WP_005544481.1	430	409	407	635	90.8	92	101	68.5
HMPREF9996_RS09190	WP_005593862.1	299	261	243	421	2703.4	2784.5	3038	2858.2
HMPREF9996_RS09200	WP_005593851.1	21428	16623	16139	30800	281436	265932	273937	295631
HMPREF9996_RS09215	WP_005589530.1	173	133	172	265	1639.8	1439.1	1766	1642.1
HMPREF9996_RS09220	WP_005544590.1	387	359	341	770	171.5	161.8	171.5	147.3
HMPREF9996_RS09230	WP_005544999.1	8000	8139	6459	11816	97069	94548.3	93008	90728.6
HMPREF9996_RS09235	WP_005544584.1	1954	1823	1563	2836	1253.5	1243.5	1274.7	1135
HMPREF9996_RS09240	WP_005544582.1	2378	1968	1830	3184	681.5	696.6	751.7	669.6
HMPREF9996_RS09245	WP_005550875.1	1038	870	808	1454	7919	8392.4	7064.3	7641.5
HMPREF9996_RS09260	WP_005539999.1	90	79	86	160	94.3	100.5	109.7	94.5
HMPREF9996_RS09265	WP_005555177.1	512	437	407	645	2474.3	2547.5	2481.9	2249.6
HMPREF9996_RS09270	WP_005539995.1	1517	1418	1232	2386	1512	1540.1	1516	1434.6
HMPREF9996_RS09275	WP_005593822.1	1846	1532	1624	2834	4867.6	4359.1	5184.4	4955.6
HMPREF9996_RS09280	WP_005550868.1	4139	2861	3591	6458	19305.7	20498.2	21430	20182
HMPREF9996_RS09285	WP_005539986.1	886	949	804	1638	6899.5	6413.4	7156.3	6857.9
HMPREF9996_RS09290	WP_005539982.1	233	195	240	448	3125.4	3214	3350.7	3213.9
HMPREF9996_RS09295	WP_005539980.1	908	797	730	1413	725.7	907.1	865.7	879.2
HMPREF9996_RS09300	WP_005539979.1	915	888	734	1467	13031.2	13719.2	12829.2	12538.8
HMPREF9996_RS09305	WP_005539977.1	283	199	193	402	34819.6	31268.8	35091	34534.6
HMPREF9996_RS09310	WP_005539975.1	246	151	182	288	210.8	224.4	246.5	242.3
HMPREF9996_RS09315	WP_196756021.1	1596	2057	1828	3131	21828.3	21157	21578.7	21836.9
HMPREF9996_RS09320	WP_005539971.1	403	312	390	753	3777.4	3937.5	3870.7	3961.1
HMPREF9996_RS09325	WP_005539967.1	1714	1760	1601	2813	30700.5	30688	31912	31101.2
HMPREF9996_RS09335	WP_014167584.1	1930	1868	1714	2924	2018.6	2114.6	1929.5	1746
HMPREF9996_RS09340	WP_005538526.1	511	443	376	786	3105.5	3207.9	2748.3	2578.4
HMPREF9996_RS09345	WP_005550148.1	588	659	482	1018	5819.3	6062	5502	5328.3
HMPREF9996_RS09350	WP_005538521.1	969	906	779	1470	1085.1	1090	976.2	940.8
HMPREF9996_RS09355	WP_005538518.1	739	610	542	1150	22863.4	23993.2	23189.5	21549.1
HMPREF9996_RS09360	WP_005538517.1	2999	3367	2984	5151	46201.3	47142.9	48888.5	48651
HMPREF9996_RS09375	WP_005538650.1	338	305	267	408	14853	14723	16146.4	14264
HMPREF9996_RS09380	WP_005554522.1	726	553	383	506	15705.2	15474.4	14488.7	17126.3
HMPREF9996_RS09385	WP_005538655.1	2155	1822	1295	1421	77671.4	77778.9	76566.5	81274.6
HMPREF9996_RS09390	WP_005538657.1	1301	1082	945	1566	22456.4	22971.5	22743.1	22622.1
HMPREF9996_RS09395	WP_032996149.1	1618	1210	1084	1856	7545.6	8035.6	6780.1	7029
HMPREF9996_RS09400	WP_005538674.1	792	585	539	972	24971.3	24984.2	23655.8	22726.9
HMPREF9996_RS09425	WP_005538832.1	477	542	824	1005	867	925.1	854	813.7
HMPREF9996_RS09430	WP_005538830.1	185	138	208	315	93.2	107.2	106.7	85.3
HMPREF9996_RS09435	WP_005538828.1	205	152	191	303	619.9	597.5	630.5	608.6
HMPREF9996_RS09440	WP_005551113.1	341	305	244	529	2503	2613.8	2409.2	2220.4
HMPREF9996_RS09445	WP_005538858.1	985	701	696	1266	8158	7853.6	8028.3	7344.1
HMPREF9996_RS09450	WP_005538859.1	1019	1079	863	1583	1779.8	1920.6	1616.5	1636.8
HMPREF9996_RS09455	WP_005538860.1	6312	6655	4814	8476	40327.8	30299.2	40529.2	47586.3
HMPREF9996_RS09460	WP_005538861.1	9545	21158	11840	22443	30958.5	30657.2	29484.2	26993.9
HMPREF9996_RS09465	WP_005538862.1	1038	1190	913	1842	249.4	258.8	255.9	218.7
HMPREF9996_RS09470	WP_005593787.1	1708	1453	1401	2601	6614.2	6717.6	6723.4	6345.3
HMPREF9996_RS09475	WP_005593786.1	2569	2554	2214	3909	23403.5	24921.9	22314.3	20717.9
HMPREF9996_RS09480	WP_005538866.1	636	842	620	1077	14143.4	13997.3	14798.1	13937.2
HMPREF9996_RS09485	WP_005538867.1	3442	3868	3018	5710	68942.9	72315.4	67634.7	65144.5
HMPREF9996_RS09495	WP_014702199.1	592	557	462	912	4706.6	3905.9	4776.9	4450.2
HMPREF9996_RS09500	WP_005538870.1	830	433	825	1010	12066.8	12784.3	12796.4	12804.3
HMPREF9996_RS09505	WP_005538871.1	1868	1622	1870	2751	18828.2	20397.2	19633.1	19066.6
HMPREF9996_RS09510	WP_005538873.1	2459	2246	2098	4119	9709.3	10062	10567.7	10059.6
HMPREF9996_RS09515	WP_005538874.1	2385	2308	2194	3815	21900.3	21725.8	23277.3	21304.4
HMPREF9996_RS09520	WP_005538875.1	1179	1068	972	1988	36678	35282.2	35398.3	38481.2
HMPREF9996_RS09525	WP_005538876.1	2821	2822	2354	4649	39135.8	39257.9	39407.3	37096.9
HMPREF9996_RS09530	WP_005593782.1	362	314	272	497	4483.6	4190.7	4809.4	4602.9
HMPREF9996_RS09535	WP_005552058.1	414	360	290	611	515.7	542.7	588.5	512.1
HMPREF9996_RS09540	WP_005543419.1	2669	2582	2351	4693	36266.8	36518.9	33852.9	32089.4
HMPREF9996_RS09545	WP_005543416.1	296	221	288	462	13492.1	13602	13576.1	12482.1
HMPREF9996_RS09555	WP_005543412.1	169	142	268	711	2738.8	2285	1842.9	1347.6
HMPREF9996_RS09560	WP_005593780.1	273	237	482	1193	51.4	48.5	29.5	23.5
HMPREF9996_RS09565	WP_005566283.1	83	69	161	311	36.6	38.7	57.1	40.6
HMPREF9996_RS09570	WP_005543406.1	56	53	99	238	1642.2	1446.9	1260.6	1107.6
HMPREF9996_RS09585	WP_005554847.1	903	1040	755	1342	4578.6	4467.7	4712	4351.1
HMPREF9996_RS09590	WP_005544286.1	520	606	519	846	6941.7	6954.2	7404.2	6915.8
HMPREF9996_RS09595	WP_005544285.1	428	479	389	703	765.5	784.7	824.2	775.5
HMPREF9996_RS09600	WP_005593754.1	562	553	512	1020	4002.3	3338.3	4237.2	4005.5
HMPREF9996_RS09605	WP_005593752.1	248	275	252	452	42.5	51.3	51.3	51.8
HMPREF9996_RS09620	WP_005544276.1	240	249	176	392	1930.1	1939.6	2101	1954.8
HMPREF9996_RS09625	WP_005544274.1	271	291	273	483	2103.2	2062.5	2222.5	2023.9
HMPREF9996_RS09630	WP_005544269.1	279	266	231	382	205.7	212.6	211.4	200.7
HMPREF9996_RS09635	WP_005544267.1	771	740	560	1053	1432.3	1434.3	1473.3	1361.2
HMPREF9996_RS09640	WP_005549515.1	229	182	176	315	112.6	99.6	113.8	107.1
HMPREF9996_RS09645	WP_005544264.1	1772	1531	1497	2646	2807.5	2815.7	2643.7	2388.6
HMPREF9996_RS09650	WP_005544262.1	127	81	90	127	3289.1	3280.7	3210.5	2934.6
HMPREF9996_RS09655	WP_005544260.1	180	108	116	239	5278.8	5082.6	5390.1	4721.9
HMPREF9996_RS09660	WP_005544258.1	663	532	559	876	751.6	805.5	718.8	675.1
HMPREF9996_RS09665	WP_005544256.1	727	731	591	999	642.6	632.6	623.4	584.6
HMPREF9996_RS09675	WP_005544252.1	833	631	659	1041	20343.9	22350.1	17345.3	17331.5
HMPREF9996_RS09680	WP_005544250.1	1053	915	863	1474	242.9	240.2	267.3	237.3
HMPREF9996_RS09685	WP_155116173.1	648	600	546	937	180	186.1	192.8	196.3
HMPREF9996_RS09690	WP_005544246.1	1324	1402	1146	1988	2226.9	2258.5	2386.5	2226.6
HMPREF9996_RS09700	WP_005544243.1	1322	1416	1152	1926	9966.1	9738.5	9642.2	9342.7
HMPREF9996_RS09705	WP_005544242.1	585	596	516	1039	765	766.3	632.1	604.4
HMPREF9996_RS09710	WP_005549506.1	1118	891	768	1266	67877.5	63489.5	59353.3	64124.6
HMPREF9996_RS09715	WP_005559700.1	690	637	536	1361	17197.5	17165.5	17771.4	18759.2
HMPREF9996_RS09720	WP_005539165.1	2056	1685	1978	3154	27994.4	27324.3	25815	25837.7
HMPREF9996_RS09725	WP_005539164.1	253	191	211	360	2177.1	2147.8	2261.9	2287.8
HMPREF9996_RS09730	WP_005539159.1	1683	2067	1721	2865	7043.2	6977.9	7418	7007.4
HMPREF9996_RS09740	WP_005549499.1	1897	1610	1596	2849	861.2	871	855.3	785.4
HMPREF9996_RS09745	WP_005593729.1	9666	10605	8007	12488	51987.7	52123.7	51429.6	49840.6
HMPREF9996_RS09750	WP_032997029.1	1333	1195	1076	1801	40461.6	40900.7	42060.2	40093.7
HMPREF9996_RS09770	WP_005548984.1	225	154	179	304	1363.9	1412.5	1501	1441
HMPREF9996_RS09775	WP_005548987.1	2034	1830	1586	3001	13064.8	11837.7	12913.8	12274.1
HMPREF9996_RS09780	WP_005548990.1	61	27	57	88	26.1	29.6	34.8	25.5
HMPREF9996_RS09795	WP_005539129.1	432	255	470	619	23.5	1023.4	167.3	405.2
HMPREF9996_RS09800	WP_005593724.1	4155	4350	3552	5897	28539.7	27895.4	30233.1	27371.3
HMPREF9996_RS09805	WP_005548103.1	4545	5150	4029	8452	33932.1	37434.6	32452.6	33731.4
HMPREF9996_RS09815	WP_005539108.1	2412	1879	2023	3539	3865.2	3631.1	3813.6	3615.1
HMPREF9996_RS09835	WP_005549001.1	891	629	748	1296	33.6	38	38.9	34.4
HMPREF9996_RS09840	WP_005549003.1	285	240	278	490	3495.3	3615.5	3862.8	3846
HMPREF9996_RS09845	WP_005538557.1	394	356	367	669	522.9	501	564.6	568.3
HMPREF9996_RS09855	WP_005538559.1	679	407	510	970	23924.1	24490.2	25217.5	26658.8
HMPREF9996_RS09860	WP_005593716.1	376	385	361	649	2764	2692.4	3019.3	2838.9
HMPREF9996_RS09865	WP_005549475.1	2605	2295	2088	3647	24460.3	25450.9	23054.9	22246.9
HMPREF9996_RS09870	WP_005542240.1	618	513	429	842	405.7	391.4	428.1	393
HMPREF9996_RS09875	WP_005542241.1	457	420	308	488	2643.4	2550.3	2806.3	2519.5
HMPREF9996_RS09880	WP_005542243.1	2764	2521	1868	3602	19121.5	19332.6	20203.8	18963.4
HMPREF9996_RS09885	WP_005542245.1	392	353	250	493	10784.3	10434.2	11408.3	11780.9
HMPREF9996_RS09890	WP_005542247.1	177	152	151	261	11185.7	11171.5	11526.9	11323.9
HMPREF9996_RS09895	WP_005542252.1	1074	999	895	1280	23643.7	23392.3	23974.4	24591.1
HMPREF9996_RS09900	WP_005542253.1	1897	1830	1461	2589	45845.4	44988.3	47772.3	43402.6
HMPREF9996_RS09905	WP_005542255.1	824	633	558	1098	1141.5	1137.2	1158.7	1153.6
HMPREF9996_RS09910	WP_005542257.1	1362	1143	1125	1707	2978.5	2967.1	3137.5	2945.8
HMPREF9996_RS09915	WP_005542259.1	2016	2161	2066	3620	41067.2	38994	42151.5	44947.5
HMPREF9996_RS09925	WP_005542265.1	221	229	231	369	4111.7	3822.6	4193	3726.9
HMPREF9996_RS09930	WP_071805301.1	4083	3814	3131	6124	32563.6	33889.9	34829.2	35491.8
HMPREF9996_RS09935	WP_005542276.1	342	208	271	489	41639.7	42143.1	40523.7	40598.1
HMPREF9996_RS09940	WP_005593696.1	288	161	242	409	154.3	144.9	166.2	141.4
HMPREF9996_RS09945	WP_005538890.1	239	126	195	276	293.3	331.8	320.7	281.6
HMPREF9996_RS09950	WP_005538891.1	487	346	427	683	4045.8	3595.2	4219.2	3971.5
HMPREF9996_RS09955	WP_005538892.1	3205	2840	2613	4323	7099.9	6953.8	7348.6	6910
HMPREF9996_RS09960	WP_005538893.1	931	787	842	1363	2861.5	2763.3	2893.8	2775.3
HMPREF9996_RS09965	WP_005538894.1	395	369	317	615	8178.7	8190	8304.3	8179.1
HMPREF9996_RS09970	WP_005538896.1	1032	1067	1038	1702	29457.8	28852.8	30416.2	29193.4
HMPREF9996_RS09975	WP_005538897.1	969	910	749	1399	2662.2	2626	2873.2	2725.7
HMPREF9996_RS09980	WP_005538899.1	439	367	391	650	7003.4	7153.7	7461.1	7058.7
HMPREF9996_RS09985	WP_005538901.1	964	960	919	1698	1474.7	1501.7	1422.3	1393.4
HMPREF9996_RS09995	WP_005538905.1	186	175	170	294	1217.1	1144.7	1253.3	1148.8
HMPREF9996_RS10005	WP_005538912.1	158	144	130	215	2959.4	1627.3	3066.2	3079.9
HMPREF9996_RS10015	WP_005538916.1	2606	2311	2254	4065	24279.7	26233.9	22287.1	22429.7
HMPREF9996_RS10020	WP_005538918.1	922	900	893	1547	5705.5	6093.7	5489.8	5144.8
HMPREF9996_RS10025	WP_005538920.1	1275	1300	1267	2197	13091.7	13436.3	14019.7	13786.2
HMPREF9996_RS10030	WP_005538922.1	1449	1241	1229	2073	31999	32550.7	32161.8	30739.9
HMPREF9996_RS10690	WP_005542274.1	159	101	111	232	15767.4	18868	15588	18361.8
HMPREF9996_RS10920	WP_005594405.1	283	144	187	393	78.9	74.8	84.9	70.1
HMPREF9996_RS11045	WP_005545534.1	1	2	4	4	994	966.2	978	1012.1
HMPREF9996_RS11125	WP_005541830.1	166	95	101	144	12048.3	11111	13220	14003.8
HMPREF9996_RS11160	WP_005547235.1	95	60	76	106	210.4	228.8	193.7	194.8
HMPREF9996_RS11295	WP_005543607.1	868	792	755	1363	9851.5	10638	8946.2	11621.4
HMPREF9996_RS11325	WP_005553960.1	1050	1698	1413	2363	1636.2	1706.8	1728.1	1937.3
HMPREF9996_RS11360	WP_143106533.1	34	20	22	41	101.7	130.5	138.4	124.6
HMPREF9996_RS11430	WP_005542873.1	3374	3101	2527	5192	8941.2	8918.1	8352.8	7882.5
HMPREF9996_RS11435	WP_005542875.1	897	922	765	1523	105.8	117.7	108.9	129.8
HMPREF9996_RS11495	WP_005542407.1	868	723	662	1220	3257.2	3424.2	3420.9	3403.6
HMPREF9996_RS11525	WP_005538872.1	187	114	143	262	667.6	661.7	576.3	557.8
HMPREF9996_RS11550	WP_005594036.1	232	192	221	277	5120	5354.8	5585.2	5810.6
HMPREF9996_RS11585	WP_005540118.1	624	500	488	815	1137.6	1328.2	873	1035
HMPREF9996_RS11600	WP_005543716.1	80	59	65	154	419.1	261.4	433.3	407.7
HMPREF9996_RS11625	WP_005542624.1	130	117	109	177	21.4	27.1	20.3	27.2
HMPREF9996_RS11695	WP_005538949.1	408	263	330	581	3099.8	3075.9	3159.6	3120.2
HMPREF9996_RS11790	WP_005544161.1	21	17	21	36	372.6	361.6	543.7	509.7
HMPREF9996_RS11910	WP_230456988.1	65	52	52	82	390.1	381.1	412.9	384.7
HMPREF9996_RS11915	WP_005594861.1	704	754	688	1076	245.1	263	273.3	283.9
HMPREF9996_RS11965	WP_230456995.1	49	39	42	66	39.9	53.9	46.9	42.7
HMPREF9996_RS12055	WP_005594297.1	14	18	11	20	400.9	392.1	407.8	334.5

## Sheet: Aa VT1169_TY
The raw abundance values of paired datasets with both gene and protein detected for Aggregatibacter actinomycetemcomitans VT1169_TY
Here we present data from four biological replicates.
locustag	entry	RNA rep1	RNA rep2	RNA rep3	RNA rep4	Protein rep1	Protein rep2	Protein rep3	Protein rep4
ACT74_RS00020	WP_005547882.1	425	576	818	1604	2688.3	2691.4	2758.4	2742.4
ACT74_RS00025	WP_005547881.1	3233	3437	7372	13251	39645.9	42479.5	40796.7	41405
ACT74_RS00030	WP_005547879.1	206	272	329	695	96.8	100.9	105.8	99.9
ACT74_RS00035	WP_005544374.1	3499	2671	4669	12061	31281.9	28148.5	25972.8	27839.1
ACT74_RS00040	WP_005547876.1	10299	6454	15490	35488	394181	385028	375956	380113
ACT74_RS00045	WP_005547874.1	1042	1728	2307	4115	1876	2001.9	1910	2009
ACT74_RS00085	WP_005589897.1	251	258	364	774	56	68	65.2	60.8
ACT74_RS00090	WP_061869776.1	1155	1424	2060	4004	119909	118986	120194	120337
ACT74_RS00095	WP_061869777.1	1121	800	1001	2380	66242.3	68794.1	66871	67633.1
ACT74_RS00105	WP_005546222.1	336	503	683	1387	1153.9	1183.2	1217.4	1164.5
ACT74_RS00110	WP_005546220.1	706	1004	1677	3163	12784.4	12728.6	12889.3	12589.2
ACT74_RS00115	WP_005568249.1	443	654	907	1576	2677.1	2552	2676.4	2594.3
ACT74_RS00120	WP_005542906.1	334	569	775	1580	1560.7	1579.5	1571.5	1525.6
ACT74_RS00125	WP_005542908.1	499	560	888	1691	4764.1	4845.9	4660.3	4808.6
ACT74_RS00150	WP_005568241.1	322	339	505	1268	44936.8	47495	45298.8	45841.8
ACT74_RS00155	WP_005546203.1	208	168	246	596	524.1	481.6	498.7	524.2
ACT74_RS00160	WP_005546201.1	268	402	432	793	46.9	44.9	41.7	48.1
ACT74_RS00165	WP_005546199.1	877	958	1357	3211	361	380.4	394.1	395.5
ACT74_RS00170	WP_005542927.1	188	280	353	756	7964.2	7683.2	7595.5	7396.2
ACT74_RS00175	WP_061869778.1	1181	1141	1462	4105	7115	7145.4	7288.4	7429.8
ACT74_RS00190	WP_005590416.1	504	463	600	1524	5855	5923.7	5902.6	5876.2
ACT74_RS00195	WP_005546193.1	220	366	277	763	598.5	554.3	584.6	570.1
ACT74_RS00200	WP_061869779.1	7472	2920	5507	13635	27140.5	26994.2	27075.1	26842
ACT74_RS00205	WP_005568237.1	808	843	1149	2334	2803.5	2600.6	3073.4	2700.8
ACT74_RS00210	WP_005542948.1	411	464	726	1955	10151.5	9974.1	9858.9	9816
ACT74_RS00215	WP_005542950.1	401	389	604	1316	3184.3	3169.4	3168.1	3174.3
ACT74_RS00220	WP_005542957.1	421	420	559	1069	395.8	367.1	412.9	395
ACT74_RS00225	WP_005546182.1	1296	1613	2493	4422	17754.2	17454.9	17501.3	17494.6
ACT74_RS00230	WP_005571580.1	708	1231	1641	2746	8335.7	8290.7	8139.2	8027
ACT74_RS00235	WP_005542966.1	127	123	126	297	262.7	252.3	306.4	263.5
ACT74_RS00240	WP_005546178.1	511	812	1243	2203	2627.1	2546.5	2601.7	2507.1
ACT74_RS00245	WP_005546172.1	3348	4378	6687	12126	93755.1	90326.1	93171.6	100771
ACT74_RS00250	WP_005568231.1	864	1130	2025	4112	1003.2	1013.5	998.7	1045.2
ACT74_RS00255	WP_005571957.1	454	503	892	1746	333.4	317.4	326.9	324.6
ACT74_RS00260	WP_005546167.1	550	727	1138	2583	365.2	404.1	392.4	405.3
ACT74_RS00265	WP_005546165.1	270	212	342	884	2203.1	2181.7	2286.3	2194.4
ACT74_RS00270	WP_005546163.1	3086	6080	6878	19097	9052.6	9261.7	9059.2	9048.1
ACT74_RS00275	WP_050846266.1	2062	3559	5202	8156	6175.7	6228.3	6452	6219.1
ACT74_RS00280	WP_005542029.1	376	481	873	1511	2166.2	2549.4	2551	2806
ACT74_RS00285	WP_012820889.1	4937	6662	10368	17705	46392.6	46368.7	47100.5	46675.4
ACT74_RS00290	WP_005542026.1	1688	1186	2482	6063	7720.2	7981.8	7859.9	8012.3
ACT74_RS00295	WP_005567549.1	558	562	751	1299	5580.2	5561.4	5637.1	5596.9
ACT74_RS00300	WP_005546155.1	371	461	672	1700	434	414.5	438.3	426.8
ACT74_RS00305	WP_005567552.1	1404	2523	3850	5251	1553.6	1601.9	1588.4	1595.4
ACT74_RS00310	WP_005546151.1	919	2101	3130	5023	256.8	264.2	273.2	253.6
ACT74_RS00315	WP_061869780.1	1089	826	1505	3215	2528.7	2690.5	2500.5	2414.2
ACT74_RS00320	WP_005567556.1	2414	1502	2934	6114	3819.2	3952.1	3864.5	4040.9
ACT74_RS00325	WP_005542017.1	2160	2923	3882	6273	16139.2	16021.4	16157.2	15619.4
ACT74_RS00330	WP_061869781.1	1210	1268	1938	2659	1910.5	1884.1	1908.6	1890.8
ACT74_RS00335	WP_005564776.1	1578	2097	2287	4429	289.5	311.2	327.4	332
ACT74_RS00340	WP_005566600.1	138	215	349	590	43.5	40	43.3	39.6
ACT74_RS00355	WP_005546916.1	273	411	545	1044	202.7	214.4	195.2	212.9
ACT74_RS00360	WP_061869782.1	770	1559	2292	4034	15635.1	16039.2	15836.3	16121.4
ACT74_RS00375	WP_005546924.1	130	127	200	591	6202.7	5977.1	6090.1	6074.7
ACT74_RS00380	WP_005546926.1	221	360	764	1871	415.6	438.4	408	425.8
ACT74_RS00385	WP_005546928.1	214	164	306	844	131.4	114.2	137.6	121.7
ACT74_RS00395	WP_005546931.1	172	126	194	495	1325.4	1347.9	1350	1356.9
ACT74_RS00400	WP_014167605.1	76	89	110	284	103.8	107	102.2	121.4
ACT74_RS00405	WP_014167606.1	422	462	594	1287	15938.7	15743.7	16265.6	16498.2
ACT74_RS00410	WP_061869784.1	1000	813	1147	2535	15993.1	16436.1	16811.6	16765.2
ACT74_RS00415	WP_005562331.1	407	404	566	1272	607.3	629.8	636.1	632.8
ACT74_RS00420	WP_005541993.1	2109	2631	4184	8787	185381	184384	179815	175610
ACT74_RS00425	WP_032999899.1	431	521	781	1845	2187.5	2083	2177	2207.8
ACT74_RS00430	WP_005566644.1	677	860	1297	3022	1897.5	1851.7	1936.8	1934.8
ACT74_RS00440	WP_005566909.1	1328	1546	2268	6849	168	169	167.6	173.2
ACT74_RS00445	WP_005566911.1	2759	2582	4474	9604	105732	109638	107164	108144
ACT74_RS00450	WP_061869785.1	984	1855	2916	4102	1594.9	1628	1632.7	1581.6
ACT74_RS00455	WP_014167610.1	2400	4206	5941	9433	2593.5	2579.4	2593.7	2550
ACT74_RS00460	WP_061869786.1	1626	2616	3143	4551	7169.6	7205.5	7308.2	7133
ACT74_RS00465	WP_005549976.1	627	1170	1579	2606	7035.5	7185.8	7312.9	7148
ACT74_RS00470	WP_005572438.1	2316	3656	4772	10152	1192.5	1257.2	1257.1	1229.6
ACT74_RS00475	WP_005589373.1	1206	1863	2567	4708	4687.1	4735.4	4687.7	4673
ACT74_RS00480	WP_005566921.1	816	1405	1875	3680	1555.3	1430.7	1583.2	1468.1
ACT74_RS00485	WP_061869787.1	1485	2442	3094	6112	24572.5	24283.8	25050.5	24780.2
ACT74_RS00490	WP_005566925.1	1616	2220	3264	6596	13122.8	13085.9	13334.5	13289.7
ACT74_RS00500	WP_005540529.1	681	421	765	1191	1286.6	1279.3	1369.3	1391.4
ACT74_RS00505	WP_005540532.1	1482	2505	3276	5120	4695.8	4630	4948.7	4732.8
ACT74_RS00510	WP_005546977.1	462	408	582	1446	70.5	66.8	67.9	70.9
ACT74_RS00530	WP_005546989.1	649	528	729	2167	663.4	662.9	671.5	663.9
ACT74_RS00535	WP_005566933.1	1218	1597	2320	5200	17829.9	17499.1	17659.4	17568.4
ACT74_RS00540	WP_005546994.1	275	221	444	1115	247.1	185.7	196.9	202.9
ACT74_RS00550	WP_014167617.1	202	197	392	718	22.6	18	25.3	25
ACT74_RS00555	WP_005594082.1	347	187	428	1638	6432.3	6721.2	6471.7	6768.2
ACT74_RS00560	WP_014167500.1	9011	8921	12639	27690	457435	457284	453331	456039
ACT74_RS00585	WP_005546885.1	486	515	696	1417	1955.7	2007	2043.4	2017.5
ACT74_RS00590	WP_061869789.1	2824	4947	6112	8467	23527	23648.2	24114.4	23834.1
ACT74_RS00595	WP_005566895.1	604	1167	1624	2093	336.7	350.6	339.5	344
ACT74_RS00600	WP_005540693.1	661	1202	1689	2960	2275.1	2256.6	2304.4	2180.7
ACT74_RS00605	WP_061869790.1	838	1199	2075	4377	3007.1	3019.1	3148.1	3034.9
ACT74_RS00610	WP_005540687.1	1956	1883	2776	5949	7484.4	7399.9	7571.5	7531.4
ACT74_RS00615	WP_061869791.1	197	263	372	827	272.9	282.2	256.4	281.9
ACT74_RS00620	WP_053330354.1	1968	3095	4320	7850	5328.1	5412.5	5273.1	5371.2
ACT74_RS00625	WP_005546869.1	1065	1503	1990	4805	6699.2	6766.4	6775.9	6615.7
ACT74_RS00630	WP_061869792.1	894	887	1218	2777	27618.8	26798.5	27337	27847.3
ACT74_RS00635	WP_005546863.1	361	421	505	1239	8387.1	8449.7	8335.1	8204.9
ACT74_RS00640	WP_005546861.1	101	90	120	294	108.7	91.7	115.1	95.3
ACT74_RS00645	WP_005546859.1	151	144	133	474	170.9	161.4	192.7	168.6
ACT74_RS00650	WP_005546857.1	811	707	636	1777	2798.7	2677.7	2755.1	2684.9
ACT74_RS00655	WP_005546855.1	2785	2700	4032	12799	998.4	1011.4	977.4	998
ACT74_RS00660	WP_005543553.1	2823	2455	3629	14148	3364.6	3270.4	3312.7	3349.1
ACT74_RS00675	WP_005566900.1	744	1264	2055	3790	18220.4	18474.3	18587.9	18637.7
ACT74_RS00680	WP_061869793.1	786	1471	2931	2965	2981.9	3030.6	3025.7	3063.2
ACT74_RS00685	WP_005543542.1	580	939	1443	2468	4111.4	4197.6	4415.9	4410.8
ACT74_RS00690	WP_014167622.1	185	231	351	456	24752.2	24790.8	24931.9	24889.7
ACT74_RS00725	WP_061869795.1	4844	9679	13932	17844	56668.8	58332.1	58095.8	58103.8
ACT74_RS00730	WP_033002214.1	5521	4632	9116	16840	28533.4	29899.2	29724.9	29948.7
ACT74_RS00735	WP_033002211.1	3268	4354	6777	9382	10717.6	11071.4	11265.4	11143.9
ACT74_RS00740	WP_005566006.1	4131	4426	6205	9174	42948.4	45698	45201.9	46019.3
ACT74_RS00745	WP_005566008.1	7991	11763	14279	23973	11907.9	12159.5	12565	12109.9
ACT74_RS00750	WP_061869796.1	4247	7102	10172	13675	12918.9	13215.9	14017.5	13777.9
ACT74_RS00755	WP_014167627.1	5427	9009	12357	19578	51607.7	51850.3	52775.9	51224.7
ACT74_RS00760	WP_014167628.1	10984	12277	18615	31470	76559.6	79802.4	78948.1	78725.4
ACT74_RS00765	WP_005572885.1	4525	4503	6314	11203	11753.7	12142	12113.5	11890.3
ACT74_RS00770	WP_014167629.1	8130	11089	15735	23718	79339.1	82609.6	82367.4	83867.4
ACT74_RS00775	WP_005538986.1	3089	4110	6269	9430	58071.4	59577.5	59455.1	59077.5
ACT74_RS00785	WP_041915475.1	2528	6447	8388	7505	295.8	294.6	296.5	261.1
ACT74_RS00800	WP_005589953.1	536	1130	1233	2388	773.5	818.3	847	836
ACT74_RS00810	WP_014167632.1	912	1688	1957	3141	839.8	885.8	943.9	892
ACT74_RS00815	WP_005538945.1	1141	1565	2365	5302	53868.9	53356.3	52885.5	53256.1
ACT74_RS00820	WP_005566692.1	1033	2161	2658	4087	3932.6	3843.3	3896	3821.8
ACT74_RS00825	WP_005571494.1	758	1327	1574	2598	40446.2	38682.5	39919.1	38713.4
ACT74_RS00830	WP_061869798.1	1691	2521	3706	5807	503	459.5	474.8	466.1
ACT74_RS00840	WP_005566702.1	3964	4027	6762	11375	9611.6	10019.4	9793.3	9915.5
ACT74_RS00845	WP_005589475.1	3118	6014	6932	15203	2537.8	2532.9	2536	2495.6
ACT74_RS00850	WP_005546795.1	2934	3414	4125	8714	2960.6	3102.6	3011.3	3063
ACT74_RS00855	WP_005546793.1	487	659	759	1735	67.7	64.7	72.3	76.8
ACT74_RS00860	WP_005566708.1	4366	5956	7586	15023	1565	1540.4	1641.6	1692.9
ACT74_RS00865	WP_005546788.1	1275	1712	2386	3262	4639	4601.6	4766.6	4673.3
ACT74_RS00870	WP_005566710.1	1356	1830	2612	4357	2774.3	2761.9	2877.2	2882.7
ACT74_RS00875	WP_005539053.1	1258	2339	2735	5576	419.5	423.8	405.9	391
ACT74_RS00880	WP_061869799.1	836	1535	1902	3223	5084	5045.1	5170	5101.2
ACT74_RS00890	WP_005566714.1	556	1026	1281	2081	1501	1504.7	1549.7	1489
ACT74_RS00895	WP_005546777.1	815	1731	2299	3132	2426.3	2396.7	2422.1	2496.7
ACT74_RS00900	WP_005588014.1	1025	1239	1631	4076	13955.7	13393.7	13579	13453
ACT74_RS00905	WP_005546773.1	1052	1633	2281	4218	2489.5	2437	2502.3	2435.3
ACT74_RS00910	WP_005546770.1	3301	4946	6903	12747	8119.2	7930.8	8341.1	8087.4
ACT74_RS00915	WP_005570039.1	8083	14155	18937	29910	22177.4	23036.2	22166	22202.8
ACT74_RS00920	WP_005539072.1	5513	9194	13268	24223	354.4	330	368.7	357.8
ACT74_RS00925	WP_005566028.1	350	711	1167	1376	4388.8	4465.9	4522.4	4457.1
ACT74_RS00930	WP_014167635.1	2549	1081	4124	10390	151360	150377	145496	149616
ACT74_RS00935	WP_033000918.1	214	382	426	718	4758.2	4655.2	4752.9	4730.6
ACT74_RS00940	WP_005546757.1	473	643	1240	2124	5490.6	5640.6	5440.5	5510.9
ACT74_RS00945	WP_005568841.1	238	533	578	832	590.8	580.8	576.1	622.4
ACT74_RS00950	WP_005592875.1	1067	1906	3749	5033	1666.4	1750.8	1719.6	1742.5
ACT74_RS00955	WP_005567898.1	582	550	1498	2351	339.5	330.6	341.3	323.7
ACT74_RS00960	WP_005571304.1	238	187	280	632	867.3	838.2	800.3	798.8
ACT74_RS00970	WP_061869800.1	286	328	451	741	2823.6	2830.2	2755.3	2820.4
ACT74_RS00975	WP_005546745.1	901	912	1309	3026	1164.2	1221.2	1200.4	1148.5
ACT74_RS00980	WP_005546742.1	659	597	1248	2643	1415.1	1449.4	1407.7	1380.6
ACT74_RS00985	WP_005546739.1	670	961	1248	2626	4125.9	4168.6	4181.5	4264.7
ACT74_RS00990	WP_061869801.1	21	11	25	46	389.2	352.6	427.3	471.5
ACT74_RS00995	WP_005570869.1	68	110	172	181	433.7	387.8	440.5	493.2
ACT74_RS01000	WP_005546732.1	105	124	176	254	727.8	694.1	768.1	827.3
ACT74_RS01005	WP_005570863.1	161	227	332	613	11882.6	10646.6	11979.7	12015.9
ACT74_RS01010	WP_005546728.1	274	338	518	1070	458.2	466.8	461	489.2
ACT74_RS01020	WP_005590448.1	176	366	540	603	39.2	40.9	38.7	36.1
ACT74_RS01030	WP_005567885.1	277	355	539	782	12676.5	13608.6	13484.3	13442
ACT74_RS01035	WP_014167641.1	311	418	489	864	1985.2	2006.8	2092.3	2001.8
ACT74_RS01040	WP_005546714.1	2135	3520	4242	11612	7707.6	7560.8	7642.5	7309.9
ACT74_RS01045	WP_005567882.1	484	603	915	1436	1379	1327.9	1447.7	1372.4
ACT74_RS01050	WP_061869802.1	984	1159	1881	2623	289.5	301.6	293.4	292.2
ACT74_RS01055	WP_005567879.1	1687	1539	2188	5215	960.7	913.5	945.3	913
ACT74_RS01065	WP_005567878.1	198	194	200	521	2329.9	2250.5	2386.4	2424.3
ACT74_RS01070	WP_014167644.1	139	208	226	421	50	47.9	50.1	48.9
ACT74_RS01075	WP_005546559.1	643	765	1204	2592	726.9	749.8	719.5	708.3
ACT74_RS01080	WP_014167645.1	648	781	1227	2486	7981.5	7983.5	7996	8079.8
ACT74_RS01085	WP_061869803.1	175	210	333	536	609	554.8	604	543
ACT74_RS01090	WP_005564070.1	439	650	887	1767	1103.5	1077.6	1132.1	1129.2
ACT74_RS01095	WP_005564069.1	456	398	445	900	415	418.2	464.6	435.6
ACT74_RS01100	WP_005542670.1	478	579	817	1572	63.6	49.2	57.7	74.7
ACT74_RS01105	WP_005564066.1	235	335	495	801	4345.3	4461	4594.4	4802.8
ACT74_RS01110	WP_014167648.1	868	746	729	2430	193	190.8	216.8	197.2
ACT74_RS01115	WP_005567872.1	252	313	397	845	1270.2	1261.9	1270	1256.3
ACT74_RS01120	WP_014167649.1	1322	1087	2191	5203	43385.4	42526.2	42868.7	42508.4
ACT74_RS01125	WP_061869804.1	694	632	1098	2480	315.1	352.3	370.3	364.1
ACT74_RS01130	WP_061869805.1	215	304	401	760	750.1	823.3	810.5	860.8
ACT74_RS01135	WP_005551205.1	2472	3867	4132	8477	44388.1	42476.5	42572.7	41590.4
ACT74_RS01140	WP_014167652.1	1268	2092	2484	3831	2708.8	2543.5	2769.4	2596.5
ACT74_RS01155	WP_005587985.1	2944	2317	5789	14159	56198.9	58822.5	56448.7	56917.5
ACT74_RS01160	WP_061869806.1	1410	938	1858	3485	945.2	971.4	974.4	1019.8
ACT74_RS01165	WP_005591999.1	334	282	527	865	1802.9	1886.9	1822.9	1719.7
ACT74_RS01170	WP_061869807.1	602	631	1518	2909	2584.6	2645.7	2613	2627.1
ACT74_RS01175	WP_061869808.1	279	318	641	965	1327	1285.5	1282.1	1360.9
ACT74_RS01185	WP_005542626.1	853	580	895	1701	14550.5	14587.2	14696.4	14464.9
ACT74_RS01190	WP_005567839.1	504	576	1058	1093	275.9	249.1	297.8	239.2
ACT74_RS01195	WP_061869809.1	267	584	818	898	223.9	224.8	231.2	236
ACT74_RS01200	WP_005567834.1	453	604	893	871	21012.2	21645.2	21976.2	21708.2
ACT74_RS01205	WP_005567832.1	278	497	665	649	15944.9	15907.7	16157.5	15962.8
ACT74_RS01210	WP_005541883.1	26	56	108	124	5247.5	5013.8	5248.5	4886
ACT74_RS01215	WP_005572311.1	652	1062	1512	1878	61.1	67	75.4	76.2
ACT74_RS01220	WP_005567825.1	640	1096	1962	2195	2388.6	2291.3	2423.3	2331.6
ACT74_RS01225	WP_005567823.1	342	621	813	1169	516.7	508.8	528.8	522.8
ACT74_RS01230	WP_005541870.1	409	583	856	1466	3003.3	2963.8	2966.3	3024.5
ACT74_RS01235	WP_005567820.1	154	435	760	715	9762.2	10084.2	10303.6	9960.5
ACT74_RS01240	WP_005567819.1	66	55	93	156	5513.2	5689.1	5757.5	5699.9
ACT74_RS01245	WP_041915477.1	273	380	522	776	6344.5	6593.9	6731.4	6481.7
ACT74_RS01250	WP_005574220.1	371	457	544	1008	3211.7	3205.9	3104.8	3131.5
ACT74_RS01255	WP_061869810.1	1499	2028	2827	5557	26386.6	26567.5	27319.5	26802.3
ACT74_RS01260	WP_005546623.1	576	372	543	2599	376.1	326.4	367.8	303.3
ACT74_RS01265	WP_005542241.1	555	700	1104	1788	391.5	370.9	409	372.8
ACT74_RS01270	WP_061869811.1	1383	1919	2779	5346	9758.1	9750.1	9830	9718.6
ACT74_RS01275	WP_005567814.1	236	270	333	699	3677	3468	3622.7	3509
ACT74_RS01280	WP_005546629.1	159	151	262	452	3363	3306.5	3264.7	3272.6
ACT74_RS01285	WP_005542252.1	1094	1051	1942	4281	10939.4	10295.1	11127.3	10837
ACT74_RS01290	WP_005546631.1	1336	1589	1957	4079	34375.9	34847.8	34382.1	33840.9
ACT74_RS01295	WP_005542255.1	1264	779	1595	3893	417.2	445.4	388.5	360.2
ACT74_RS01300	WP_014167662.1	1168	1152	1802	4781	1173.1	1200	1196.6	1164.3
ACT74_RS01305	WP_061869812.1	1145	1963	2595	4762	39594.3	39996.2	39774.9	40660.5
ACT74_RS01310	WP_061869813.1	1744	1622	3188	4096	12413	13092	12914.3	13025.6
ACT74_RS01315	WP_005567806.1	288	321	450	575	15875.6	16891.5	16321.6	16324.2
ACT74_RS01320	WP_005546639.1	1119	1204	2460	2816	7365.7	7485.6	7730.2	7718.4
ACT74_RS01325	WP_005567805.1	602	496	1325	1521	6093.4	6742.9	6439	6649
ACT74_RS01330	WP_005546642.1	1347	1223	3095	5030	35780.8	38790.9	36671.6	37092.2
ACT74_RS01335	WP_005546644.1	745	1152	1718	2982	9199.8	9274.3	9172	9174.2
ACT74_RS01340	WP_005546646.1	373	394	616	902	950.8	936.3	944.8	1015.2
ACT74_RS01345	WP_005589822.1	810	939	1291	1902	412.7	407.6	420.3	405.3
ACT74_RS01355	WP_061869814.1	977	1357	2507	3608	9063.6	9422.4	9245	9224.5
ACT74_RS01360	WP_005546653.1	536	356	911	2602	19320.9	19070.9	19057.2	19200
ACT74_RS01365	WP_005546655.1	474	194	671	2150	883.5	889.4	858.5	857.2
ACT74_RS01370	WP_014167665.1	2008	1481	2245	6626	18720.3	19033.9	19310.5	18875.4
ACT74_RS01375	WP_061869815.1	191	263	353	658	40.9	38.6	45.3	42.5
ACT74_RS01380	WP_014167666.1	457	575	763	1413	1224.6	1162.6	1232.7	1158.9
ACT74_RS01385	WP_005541111.1	918	1408	2006	3657	5666.9	5705.3	5666.8	5743.3
ACT74_RS01390	WP_014167667.1	211	233	239	377	18534.6	19248.4	18501.6	18587.4
ACT74_RS01395	WP_061869816.1	359	462	791	1550	1067.8	1143.7	1093.4	1115.9
ACT74_RS01415	WP_005540915.1	220	345	457	846	1292.1	1270.4	1294	1242.7
ACT74_RS01420	WP_005540916.1	712	1367	1790	3820	5874.5	5758.7	5967.2	6017.4
ACT74_RS01430	WP_005540922.1	1307	1286	1605	4324	550.2	541.6	585.2	550.5
ACT74_RS01435	WP_005546678.1	1355	835	974	3026	3085.5	3111.8	3133.1	3000.2
ACT74_RS01445	WP_005540930.1	1181	1424	1909	4122	1297.4	1371.9	1326	1327.4
ACT74_RS01450	WP_005589325.1	1304	1313	1944	3562	3485.1	3447.5	3441.2	3405.2
ACT74_RS01455	WP_005540933.1	764	758	1163	1695	3202.5	3006.9	3151	2966.5
ACT74_RS01490	WP_005541115.1	768	985	1486	2240	4047.5	4244.7	4118.6	4165.9
ACT74_RS01495	WP_005546694.1	411	699	852	1484	126.8	146.7	110.5	137
ACT74_RS01500	WP_005541120.1	14978	12726	25194	40974	187466	198716	187886	191953
ACT74_RS01515	WP_005546699.1	3433	1962	4918	19109	8331.7	8202.2	8158.2	8236.5
ACT74_RS01520	WP_061869819.1	8506	2766	11285	30352	241379	236466	233700	235449
ACT74_RS01525	WP_014167677.1	2360	2813	4315	8296	70813.2	71162.1	71299.6	70930.6
ACT74_RS01530	WP_061869820.1	1263	1530	2202	4493	27117	26896.8	27266	27156.4
ACT74_RS01535	WP_005567779.1	621	567	803	1933	91.3	91.8	92.4	110.1
ACT74_RS01540	WP_005542443.1	2449	3320	4218	9714	35691.6	38700.6	37463.5	39376.7
ACT74_RS01545	WP_005544683.1	1171	1639	2194	3946	6854.4	6954.2	7090.4	7041.8
ACT74_RS01550	WP_005544681.1	555	767	1144	2155	24.3	21.8	29.1	25.9
ACT74_RS01555	WP_005544680.1	1046	1396	1732	3785	23052	22466.6	22817.7	22766.9
ACT74_RS01565	WP_005544676.1	125	101	126	488	149	151.1	163.6	171.6
ACT74_RS01570	WP_005567773.1	1915	1373	2058	4795	3078.7	3068.4	3204.5	3175.6
ACT74_RS01575	WP_061869821.1	1166	1118	1632	3488	77606.1	76370.2	75649.4	80500.6
ACT74_RS01580	WP_005544669.1	258	291	451	984	2017.8	2148.6	2057.4	1998.7
ACT74_RS01585	WP_061869822.1	979	1735	2341	4563	12079.6	11806.9	11894.7	11598.3
ACT74_RS01590	WP_005567771.1	442	926	1216	2016	3332.9	3238.2	3328.4	3189.9
ACT74_RS01605	WP_041915480.1	5173	8028	9796	19358	8105.1	7731.6	8103.2	7883.3
ACT74_RS01620	WP_005548590.1	766	813	1078	1674	14570.1	14659.8	14796.1	14672.5
ACT74_RS01625	WP_005567768.1	416	597	947	1803	803.5	791.5	816.6	822.2
ACT74_RS01655	WP_005545405.1	190	261	356	480	1570.6	1562.4	1602	1556.7
ACT74_RS01660	WP_005550711.1	273	345	473	629	196	183.7	187.2	191.7
ACT74_RS01670	WP_005568222.1	449	894	968	1291	91.2	78.5	84.6	71.8
ACT74_RS01675	WP_014167687.1	1695	1944	2975	6562	534.1	526.7	542.7	520.4
ACT74_RS01680	WP_025298286.1	361	612	884	1474	276.4	288.8	288.7	298.3
ACT74_RS01685	WP_005568215.1	220	276	365	1171	31.3	25.9	30	32.1
ACT74_RS01690	WP_005545394.1	508	535	805	1719	289	299.4	313.5	299.8
ACT74_RS01695	WP_005542348.1	1875	1460	2856	6734	10993.2	10952.3	11111.4	10912.8
ACT74_RS01700	WP_014167689.1	385	471	605	1065	1077.9	1057.2	1063.5	1018.2
ACT74_RS01705	WP_005568210.1	958	1347	1874	2915	563.8	580.1	575.6	547.1
ACT74_RS01710	WP_061869823.1	679	1074	1637	2754	3644.9	3598.3	3640.7	3690.4
ACT74_RS01715	WP_005545380.1	428	617	842	1567	602.2	612.6	607.9	583.6
ACT74_RS01720	WP_005545377.1	455	847	921	1183	353.4	348	423.5	390.1
ACT74_RS01735	WP_005545374.1	593	979	1525	1565	1845.9	1924.5	1948.8	1971.2
ACT74_RS01745	WP_061869825.1	38517	60213	61143	196611	829.9	816.9	830.2	859.3
ACT74_RS01755	WP_005545363.1	354	546	660	1312	3600.5	3526.3	3613.6	3472.3
ACT74_RS01760	WP_005568194.1	466	749	1041	1513	1077	1081.1	1069	1070.9
ACT74_RS01765	WP_005540961.1	610	333	676	1861	11041.6	10892.2	10839.4	10548
ACT74_RS01770	WP_005545359.1	1930	1929	3636	7363	40018.2	40032.8	40530.7	40264.3
ACT74_RS01775	WP_005540965.1	2465	3092	5758	12232	20345.4	19976.3	20563.6	19733.4
ACT74_RS01780	WP_014167695.1	2925	1575	4196	8725	85403	86565.3	84275.2	84074.6
ACT74_RS01785	WP_061869826.1	436	595	716	1180	138.1	149.4	154.3	142.3
ACT74_RS01790	WP_005545353.1	791	1664	2420	4291	159.3	155.7	161.9	155.7
ACT74_RS01795	WP_005545351.1	64	77	137	212	440.3	432.6	420.4	405.9
ACT74_RS01800	WP_061869827.1	92	129	219	369	93.1	98.7	101.2	91.1
ACT74_RS01810	WP_005568190.1	745	713	1561	2177	26306.2	27223.5	26279.9	26557.7
ACT74_RS01815	WP_005545341.1	689	958	1342	2293	911.8	938.8	907.4	934.8
ACT74_RS01820	WP_061869828.1	229	393	560	1025	1808.2	1790.5	1833.7	1769.8
ACT74_RS01825	WP_014167698.1	456	593	1049	1761	421.4	383.1	424.6	422.8
ACT74_RS01835	WP_014167699.1	1088	1867	2456	4479	1589.5	1582.9	1698.6	1602.1
ACT74_RS01840	WP_005544553.1	836	1414	2033	3322	4375.5	4345.1	4469.3	4475.7
ACT74_RS01845	WP_005545329.1	1598	2624	4520	9314	44344.9	44056.6	44584.4	43259.5
ACT74_RS01850	WP_005537755.1	862	1812	2086	3615	14934.9	15143.7	14936.7	14618.3
ACT74_RS01855	WP_005545327.1	362	673	924	1431	6323	6335.9	6358.6	6257.7
ACT74_RS01860	WP_005571510.1	550	1050	1288	1459	409.5	409.1	415.1	409.5
ACT74_RS01875	WP_005590834.1	1063	2277	2808	3578	20690.7	20431.5	21236	20856.2
ACT74_RS01880	WP_005537767.1	92	136	240	579	287.8	276.8	298	296.9
ACT74_RS01890	WP_005545312.1	776	1045	1083	2524	32998	33134	33378.4	33654.1
ACT74_RS01900	WP_005545205.1	2178	2250	2665	5325	31606.3	31451.5	32235	32713.3
ACT74_RS01910	WP_005568172.1	899	1286	1333	3341	47076.1	45088.2	42665.4	42083.5
ACT74_RS01920	WP_005570241.1	400	754	820	1095	216.5	226.8	212.6	207
ACT74_RS01940	WP_005545224.1	212	244	537	630	4036.3	3978.6	4109.6	4091.2
ACT74_RS01950	WP_061869830.1	61	115	306	236	658.4	652.4	669.8	723.9
ACT74_RS01955	WP_005545230.1	88	133	232	327	18.7	19.3	23.9	25.2
ACT74_RS01960	WP_061869831.1	212	271	456	640	39.8	44.4	44.5	36.2
ACT74_RS01965	WP_061869832.1	250	446	489	744	1243.8	1301	1255.7	1241.5
ACT74_RS01970	WP_005568155.1	2242	1269	2107	4526	7753.5	7419.2	7705.8	7536.4
ACT74_RS01975	WP_050846335.1	451	929	1349	2128	2068.2	2001.6	2080.6	2032.1
ACT74_RS01980	WP_005572298.1	905	924	1578	3658	7788.7	7199.3	7900.8	7673.2
ACT74_RS01990	WP_014167707.1	138	183	221	490	204.5	219.1	237.1	206.1
ACT74_RS02000	WP_005568146.1	957	971	1305	3300	6732.2	6694	6833.8	6719.7
ACT74_RS02010	WP_005545251.1	191	173	183	429	2770.1	2791.7	2608.9	2686.4
ACT74_RS02040	WP_005545302.1	1086	2009	2514	4022	5065.7	5172.1	5248.8	5284.6
ACT74_RS02045	WP_005545300.1	3361	5080	7547	12434	38181.8	38624.1	38603.6	38156
ACT74_RS02050	WP_005585930.1	1095	1483	2547	3945	136.9	152.1	157.6	137.9
ACT74_RS02060	WP_005541897.1	284	180	591	904	8454.9	9088.3	8765.3	9062.8
ACT74_RS02065	WP_005572227.1	61	45	196	264	562.5	569.2	538.6	551.3
ACT74_RS02070	WP_014167709.1	255	114	442	684	1002.5	1082.6	1012.7	1072.9
ACT74_RS02075	WP_005541905.1	329	272	415	1117	4306.8	4226.6	4283.1	4232.7
ACT74_RS02080	WP_005567397.1	315	253	360	846	515.3	544.6	556.2	540.1
ACT74_RS02085	WP_005573669.1	267	330	455	885	3174.8	3121.3	3096.9	3144.4
ACT74_RS02090	WP_005567401.1	118	96	195	338	3653	3833.3	3668.9	3808.4
ACT74_RS02105	WP_005545275.1	123	72	147	323	337.8	336.1	337.1	353.6
ACT74_RS02110	WP_005590173.1	476	628	868	1541	6049.6	6130	6206.8	6203.2
ACT74_RS02115	WP_005545271.1	737	1081	1787	2823	1027.7	1021	1014	1003.1
ACT74_RS02120	WP_005567405.1	910	974	1372	3210	990.4	968.8	1010.7	1050.1
ACT74_RS02125	WP_014167712.1	453	326	687	1165	26079.5	27807.9	26962.2	28157.3
ACT74_RS02145	WP_053330372.1	2347	2920	4380	9021	29118.8	28902.9	29687.7	29799.3
ACT74_RS02150	WP_005545804.1	275	421	647	825	31	23.9	30.3	32.6
ACT74_RS02165	WP_014167717.1	179	154	194	569	516.4	473.1	536.6	457.7
ACT74_RS02175	WP_005545814.1	374	459	744	1621	644.1	616.1	643.7	656.3
ACT74_RS02180	WP_005544145.1	964	1098	1589	4497	58283.7	57525.2	57431.4	56861.9
ACT74_RS02185	WP_061869837.1	528	733	702	1555	1509.2	1508.3	1538.7	1505.2
ACT74_RS02190	WP_005545817.1	1540	3090	2917	5566	36867.8	38124.3	36212.2	36116.8
ACT74_RS02195	WP_005566757.1	244	352	506	849	1659	1724.1	1665.9	1655.1
ACT74_RS02205	WP_005545823.1	121	71	110	416	49.1	61.7	48.8	52.5
ACT74_RS02210	WP_005566753.1	1204	1908	2958	4895	25709.2	25422.3	26153.2	25809.3
ACT74_RS02215	WP_181893445.1	1151	1903	2425	3919	6958	6816.6	6919.5	6905.6
ACT74_RS02220	WP_061869838.1	524	809	977	1747	28802.8	29044.2	28945.1	29272.3
ACT74_RS02225	WP_061869839.1	2715	3716	5709	10540	2958.2	2977.5	3002.6	2976.9
ACT74_RS02230	WP_005570091.1	1163	1399	1689	3111	895.3	867.6	857.6	827.9
ACT74_RS02235	WP_005545834.1	1188	1601	2381	4385	20370.6	20075.4	19128.5	18775.8
ACT74_RS02240	WP_005538320.1	530	474	809	1837	30636.1	31363.1	31369.1	32939.3
ACT74_RS02245	WP_005566749.1	347	451	714	1177	1299	1328.4	1327.3	1315.1
ACT74_RS02265	WP_005545839.1	121	133	272	412	197.1	196.9	201	217
ACT74_RS02275	WP_005573702.1	115	125	246	514	483.3	513.9	519.3	508.6
ACT74_RS02290	WP_005570878.1	247	296	282	402	14331.1	13632.6	13502.2	13601.5
ACT74_RS02295	WP_005566736.1	976	831	864	2008	16182.2	15309.1	15034.2	15010.4
ACT74_RS02300	WP_061869840.1	632	1189	1497	2372	1439.7	1455.7	1452.7	1463.7
ACT74_RS02305	WP_206380225.1	825	1402	1947	3487	801.6	814.1	793.6	811.3
ACT74_RS02310	WP_014167722.1	1432	1979	2869	4730	39139.9	39752.8	39593.5	39193.5
ACT74_RS02315	WP_061869841.1	377	324	547	1131	146.9	125.9	144.6	138.6
ACT74_RS02325	WP_005566733.1	59	51	80	194	2145	2199	2189.1	2217.6
ACT74_RS02330	WP_005538269.1	385	469	724	1089	6200.1	6243.2	6257.1	5919.8
ACT74_RS02345	WP_014167723.1	769	855	1331	2561	4528.1	4501.1	4473.3	4355.6
ACT74_RS02350	WP_061869842.1	628	836	1217	2456	929.1	914.8	934.6	948.1
ACT74_RS02355	WP_005538258.1	577	920	1695	2396	2997.6	2889.5	2984.5	2926.9
ACT74_RS02360	WP_041915482.1	1025	1451	1806	3696	75.3	75.9	72.5	75.2
ACT74_RS02365	WP_005538253.1	472	863	1207	1945	1032.6	994.5	1003.7	1007.6
ACT74_RS02370	WP_005570313.1	1240	774	1129	2455	8033.2	8278.3	8115.8	8156.2
ACT74_RS02375	WP_061869843.1	1413	1279	1987	5679	1506.9	1653.2	1603.4	1673.4
ACT74_RS02380	WP_005566727.1	789	688	1099	2160	55936.6	56087	55747.4	55778.9
ACT74_RS02385	WP_005545859.1	180	275	278	443	2388	2472.3	2489.6	2503.7
ACT74_RS02390	WP_005566725.1	1306	2510	4332	4644	182.7	165.3	177	181.4
ACT74_RS02405	WP_061869845.1	647	997	1407	2201	447.2	433.9	453	467.9
ACT74_RS02415	WP_061869846.1	143	242	395	585	386.8	374.6	392.2	366.9
ACT74_RS02425	WP_005544001.1	458	799	1241	2481	844.6	796.1	793	766.1
ACT74_RS02440	WP_005545878.1	352	481	845	1413	39.5	23.5	26.6	34.5
ACT74_RS02445	WP_014167728.1	1935	3564	4204	9973	248.3	219.7	232.3	207.3
ACT74_RS02450	WP_005567524.1	78	149	208	344	424.3	463.7	463.9	477.9
ACT74_RS02465	WP_005545889.1	429	557	749	1460	20502.9	21566.1	21069.9	20952.1
ACT74_RS02470	WP_005567518.1	526	659	1003	1961	1279.2	1303.4	1368.4	1373.8
ACT74_RS02475	WP_005589316.1	232	242	295	592	1374.9	1342.6	1318	1299.5
ACT74_RS02520	WP_005567413.1	304	250	480	792	13733.1	13907.9	13986.9	13826.5
ACT74_RS02525	WP_005540815.1	765	743	1311	2388	131.9	120.3	128.3	138.2
ACT74_RS02530	WP_005567415.1	477	617	762	1245	11331.8	11324.2	11536.3	11461.4
ACT74_RS02540	WP_005567417.1	687	1077	1432	2614	6481.6	6495.4	6764	6613.9
ACT74_RS02550	WP_061869849.1	386	427	821	1672	227.6	241.9	239.9	224.4
ACT74_RS02555	WP_014167733.1	1296	906	1582	3970	175.4	158.3	159.9	152.6
ACT74_RS02580	WP_053330385.1	300	314	635	1149	1605.3	1730	1675.9	1640
ACT74_RS02600	WP_005567441.1	685	886	1336	2783	12423.1	12242	11683.8	12084.1
ACT74_RS02610	WP_005567444.1	235	351	639	886	169.6	165.6	164.5	169.9
ACT74_RS02615	WP_005540274.1	1384	1545	2074	5094	1444.6	1500.4	1162.5	1123.8
ACT74_RS02620	WP_005545932.1	2121	1244	1420	5897	24236.7	23359.7	24594.6	23953.7
ACT74_RS02625	WP_005540203.1	391	261	433	846	4057.7	4342.5	4328.5	4405
ACT74_RS02630	WP_053330386.1	558	1022	1222	1632	6054.2	6185.8	6225.3	6132.1
ACT74_RS02635	WP_005545939.1	330	420	592	1124	2215.8	2227.5	2201.9	2137.4
ACT74_RS02640	WP_005540212.1	1049	760	1049	4604	3912.1	3529.7	3791.5	3778.8
ACT74_RS02645	WP_005590003.1	972	983	1583	4690	33	30.6	33.1	33.4
ACT74_RS02655	WP_014167740.1	600	460	840	1444	1146.8	1149.2	1137.8	1142.3
ACT74_RS02660	WP_005567451.1	658	960	1398	2985	185.6	212.2	206.7	201.1
ACT74_RS02665	WP_005545949.1	1232	1868	2933	5168	8922.4	8907.7	9055.3	8974.2
ACT74_RS02690	WP_005567452.1	1517	1108	1805	4735	29628.4	28828.7	29057.7	28805
ACT74_RS02695	WP_005590942.1	490	853	1047	1286	126	139.8	144.4	129.8
ACT74_RS02705	WP_005567454.1	1137	1534	2035	4252	20530	20623.9	20644.9	20497.8
ACT74_RS02710	WP_061869852.1	325	375	580	1124	1296.4	1309.1	1291.2	1368.4
ACT74_RS02715	WP_005567457.1	545	525	903	2022	555.1	547.9	578.1	571.1
ACT74_RS02720	WP_014167741.1	982	1682	3753	3154	338.8	346.4	351.6	333.8
ACT74_RS02725	WP_005539240.1	2293	3222	5598	8637	32545.8	33563.9	32558.5	31523
ACT74_RS02730	WP_005545962.1	1883	2371	3779	5694	13272.3	13617.5	13290.1	13329
ACT74_RS02735	WP_005539234.1	8799	7738	14021	34715	46940.3	46424.5	45447	45897.5
ACT74_RS02740	WP_005545964.1	4899	4660	6833	17277	13740.6	13166.2	13594.8	13467
ACT74_RS02760	WP_005545968.1	2333	3443	5230	11650	2986.5	2922.3	3047.6	2995
ACT74_RS02765	WP_005572272.1	202	130	168	671	4051.6	3793.4	3854.9	3910.1
ACT74_RS02770	WP_060828814.1	204	134	194	672	60.6	45.8	65.1	60.5
ACT74_RS02795	WP_014167744.1	798	857	1759	3487	2576	2566.2	2489	2480.8
ACT74_RS02800	WP_005578509.1	677	367	460	1857	2992.7	3010.8	2928.4	2948.9
ACT74_RS02810	WP_005590093.1	376	288	578	1284	523.6	567	576.1	545.8
ACT74_RS02815	WP_081107544.1	2886	2740	3606	8535	99.7	105.7	90.9	89.9
ACT74_RS02820	WP_005590096.1	1173	1026	1285	3116	6432.3	6595.7	6461.1	6529.2
ACT74_RS02830	WP_005539223.1	473	341	408	1050	842.4	790.1	813.4	799.4
ACT74_RS02835	WP_005545994.1	163	225	288	583	412.3	402.8	443.6	393.7
ACT74_RS02845	WP_005569409.1	335	593	838	950	3679.2	3544.6	3734.3	3612.1
ACT74_RS02850	WP_005569410.1	734	1703	1961	2771	33916.7	33371.5	34196.5	33471.3
ACT74_RS02855	WP_014167747.1	1450	4047	3501	5952	32537.2	32148.3	33002.6	32337
ACT74_RS02875	WP_005567153.1	272	413	561	930	3219.9	3206	3216.6	3335.6
ACT74_RS02880	WP_061869856.1	571	642	1062	2121	199.5	178	179.1	186.1
ACT74_RS02885	WP_005567156.1	244	290	366	706	109.3	104.3	103.7	108.4
ACT74_RS02890	WP_005567158.1	1371	2065	2366	4554	21674.8	21838.4	21868.5	21461
ACT74_RS02895	WP_061869857.1	176	264	316	622	3186.9	3073.9	3096.5	3150.2
ACT74_RS02900	WP_032997444.1	1519	1232	1771	3429	59534.4	62136.9	59104.5	59990.8
ACT74_RS02905	WP_005592768.1	2724	2032	3365	6448	38450.6	39793.6	38685.5	38431
ACT74_RS02910	WP_005567170.1	309	342	587	994	9896.9	9942.8	9757.1	9883.1
ACT74_RS02915	WP_014167752.1	611	866	985	2423	3284	3359.6	3458.7	3303.5
ACT74_RS02925	WP_005567173.1	34	29	67	101	58	36.1	44.8	40.7
ACT74_RS02935	WP_050846362.1	39	68	77	138	1196.1	1294.1	1254.2	1243
ACT74_RS02945	WP_005570275.1	199	250	388	425	2446.4	2357.6	2441.3	2344.6
ACT74_RS02955	WP_005589925.1	581	1279	1321	1952	639.4	615.4	617.7	620.5
ACT74_RS02960	WP_061869859.1	1238	2164	2950	4342	10015.3	10300.7	10281.1	10308.5
ACT74_RS02970	WP_061869861.1	1738	1537	2402	6305	6289.4	6063.2	6341.2	5964.6
ACT74_RS02975	WP_050846365.1	573	988	1218	1645	2797.3	2706.5	2781.8	2732.2
ACT74_RS02980	WP_005570294.1	260	428	500	680	39.9	43.9	36.3	34.4
ACT74_RS02990	WP_005589933.1	880	1790	1963	2170	67213	66526.1	68301.7	68839.1
ACT74_RS02995	WP_005542371.1	2796	2236	3646	7388	87032.3	86387	88064.6	87434.1
ACT74_RS03000	WP_005567195.1	188	334	478	777	445.7	440.9	449.8	437.9
ACT74_RS03005	WP_005542375.1	2003	3107	4538	7204	188.7	180.6	179.4	218.8
ACT74_RS03015	WP_061869863.1	52	100	165	188	355.1	317.6	355.9	376.5
ACT74_RS03020	WP_014167758.1	1329	1001	1463	3381	1059.3	1061.2	1051.3	1030.4
ACT74_RS03025	WP_061870033.1	4060	1661	2819	10204	1221.2	1212.5	1193.1	1177.3
ACT74_RS03030	WP_061869864.1	6712	6548	10097	15522	343017	341097	337086	335402
ACT74_RS03035	WP_061870034.1	4193	5487	8425	16616	101771	101941	98927.6	98906.5
ACT74_RS03040	WP_033000536.1	2931	3179	5244	7246	138179	138369	135008	135106
ACT74_RS03045	WP_005567208.1	1033	917	1773	3074	15150.3	15310.2	15116.7	14735.7
ACT74_RS03050	WP_005590045.1	1512	2578	3631	5659	11590.2	11959.1	11569.5	12158.8
ACT74_RS03065	WP_005569592.1	2791	13190	18462	13124	381.9	373.2	367.5	371.6
ACT74_RS03070	WP_005567219.1	964	1682	2346	4112	3899.5	3858.3	4039.8	4051.6
ACT74_RS03075	WP_014167762.1	958	1572	2018	3888	901.8	927.2	972.8	961.4
ACT74_RS03080	WP_005546477.1	877	765	1120	2384	18764.7	18778.2	18936.8	18604.4
ACT74_RS03085	WP_005567220.1	915	438	643	2401	306.8	297.9	322.5	308.9
ACT74_RS03090	WP_005567221.1	642	599	918	1832	1194.1	1158.5	1170.2	1153.6
ACT74_RS03095	WP_005567222.1	6469	2572	4709	13773	50.4	57.1	61	56.3
ACT74_RS03100	WP_005542400.1	1215	1700	2216	6085	459.7	478.4	439.4	427
ACT74_RS03105	WP_005546465.1	788	970	2041	3762	2020.4	2146.1	2012.9	2017.6
ACT74_RS03120	WP_005546459.1	480	438	872	1579	23766.8	23820.9	24690	24172.2
ACT74_RS03125	WP_005546457.1	771	536	739	2174	1422.7	1401.7	1489.1	1459.4
ACT74_RS03130	WP_005546455.1	695	612	958	2035	33385.5	34066.7	35122.1	34364.8
ACT74_RS03135	WP_005567500.1	353	305	428	1416	222.7	234.9	224.5	244.7
ACT74_RS03140	WP_014167765.1	436	434	650	2306	26070.1	26169.3	26420.7	26316
ACT74_RS03145	WP_005546449.1	622	617	807	1939	2633.3	2625.4	2617.6	2568.2
ACT74_RS03150	WP_005540160.1	397	1001	1314	1649	69.6	72.1	72.1	72.3
ACT74_RS03155	WP_014167766.1	1925	2648	3499	6014	41778.8	43046.6	42824.4	43195.5
ACT74_RS03160	WP_005546443.1	231	186	267	605	221.3	234.3	232.1	225.1
ACT74_RS03165	WP_005589337.1	4012	4336	841	15914	61204.2	60641.8	62904.4	62292.6
ACT74_RS03170	WP_005546438.1	3077	5295	5998	11539	34224.6	33675.2	34094.4	33890.2
ACT74_RS03175	WP_005546436.1	469	479	812	1478	5925.1	5974.9	6008.7	5847.7
ACT74_RS03180	WP_005546434.1	763	965	1457	2718	8883.7	8909.6	8890.3	8834.7
ACT74_RS03185	WP_005546431.1	965	1034	1637	3047	13340.7	13398.1	13588.3	13562.1
ACT74_RS03190	WP_005546428.1	187	189	411	949	796.1	797.8	817.2	814.7
ACT74_RS03195	WP_005546427.1	1789	2022	3008	5750	15625.6	15735.5	15871.1	15864.9
ACT74_RS03215	WP_005546417.1	167	280	408	657	2131.5	2127.1	2225.2	2257.1
ACT74_RS03220	WP_081107546.1	2047	3443	3920	6473	6852.4	6792.8	7020.6	6960.2
ACT74_RS03225	WP_005546410.1	390	383	560	1036	29468.6	30430.4	28987.3	29310.9
ACT74_RS03245	WP_005568327.1	9	20	32	86	3869.9	3697.2	3673.7	3602.5
ACT74_RS03260	WP_005546397.1	403	274	535	1215	4409.4	3931.7	4251.1	4223.7
ACT74_RS03265	WP_005546395.1	2181	2982	4643	7345	2604.4	2603.9	2725.6	2719.3
ACT74_RS03270	WP_005568332.1	516	683	942	1879	2523.5	2497	2620.9	2509.1
ACT74_RS03275	WP_005546390.1	663	514	655	1615	1270.1	1157.1	1284	1185.9
ACT74_RS03280	WP_005588913.1	667	1123	1479	2278	23586	23554.1	23367.1	23180.3
ACT74_RS03285	WP_005568334.1	483	951	1094	1620	787.5	791.2	761.1	790
ACT74_RS03290	WP_005546384.1	201	336	457	904	1305.1	1283.7	1303	1321.5
ACT74_RS03295	WP_061869867.1	484	616	669	1192	370.7	355.1	348.5	355.8
ACT74_RS03315	WP_005568342.1	347	229	373	1133	202.8	193.5	207.1	220.1
ACT74_RS03320	WP_231098022.1	1023	877	1244	4423	1248.6	1213.1	1226.3	1226.9
ACT74_RS03325	WP_005590791.1	399	547	875	1525	340.1	323.1	310.8	321.2
ACT74_RS03345	WP_005545419.1	2247	2122	3108	5862	17223.7	17447.8	17166.6	17021.4
ACT74_RS03350	WP_005545422.1	664	881	1156	1644	2236.1	2246.8	2340.3	2252.5
ACT74_RS03355	WP_005545424.1	1108	1426	2339	4012	7356.3	7516.9	7467.8	7673.4
ACT74_RS03360	WP_005568919.1	1349	2179	2974	6093	17252.2	16892.7	17197.1	17248.4
ACT74_RS03375	WP_005569481.1	210	358	574	636	273.6	310.8	303.6	306
ACT74_RS03390	WP_053330323.1	443	462	786	1826	2928.1	2991.5	2964.2	2924.2
ACT74_RS03395	WP_014167785.1	2013	2665	3445	7076	24988	25039.4	24509.1	24328.4
ACT74_RS03400	WP_005538859.1	942	1114	1620	3407	7579.7	7656.7	7670.3	7484.1
ACT74_RS03405	WP_005538860.1	5419	10946	19351	27233	16280.4	16194.6	16479.4	16349.8
ACT74_RS03410	WP_005538861.1	3165	7579	4761	4089	29107.7	28817.8	29514.2	29848.6
ACT74_RS03420	WP_005566302.1	1058	1355	1708	3330	3522.3	3542.3	3546.9	3557.1
ACT74_RS03425	WP_053330322.1	1268	2130	3032	4195	10997.5	11106.6	11243.3	11472.1
ACT74_RS03430	WP_005538866.1	258	587	596	954	2584.2	2596	2639.4	2567.7
ACT74_RS03435	WP_061869871.1	1549	2911	3957	5664	18118.4	18741.5	18999.4	18584.4
ACT74_RS03445	WP_187370360.1	387	643	910	1326	1229.3	1268.6	1229.7	1233.3
ACT74_RS03470	WP_005544704.1	720	883	1063	2930	18731.9	17687.4	17778.4	17691.8
ACT74_RS03475	WP_005544705.1	1838	3940	5002	10091	18484.5	16502.1	17379.9	17085.9
ACT74_RS03480	WP_005544709.1	2341	2816	3429	9844	5894.2	5947.3	5992	5832.3
ACT74_RS03485	WP_005568754.1	2028	2548	4282	7021	14157.5	14834	14208.9	14066.1
ACT74_RS03490	WP_005568752.1	1477	1241	2057	4359	35927.4	34808.3	34880.2	34931.2
ACT74_RS03495	WP_005544715.1	1742	2789	3648	6963	25581.3	25781.2	25751.1	25739.1
ACT74_RS03500	WP_005570367.1	293	331	392	838	841.6	839.5	830.7	829.1
ACT74_RS03505	WP_061869872.1	163	322	470	581	105.5	87.9	95.4	104.5
ACT74_RS03510	WP_005568744.1	2513	3791	5190	8313	43608.9	44502.6	44252.1	43490.4
ACT74_RS03515	WP_014167794.1	387	344	595	1480	12680.1	12826	12738.8	12722.8
ACT74_RS03520	WP_005568741.1	163	180	277	645	124.7	107.1	117.7	92.7
ACT74_RS03525	WP_005590683.1	210	264	477	674	368.5	415.3	408.7	442.1
ACT74_RS03540	WP_061869874.1	85	112	247	260	1468.9	1504.2	1541.5	1535.2
ACT74_RS03590	WP_005544757.1	2249	2469	3765	8053	10528.6	10032	10719.7	10248.1
ACT74_RS03600	WP_005572361.1	561	376	497	1417	578.7	578.3	608.9	601.7
ACT74_RS03605	WP_005543400.1	877	945	1425	3605	14649.4	14211.5	14439.2	14194.3
ACT74_RS03610	WP_005589978.1	1482	1863	2557	4901	15470.8	15661.7	15735	15648.5
ACT74_RS03615	WP_005543396.1	466	717	906	1593	17764	17005	18206.8	17641.4
ACT74_RS03620	WP_005548951.1	905	658	1862	6053	15371.1	15093.3	14850	14868.9
ACT74_RS03630	WP_005543430.1	379	401	677	1301	4708.8	4724.9	4797.8	4830.3
ACT74_RS03635	WP_005543432.1	676	850	1373	5427	1642	1607.1	1664.7	1659.4
ACT74_RS03640	WP_005572118.1	111	119	154	273	71.5	70.3	74.8	73.8
ACT74_RS03650	WP_005543439.1	40	54	58	120	264.8	265.4	264.3	252.5
ACT74_RS03655	WP_061869877.1	203	377	899	1276	150.7	137.5	144.2	153.5
ACT74_RS03665	WP_005543446.1	164	159	204	669	655.2	639.5	629.2	652.6
ACT74_RS03670	WP_061869878.1	1791	1414	2204	5422	5878.1	5710.9	5857.6	6089.9
ACT74_RS03680	WP_005543455.1	1082	1290	1663	3448	605.5	586.5	587	530.2
ACT74_RS03690	WP_005567376.1	139	94	260	439	1357.9	1406.3	1363.5	1381.4
ACT74_RS03715	WP_061869880.1	49	89	112	235	2870.2	3024	3188.2	3300.9
ACT74_RS03725	WP_005567649.1	1171	1664	1830	3710	24262.8	23340.7	23511.3	22669.3
ACT74_RS03730	WP_014167806.1	755	748	896	2003	8127	7645.3	7909.5	7831.6
ACT74_RS03735	WP_071805295.1	3065	2942	3915	7981	111138	109607	109965	110473
ACT74_RS03745	WP_005572053.1	187	107	257	511	1369.8	1329.9	1341.2	1367.9
ACT74_RS03770	WP_005570782.1	256	227	407	1030	138.6	152.6	128.5	147.1
ACT74_RS03785	WP_014167808.1	1906	1680	3604	5856	3882	4225.9	4279.1	4305.3
ACT74_RS03790	WP_005546085.1	7053	22052	26278	39002	43869	43918.4	43528.6	43750.2
ACT74_RS03795	WP_005546088.1	508	606	887	2106	1483.5	1510.8	1481.2	1535.9
ACT74_RS03800	WP_005546091.1	1473	2015	3214	5736	29601.9	30073.8	29815.4	30322.9
ACT74_RS03805	WP_005546093.1	456	494	794	1760	316.5	330.3	347.9	305.2
ACT74_RS03815	WP_033000664.1	96	129	177	319	460.5	485	455.1	460.5
ACT74_RS03825	WP_005568127.1	504	380	607	1670	164.6	152.8	163.4	166
ACT74_RS03835	WP_005542137.1	85	60	141	296	60.4	58.2	56.3	66.1
ACT74_RS03840	WP_061869883.1	412	603	805	1404	577.2	587.7	583	607.4
ACT74_RS03845	WP_025298411.1	14	18	29	142	23.4	19.7	20.7	26.9
ACT74_RS03855	WP_005565228.1	134	172	239	506	48	44.1	51.1	54.4
ACT74_RS03875	WP_005565224.1	858	849	1442	2629	319.3	338	343.4	329.5
ACT74_RS03880	WP_005542159.1	1158	656	915	2767	36142.8	35014	36613.5	35977.6
ACT74_RS03885	WP_005542161.1	1399	1247	1700	4464	35153.7	35381.6	35425.6	35872.5
ACT74_RS03890	WP_005551622.1	203	296	383	807	1000.1	978.7	1003.7	972.1
ACT74_RS03895	WP_061869886.1	601	756	848	1978	2914.8	2946.2	2972.3	2937.5
ACT74_RS03900	WP_061869887.1	2601	2211	2811	6365	2368.1	2461.6	2370.1	2458.9
ACT74_RS03905	WP_005568104.1	798	1198	1740	5757	383.3	356.5	411.8	373.1
ACT74_RS03915	WP_005548745.1	1568	1329	1810	4590	14669.9	14668.3	14387.2	14826.5
ACT74_RS03920	WP_005548743.1	776	1205	1529	1943	552.2	543.7	586.2	557.6
ACT74_RS03925	WP_005548741.1	390	240	431	1693	4179.9	4202.6	4188.6	4217.6
ACT74_RS03930	WP_005551608.1	1097	1101	3461	6482	6180.2	6669.3	6591	6456.5
ACT74_RS03940	WP_005568099.1	156	218	298	686	48.4	59.1	55.6	49.1
ACT74_RS03945	WP_005585732.1	56	61	94	190	172.7	158.5	159.6	160.4
ACT74_RS03950	WP_005568095.1	278	236	370	770	233.2	229.5	236.6	218.2
ACT74_RS03955	WP_005548728.1	636	674	1035	2373	227	231.1	217.1	240.2
ACT74_RS03990	WP_025298421.1	6676	4715	10401	27799	58014.3	57248	56343.8	56096.8
ACT74_RS03995	WP_005568080.1	1769	891	2715	7136	2910.8	2855.6	2923.5	2899.5
ACT74_RS04000	WP_061870036.1	494	480	648	1549	48.5	47	49.1	48.5
ACT74_RS04005	WP_041915497.1	2607	2104	3835	10175	51345	51731.3	50924.7	50995.8
ACT74_RS04010	WP_014167826.1	1280	784	1081	2913	1105.9	1085.9	1129	1072.5
ACT74_RS04040	WP_005548345.1	634	672	1045	1693	516.5	497.1	524.1	500.7
ACT74_RS04050	WP_005572394.1	466	769	950	1217	448.2	302.1	418.8	339.2
ACT74_RS04055	WP_005590232.1	2271	2960	4430	7861	2579.8	2563.4	2563.1	2561
ACT74_RS04060	WP_005538631.1	800	975	1321	2786	17372.9	16026.9	16376.3	15838.2
ACT74_RS04065	WP_005548354.1	486	794	1111	2260	919.4	957.8	964.7	910.2
ACT74_RS04070	WP_061869890.1	4085	2917	4322	10781	95196.3	94239	94785.6	97600.7
ACT74_RS04085	WP_005568472.1	188	71	111	356	509.9	430.1	530.6	477.1
ACT74_RS04090	WP_050846412.1	857	669	1069	2468	15734.1	15732.7	15455.1	15509.4
ACT74_RS04095	WP_014167831.1	475	403	563	1310	804.9	818	875.9	824.2
ACT74_RS04100	WP_005548367.1	865	736	669	1628	2004.6	2045.6	2000.4	1934.8
ACT74_RS04105	WP_005548368.1	638	1039	1345	2663	2096.6	2020.3	2113.9	2085.4
ACT74_RS04110	WP_005568465.1	1305	1952	3083	5014	3491.9	3491.8	3668.7	3477.2
ACT74_RS04115	WP_005568463.1	429	486	789	1339	1247.1	1193.7	1258	1202.9
ACT74_RS04120	WP_005548373.1	1428	1670	2573	5742	2406.9	2428.1	2523.6	2475
ACT74_RS04125	WP_005568461.1	2894	3747	5505	11153	6089.2	6162.9	6042.5	6138
ACT74_RS04130	WP_005548377.1	2382	2711	3875	5806	3931.6	3942	3999.4	3902
ACT74_RS04135	WP_005548379.1	1679	2110	3526	5441	3896.9	4052.7	4059.6	4092.6
ACT74_RS04140	WP_005541032.1	1908	1218	1636	5271	39887.4	39685.1	39720.8	40113
ACT74_RS04145	WP_061869891.1	930	958	1339	2710	593	573.4	591	559.9
ACT74_RS04150	WP_005569303.1	142	194	268	470	680.3	622.1	648.4	626.7
ACT74_RS04155	WP_025298431.1	1402	2058	2727	4765	22564.8	22659.4	22959.4	22776.7
ACT74_RS04180	WP_005572021.1	1272	939	1555	4460	1959.1	1856	1869.9	1804.4
ACT74_RS04185	WP_005572017.1	2899	3242	4341	8007	10571.7	10894.6	10226.2	10064.6
ACT74_RS04190	WP_005568806.1	160	161	194	418	594.6	561.5	583.2	549.4
ACT74_RS04195	WP_005568804.1	180	199	233	364	104.3	101.2	101.3	89.4
ACT74_RS04215	WP_025298438.1	1170	1516	1874	3908	20230.3	20523	21140.1	20986.7
ACT74_RS04220	WP_014167841.1	2151	3003	4099	8116	9342.6	8851.5	9603.8	9387.3
ACT74_RS04230	WP_005568446.1	482	426	830	2754	2046.8	2041.4	2077.2	2071.8
ACT74_RS04235	WP_005568444.1	796	866	1318	2407	22581.8	22254.2	22501	22430
ACT74_RS04245	WP_014167845.1	1069	954	1620	2733	164.2	161	172.4	162.7
ACT74_RS04250	WP_005568437.1	359	273	476	1370	21.5	21.5	19.3	25.6
ACT74_RS04255	WP_005568436.1	508	556	835	1546	4699.4	4693.4	4698	4539.6
ACT74_RS04260	WP_005568434.1	461	501	708	1473	1748.1	1738	1738.4	1767.6
ACT74_RS04265	WP_005568432.1	1651	3164	4316	4599	23265.6	24352.8	24103.1	24147.5
ACT74_RS04270	WP_005568430.1	1101	1490	2355	4607	1776.5	1830.6	1819.5	1829.5
ACT74_RS04280	WP_005568426.1	727	1085	1656	2647	11071.1	11419.7	10892.8	10692.3
ACT74_RS04285	WP_025298444.1	110	273	392	276	1260.7	1208.6	1196.7	1196.6
ACT74_RS04290	WP_005589874.1	1440	1503	2648	5649	22429.2	22588.5	22410.8	22726.1
ACT74_RS04295	WP_005548417.1	1989	2368	4101	7403	35964.7	36004.2	35791.9	35679.6
ACT74_RS04305	WP_005571888.1	200	251	327	719	1623.4	1511.1	1587.5	1565.7
ACT74_RS04315	WP_014167851.1	252	402	615	953	127.3	143.4	128.5	134.1
ACT74_RS04320	WP_005539288.1	446	734	969	1662	3035.4	2991.5	3053.2	3034.9
ACT74_RS04325	WP_005568413.1	428	377	470	963	14066.4	13948	13983.7	13888.6
ACT74_RS04330	WP_005568412.1	65	38	37	159	349.6	404.3	365.4	383.3
ACT74_RS04335	WP_005568411.1	265	146	489	1234	1173.9	1145	1164.2	1151.4
ACT74_RS04340	WP_061869894.1	288	142	297	767	970.2	940.8	977	965.8
ACT74_RS04345	WP_005568408.1	155	57	147	428	2799.2	2756.2	2655.4	2697.9
ACT74_RS04355	WP_061869895.1	302	187	438	1731	1679.5	1727.4	1649.8	1730.7
ACT74_RS04370	WP_053330331.1	588	265	498	2003	1543.5	1455.7	1517.8	1373.2
ACT74_RS04375	WP_005539311.1	357	167	395	1030	653.9	637.5	672.2	653
ACT74_RS04380	WP_005568398.1	593	244	408	1021	2326.8	2333.1	2365.9	2428.7
ACT74_RS04395	WP_005548445.1	333	262	330	814	416.9	399.5	439.2	441.3
ACT74_RS04405	WP_061870037.1	8021	4411	9559	28797	45514.9	46132.9	44410	45047.6
ACT74_RS04410	WP_005569269.1	5816	4015	6001	14710	20264.9	19813	20308.9	20263.3
ACT74_RS04415	WP_005588315.1	1298	1149	1568	3610	1881.3	1798.1	1900.4	1904.7
ACT74_RS04420	WP_005537983.1	970	1438	1787	3092	19132.7	18760.4	18980.4	19458.5
ACT74_RS04425	WP_005568391.1	467	720	919	2158	761.5	758.3	808.8	753.4
ACT74_RS04435	WP_005548462.1	481	387	648	1893	624	680.3	661.9	677.9
ACT74_RS04440	WP_005548464.1	852	1511	2200	3664	4946.9	4918.8	5167.6	5011.3
ACT74_RS04445	WP_005568387.1	1220	1412	2030	4335	1572.9	1485.6	1580.9	1499.4
ACT74_RS04450	WP_005548469.1	539	447	612	1453	145.5	134.4	142.8	131.3
ACT74_RS04455	WP_005538010.1	1851	1471	2203	5009	41563.1	40916.7	40767	40143.9
ACT74_RS04460	WP_005548476.1	950	364	588	2011	2874	2821.2	2822.8	2785.9
ACT74_RS04465	WP_005548478.1	2166	1556	2050	5193	10629.8	10589.8	10558.9	10369.3
ACT74_RS04470	WP_061869896.1	1879	2977	2560	5576	742.5	778	760.3	737.3
ACT74_RS04530	WP_005547173.1	981	1241	1363	2369	430.3	433.7	462.5	482.1
ACT74_RS04535	WP_005547170.1	952	973	1551	3407	7584	7683.1	7696.5	7830.1
ACT74_RS04540	WP_061869897.1	1003	1585	2121	3517	162.7	156.3	166	161.8
ACT74_RS04545	WP_005571341.1	935	2145	2572	3939	7396.1	7317.1	7431.1	7304.8
ACT74_RS04550	WP_005538694.1	474	704	1088	2080	40.6	42.1	43.5	36.8
ACT74_RS04560	WP_061869898.1	837	1185	1788	2373	731.8	716.2	760	711.7
ACT74_RS04565	WP_005566577.1	743	903	2047	2487	2470.9	2486.2	2525.3	2433
ACT74_RS04570	WP_005538703.1	186	146	248	353	6472.5	6742.3	6707.2	6572
ACT74_RS04580	WP_005547153.1	272	226	573	776	106.1	110.7	115	121.6
ACT74_RS04585	WP_019518223.1	67	66	209	208	212.6	223.3	220	222
ACT74_RS04590	WP_005571834.1	64	81	182	200	738.2	757.8	773.2	765.7
ACT74_RS04595	WP_019518224.1	30	21	31	49	71.4	83.6	76.2	76.5
ACT74_RS04610	WP_050846426.1	190	317	318	780	332.1	296.7	312.2	284.9
ACT74_RS04625	WP_053330476.1	1252	2201	3076	4235	2026.8	2133.3	2237.9	2241.3
ACT74_RS04630	WP_005570597.1	101	128	249	311	550.2	515.7	534.2	528.5
ACT74_RS04640	WP_005538743.1	194	376	380	788	3164.2	3223.8	3139.1	3147.2
ACT74_RS04645	WP_005566558.1	21684	24404	39665	72630	91547.8	101169	96492.1	99018.4
ACT74_RS04650	WP_080996230.1	2017	2272	3302	5022	838.2	838.5	846.3	812.4
ACT74_RS04660	WP_005566551.1	1955	2030	2751	5785	1716.5	1894.4	1767.4	1774.1
ACT74_RS04665	WP_005566550.1	1236	1359	2058	3399	23173.9	22096.9	21871.3	21713.3
ACT74_RS04670	WP_005566548.1	629	583	849	2167	5052.7	4984	5149	5000.3
ACT74_RS04675	WP_005566546.1	543	730	2172	3302	2156.9	2252	2225.1	2239.6
ACT74_RS04680	WP_005589859.1	436	328	639	1326	8375.7	8447.7	8230.1	8133.7
ACT74_RS04685	WP_005570074.1	455	398	784	1477	179.3	174.7	184.3	181.6
ACT74_RS04690	WP_005566540.1	421	428	821	1832	169.1	156.1	170.6	173.8
ACT74_RS04695	WP_061869900.1	352	298	539	1356	1299.9	1276.6	1297.8	1254.4
ACT74_RS04700	WP_005566536.1	337	267	732	976	9286.2	10123.4	9938.5	9787.4
ACT74_RS04705	WP_005592763.1	765	749	1616	2486	683.4	725.4	751.7	756.8
ACT74_RS04710	WP_005570066.1	131	120	319	524	109.3	117.7	115.6	120.3
ACT74_RS04715	WP_005566531.1	553	411	985	1320	3113	3297.9	3212.9	3148.9
ACT74_RS04720	WP_005566529.1	7347	5051	8974	19392	256240	259162	255812	265759
ACT74_RS04725	WP_014167870.1	618	892	1122	1986	2082.7	2047.1	2100.3	2100.3
ACT74_RS04735	WP_061870038.1	1804	1632	2236	5777	185.9	171.7	190.6	170.3
ACT74_RS04745	WP_005566523.1	1791	2853	3990	4681	15416.2	15500.9	15639	15775.5
ACT74_RS04750	WP_005544639.1	344	255	401	833	25278	25994.4	25414.3	25436
ACT74_RS04755	WP_061869901.1	1210	1563	2455	3832	4364.6	4297.3	4316.7	4350.1
ACT74_RS04760	WP_005544645.1	548	846	1217	2095	6250.1	6301.5	6323.3	6282.9
ACT74_RS04765	WP_005544647.1	885	651	926	1685	37302.4	37917.9	36895.8	37179.8
ACT74_RS04775	WP_005547897.1	785	654	740	2323	198.3	182	180.8	183.8
ACT74_RS04780	WP_005568378.1	125	89	132	414	559.8	541.1	571.8	563.7
ACT74_RS04795	WP_005589124.1	237	354	541	891	85.2	94.2	93.2	95.7
ACT74_RS04800	WP_061869902.1	1507	2079	3148	5055	2932.9	2915	2952.1	2911.3
ACT74_RS04805	WP_005543085.1	1098	1554	1958	4089	7800.2	7613.8	7522.4	7202.4
ACT74_RS04825	WP_005571360.1	774	1377	2084	2900	3156.8	2979	3213	3106.5
ACT74_RS04830	WP_012821059.1	1861	4135	6847	7673	4863.6	4783.3	5045.8	4882.5
ACT74_RS04840	WP_005547928.1	1213	1313	2007	4716	8810.4	8727.9	8636.4	8552.2
ACT74_RS04845	WP_061869903.1	321	376	557	1139	677.4	677.6	664.4	641.8
ACT74_RS04850	WP_005547930.1	1378	1729	2556	5529	434	429.6	495.2	454.6
ACT74_RS04855	WP_005540878.1	695	857	1320	2232	7058.7	6813.6	7027.5	6631
ACT74_RS04860	WP_061869904.1	1793	2421	3152	4911	37786.5	36397.9	39712.1	37690.3
ACT74_RS04865	WP_005540872.1	536	225	267	1091	168.1	149.5	156.5	146.1
ACT74_RS04870	WP_014167881.1	344	729	908	1786	282.5	289.9	299.9	284.3
ACT74_RS04875	WP_005547935.1	308	475	756	1158	3833.1	3937.3	3922.2	3809.6
ACT74_RS04880	WP_005547936.1	690	1200	1608	2508	507.1	479.4	513.5	472.3
ACT74_RS04885	WP_005540864.1	212	123	238	612	676.2	654.9	661	675.3
ACT74_RS04890	WP_061869905.1	2533	2480	4207	9176	4941.9	4849.7	4835.9	4730.1
ACT74_RS04895	WP_005540860.1	4220	3501	4747	10029	175715	172566	176272	173977
ACT74_RS04905	WP_005540856.1	370	350	511	1213	1275.9	1264.2	1273.7	1297.2
ACT74_RS04930	WP_005547945.1	502	350	490	1001	1236.8	1239	1202.2	1215.6
ACT74_RS04935	WP_014167885.1	1422	553	569	2125	107986	97847.5	101604	97605.7
ACT74_RS04960	WP_005574103.1	149	132	161	466	762.5	758.7	808.6	812.2
ACT74_RS04965	WP_014167887.1	408	366	544	966	16429.9	16074.1	16076.6	15846.8
ACT74_RS04970	WP_005547952.1	1026	1092	1725	3916	624.4	670.1	640.2	654
ACT74_RS04985	WP_005540337.1	306	264	408	1247	1513.4	1489.7	1465.2	1467.3
ACT74_RS04990	WP_005547953.1	693	700	1118	1947	51824.9	52400.1	52766.4	51808.5
ACT74_RS05010	WP_005567535.1	145	203	304	796	333	340.1	330.8	336.2
ACT74_RS05015	WP_005547958.1	1259	1260	1606	3073	474.9	438.1	485.5	459.3
ACT74_RS05045	WP_005547969.1	421	762	1083	1953	467.8	495.3	493.4	491
ACT74_RS05050	WP_053330417.1	1118	1571	2514	4690	6671.9	6553.5	6739.5	6633.2
ACT74_RS05055	WP_005572525.1	561	547	835	1409	2259.7	2219.5	2237.9	2177.7
ACT74_RS05080	WP_005568762.1	362	324	460	1131	2415.5	2252.8	2406	2314
ACT74_RS05090	WP_005568763.1	1197	1713	2196	4393	12344.8	12532.4	12445.3	12077.3
ACT74_RS05095	WP_005574082.1	999	859	1102	2199	1272.4	1279.3	1367.9	1327
ACT74_RS05100	WP_005547988.1	405	764	1056	2042	644.4	674.6	651.4	652
ACT74_RS05105	WP_005568765.1	556	597	810	1540	5170.3	5068.1	5101.3	5117.1
ACT74_RS05110	WP_005592759.1	339	465	750	1279	1805.6	1857.6	1827.6	1765
ACT74_RS05115	WP_005543674.1	1107	995	1302	2666	54434.5	56516.8	55439.6	55030
ACT74_RS05125	WP_005568772.1	3450	1830	3239	6695	13912.3	13709.1	14027.5	13551.6
ACT74_RS05140	WP_005547997.1	455	285	699	1931	8543.5	8181.1	8221.4	8477.2
ACT74_RS05145	WP_005547999.1	544	1234	1906	2963	1919.2	1991.3	1993.3	1979.7
ACT74_RS05150	WP_006710232.1	1118	1457	2315	4285	3045.2	3136.9	3272.6	3077.4
ACT74_RS05155	WP_005543658.1	518	606	929	1983	5105	5096.3	5009	5102.1
ACT74_RS05160	WP_005548005.1	563	858	1265	2602	422.1	399.6	414.5	380.6
ACT74_RS05165	WP_012821070.1	924	1395	2164	3895	479.7	502.7	491.3	475.9
ACT74_RS05170	WP_005567336.1	264	253	380	760	2547.9	2528	2543.5	2553.9
ACT74_RS05175	WP_005570334.1	1249	1541	1959	3544	7888.5	7381.2	7827	7386.3
ACT74_RS05180	WP_005548017.1	1124	1678	2364	3823	46272.4	47811.3	46065.4	46614.2
ACT74_RS05185	WP_005590026.1	878	1279	1798	2825	165.2	162.4	158.2	162.1
ACT74_RS05190	WP_005570330.1	570	617	867	2878	231.4	241.1	243.7	238.7
ACT74_RS05200	WP_005567333.1	111	173	244	374	461.9	446.5	447.4	434.6
ACT74_RS05205	WP_005567332.1	518	1109	1380	2297	981.1	953.6	1002	942.5
ACT74_RS05210	WP_014167898.1	2099	1816	2888	6212	3165.8	3111.7	3203.5	3307.1
ACT74_RS05215	WP_005567328.1	315	243	317	1458	677	670.7	703.2	712
ACT74_RS05220	WP_005567326.1	406	415	623	1647	2668.2	2759.3	2623.1	2689.6
ACT74_RS05225	WP_005547817.1	350	314	385	1032	911.1	909.9	937.7	930.1
ACT74_RS05230	WP_005547819.1	432	479	680	1493	7356.1	7507.2	7461.7	7692.3
ACT74_RS05245	WP_005567320.1	864	948	1330	2529	1725.2	1690.2	1678.6	1649.8
ACT74_RS05250	WP_025298481.1	900	1372	1904	3349	4857.3	4966.8	5120.3	5054.2
ACT74_RS05265	WP_005567311.1	3053	1574	2490	4087	321.7	314.8	323.3	310.7
ACT74_RS05275	WP_005567309.1	895	1469	2276	2925	2051	2088.7	2085.8	2089.9
ACT74_RS05280	WP_014167903.1	681	1242	1799	1864	730	663.3	779.8	673.7
ACT74_RS05285	WP_005567308.1	1010	1694	2130	3207	843.2	909.6	855.6	851.5
ACT74_RS05290	WP_196755595.1	923	1542	2673	3696	5549.7	5494.4	5651.7	5590.5
ACT74_RS05295	WP_005567306.1	1200	1536	2322	3849	4653.5	4693.4	5037	4852.1
ACT74_RS05300	WP_005567304.1	1711	2056	2762	4674	10730.7	10932	10886.5	10792.6
ACT74_RS05305	WP_025298484.1	845	1196	1859	2735	1273.5	1274.5	1325.1	1386.1
ACT74_RS05315	WP_005567298.1	734	935	1330	2313	5094.6	5080.7	5181	4942
ACT74_RS05320	WP_005567295.1	2090	2628	4040	6989	5881.3	6031.4	6139.8	6138
ACT74_RS05325	WP_014167907.1	1052	1696	2204	2941	5723.4	5771.9	5796.5	5714.3
ACT74_RS05330	WP_005569397.1	1800	2047	3014	5146	14848.6	15038.2	15144.9	15337.6
ACT74_RS05335	WP_005567291.1	670	940	1402	2111	2759.7	2801.4	2743	2727.3
ACT74_RS05340	WP_005589401.1	612	653	1259	2419	1686.3	1706.4	1686.2	1661
ACT74_RS05345	WP_005556330.1	300	417	601	1150	220.7	202.5	216.9	213.8
ACT74_RS05365	WP_005556319.1	521	589	796	1307	2598.5	2622	2608.5	2605.9
ACT74_RS05370	WP_005547296.1	90	106	145	357	344.6	328.9	354	346.7
ACT74_RS05375	WP_005556313.1	575	205	223	911	230.6	240.9	237.5	217.9
ACT74_RS05380	WP_005542222.1	351	272	312	885	1527.4	1586.2	1660.5	1666.1
ACT74_RS05390	WP_005556309.1	2241	1757	2243	5872	1393.6	1372.2	1340.5	1340
ACT74_RS05395	WP_005556307.1	227	550	838	1438	1769.2	1464.2	1688.7	1642
ACT74_RS05400	WP_005556305.1	70	48	66	250	179.1	172.9	188.8	182.8
ACT74_RS05405	WP_005565320.1	453	615	862	2049	155.1	163.7	163.9	153.1
ACT74_RS05420	WP_142951951.1	15212	12477	22827	42579	5174.5	5353.1	5146.6	5117.2
ACT74_RS05430	WP_005569889.1	913	853	1436	2452	2834.2	2693.2	2766.6	2575.4
ACT74_RS05505	WP_005567260.1	452	496	808	1477	5622.2	5523.6	5579.8	5386.2
ACT74_RS05510	WP_005570587.1	637	768	1297	2459	10151.8	10359.7	10320.4	10248.3
ACT74_RS05515	WP_005542495.1	306	669	1060	850	4414.6	4540.1	4557.8	4623.7
ACT74_RS05520	WP_061870039.1	1121	1907	3298	3554	2237.3	2501.3	2425.7	2479.8
ACT74_RS05525	WP_061869915.1	304	422	545	1012	1060.7	1066.4	1089.7	1030.2
ACT74_RS05535	WP_033000485.1	1647	2560	3942	5815	14190.5	14225.5	14384.7	14111.4
ACT74_RS05540	WP_005567236.1	3595	5831	8607	12358	39706.1	40424.8	40810.3	40657.6
ACT74_RS05545	WP_005547369.1	1120	1306	1984	3230	9601.7	9599.8	9500	9485.2
ACT74_RS05555	WP_014167915.1	994	1836	2896	4193	1670.4	1696.5	1699.3	1716.2
ACT74_RS05560	WP_005547374.1	85	87	143	424	1423.9	1208.2	1475.9	1404.2
ACT74_RS05565	WP_005567231.1	1135	1489	2039	3163	16705.9	16907.5	17011.6	17321.9
ACT74_RS05570	WP_005547379.1	942	1162	1626	2500	3783.7	3885	3946.1	3889.3
ACT74_RS05575	WP_005542482.1	655	750	1071	1860	3459.6	3453.5	3488.3	3347.9
ACT74_RS05580	WP_005573972.1	1249	1165	1688	3119	46956.6	47328.3	48623.2	48420.1
ACT74_RS05585	WP_005547383.1	390	286	412	1567	551.1	578.8	572	568.9
ACT74_RS05590	WP_005567230.1	1552	1672	2784	6187	36976.3	36821.7	36783.7	36609.9
ACT74_RS05595	WP_025298503.1	189	234	299	546	6376.4	6647.2	6865.7	7166.3
ACT74_RS05600	WP_061869916.1	742	1289	1571	2954	2578.5	2475.6	2546.2	2531.7
ACT74_RS05605	WP_005540265.1	436	536	770	1561	2788.1	2764.4	2799.1	2829
ACT74_RS05610	WP_014167921.1	3521	5793	7564	13212	5363.2	5422.5	5319.4	5443.1
ACT74_RS05615	WP_005540269.1	321	333	393	860	3389.1	3390.9	3438.4	3466.5
ACT74_RS05620	WP_005567575.1	573	607	1039	2107	1693.9	1562.4	1638.5	1642.9
ACT74_RS05625	WP_005567578.1	405	394	560	1338	1072.8	1054.9	1063.6	1072.7
ACT74_RS05630	WP_005539264.1	919	1069	1171	2286	18190.5	17930.7	17623.7	17063.4
ACT74_RS05635	WP_005539270.1	1147	1381	1709	3355	381	384.4	405.5	396.6
ACT74_RS05640	WP_005545687.1	297	501	740	1088	11548.4	11489.3	11499.5	11789.8
ACT74_RS05645	WP_005592137.1	1224	2164	2832	4868	1104.7	1070.6	1134.7	1043
ACT74_RS05650	WP_005567581.1	149	197	249	372	1002.6	1094.6	997.5	1087.6
ACT74_RS05655	WP_005567582.1	601	954	1522	1917	257	226.7	268.2	247.3
ACT74_RS05660	WP_005540120.1	1329	1984	2634	5843	11143	10932.4	10930.6	10846.5
ACT74_RS05665	WP_005545672.1	8577	8411	18690	25166	119319	128137	122857	123956
ACT74_RS05670	WP_005540114.1	6853	8774	17355	22005	9646.7	10222.1	10375.5	10029
ACT74_RS05675	WP_005540112.1	1862	1914	3240	8339	11946.9	11938.1	11848.5	11769.8
ACT74_RS05680	WP_061869917.1	963	1060	1486	3853	13752.4	14110.9	13782	13681.7
ACT74_RS05690	WP_005594231.1	16	12	15	95	120.8	103.4	107.8	101
ACT74_RS05705	WP_061869919.1	806	784	1019	3482	6486.4	6172.8	6360.6	6312.8
ACT74_RS05710	WP_005565412.1	202	232	346	1145	289.4	284.8	267.2	254.4
ACT74_RS05715	WP_005567590.1	612	661	1211	2229	860.8	792.4	843.5	814.1
ACT74_RS05730	WP_005545663.1	539	425	592	1812	154.6	147.4	146.5	139.1
ACT74_RS05735	WP_005540089.1	164	415	508	1227	470.2	478.4	472.8	507.7
ACT74_RS05750	WP_005567594.1	554	422	656	1655	3143.4	3030.7	3193	3142.5
ACT74_RS05755	WP_014167926.1	915	895	1004	2890	463	478.8	469.8	459.7
ACT74_RS05760	WP_005588606.1	3120	3907	6007	13772	6195.7	6128.3	5990.3	6159.2
ACT74_RS05765	WP_061869920.1	410	417	576	1154	13850.2	13815.8	13441.6	13673.1
ACT74_RS05770	WP_005540052.1	310	396	592	1075	24332.6	24179.4	24228.1	24384.7
ACT74_RS05775	WP_005545646.1	1414	1831	2463	4163	14688	14453.8	14592.8	14197.7
ACT74_RS05780	WP_005569927.1	1526	1861	2880	5977	5517.4	5449.7	5567	5528.5
ACT74_RS05785	WP_005567602.1	10661	11001	19877	28912	1097.3	1069.1	1095.5	1081.9
ACT74_RS05790	WP_061869921.1	194	327	655	844	3622.4	3517.7	3765.4	3873.6
ACT74_RS05810	WP_005570606.1	39	31	45	131	86.6	78.6	77.8	59.4
ACT74_RS05820	WP_014167930.1	258	248	410	916	1903.1	1945.3	1936.7	2011.7
ACT74_RS05835	WP_014167933.1	58	59	50	110	2669.4	2560.8	2644.7	2665.7
ACT74_RS05840	WP_025298511.1	204	171	272	726	1914.4	1895.3	1976.8	1945.8
ACT74_RS05845	WP_005591970.1	232	244	386	1120	173.7	177.2	170.4	175.4
ACT74_RS05870	WP_005569141.1	647	982	1359	2481	22343.8	22292.3	22474.3	22428.1
ACT74_RS05875	WP_005557907.1	813	1206	1511	2459	23580	23300.9	23688.7	23292.8
ACT74_RS05880	WP_005557906.1	505	1482	2523	2092	2901.4	3326.6	3731	3633.1
ACT74_RS05885	WP_041915502.1	856	2026	3139	2789	1239	1323	1362.4	1319
ACT74_RS05890	WP_005557902.1	1360	3750	6531	4175	3937.3	4397.7	4914.7	4819.5
ACT74_RS05905	WP_014167942.1	2037	1436	1886	4339	80893	75368.7	75850.8	74991
ACT74_RS05910	WP_053330411.1	246	267	374	968	580.5	547.9	596.3	593.3
ACT74_RS05935	WP_014167945.1	1151	1669	2381	4882	744.2	787.2	784	732.9
ACT74_RS05970	WP_005544510.1	2234	1963	3397	6817	83988.6	82541.3	83650.8	83244.8
ACT74_RS05975	WP_005545588.1	4484	5777	8616	19146	35175.6	35527.3	34358.3	34732.4
ACT74_RS05980	WP_005545586.1	1309	1659	2023	4644	3270.6	3188.2	3281.1	3288
ACT74_RS05985	WP_005545585.1	578	781	1241	2102	4454.1	4419.9	4388	4407.3
ACT74_RS05990	WP_061869925.1	923	1202	1628	3794	8391.9	8215.5	8221.4	8320.9
ACT74_RS05995	WP_005545583.1	714	980	1505	2964	5025.8	5054.9	5130.5	5146.5
ACT74_RS06005	WP_005542295.1	1616	1811	2569	5151	2987.8	2890.5	3194.3	3017.5
ACT74_RS06010	WP_061869926.1	5096	5220	8352	15609	3253.6	3425.2	3328.8	3356.3
ACT74_RS06020	WP_005545577.1	2720	4284	5253	7144	3087.1	3094.8	3221.9	3052.7
ACT74_RS06025	WP_005545575.1	1471	1724	2459	4918	2521.6	2533.3	2578.4	2522.2
ACT74_RS06030	WP_005545573.1	1096	1269	1771	3813	2656.6	2639.2	2682.6	2641.7
ACT74_RS06035	WP_005545571.1	1003	786	1213	2574	27779.8	27031.2	29493	27729.3
ACT74_RS06040	WP_005567678.1	3006	4176	6840	12424	4218.5	4175.1	4090.7	4146.7
ACT74_RS06050	WP_005571754.1	1147	1030	1445	3312	374	382.6	364.2	394.8
ACT74_RS06055	WP_014167373.1	2078	2178	2959	6571	48832	49304.4	49137	48246
ACT74_RS06060	WP_005539902.1	126	174	208	353	613.5	633.9	673.5	663.7
ACT74_RS06065	WP_014167374.1	165	266	343	637	504.6	472.6	540.9	517.9
ACT74_RS06070	WP_061869927.1	4676	3808	5923	13437	1064.8	991.7	1034.2	976.1
ACT74_RS06075	WP_005569178.1	1042	1110	1204	3361	2869.8	2789.2	2703.7	2600.2
ACT74_RS06080	WP_061869928.1	1761	2482	3932	5624	22639.9	24484.1	23383.1	23440.4
ACT74_RS06085	WP_005567670.1	644	1068	1491	3387	3122	3102.4	3173.8	3186.6
ACT74_RS06090	WP_005539889.1	192	462	499	681	73.1	68.5	73.3	61
ACT74_RS06095	WP_005539888.1	306	316	447	856	1065.7	1068.6	1058.9	1060.3
ACT74_RS06100	WP_005567669.1	47	101	128	285	97.7	106.1	91.5	95.8
ACT74_RS06105	WP_061869929.1	891	1164	1742	3178	3496.1	3567.3	3713.5	3673.7
ACT74_RS06110	WP_005568275.1	246	255	670	1155	313.1	310.5	378.9	348.4
ACT74_RS06120	WP_061869930.1	734	1204	1663	2941	1483.5	1586.6	1503.6	1534.2
ACT74_RS06125	WP_005539876.1	3645	5760	10641	19965	34410.3	34802.8	34036.7	34739.3
ACT74_RS06130	WP_005539872.1	1927	1379	2072	5249	11002.6	10919.8	11036.7	10983.6
ACT74_RS06145	WP_005569208.1	1734	1904	2596	6093	9024.3	9204.6	9177.9	8857
ACT74_RS06150	WP_005539843.1	502	578	737	1834	3822.7	3812.3	3821.4	3819.6
ACT74_RS06155	WP_005568284.1	2167	1710	3479	8008	12090.9	12303.7	12407.7	12221.9
ACT74_RS06160	WP_005539833.1	1047	1706	2508	3656	2335.3	2285.5	2314.2	2375.2
ACT74_RS06165	WP_005568290.1	889	1480	2400	3428	1995.7	1943.4	1943.8	1963.1
ACT74_RS06170	WP_005539826.1	656	640	1214	1997	564.4	553.7	491.8	504.6
ACT74_RS06175	WP_005539824.1	530	616	927	1366	666.4	701.8	664.2	614.1
ACT74_RS06190	WP_005539816.1	93	53	67	306	108.9	97	103.9	102.1
ACT74_RS06200	WP_173540813.1	1331	1653	2257	3933	960.8	965.9	978.6	980.4
ACT74_RS06215	WP_005568297.1	3748	4764	6745	13028	48028.9	47901	48748	48021.6
ACT74_RS06220	WP_014167382.1	847	1008	1298	3319	5585.1	5537.7	5676.9	5704.6
ACT74_RS06225	WP_005550389.1	1256	1715	1892	3877	36465.4	35209.4	35642.9	32670.4
ACT74_RS06230	WP_005545502.1	1251	1545	1760	3517	27687.5	26797.4	27876.1	27438.7
ACT74_RS06235	WP_061869931.1	1893	2156	3191	5421	20418.7	20523.7	20409.2	20208.9
ACT74_RS06255	WP_005568307.1	908	1515	2011	2991	94.4	89	91.5	95.9
ACT74_RS06260	WP_231098004.1	929	1346	1694	3441	1160.9	1163.3	1182.3	1178.5
ACT74_RS06275	WP_005541070.1	396	282	504	1284	6717	6871	6598.5	6912.1
ACT74_RS06280	WP_014167391.1	1210	910	1339	3098	4235.2	4328	4239	4247.8
ACT74_RS06290	WP_061869932.1	1212	1221	2062	3341	8254.2	8355.6	8385.2	8368.5
ACT74_RS06295	WP_005548259.1	383	462	723	1019	219.1	225.9	229.4	224
ACT74_RS06300	WP_005548261.1	784	371	663	1586	8353.3	8276.7	8216.2	8467.9
ACT74_RS06305	WP_005567355.1	1022	789	1125	2453	12955.4	13089.4	13075.8	13064.7
ACT74_RS06310	WP_005548266.1	593	492	688	1773	6295.6	6096.9	6156.7	5983.3
ACT74_RS06315	WP_061869933.1	795	658	1045	2404	2663.5	2724.8	2809.8	2838.1
ACT74_RS06320	WP_005567351.1	563	489	692	2335	34.2	38.5	38	36.3
ACT74_RS06325	WP_014167393.1	1164	1017	2171	4546	34571.3	33760.7	34602.5	34779.2
ACT74_RS06330	WP_061869934.1	905	1218	1553	2829	58.7	58	55	49.6
ACT74_RS06335	WP_005548283.1	924	1094	1560	2839	2388.7	2373.2	2380.3	2380.4
ACT74_RS06340	WP_061869935.1	3922	6089	8667	15770	42488.1	42582.8	43146.2	42330.3
ACT74_RS06350	WP_005548289.1	2257	1667	2274	6200	2301.3	2304.6	2366.8	2393
ACT74_RS06355	WP_005566867.1	3286	3461	5097	10699	97180.1	96244.5	96878.2	96590.8
ACT74_RS06360	WP_061869936.1	353	403	649	1112	47	46.2	49.9	46.4
ACT74_RS06380	WP_005566872.1	550	620	1145	3244	896.1	953	938.4	974.7
ACT74_RS06385	WP_019518420.1	260	308	506	767	1402.4	1517.7	1454	1492.9
ACT74_RS06390	WP_005570059.1	1429	1596	1971	4437	9337.1	9481.5	9360.9	9652.6
ACT74_RS06400	WP_005544066.1	1352	1234	1667	3417	9776.2	10260.8	9749.5	10101
ACT74_RS06405	WP_005566879.1	210	80	236	575	1965.8	2055.8	2012.7	2073.5
ACT74_RS06415	WP_025298545.1	780	1067	1578	3442	2662.4	2744	2762.4	2770.7
ACT74_RS06420	WP_005547189.1	844	432	524	1639	1290.7	1228.2	1306.9	1271.6
ACT74_RS06430	WP_005547192.1	560	723	985	1882	1452.6	1489.4	1451.9	1433.3
ACT74_RS06435	WP_005566458.1	442	565	758	1293	63.4	59.4	61.7	63.9
ACT74_RS06445	WP_005547197.1	422	451	536	1196	48	59.4	56.5	60.7
ACT74_RS06450	WP_005566462.1	3962	3522	4781	11822	104999	104807	104426	105406
ACT74_RS06455	WP_014167403.1	1837	1905	2692	6519	197.3	190.8	186.2	192.3
ACT74_RS06460	WP_005547206.1	258	245	426	697	9421.1	9372.5	9484	9362.4
ACT74_RS06465	WP_005547208.1	120	137	185	275	871.7	888.7	904.2	907
ACT74_RS06470	WP_005547209.1	747	1367	2144	2900	3318.2	3411.6	3429.1	3453
ACT74_RS06480	WP_005566468.1	1046	1391	1690	3354	10416	10230.5	10328.5	10061.7
ACT74_RS06490	WP_005547219.1	771	1005	1648	2886	1447.4	1509.7	1510.8	1539.6
ACT74_RS06495	WP_005572843.1	543	709	1002	2029	5784.2	5770.2	6008.8	5971.5
ACT74_RS06505	WP_005539658.1	1864	1617	2560	7764	18467.8	18883.3	18891	18769.9
ACT74_RS06510	WP_061870040.1	1409	2687	3147	4794	8557.7	8594.5	8694.8	8598.6
ACT74_RS06515	WP_005570305.1	769	944	1237	2400	20070.9	19537.6	20455.9	20574.4
ACT74_RS06520	WP_005539664.1	371	797	912	1420	1059.9	1045.6	1011.9	998.5
ACT74_RS06525	WP_005539667.1	823	1194	1558	2617	4599.1	4516.8	4636.9	4711.5
ACT74_RS06530	WP_005566475.1	556	633	930	1756	4909.4	4871.6	4944	5036.2
ACT74_RS06535	WP_005589573.1	3617	4395	6020	11972	11889	12357.1	11868.1	12357.3
ACT74_RS06540	WP_005539673.1	4083	8744	5618	2654	116.1	119	107.4	113.1
ACT74_RS06545	WP_005539760.1	1011	1257	2061	3555	4215.3	5325.2	4902.3	5611.7
ACT74_RS06550	WP_005547242.1	1336	1475	2111	3681	7470	7725.3	7590.9	7625.1
ACT74_RS06555	WP_005589012.1	1430	1782	2668	5019	16296.2	16229.5	16111.5	16056.8
ACT74_RS06565	WP_005566829.1	486	633	1000	2511	3690.5	3813.3	3743.8	3708.7
ACT74_RS06570	WP_005547254.1	617	678	934	2085	18008.6	17164.1	17931.1	18300.3
ACT74_RS06590	WP_005568596.1	1510	1707	2417	5595	19886.7	20194	19996.2	19774.7
ACT74_RS06600	WP_005568599.1	203	228	360	773	326.1	323.4	334	334.6
ACT74_RS06625	WP_005547398.1	77	42	57	300	48.3	38	53.6	59.4
ACT74_RS06630	WP_012821116.1	192	145	213	897	290.3	257.4	297.5	309.5
ACT74_RS06635	WP_005547402.1	406	497	641	1493	7542.5	7423.7	7283.9	7563.9
ACT74_RS06645	WP_005568059.1	401	407	612	1312	652.5	651	683.9	666.9
ACT74_RS06650	WP_005547408.1	207	285	387	702	194.8	196.5	209.7	196
ACT74_RS06655	WP_005542796.1	368	495	772	1647	1123.4	1085.3	1086.1	1081.7
ACT74_RS06660	WP_061869938.1	777	828	1031	1828	1083.5	1019.8	1065.2	1018.9
ACT74_RS06665	WP_005547412.1	608	743	1097	2779	1664.5	1616.8	1624.2	1592.2
ACT74_RS06685	WP_005570189.1	608	668	965	2501	100.8	96.8	95.5	95.4
ACT74_RS06695	WP_005568046.1	320	495	805	1320	530.1	481.4	534.7	539.4
ACT74_RS06700	WP_014167414.1	961	901	1478	2710	34336.5	35275.4	34710.2	35129.6
ACT74_RS06705	WP_005564490.1	1474	1672	2120	3849	28117.1	28194.9	28168.3	28394.3
ACT74_RS06710	WP_005568042.1	907	495	977	2473	5215.7	4669.2	5313.2	5373.5
ACT74_RS06715	WP_014167415.1	1441	2026	3055	5303	1471.5	1473.4	1542.1	1552.7
ACT74_RS06720	WP_014167416.1	288	338	535	1300	17251.5	18126.9	17485.1	18206.3
ACT74_RS06725	WP_005543723.1	503	740	835	1825	175.3	168.3	187	194
ACT74_RS06730	WP_005568036.1	500	664	663	1612	1092.2	1076.3	1082.5	1057.5
ACT74_RS06735	WP_005568034.1	1132	1084	1217	3496	575.9	570.4	575.9	570.8
ACT74_RS06745	WP_005543712.1	2300	2777	3454	6182	6557.8	6405.7	6738.5	6388
ACT74_RS06750	WP_005568029.1	1408	1837	2626	4303	4652	4814.3	4749.5	4732.4
ACT74_RS06755	WP_005547449.1	1356	1261	1841	4752	6064.7	5927.9	5910.3	5611.5
ACT74_RS06760	WP_005547450.1	518	803	1031	1594	1751.9	1766.9	1801.7	1684.3
ACT74_RS06765	WP_005568025.1	1167	1625	2397	3812	5013.5	5057.6	5033.1	4909.6
ACT74_RS06775	WP_005540508.1	1825	2232	2971	6257	21681.8	21763.8	21757.6	22141.7
ACT74_RS06780	WP_005547457.1	865	418	634	1825	9847.6	9854.7	9684.3	9801.7
ACT74_RS06785	WP_005568024.1	215	102	175	603	68.7	72.1	74	78
ACT74_RS06790	WP_005588266.1	945	801	1420	2718	7907.5	8337.3	8140.5	8339.3
ACT74_RS06795	WP_005547462.1	919	1004	1726	2932	2986.9	3148.9	3106.6	3056.2
ACT74_RS06800	WP_050846138.1	417	473	666	1049	4802.5	4526.5	4185.2	4026.8
ACT74_RS06805	WP_005586654.1	438	576	645	1343	202.2	225.4	216.9	219.3
ACT74_RS06815	WP_005568019.1	1155	2305	3327	4444	3672.3	3739.9	3739.9	3777
ACT74_RS06820	WP_005542474.1	1178	2325	3269	4550	8344.6	8467.8	8509.4	8474
ACT74_RS06825	WP_005589329.1	1714	2015	3254	5313	15097.5	14712.8	15572.8	14731.4
ACT74_RS06830	WP_014167419.1	1239	1358	1726	4166	14384.4	14600	14587.2	14550.9
ACT74_RS06835	WP_005568016.1	127	117	155	363	48.4	51.8	50.4	54.2
ACT74_RS06840	WP_005586985.1	489	393	695	1219	354.5	386.5	357	348.1
ACT74_RS06850	WP_005568013.1	556	801	1102	2012	21121.9	21632.8	21004.4	21283.5
ACT74_RS06855	WP_005547484.1	1995	3298	4804	8126	33646.9	33914.3	34754.6	34641.8
ACT74_RS06860	WP_005568011.1	1716	2800	3774	6171	13758.1	13974.3	13816.9	13722
ACT74_RS06865	WP_014167425.1	491	709	930	1898	4719.9	4744.2	4694.3	4771.3
ACT74_RS06870	WP_005542551.1	614	957	1260	2378	5238.8	5240.7	5268.6	5311.9
ACT74_RS06875	WP_061869940.1	1308	1432	1981	3617	23962	24047.4	24578.6	24060.7
ACT74_RS06880	WP_005547493.1	421	361	481	1702	117.1	124.2	113.1	124.2
ACT74_RS06895	WP_061869941.1	440	687	1039	1913	109.3	106.3	109.7	99.2
ACT74_RS06900	WP_061869942.1	136	166	248	490	1134.9	1087.1	1086.3	1075
ACT74_RS06905	WP_005547504.1	232	221	450	730	182.4	177.3	187.8	180.5
ACT74_RS06925	WP_005592516.1	1760	1909	2760	6793	426.8	395.3	403.3	387.2
ACT74_RS06930	WP_005564600.1	1608	2013	2739	5113	2775	2692.1	2829.1	2554.2
ACT74_RS06940	WP_025298073.1	2295	2878	4556	10046	6088.2	5912.4	6121.5	6366.2
ACT74_RS06945	WP_061869943.1	584	841	1284	2529	7687.8	7825.6	7819.6	7819.3
ACT74_RS06950	WP_005540477.1	487	415	751	1693	324.1	327.9	308.7	314.7
ACT74_RS06955	WP_005547522.1	127	131	188	436	1853.3	1786.9	1845.2	1800.2
ACT74_RS06960	WP_005547524.1	164	135	254	356	349.3	341.5	361.6	347.8
ACT74_RS06965	WP_005547526.1	47	55	90	201	101.8	86.7	104.8	100.7
ACT74_RS06975	WP_026161177.1	1901	3530	3654	5693	24439.3	23877.2	24878.7	24614.2
ACT74_RS06980	WP_005547532.1	1341	2208	2827	4379	105.5	108.3	103.5	102.6
ACT74_RS06985	WP_061870041.1	3765	5275	7501	12643	89962.7	89336.5	90032.6	88858.1
ACT74_RS06990	WP_005547536.1	381	177	311	674	1790.8	1811.8	1831.2	1834.9
ACT74_RS06995	WP_005567973.1	470	393	745	1702	271.6	298.9	282.9	276.1
ACT74_RS07000	WP_005586498.1	26	40	113	139	110.5	150.5	165.5	152.2
ACT74_RS07020	WP_005547548.1	91	126	158	396	430.8	415.8	414.8	424.7
ACT74_RS07030	WP_005547552.1	110	126	148	338	185	164.4	177.8	170.3
ACT74_RS07035	WP_005547554.1	807	602	598	1725	197.3	219.3	196.3	217
ACT74_RS07040	WP_005540708.1	932	372	736	3035	5090.3	4793.5	4797.8	4768.9
ACT74_RS07045	WP_005540709.1	1169	1541	2091	4021	4372.9	4446.2	4441.5	4298.5
ACT74_RS07050	WP_005540710.1	1530	919	1406	3831	1614.8	1617.8	1632.4	1620.8
ACT74_RS07060	WP_005567957.1	1147	2687	2921	4308	972.4	978.7	981.5	997.4
ACT74_RS07065	WP_014167442.1	300	892	966	1233	388	410.8	437.5	393.6
ACT74_RS07070	WP_005567952.1	1407	3325	3565	3799	857.4	829.3	916.8	879.2
ACT74_RS07080	WP_005547572.1	2118	5726	7877	8233	4085.3	4202.4	4208.3	4158.6
ACT74_RS07085	WP_061869944.1	3416	5281	6599	11886	33053.2	34653.5	35079	35161.7
ACT74_RS07090	WP_005567947.1	1373	1964	2688	3686	26015.9	26658.2	26225.4	26666.2
ACT74_RS07095	WP_005547578.1	797	1776	2058	3064	6099.4	5563.3	5926.7	5843.5
ACT74_RS07105	WP_005567943.1	450	665	769	1512	303.2	303.5	291.3	301.9
ACT74_RS07110	WP_005540730.1	942	1945	2999	7587	493.4	489.8	497.4	509.6
ACT74_RS07115	WP_005567940.1	396	283	393	901	2458	2541.5	2443.5	2407.9
ACT74_RS07120	WP_005567937.1	524	700	848	1656	8846	9080.9	9000.5	8606.5
ACT74_RS07125	WP_005540735.1	1385	3194	2723	6211	59629.9	58671.1	59772.3	59510.1
ACT74_RS07130	WP_061869945.1	629	822	926	1609	1765.7	1765	1756.1	1749.3
ACT74_RS07135	WP_005567933.1	1122	1439	1838	3110	5612.1	5548.8	5452.1	5550.5
ACT74_RS07140	WP_005540740.1	480	635	920	1790	499.5	508.3	506	518.3
ACT74_RS07145	WP_005547599.1	265	456	540	927	3198.2	3082.8	3125.5	3500.3
ACT74_RS07160	WP_005567929.1	3309	5770	9037	6982	3834.3	3835.6	4030.2	3931.1
ACT74_RS07170	WP_005567927.1	1090	2013	3155	2753	248.3	226.7	235.4	245.1
ACT74_RS07175	WP_005547610.1	1881	3076	3722	6059	367.9	372.2	383.3	389.3
ACT74_RS07180	WP_005547612.1	42	20	52	77	180.9	174.1	195.3	183.3
ACT74_RS07195	WP_005567919.1	58	40	106	157	9300	9528.7	9336.4	9230.6
ACT74_RS07200	WP_005571634.1	68	60	134	197	231.4	247.2	241.8	222.9
ACT74_RS07205	WP_005547622.1	227	213	198	500	282.4	191.5	283.4	258.3
ACT74_RS07215	WP_005571635.1	1212	1644	2354	5041	19492.9	19314.7	19502.6	19304.8
ACT74_RS07235	WP_005547626.1	615	926	1278	2191	2877.3	2897.1	3000.9	2931.8
ACT74_RS07240	WP_005568831.1	1348	1666	2351	3984	3782.2	3892.4	3973.9	3846
ACT74_RS07250	WP_005570155.1	458	151	243	1047	13291.5	13224.1	12609.9	12229.1
ACT74_RS07255	WP_014167445.1	1897	2406	3590	7215	4460.1	4462.8	4554	4478.7
ACT74_RS07260	WP_061869947.1	595	661	1170	2120	2407.5	2580.4	2946.8	3060.3
ACT74_RS07265	WP_081107554.1	2641	3090	3813	8721	12830.1	12292.5	13083	12904.6
ACT74_RS07270	WP_005566858.1	546	387	608	1464	784.5	763	794	784.5
ACT74_RS07280	WP_005547653.1	319	304	471	843	42.8	46.4	51.9	44.4
ACT74_RS07290	WP_005543917.1	353	604	847	1476	8678.1	8910.4	8724.5	8996.4
ACT74_RS07295	WP_041915509.1	2499	3002	3958	8208	13126.5	13221	13343.9	13176.1
ACT74_RS07300	WP_005547662.1	1768	3150	4054	7015	11037.9	10897	11021.6	10896.8
ACT74_RS07305	WP_005547664.1	514	520	835	1620	1039	988.5	1026.6	1006.5
ACT74_RS07310	WP_005544448.1	199	182	183	469	5138.9	4916.5	5155.8	4957.1
ACT74_RS07315	WP_005544450.1	5867	4297	6718	18808	11920.2	12067.2	12004.7	12020.8
ACT74_RS07320	WP_005547666.1	879	1008	1280	3001	2229.5	2202.9	2252.7	2306.5
ACT74_RS07325	WP_005547668.1	1400	1656	2177	4932	1112.5	1079.1	1139.1	1109.2
ACT74_RS07330	WP_005547670.1	1800	2554	3178	5815	739.4	732.5	846.5	775.6
ACT74_RS07335	WP_005566841.1	609	980	2969	2699	623.6	635.4	616.8	640
ACT74_RS07340	WP_005547673.1	251	675	895	1349	4771.7	4636.5	4850.4	4680.8
ACT74_RS07345	WP_005589362.1	2646	6749	9420	11052	7427.7	7498.1	7769.7	7814.2
ACT74_RS07350	WP_005544463.1	2977	4164	5602	9237	63738.1	62536.9	64088.4	62609.3
ACT74_RS07360	WP_005544465.1	4485	7349	10445	21376	22962.1	21939.5	22939.3	21173.3
ACT74_RS07365	WP_005569002.1	2144	3310	3368	5435	38844.1	39152.9	36316.3	37039.6
ACT74_RS07370	WP_005567754.1	2444	4249	5076	8311	19329	18566.7	18173.6	17878.8
ACT74_RS07375	WP_005567752.1	929	1337	2082	3205	8345.1	8349.6	8457.2	8469.4
ACT74_RS07380	WP_005585968.1	747	920	1155	1603	1481.6	1471.7	1467.9	1489
ACT74_RS07385	WP_005544470.1	1321	2156	1361	2857	5080.9	4940.8	5083.3	5286.2
ACT74_RS07390	WP_005567749.1	3583	4788	6569	10868	1027.7	984.8	1033.9	1009.8
ACT74_RS07395	WP_014167460.1	79	75	94	226	283.4	289.3	264.3	283.3
ACT74_RS07410	WP_005567746.1	494	390	570	1297	381.2	357.4	358.9	356.7
ACT74_RS07415	WP_005567745.1	663	649	878	2036	128.9	119.9	135.8	130.1
ACT74_RS07420	WP_005567744.1	1168	1257	1854	3938	5465.2	5676.7	5513.6	5701.6
ACT74_RS07425	WP_005562679.1	666	885	1502	3043	13704.7	13677	14009.8	13905.5
ACT74_RS07445	WP_005569756.1	107	238	309	507	75.9	66.4	70.3	78.7
ACT74_RS07455	WP_061869949.1	140	126	173	404	192.8	196.1	190.9	195.4
ACT74_RS07460	WP_005547718.1	538	1031	1153	2419	2347.9	2276	2471.6	2400.7
ACT74_RS07465	WP_005547722.1	1744	2055	3145	6085	4109.9	3977.4	4143.9	4174.5
ACT74_RS07470	WP_005547724.1	348	539	1037	1588	2317	2295	2325.1	2398
ACT74_RS07475	WP_005567734.1	960	1178	1951	3415	285.2	294.4	311.3	302.4
ACT74_RS07480	WP_005567733.1	763	1241	2028	3830	4040.2	3958.8	4025	4059.1
ACT74_RS07485	WP_005567730.1	989	1912	2669	4310	7731.2	7607.2	7783.9	7861.4
ACT74_RS07490	WP_014167462.1	258	345	516	1059	7190.7	7073.1	7002.8	7036.6
ACT74_RS07495	WP_005538577.1	314	269	427	798	279.5	262.6	270.6	261.5
ACT74_RS07535	WP_005566205.1	801	1155	1674	2253	12995.3	11884	12022	11799.2
ACT74_RS07540	WP_006710252.1	1141	1288	1904	3901	4207.4	4186.4	4203.3	4124.3
ACT74_RS07555	WP_061869950.1	195	172	179	381	97.7	96.5	88.7	95.4
ACT74_RS07560	WP_005566497.1	1422	2388	3116	7436	13166	12770.8	12757.2	13823.7
ACT74_RS07565	WP_005566499.1	280	271	300	726	10450.5	10654.6	10895.5	10897.4
ACT74_RS07570	WP_005547759.1	188	346	395	881	2108.6	2029.9	2147.7	2055.5
ACT74_RS07580	WP_014167466.1	493	529	988	1762	5945	5996.6	6005.3	6027.9
ACT74_RS07585	WP_061869951.1	308	431	671	1127	15473	14331.3	15141.7	14933.9
ACT74_RS07590	WP_061869952.1	280	366	448	815	5909.6	5643	5696.1	5363.5
ACT74_RS07595	WP_061869953.1	857	1613	3341	2561	6644	6071.6	6466.8	6444.8
ACT74_RS07620	WP_005547780.1	746	595	1007	2226	13671.8	13488.6	13513.8	13500.2
ACT74_RS07625	WP_005547784.1	945	1328	1459	2592	3613.1	3648.5	3738.9	3725.9
ACT74_RS07630	WP_005547787.1	3627	5690	7507	17401	11705.4	12205	11709.9	12029.6
ACT74_RS07635	WP_005542594.1	1354	1153	1881	3666	48022.2	47613	47548	47678.1
ACT74_RS07640	WP_061869954.1	2892	3583	4092	6179	69514.1	69111.2	68196	68693.3
ACT74_RS07645	WP_005542581.1	785	631	698	1593	50074.9	48308.1	48751.7	49466.6
ACT74_RS07650	WP_005542578.1	2090	2383	4108	7000	119232	117162	121195	116505
ACT74_RS07655	WP_061869955.1	5699	7028	9484	18325	138111	137338	138285	138861
ACT74_RS07660	WP_005542575.1	7291	9521	13199	23155	147694	147361	147984	148109
ACT74_RS07670	WP_005539352.1	1586	1225	2251	7068	23371.1	23498.4	23830.9	23830.4
ACT74_RS07675	WP_005539356.1	276	208	382	762	14822.1	14334.2	14343.9	14033.9
ACT74_RS07680	WP_005539359.1	2876	2308	4450	8180	40489.7	41458	40511.1	40878.3
ACT74_RS07685	WP_005545489.1	3148	1840	2896	6340	55429.6	56008.8	55777.8	56516.4
ACT74_RS07690	WP_005539363.1	755	588	756	1725	47404.5	47278.2	47569.9	47592.3
ACT74_RS07695	WP_005539416.1	841	675	908	1911	12593.7	13262	12318.7	12957.9
ACT74_RS07700	WP_005545487.1	2004	2091	2869	6487	54760.3	56458.2	55491.6	56867
ACT74_RS07705	WP_005545486.1	1870	2540	3385	8873	19364.3	18878.1	19259.6	18721.7
ACT74_RS07710	WP_005545485.1	1273	772	1242	2916	49523.4	48795.8	49754.7	48959
ACT74_RS07715	WP_005545484.1	2202	2400	3668	8654	51549.5	52587.3	51890.2	53084.7
ACT74_RS07720	WP_001181005.1	1101	735	1031	2026	51858	51133.2	51485	52076.2
ACT74_RS07725	WP_005585594.1	499	470	676	1468	171.8	204.2	182.3	192.6
ACT74_RS07755	WP_005567573.1	2218	813	872	3273	1061.1	1059.1	1053.7	1039.6
ACT74_RS07760	WP_005545479.1	57	94	149	221	1492.7	1588.9	1559	1498.5
ACT74_RS07765	WP_005567572.1	69	140	140	262	1136.2	1145.3	1107.7	1056
ACT74_RS07770	WP_005571663.1	872	1173	1893	3032	20.3	17.8	12.8	20.1
ACT74_RS07775	WP_005571661.1	338	665	1032	1141	721.9	730.5	710.6	713.1
ACT74_RS07780	WP_005539460.1	136	129	177	477	2662.8	2579.6	2610.2	2572.5
ACT74_RS07785	WP_005548336.1	236	295	384	998	1864.5	1988.1	1845.3	1900.1
ACT74_RS07790	WP_005571655.1	526	425	615	1551	15827.6	15802.1	15755.2	15962.7
ACT74_RS07795	WP_005548335.1	1084	1496	2147	4149	1687.3	1651.2	1667.4	1669.4
ACT74_RS07800	WP_005548334.1	183	74	125	327	2434.7	2341	2361.3	2259.1
ACT74_RS07815	WP_005548332.1	765	855	1205	2112	12971.9	12793.1	12913.4	13300.9
ACT74_RS07830	WP_005572783.1	761	751	976	2216	694.7	736.7	789	747.6
ACT74_RS07835	WP_005548328.1	672	1066	1305	2630	57604.5	55537.9	57664.2	57681.9
ACT74_RS07840	WP_005539482.1	334	440	607	931	2377.6	2369.1	2359.1	2420.1
ACT74_RS07845	WP_005539483.1	3597	4323	6677	16580	7470.8	6902	7400.3	6749.2
ACT74_RS07850	WP_005548326.1	618	1362	1660	2179	1905.4	1917.5	1989.6	1995.2
ACT74_RS07855	WP_033000574.1	571	1073	1485	1279	874.4	936.9	917	921.8
ACT74_RS07860	WP_005548324.1	774	1323	1709	1736	1651.8	1727.8	1736	1792.5
ACT74_RS07865	WP_005539504.1	2241	4515	7987	13001	3073.2	2946	3027.1	3011.6
ACT74_RS07895	WP_005543570.1	360	489	634	1120	718.5	710.2	699.9	728.4
ACT74_RS07900	WP_005586977.1	1098	1073	1654	3323	426.5	429	415.3	421.3
ACT74_RS07920	WP_005545495.1	1593	1614	2611	5340	6442.8	6363.9	6418.7	6445.2
ACT74_RS07925	WP_005545496.1	492	464	681	1434	134.6	130.8	134.6	153.6
ACT74_RS07930	WP_005545497.1	1169	811	992	2540	43.4	41.2	43.2	49.1
ACT74_RS07940	WP_005548750.1	2268	2337	3238	7356	44613.6	44984	45704	45625.5
ACT74_RS07945	WP_005568953.1	8382	10984	15171	29392	73808.5	73171.3	73690	73558.5
ACT74_RS07950	WP_005548754.1	3875	4221	5948	11716	57927.8	57201	58208.6	58041.4
ACT74_RS07955	WP_005543603.1	2344	3809	5094	8833	16796.5	16959.6	16577.5	16309.2
ACT74_RS07960	WP_005548758.1	4367	8394	14681	28769	57643.2	59103.1	57963.1	59881.8
ACT74_RS07965	WP_061869956.1	8072	6394	10013	20858	4325.3	4595.3	4391.5	4669.2
ACT74_RS07970	WP_005548772.1	7146	6611	11011	19199	60178.2	59784.3	61062.1	61443.4
ACT74_RS07975	WP_005548774.1	404	256	387	856	4344.7	5939.5	2789.3	4110.1
ACT74_RS07980	WP_005548776.1	1240	1270	1895	3690	83803.1	83744.8	84715	85416.8
ACT74_RS07985	WP_005548777.1	1332	1557	1827	3710	27187.2	26328.2	27347.4	27504.2
ACT74_RS07990	WP_005548778.1	1891	2276	2483	5420	34502.4	35415.3	34490.7	34540.8
ACT74_RS07995	WP_005568950.1	2774	4688	6428	14448	26576.6	27973.6	26442.8	26437.4
ACT74_RS08000	WP_005548782.1	2117	2363	3262	6429	45506.7	43833.9	47216.2	46382.8
ACT74_RS08005	WP_005548784.1	2786	2778	3386	7394	98653.6	99050.6	98522.7	98612.5
ACT74_RS08010	WP_005569565.1	2322	1915	2702	3597	35830.1	35090.9	35426	35236.5
ACT74_RS08015	WP_005548786.1	1604	948	1459	3665	47585.6	47356.3	47971.6	47834.9
ACT74_RS08025	WP_005568681.1	7010	13735	19343	19595	34462.4	34956.7	34691.3	34913.3
ACT74_RS08030	WP_061869957.1	1292	1293	1719	3458	321.7	321.6	318.8	359.8
ACT74_RS08035	WP_005589244.1	1010	1389	1783	3422	4691.3	4767.2	4812.5	4694.6
ACT74_RS08045	WP_005568673.1	136	185	256	440	324.8	295.4	311.2	311.8
ACT74_RS08050	WP_005569603.1	1745	1895	2744	6405	29710.8	29268	29715.5	29401.8
ACT74_RS08055	WP_041915469.1	846	622	883	3973	8302.6	7931.8	8208.7	8341.1
ACT74_RS08060	WP_014167565.1	4387	1629	5958	18498	82522.2	81208.2	79205	79728.9
ACT74_RS08065	WP_005545169.1	182	446	571	943	235.3	251.5	234.3	223.1
ACT74_RS08070	WP_061869958.1	1531	2263	3435	5266	5611	5623.8	5678.5	5722.9
ACT74_RS08080	WP_061869959.1	736	1264	1757	3595	1201.4	1175.4	1169	1183.5
ACT74_RS08085	WP_005544248.1	406	542	725	1563	112.1	125	123.3	121.1
ACT74_RS08095	WP_005544252.1	466	378	451	1142	23119	22859.4	22890.4	23700.2
ACT74_RS08105	WP_005545155.1	683	956	1501	3192	436.5	420.9	447.8	437.1
ACT74_RS08110	WP_005545153.1	409	675	1138	2481	82.3	81.2	75.4	86.5
ACT74_RS08115	WP_005568660.1	155	124	192	423	2365.9	2326.1	2412.4	2325.5
ACT74_RS08120	WP_005545149.1	152	149	196	569	1123.8	1096	1138.8	1109
ACT74_RS08125	WP_005568659.1	757	1348	1710	3673	1453.5	1417.6	1425.6	1372.7
ACT74_RS08130	WP_005585796.1	137	183	224	527	124.9	147.8	163.5	146.8
ACT74_RS08135	WP_005589397.1	336	555	837	1346	1505.4	1504	1515	1529
ACT74_RS08140	WP_005568655.1	131	193	346	408	69.4	65.5	74.7	68.1
ACT74_RS08145	WP_061869960.1	203	458	594	763	436.4	438	445.2	427.7
ACT74_RS08150	WP_005568651.1	105	214	278	479	727.1	738.7	743.2	758
ACT74_RS08165	WP_005569645.1	183	203	296	603	169.2	177.2	172.5	170.2
ACT74_RS08170	WP_005568642.1	279	444	544	984	851.4	818.6	843.6	856.7
ACT74_RS08175	WP_005545126.1	226	576	767	1185	526.9	537.3	530.2	517.8
ACT74_RS08180	WP_005545124.1	295	454	567	1143	759	793.6	795.1	766.8
ACT74_RS08185	WP_005545121.1	607	902	1451	2770	681.1	669.6	693.9	696.3
ACT74_RS08190	WP_061869962.1	1157	1202	1625	3511	37618.6	37703.9	38173.2	38146.4
ACT74_RS08195	WP_005541228.1	186	299	454	671	233.9	235.7	252.5	229
ACT74_RS08200	WP_005545114.1	125	74	107	158	964.6	974.4	1016.1	942.6
ACT74_RS08205	WP_014167573.1	912	806	1395	3391	1123.6	1098.5	1146.2	1101.7
ACT74_RS08210	WP_014167574.1	403	611	848	1383	14781.5	14772.5	14583	14501.3
ACT74_RS08215	WP_005545111.1	1218	1280	2563	4894	2110.2	2118	2127	2132.7
ACT74_RS08220	WP_005569968.1	1715	2544	3369	5961	30886.3	31320.5	31167.4	31279.7
ACT74_RS08225	WP_005569970.1	3250	2033	3888	8108	112.2	110.9	124	118.6
ACT74_RS08230	WP_005569972.1	1314	1217	1337	2870	143.5	162.3	149.5	155.1
ACT74_RS08235	WP_005553334.1	1242	1307	1799	4173	1076.8	1048.8	1113.1	1041.3
ACT74_RS08240	WP_014167575.1	515	654	1214	2236	3285.4	3283.3	3250.8	3319.7
ACT74_RS08250	WP_005569988.1	185	242	321	660	462	453.6	498.6	453.9
ACT74_RS08255	WP_061869963.1	646	655	1172	2597	1872.9	1880.3	1951.8	1870.6
ACT74_RS08260	WP_005569991.1	159	167	233	475	779.5	781	780	816.1
ACT74_RS08265	WP_061869964.1	356	289	520	1258	690.9	713	712.2	702.3
ACT74_RS08270	WP_005545087.1	1386	1795	2891	10392	5501.3	5385.1	5854.7	5673.7
ACT74_RS08275	WP_005590620.1	2292	2907	6071	5934	2842.4	2810.4	2866.5	2820.4
ACT74_RS08285	WP_005545080.1	770	1327	1594	2653	8286.7	8305.6	7990	8020.9
ACT74_RS08290	WP_005545078.1	1462	2559	3321	5080	31407.8	31054.9	31511.1	31096
ACT74_RS08295	WP_005545076.1	306	320	499	981	183	181.4	186.2	183.4
ACT74_RS08305	WP_014167580.1	169	214	301	703	1113.5	1052.3	1153	1053.7
ACT74_RS08310	WP_005569909.1	1013	1468	1938	3906	6245.5	6635.4	6330.4	6490.1
ACT74_RS08375	WP_061869966.1	192	347	514	1034	32.4	31.7	32.6	36.7
ACT74_RS08380	WP_005550148.1	174	206	325	518	1124.7	1160.9	1214.8	1254
ACT74_RS08390	WP_014167584.1	479	517	715	1331	299	340.8	306.9	329.9
ACT74_RS08400	WP_005539967.1	1276	1468	2114	3981	14154.3	14091.2	14038.9	14030.5
ACT74_RS08405	WP_005555172.1	401	317	480	1082	2221	2140	2218.8	2148.6
ACT74_RS08410	WP_196755602.1	1220	1650	2192	4279	22806.4	22527.6	22732.5	23050.8
ACT74_RS08420	WP_005566963.1	231	176	292	622	30600.6	30545.3	30569.3	30322.2
ACT74_RS08425	WP_014167588.1	281	308	471	845	7522.6	7469.6	7636.2	7731.9
ACT74_RS08430	WP_005539980.1	347	348	575	1273	1039.4	1043.1	1073.7	1079.2
ACT74_RS08435	WP_005539982.1	103	86	133	235	1062.3	1074.5	1136.9	1165.3
ACT74_RS08440	WP_005565099.1	470	680	944	1762	6363	6518.8	6606.4	6514.3
ACT74_RS08445	WP_005561276.1	2372	1324	2036	6923	6235.5	6237	6551.2	6557
ACT74_RS08450	WP_005539993.1	703	939	1285	3178	940.7	1020.9	990	1013.4
ACT74_RS08455	WP_005545015.1	649	943	1621	2644	103.1	95.8	99.3	116.9
ACT74_RS08460	WP_005555177.1	291	401	548	1118	1169.2	1136.8	1187.1	1086.5
ACT74_RS08465	WP_005539999.1	69	42	61	150	197.2	196.6	183.5	198.2
ACT74_RS08475	WP_005566944.1	1923	2927	4069	7198	24945.7	24698	25014.4	25290.9
ACT74_RS08480	WP_005565096.1	464	718	1101	1597	9249.6	9364.7	9442	9427.1
ACT74_RS08485	WP_005544582.1	1124	1852	2338	4328	291.4	323.4	300.7	265.6
ACT74_RS08490	WP_005544584.1	1699	853	2015	5491	1964.7	2031.1	1977.4	1960.9
ACT74_RS08495	WP_061869968.1	4334	5355	9507	17327	68141.5	68447.3	69003.4	69331.3
ACT74_RS08510	WP_005589530.1	131	103	182	458	965.8	998.8	950.4	975.8
ACT74_RS08525	WP_005543937.1	2046	3526	5533	10016	8340.9	8350.5	8512.4	8475.6
ACT74_RS08530	WP_014167545.1	618	739	1164	2422	6653.4	6669.3	6766.7	6848.2
ACT74_RS08535	WP_061869969.1	802	782	1148	4078	145.3	133.8	152.1	133.1
ACT74_RS08560	WP_061869973.1	469	657	790	2304	6026	5955.9	6120.1	5935.7
ACT74_RS08565	WP_061869974.1	941	1518	2569	5433	1441.1	1367.6	1415.4	1376.6
ACT74_RS08595	WP_061869980.1	2361	4364	3689	4048	5056.5	5329.4	5103.7	5184.3
ACT74_RS08600	WP_061869981.1	609	694	990	1765	2433.8	2513	2509.6	2357.6
ACT74_RS08605	WP_005544984.1	233	501	600	1050	242.6	219.7	234.3	241.4
ACT74_RS08610	WP_005569125.1	1359	1528	2265	4275	1463.7	1498.6	1506.5	1526
ACT74_RS08615	WP_005555432.1	1633	2512	3628	7587	8140.6	8262.2	8019.3	7841
ACT74_RS08645	WP_005566815.1	2918	3796	5064	10916	45027.4	44215.8	44969.5	44870.8
ACT74_RS08650	WP_005544967.1	591	953	1340	2046	3366.2	3321.5	3416.9	3434.3
ACT74_RS08655	WP_005544964.1	1476	2061	2890	6087	8417	8618.5	8492.6	8732
ACT74_RS08660	WP_005544961.1	1255	942	1375	3218	3182.4	3353.7	3220.4	3287.2
ACT74_RS08670	WP_005540234.1	335	457	586	995	1176.6	1139.5	1192.8	1169
ACT74_RS08675	WP_005569502.1	405	736	917	1134	1936.7	1868.4	1926.9	1990.2
ACT74_RS08680	WP_005566808.1	782	1008	1635	2366	3724.1	3694.7	3800.1	3693.3
ACT74_RS08690	WP_005542826.1	2095	2961	3795	5798	40461.8	39643.3	40878.8	40438.1
ACT74_RS08695	WP_005544948.1	819	1360	2348	3487	5802.8	5822	5700.2	6062.3
ACT74_RS08700	WP_005544946.1	360	262	442	890	1464.7	1484.6	1560.2	1540.2
ACT74_RS08705	WP_050846296.1	571	985	1395	1846	2973.4	2946.6	2994.4	2948.8
ACT74_RS08710	WP_005566800.1	422	479	689	1024	465.1	488.6	474.3	485.9
ACT74_RS08715	WP_005542843.1	470	361	462	900	4045	3939.3	4142.4	3872.9
ACT74_RS08720	WP_005542845.1	328	350	375	612	14503.6	14782	13686.9	14660.4
ACT74_RS08725	WP_005566799.1	417	369	530	1090	472.4	512.1	525.4	521.5
ACT74_RS08730	WP_025298246.1	963	783	1114	2885	126	123.1	122.8	112.3
ACT74_RS08735	WP_025298247.1	828	1068	1652	3620	4537	4440.1	4461.1	4345
ACT74_RS08740	WP_005572398.1	1228	2165	2938	5227	234.8	248	240.6	231.4
ACT74_RS08745	WP_005544930.1	1160	1795	2431	4634	1543.7	1594.6	1520.4	1500.6
ACT74_RS08750	WP_005544928.1	408	639	771	1723	1441.3	1536.1	1575.6	1636.9
ACT74_RS08755	WP_025298248.1	685	731	904	2127	9898.5	9778	10377.3	10528
ACT74_RS08760	WP_005571608.1	1458	1639	1854	4418	16906.8	16865.5	17806.8	18126.6
ACT74_RS08770	WP_005567086.1	1314	1016	894	3730	2404.6	2486	2398.6	2358
ACT74_RS08775	WP_005567087.1	648	603	633	2646	1434.2	1489	1409.9	1443.3
ACT74_RS08785	WP_061869982.1	527	395	482	1610	377.2	387.6	367.4	352.9
ACT74_RS08790	WP_050846301.1	208	287	494	770	316.4	299.6	330.9	349.6
ACT74_RS08795	WP_005544912.1	212	375	465	782	1302.8	1310.7	1298.6	1345.8
ACT74_RS08800	WP_005544910.1	784	567	739	2193	1907.1	1908.9	1946.3	1926.2
ACT74_RS08805	WP_005544908.1	1495	1803	2484	5454	10609.7	10701.4	10841.7	10863.8
ACT74_RS08810	WP_005544906.1	266	388	435	832	416.1	368.5	416.6	405.9
ACT74_RS08820	WP_005589964.1	839	1172	1561	3662	3230	3042.9	3070.3	2959.7
ACT74_RS08830	WP_005570227.1	1084	1183	1671	3467	10078.5	10031.2	9949.9	9542.4
ACT74_RS08835	WP_005540791.1	726	526	684	1642	32254.9	31367.1	31376.4	30809.4
ACT74_RS08840	WP_005544897.1	1699	1593	1971	4311	1212.8	1226.3	1199.1	1174.4
ACT74_RS08845	WP_005544895.1	1125	795	995	2917	1248.5	1362	1355.2	1367.7
ACT74_RS08850	WP_005540794.1	1587	2205	3033	6366	28890.3	29128	28990.7	29557.7
ACT74_RS08860	WP_005540796.1	937	1413	1813	2738	1250.1	1247.7	1280.2	1301.3
ACT74_RS08865	WP_005540797.1	2304	3103	3908	6738	28436.4	28684.7	28284.5	28351.4
ACT74_RS08870	WP_050846304.1	1697	3183	4034	7342	12304.4	12115.1	12469.1	12301.1
ACT74_RS08875	WP_061869983.1	798	1212	1579	3037	40.6	47	43.6	46.9
ACT74_RS08880	WP_005570215.1	4714	2430	3827	9619	9134.7	10093.4	9880.5	10103.2
ACT74_RS08885	WP_050846306.1	385	275	367	859	9936.2	10712.5	10464.7	10735.9
ACT74_RS08890	WP_061869984.1	612	670	2427	2174	1330.5	1538.9	1495.3	1519
ACT74_RS08895	WP_005544876.1	1173	920	940	2660	63472.2	62579.2	63350.9	61837.5
ACT74_RS08900	WP_061869985.1	780	779	1179	2391	21801.9	21472.3	21343.7	21470.8
ACT74_RS08910	WP_005541284.1	1396	1376	1626	3209	19021.5	19030.5	19052.8	19222.7
ACT74_RS08915	WP_005544873.1	543	356	459	1383	2864.1	2896.7	2941.8	2866.3
ACT74_RS08920	WP_061869986.1	2567	2324	3271	6484	5855.6	5964.6	5872.7	5776.5
ACT74_RS08925	WP_005592166.1	1991	2201	3143	6504	3346.4	3397.3	3367.9	3466.4
ACT74_RS08930	WP_061869987.1	310	460	693	1283	901.5	926.1	896.8	921.1
ACT74_RS08935	WP_005567111.1	58	140	197	527	2639.7	2536.4	2534.5	2664.2
ACT74_RS08940	WP_005567113.1	565	759	984	2452	433.3	423.1	429.8	429.3
ACT74_RS08945	WP_005567115.1	313	310	382	1090	73.7	87.5	85.1	81.8
ACT74_RS08950	WP_005567117.1	155	248	338	721	1493.9	1447.5	1483.1	1438.6
ACT74_RS08955	WP_005567118.1	595	787	1203	1991	162.3	158.9	158	165.9
ACT74_RS08960	WP_005567120.1	451	528	817	1733	1913.7	1903.7	2003.8	1902
ACT74_RS08965	WP_005544855.1	1256	1263	1884	3276	12754.1	12707.1	12719.5	12873.6
ACT74_RS08975	WP_005570139.1	694	1051	1390	2997	524.8	521.8	507.2	515.8
ACT74_RS08980	WP_005570137.1	498	666	861	1915	1298.7	1228	1289.6	1277.5
ACT74_RS08985	WP_005567122.1	354	593	824	1719	1958.4	1930.7	2019.7	2010.4
ACT74_RS08990	WP_005570135.1	85	175	181	234	2959.6	2885.2	3106.7	2801.9
ACT74_RS08995	WP_005544843.1	258	356	548	931	512.1	514.9	552.4	519
ACT74_RS09000	WP_061869988.1	115	184	299	419	1358.5	1280.2	1380.2	1408.8
ACT74_RS09005	WP_005544839.1	361	624	716	1348	8828	8811	8901.5	8864.6
ACT74_RS09010	WP_005544838.1	1042	2046	3084	4573	11411.4	11670.8	11538.9	11392.1
ACT74_RS09015	WP_005544836.1	273	453	674	1150	1000.5	1008.3	983.9	968
ACT74_RS09020	WP_005567124.1	463	685	944	1717	1082.9	1088.6	1101.4	1113
ACT74_RS09040	WP_061869989.1	605	787	1097	2230	3517.1	3527.7	3617.4	3555.8
ACT74_RS09055	WP_005544820.1	1282	1659	2129	4563	31617.5	32898.6	32438.5	33472.2
ACT74_RS09060	WP_005589266.1	1284	1969	2332	4505	77158.3	77001.5	78244.3	79262.2
ACT74_RS09065	WP_005589265.1	387	666	872	1297	190.7	178.9	196.3	188.6
ACT74_RS09075	WP_005589264.1	618	1146	1355	1749	7474.3	7580	7774.2	7729.6
ACT74_RS09080	WP_005544810.1	1607	1905	3149	8180	15257.2	15022.4	15252.8	15460
ACT74_RS09095	WP_005568573.1	148	202	284	556	298	272.3	315.4	292.7
ACT74_RS09105	WP_061869991.1	20	12	18	86	117.5	100.3	129.2	119.3
ACT74_RS09130	WP_005568562.1	283	359	690	1181	63.3	58.2	56.1	59.1
ACT74_RS09140	WP_005573041.1	521	679	1154	1768	15197.3	16126.6	15806.8	16180.2
ACT74_RS09145	WP_005573042.1	626	734	1310	2064	1014.5	1047.3	1062.6	1107.4
ACT74_RS09150	WP_005546267.1	889	1223	2273	2297	5798.8	6097	6005	5840.2
ACT74_RS09155	WP_005568556.1	181	265	321	791	91.8	87.1	97.3	100.7
ACT74_RS09175	WP_061869994.1	631	702	1068	1358	913.6	929.3	915.4	939.7
ACT74_RS09180	WP_005546279.1	765	671	1083	3057	7044.1	7316.1	7235.5	7318.8
ACT74_RS09185	WP_005539557.1	1131	2556	5614	4643	3960.8	3680.7	3958.8	3813.5
ACT74_RS09190	WP_005546283.1	1429	2350	2834	5324	47799.1	47883	48073.6	47892.8
ACT74_RS09195	WP_005546285.1	1010	1598	2203	3715	13755.6	13794.4	13962.6	13993.4
ACT74_RS09200	WP_061869995.1	1905	2327	3481	6118	76976	77080.9	77760.8	77689
ACT74_RS09205	WP_005546289.1	660	992	1711	2651	8221.3	8091.5	8110	8041.3
ACT74_RS09210	WP_005555006.1	834	1317	2062	3886	19062.1	19136	19635.2	19522.3
ACT74_RS09215	WP_005539567.1	1363	2175	2598	5473	5981.2	5761.7	6122.3	6015.5
ACT74_RS09220	WP_005546295.1	1987	2918	3847	8353	299.3	268.7	398.5	322.7
ACT74_RS09230	WP_005546299.1	379	301	500	1331	1807.9	1710	1857.4	1702.1
ACT74_RS09235	WP_005546302.1	383	293	406	1623	669.1	612.5	614.9	608.2
ACT74_RS09245	WP_061869996.1	781	1167	1543	2837	5628	5594	5748.6	5717.4
ACT74_RS09250	WP_005568538.1	228	232	275	503	348	328.5	396.3	366.1
ACT74_RS09255	WP_005539576.1	1817	2250	4071	10842	13403.3	13211.8	13304.8	12813
ACT74_RS09260	WP_005568536.1	74	108	121	300	311.7	326.9	338.1	330.7
ACT74_RS09265	WP_005546312.1	468	812	1355	1303	2961.6	2969.6	3077.6	2982
ACT74_RS09270	WP_005568533.1	203	477	705	491	4093.1	4357.3	4324.3	4232.3
ACT74_RS09275	WP_061869997.1	684	1337	1748	3176	11154.7	11081	11415.4	10853
ACT74_RS09280	WP_005539582.1	1621	1179	1531	3618	7699.3	7667.7	7674.1	7818.6
ACT74_RS09285	WP_005568528.1	1021	862	1628	2950	928.7	923.5	980.4	1026.3
ACT74_RS09290	WP_061869998.1	1033	2289	3342	4422	1746.8	1752.4	1832.6	1645.3
ACT74_RS09295	WP_061869999.1	1223	1991	2793	3793	2290.1	2526.7	2493.5	2409.9
ACT74_RS09300	WP_005539586.1	653	881	1109	2710	2146.5	2228.5	2189.3	2119.8
ACT74_RS09305	WP_005539591.1	2760	3796	5123	9456	10364.5	10436.9	10634.7	10300.6
ACT74_RS09310	WP_005539592.1	2151	1864	2434	6553	103170	103576	101503	103884
ACT74_RS09320	WP_050846321.1	1824	1993	2383	4419	54999.1	55271.9	56080.1	56669.5
ACT74_RS09325	WP_005546328.1	1405	1475	1941	3562	80.9	83.1	80.6	82.7
ACT74_RS09330	WP_005589641.1	268	491	579	652	929.5	844.4	884.1	753.1
ACT74_RS09345	WP_005568518.1	1363	1567	1902	4381	9793.3	10499.9	10265.9	10298.6
ACT74_RS09350	WP_014167513.1	602	708	923	1650	5503.2	5742.5	5640.6	5664.2
ACT74_RS09355	WP_005568516.1	667	1096	1428	2727	29138.2	30532.7	29809.1	29824.6
ACT74_RS09360	WP_005568515.1	1658	2018	3537	6772	2939.5	3039.1	3025.9	2997.8
ACT74_RS09370	WP_061870001.1	2395	3852	5826	10233	139	159.3	131.2	132
ACT74_RS09385	WP_061870002.1	126	127	239	346	405.2	437.7	446.2	431.4
ACT74_RS09390	WP_014167510.1	694	1243	1881	2958	330.8	347.8	347.4	350.6
ACT74_RS09395	WP_061870003.1	1149	1027	1323	4033	5204.8	5210.6	5215.6	5200.8
ACT74_RS09400	WP_061870004.1	149	189	475	1242	12668.4	12679.1	12815.6	13016.9
ACT74_RS09405	WP_061870005.1	230	213	443	875	245.8	244.9	251.6	257.2
ACT74_RS09410	WP_005546356.1	249	273	459	897	9690.8	9957.3	9551.5	9660.7
ACT74_RS09425	WP_005548515.1	122	142	197	354	70.6	70.6	61.8	79.6
ACT74_RS09430	WP_005569160.1	1809	2424	3511	6583	467	454.1	468.7	470.2
ACT74_RS09435	WP_005568493.1	1647	1645	2342	5483	575.5	531.4	596.3	565.1
ACT74_RS09445	WP_061870007.1	824	1527	1939	4477	1869.1	1816.4	1898	1820.3
ACT74_RS09460	WP_020752103.1	140	79	89	237	12522.9	12152.2	12902.2	12374.6
ACT74_RS09465	WP_005545764.1	916	1824	2456	4524	987.6	1064.7	1027.6	1020.4
ACT74_RS09480	WP_061870009.1	191	164	294	738	957.8	914.8	927.3	918.6
ACT74_RS09485	WP_061870010.1	81	68	97	292	73	69.2	61.7	63.4
ACT74_RS09495	WP_061870011.1	66	37	100	207	229.2	223	226.8	212.6
ACT74_RS09500	WP_061870012.1	158	208	438	492	350.1	325.3	366.8	350.9
ACT74_RS09510	WP_061870014.1	2189	83	411	2219	54.7	46.9	50.4	48
ACT74_RS09520	WP_061870015.1	45	22	46	123	2730.2	2852.9	2736.8	3004.2
ACT74_RS09545	WP_005544399.1	2705	2241	2927	8264	22860.3	22554.1	23343.4	23437.2
ACT74_RS09555	WP_061870017.1	225	236	291	696	3415.6	2932.8	3149.6	3139.2
ACT74_RS09560	WP_014167509.1	449	548	559	961	13024.3	12644.4	12850.6	13208.3
ACT74_RS09565	WP_005571405.1	1351	1292	1696	3148	686.9	648.1	643.5	652.6
ACT74_RS09590	WP_005540434.1	161	175	235	490	2830.8	2811.8	2934.4	2811.3
ACT74_RS09605	WP_005548612.1	176	312	408	494	82.8	74	83.8	84.5
ACT74_RS09610	WP_014167507.1	1033	1393	2131	3681	237.9	217.8	267.6	227
ACT74_RS09615	WP_005569469.1	638	1495	1725	2859	2791.3	2753.6	2819.7	2829.9
ACT74_RS09620	WP_005548618.1	445	679	950	1500	1304.3	1314.9	1355.6	1259.6
ACT74_RS09625	WP_005548620.1	1556	1957	2489	4866	1171.3	1118.7	1088.7	1143.1
ACT74_RS09630	WP_041915463.1	2284	5683	6961	9690	7979	8249	8027.9	7844.9
ACT74_RS09635	WP_005548623.1	1049	1805	2354	4420	4258.1	4223.3	4314.9	4335.3
ACT74_RS09640	WP_005566444.1	1471	1896	2714	4949	37067.4	36933.7	37381.3	38157.3
ACT74_RS09645	WP_014167506.1	4503	5711	7985	15232	63395.5	63428.7	63984.4	62950.9
ACT74_RS09650	WP_005575594.1	1799	1922	2747	5786	3766.5	3915.7	3916.3	3859.2
ACT74_RS09660	WP_005548633.1	861	1526	2008	3515	1234.9	1251.5	1286.1	1230.5
ACT74_RS09665	WP_005569455.1	2776	5331	8316	19104	1091.5	1070.4	1067.1	1035.5
ACT74_RS09670	WP_005548637.1	1301	2374	3193	6648	38446.7	37815.7	38623.1	37412.3
ACT74_RS09675	WP_005548639.1	1864	2611	3893	6193	8764.9	9275.6	8719.8	8811.9
ACT74_RS09680	WP_005548641.1	1025	1300	2761	4304	386	400.9	402.4	383.5
ACT74_RS09685	WP_005566441.1	1776	2329	3136	5371	3585.9	3585.4	3679.4	3787.6
ACT74_RS09695	WP_005543199.1	994	1344	2009	4692	2105	2027.7	2049.1	2029.8
ACT74_RS09700	WP_005569788.1	465	681	930	1766	100.9	104.3	102.2	100.5
ACT74_RS09715	WP_005575609.1	259	263	255	686	447.1	438.4	452	469.6
ACT74_RS09720	WP_061870020.1	264	386	544	1222	2144.8	2278.3	2255.8	2274.4
ACT74_RS09725	WP_005548661.1	308	345	502	943	87.3	82.1	80.6	94.8
ACT74_RS09730	WP_005548663.1	170	249	305	540	1398.1	1427.8	1477.9	1392.7
ACT74_RS09735	WP_173540814.1	266	468	879	1533	1164.2	1174	1213.9	1247.8
ACT74_RS09755	WP_005543325.1	1268	2496	3376	5066	19667.9	19820.6	19970.2	20560.7
ACT74_RS09760	WP_005555497.1	2530	2409	3267	7603	80247.5	78973.6	80370.2	77163.8
ACT74_RS09765	WP_061870021.1	7049	9026	10767	21242	235624	237938	238954	240324
ACT74_RS09775	WP_053330351.1	8398	7823	16739	29007	8680.9	11239	10798	10793.1
ACT74_RS09785	WP_005548062.1	52	65	75	149	1097.1	1137	1113.2	1119.1
ACT74_RS09790	WP_005566996.1	811	1285	1673	3183	6611.6	6765.1	6811.1	6796.4
ACT74_RS09795	WP_005548066.1	543	763	1261	2504	669.2	635.4	677.9	632.9
ACT74_RS09805	WP_005566990.1	2985	275	325	4574	1561.6	1352.6	1327.6	1305.5
ACT74_RS09820	WP_061870022.1	241	29	35	488	135.7	91.6	93.6	74
ACT74_RS09825	WP_005569423.1	381	70	62	996	385.5	354.1	310.3	321.3
ACT74_RS09830	WP_005569424.1	495	419	701	1536	2335.1	2311.3	2443.1	2433.1
ACT74_RS09835	WP_005592506.1	202	265	345	944	1866	1853.9	1838.8	1841
ACT74_RS09840	WP_005548086.1	483	869	994	2527	672.3	661.7	700.4	664.6
ACT74_RS09845	WP_005566984.1	1390	2016	2251	4352	21788.6	22018	21882.9	21580.2
ACT74_RS09850	WP_005548092.1	1058	1301	1893	3694	13874.5	13879.8	13729.7	13753.6
ACT74_RS09855	WP_005538478.1	2284	3821	4872	7957	77056.4	79423.4	77610.5	78178.8
ACT74_RS09870	WP_050846190.1	1601	2395	3375	5402	12919.8	13168.3	13293.6	13320
ACT74_RS09875	WP_005548103.1	4715	4919	7451	14058	26266.2	28401	25347.7	26520.1
ACT74_RS09885	WP_005570045.1	743	1015	1187	2140	424.9	402.1	421.7	409.4
ACT74_RS09910	WP_005567064.1	476	416	618	1536	2756.1	2683.8	2817.1	2620.5
ACT74_RS09915	WP_005567063.1	238	214	258	549	261	252.5	265.9	264.4
ACT74_RS09925	WP_005548120.1	637	350	375	1149	13364.2	12834.3	12982.2	12882.3
ACT74_RS09935	WP_005548127.1	1098	946	1441	3870	1558.2	1616.6	1642.3	1699.5
ACT74_RS09940	WP_005572000.1	414	498	1085	2913	297.6	282.2	279.1	271.1
ACT74_RS09945	WP_005572001.1	459	923	1062	1722	4544.4	4406.7	4696.8	4569.9
ACT74_RS09950	WP_005548134.1	217	248	361	802	1127.4	1152.9	1173.6	1155.8
ACT74_RS09955	WP_014167492.1	2352	2041	3366	7680	6940.8	6832.1	6849.3	6688.2
ACT74_RS09960	WP_081107557.1	388	346	511	928	7254	7352.4	7410.7	7417.3
ACT74_RS09965	WP_014167491.1	400	397	553	1163	133.7	147.7	153.1	154.8
ACT74_RS09970	WP_005548142.1	170	196	362	548	45.8	49.2	39.9	34.8
ACT74_RS09975	WP_005541809.1	1211	1115	2271	3661	899.8	901.6	949.3	937.3
ACT74_RS09980	WP_005541810.1	139	257	399	783	144.5	135.6	153.2	152
ACT74_RS09985	WP_005548147.1	1238	2014	2645	4846	2742.3	2707.9	2773.9	2556.2
ACT74_RS09990	WP_005548149.1	1828	2829	4116	6816	22400.5	22940.9	22691.9	22415.4
ACT74_RS09995	WP_005567053.1	2204	2763	3825	6422	28088	27520.5	27889.9	27569.2
ACT74_RS10000	WP_005548156.1	2463	3289	3768	7254	59784.1	60879	59798.5	59219.6
ACT74_RS10005	WP_014167488.1	12334	10869	10177	31420	14895.4	14913.5	15316.8	14892.8
ACT74_RS10015	WP_005548161.1	159	103	163	487	389.8	323.5	353	345.5
ACT74_RS10020	WP_005567049.1	283	213	420	980	113.3	99.9	98.8	92.4
ACT74_RS10030	WP_005548167.1	43	37	55	144	511.7	528.1	541.4	510.1
ACT74_RS10035	WP_014167486.1	546	1098	1289	2025	385.8	393.3	402.4	380.7
ACT74_RS10040	WP_005567048.1	263	400	408	827	4566	4505.2	4613.7	4468.4
ACT74_RS10045	WP_005548174.1	648	1112	1361	2101	4386.4	3934	4347.1	4242.2
ACT74_RS10050	WP_005548176.1	409	308	523	960	18911.5	19561.7	19301	19706.4
ACT74_RS10055	WP_005548178.1	1119	1871	2364	6375	26216.8	26185.1	26701.5	26781.7
ACT74_RS10060	WP_005567043.1	214	357	388	758	43.7	38.9	46.2	40.5
ACT74_RS10065	WP_005567042.1	126	112	145	313	191.9	201.3	204.2	188
ACT74_RS10070	WP_005567041.1	488	385	933	1313	12877.5	13208.8	13295.9	13087
ACT74_RS10075	WP_005554522.1	1691	847	2914	8634	13617.4	13572.8	13139.6	13496.1
ACT74_RS10080	WP_005589872.1	4700	2518	8538	27746	64555.7	64499.1	62044.4	63737
ACT74_RS10085	WP_061870024.1	1040	1184	2279	4004	13676.8	13271	13322.3	13452.1
ACT74_RS10090	WP_032996149.1	881	943	1595	2765	6648.8	6685.5	6794.7	6804.1
ACT74_RS10095	WP_005548195.1	635	665	1000	1848	28849.1	29332.9	28917.1	28907.7
ACT74_RS10100	WP_005567036.1	1452	1835	2314	5049	43542.9	43749.1	43637	43692.8
ACT74_RS10105	WP_061870025.1	1775	3158	3734	6953	64368.1	63938.8	64162.1	63951
ACT74_RS10110	WP_005571010.1	650	870	1114	2080	703.3	689.5	707.8	709.8
ACT74_RS10115	WP_005591946.1	357	381	485	1011	318.9	317.7	312.7	324.7
ACT74_RS10125	WP_005559213.1	156	36	74	580	74.3	80.9	78.3	76.6
ACT74_RS10140	WP_005567030.1	596	384	564	1409	109.3	115.9	95.6	113.3
ACT74_RS10145	WP_019518360.1	280	425	1229	533	635.1	792.5	866.7	895.6
ACT74_RS10180	WP_061870027.1	169	251	324	612	1456.4	1504.3	1519.9	1605.5
ACT74_RS10185	WP_233443962.1	1561	2038	3042	4474	219.3	239.1	259	251.8
ACT74_RS10190	WP_005559230.1	407	552	846	2528	132.5	120.7	139.8	106.9
ACT74_RS10200	WP_005559235.1	349	326	619	1154	94.7	112.3	116.2	120.7
ACT74_RS10205	WP_005567021.1	584	480	983	1570	1036	1031.6	1016.8	1064.8
ACT74_RS10210	WP_005585358.1	353	627	984	1055	869.5	804.9	817.6	839.3
ACT74_RS10215	WP_061870028.1	804	1134	1670	2858	1997.2	2005.2	1985.1	2026.2
ACT74_RS10225	WP_005548244.1	327	384	423	852	3917.5	4008.5	3976.5	3942
ACT74_RS10230	WP_061870029.1	347	504	572	1058	435.1	428	467.6	455.9
ACT74_RS10235	WP_005548246.1	170	142	210	359	3267.2	3241.8	3296.4	3232.6
ACT74_RS10240	WP_061870030.1	251	277	435	740	1941.4	1916.9	1832.2	1833.9
ACT74_RS10245	WP_005548248.1	1407	1480	2435	4363	22951.8	24115.4	24050.8	23706.3
ACT74_RS10250	WP_061870031.1	406	520	720	1256	1583.1	1555.4	1648	1653.4
ACT74_RS10255	WP_005567008.1	942	1096	1548	3078	10161.5	10467.3	10361.4	10427.2
ACT74_RS10260	WP_061870032.1	537	830	1159	2303	385.2	408.7	419.5	411
ACT74_RS10385	WP_014167682.1	1510	2305	3682	5002	26332.3	26555.5	27400.1	26741
ACT74_RS10505	WP_005573011.1	109	128	178	257	3144.6	3331.6	3025.6	3237.5
ACT74_RS10545	WP_005553960.1	1296	1334	2153	4830	162.1	169	173.7	153.1
ACT74_RS10620	WP_005547821.1	662	354	676	1653	364.6	407.1	378.9	365.6
ACT74_RS10750	WP_005548767.1	1102	2171	3598	5956	4151.4	4280.2	4476.1	4494.4
ACT74_RS10830	WP_081107556.1	1179	1020	1231	2868	412.7	378.4	402.4	392.7
ACT74_RS10845	WP_005548165.1	112	76	126	400	2917	2632.5	2705.5	2641.2
ACT74_RS10980	WP_005546233.1	902	1102	1244	2867	1565.9	1573.1	1630.9	1611.7
ACT74_RS10990	WP_005538949.1	297	478	688	1811	96.1	73.5	85.8	77.5
ACT74_RS10995	WP_005542624.1	117	150	226	387	89.3	94.9	91.7	95.4
ACT74_RS11010	WP_005570874.1	260	240	386	764	1572.6	1638.2	1639	1696.1
ACT74_RS11020	WP_061869854.1	356	653	733	863	1227.5	1216.8	1330.7	1279
ACT74_RS11050	WP_061869893.1	5499	5814	7957	16037	6877.3	6644.3	7041.9	6967.2
ACT74_RS11060	WP_005540118.1	130	360	434	469	32.2	33.2	36.6	42.8
ACT74_RS11080	WP_005547658.1	192	308	626	1123	183.1	161.7	187	169.6
ACT74_RS11095	WP_005555900.1	1217	2137	3266	6365	39.1	46.4	38.4	32.5
ACT74_RS11100	WP_196755597.1	11	15	20	41	434.4	424.6	417.9	465.5
ACT74_RS11135	WP_005540691.1	116	265	332	571	431.1	416.1	480	450
ACT74_RS11235	WP_231098024.1	753	1208	2087	2305	28.8	25.6	29	24
ACT74_RS11295	WP_061869972.1	51	290	764	184	1321.7	2113.3	2058.5	2095.3
ACT74_RS11335	WP_020752106.1	342	203	392	1227	2929.2	2945.6	2830	2870.4

## Sheet: Aa VT1169_BY
The raw abundance values of paired datasets with both gene and protein detected for Aggregatibacter actinomycetemcomitans VT1169_BY
Here we present data from four biological replicates.
locustag	entry	RNA rep1	RNA rep2	RNA rep3	RNA rep4	Protein rep1	Protein rep2	Protein rep3	Protein rep4
ACT74_RS00020	WP_005547882.1	606	253	376	301	2631.2	2661.2	2623	2561.2
ACT74_RS00025	WP_005547881.1	1078	407	590	841	37109.2	36559.9	35172	34617.6
ACT74_RS00030	WP_005547879.1	174	74	89	117	90.9	88.2	85.8	96.8
ACT74_RS00035	WP_005544374.1	1877	1032	1140	1076	29511	29027.9	28593.1	28810.7
ACT74_RS00040	WP_005547876.1	3133	1565	1962	1806	409891	408677	400586	406620
ACT74_RS00045	WP_005547874.1	1292	509	783	817	1908.6	1816	1821.3	1849.9
ACT74_RS00085	WP_005589897.1	402	113	271	314	71.3	73.6	71.9	64.1
ACT74_RS00090	WP_061869776.1	811	365	542	561	122811	123376	124913	125733
ACT74_RS00095	WP_061869777.1	869	451	552	568	66311.7	65879.6	66378.7	66391.7
ACT74_RS00105	WP_005546222.1	366	123	220	208	1204.3	1190.2	1259.7	1219.9
ACT74_RS00110	WP_005546220.1	651	234	382	415	13038.5	12770.1	12847.1	12667.7
ACT74_RS00115	WP_005568249.1	661	209	456	368	2512.8	2398.4	2484.8	2475.4
ACT74_RS00120	WP_005542906.1	208	90	133	180	1394.6	1431.4	1408.3	1365.3
ACT74_RS00125	WP_005542908.1	394	184	319	295	4909.4	4869.6	4873.6	4537.9
ACT74_RS00150	WP_005568241.1	235	92	139	188	108122	111804	107458	108831
ACT74_RS00155	WP_005546203.1	124	42	61	61	499.8	473.1	485.3	522.4
ACT74_RS00160	WP_005546201.1	457	118	237	235	44	37.4	48.4	40.2
ACT74_RS00165	WP_005546199.1	1055	477	573	704	359.2	377.8	361.8	348.7
ACT74_RS00170	WP_005542927.1	294	141	167	202	7831.8	8079.7	7755.9	8135
ACT74_RS00175	WP_061869778.1	1663	731	822	940	7640.5	7759.9	7857	7684.3
ACT74_RS00190	WP_005590416.1	818	320	438	419	5506.8	5493.9	5571.6	5680.7
ACT74_RS00195	WP_005546193.1	129	54	62	99	611.3	636.6	636.4	614.9
ACT74_RS00200	WP_061869779.1	4490	1787	2553	2426	25586.2	25903	26224.2	25777.8
ACT74_RS00205	WP_005568237.1	739	337	372	490	2517.9	2712.7	2744.7	2733
ACT74_RS00210	WP_005542948.1	395	138	212	227	9165.3	9085	9153.8	9037.4
ACT74_RS00215	WP_005542950.1	367	157	221	224	2832.9	2872.6	2914.3	2768.2
ACT74_RS00220	WP_005542957.1	405	196	320	201	374.1	378.5	394.9	402.2
ACT74_RS00225	WP_005546182.1	1282	530	880	706	16553.7	16614.8	16743.1	16456.1
ACT74_RS00230	WP_005571580.1	731	284	444	464	8146.9	7734.8	7951.1	8025.8
ACT74_RS00235	WP_005542966.1	87	38	46	45	214.8	222.2	215.4	204.3
ACT74_RS00240	WP_005546178.1	509	184	287	345	2410.4	2489.7	2556.8	2471.1
ACT74_RS00245	WP_005546172.1	2632	1011	1614	1655	94136	95544.6	93719.5	91860.1
ACT74_RS00250	WP_005568231.1	671	288	408	468	1036.1	1049.3	1067.1	1005.1
ACT74_RS00255	WP_005571957.1	336	146	188	205	300.9	315.2	277	339.6
ACT74_RS00260	WP_005546167.1	553	238	325	331	350.6	372.2	366.9	341
ACT74_RS00265	WP_005546165.1	306	156	183	186	2142.4	2020.1	2050	2045.3
ACT74_RS00270	WP_005546163.1	784	340	546	840	8470.2	8498.8	8425.8	8413.7
ACT74_RS00275	WP_050846266.1	1464	615	875	1041	6281.1	6158.9	6254.3	6228.7
ACT74_RS00280	WP_005542029.1	235	96	129	158	2512.5	2240.9	2709.5	2449
ACT74_RS00285	WP_012820889.1	3983	1550	2373	2694	44975.7	44768.1	45038	44703
ACT74_RS00290	WP_005542026.1	750	293	410	675	7894.4	8164.2	7722.5	7893
ACT74_RS00295	WP_005567549.1	548	234	290	286	5307.5	5395.3	5424.3	5369.2
ACT74_RS00300	WP_005546155.1	293	129	162	190	401.3	423.8	398.3	371.2
ACT74_RS00305	WP_005567552.1	1027	363	610	705	1451.4	1491.4	1481.3	1447.7
ACT74_RS00310	WP_005546151.1	889	298	515	518	338.4	275.7	249.3	304.5
ACT74_RS00315	WP_061869780.1	1005	332	464	474	2205.7	2261.7	2228.2	2358.8
ACT74_RS00320	WP_005567556.1	1521	587	1001	830	3805.5	3686.8	3698.2	3755.5
ACT74_RS00325	WP_005542017.1	3744	1307	2008	1787	15466.4	15115.8	15467.5	14649
ACT74_RS00330	WP_061869781.1	525	197	423	355	1829.9	1733.9	1908.7	1758.1
ACT74_RS00335	WP_005564776.1	1330	523	812	911	354.1	339.5	339.6	336
ACT74_RS00340	WP_005566600.1	72	26	44	51	49.6	39.9	52.7	43.9
ACT74_RS00355	WP_005546916.1	296	104	146	134	195.3	197.5	201.5	182.9
ACT74_RS00360	WP_061869782.1	590	254	395	451	14077.2	13906	13714.7	13528.8
ACT74_RS00375	WP_005546924.1	117	54	51	58	6312.6	6267.3	6132.9	6108
ACT74_RS00380	WP_005546926.1	321	154	158	227	418.5	408.5	419.1	403.2
ACT74_RS00385	WP_005546928.1	197	82	95	112	135.9	129.8	128.9	128.8
ACT74_RS00395	WP_005546931.1	151	55	69	65	1347.4	1369.2	1346	1362.8
ACT74_RS00400	WP_014167605.1	133	46	70	63	97.2	103.4	102	104.9
ACT74_RS00405	WP_014167606.1	660	260	406	350	17981.8	18348.7	17864	18458
ACT74_RS00410	WP_061869784.1	1869	810	1055	859	15606.5	15415.5	16504.5	15994.5
ACT74_RS00415	WP_005562331.1	490	197	271	273	540.5	537.6	537.6	512.6
ACT74_RS00420	WP_005541993.1	796	436	492	639	168810	164778	162795	163721
ACT74_RS00425	WP_032999899.1	289	144	225	208	2098.8	2169.4	2156.4	2173.4
ACT74_RS00430	WP_005566644.1	690	255	336	435	1918.9	1975.9	2019.2	1897.7
ACT74_RS00440	WP_005566909.1	967	523	645	892	178.7	192.9	188.5	181.1
ACT74_RS00445	WP_005566911.1	1974	823	1098	1186	110210	110970	109352	108399
ACT74_RS00450	WP_061869785.1	471	188	404	327	1382.5	1366.5	1512	1396.5
ACT74_RS00455	WP_014167610.1	1541	481	1048	945	2417.9	2385	2433.9	2316.5
ACT74_RS00460	WP_061869786.1	1468	521	953	841	6707	6670.1	6863.4	6629
ACT74_RS00465	WP_005549976.1	444	209	325	306	7170.9	7190.5	7046	7074.8
ACT74_RS00470	WP_005572438.1	2012	816	1246	1300	1341.4	1243.7	1316.5	1280.8
ACT74_RS00475	WP_005589373.1	1205	424	601	711	4650.7	4565.7	4581.2	4535.2
ACT74_RS00480	WP_005566921.1	1525	545	749	815	1526	1473.9	1526.5	1476.9
ACT74_RS00485	WP_061869787.1	1648	746	1042	974	24263.6	25084.4	25192.3	24957
ACT74_RS00490	WP_005566925.1	1676	695	987	1068	13069.7	13219.1	13463.5	13403.8
ACT74_RS00500	WP_005540529.1	130	74	106	107	1408.4	1417.8	1595.2	2215.7
ACT74_RS00505	WP_005540532.1	938	329	433	623	4207	4116.1	4264.9	3929
ACT74_RS00510	WP_005546977.1	805	302	504	312	57.4	51.9	62	55.8
ACT74_RS00530	WP_005546989.1	690	221	424	279	648.9	621.1	643.9	638.9
ACT74_RS00535	WP_005566933.1	1224	535	706	705	17561.5	17375.3	17362.9	17570.2
ACT74_RS00540	WP_005546994.1	311	136	141	167	208.2	186.5	175.3	195.5
ACT74_RS00550	WP_014167617.1	149	56	66	78	17.1	21.9	25	17.6
ACT74_RS00555	WP_005594082.1	263	114	163	120	6410	6414.8	6455.9	6514.5
ACT74_RS00560	WP_014167500.1	7831	2843	4629	4260	454792	452926	444463	452797
ACT74_RS00585	WP_005546885.1	437	173	254	234	1918.2	1947.5	1989.1	1889.8
ACT74_RS00590	WP_061869789.1	2768	1037	1692	1772	23246.8	23309.5	23849.9	22966.2
ACT74_RS00595	WP_005566895.1	443	216	267	307	340.5	329.5	339.8	358.6
ACT74_RS00600	WP_005540693.1	698	207	374	354	2227.5	2280.1	2337.3	2553.7
ACT74_RS00605	WP_061869790.1	1057	380	665	570	3110.3	3084.4	3092.4	2837.9
ACT74_RS00610	WP_005540687.1	1703	779	958	1001	7611.8	7618.5	7698.7	7569.1
ACT74_RS00615	WP_061869791.1	208	88	98	122	266.6	280.2	273.2	280.1
ACT74_RS00620	WP_053330354.1	1998	802	1194	1181	5146.2	5181.6	5192.3	5305.7
ACT74_RS00625	WP_005546869.1	831	362	478	510	7113.7	6735	6916.3	6581.3
ACT74_RS00630	WP_061869792.1	1054	406	604	513	29830.5	29994.5	29679.4	29248.3
ACT74_RS00635	WP_005546863.1	428	137	212	204	8201.7	8016.7	7975.8	7920.7
ACT74_RS00640	WP_005546861.1	208	73	107	74	105.1	138.8	127.6	156.1
ACT74_RS00645	WP_005546859.1	266	103	131	141	187	180.1	179.6	182.5
ACT74_RS00650	WP_005546857.1	1532	681	858	828	2909.5	2841.2	2887	2898.9
ACT74_RS00655	WP_005546855.1	4200	1668	2399	2273	944.1	953.8	962.4	865.1
ACT74_RS00660	WP_005543553.1	2901	1248	1936	1523	3333.4	3466.8	3385.7	3336.7
ACT74_RS00675	WP_005566900.1	599	245	344	438	18335.6	18112.6	17976.3	17727.6
ACT74_RS00680	WP_061869793.1	883	330	709	437	2998.1	2938.5	2986.2	2871.6
ACT74_RS00685	WP_005543542.1	506	174	312	330	4109.3	4077.9	4188.1	4160.4
ACT74_RS00690	WP_014167622.1	122	49	76	85	24185.9	24032.8	24378.7	24712.6
ACT74_RS00725	WP_061869795.1	1805	827	1467	1466	46976.4	46260.2	47694.6	48934
ACT74_RS00730	WP_033002214.1	1762	1118	1291	1734	25885.7	25620.7	26433.7	26281.4
ACT74_RS00735	WP_033002211.1	1699	649	1005	1034	9638.4	9634.9	9880.2	10092.7
ACT74_RS00740	WP_005566006.1	1575	778	1424	1116	42927.9	42126.3	44598.8	44794.7
ACT74_RS00745	WP_005566008.1	3052	1423	2679	2287	10711.3	10618.1	11011.2	10966.9
ACT74_RS00750	WP_061869796.1	1710	729	1081	1168	11635.6	11695.3	12213	11944.8
ACT74_RS00755	WP_014167627.1	2700	1048	1772	1888	47680.2	47222.2	48618.1	47786.2
ACT74_RS00760	WP_014167628.1	4677	1735	2895	2781	71792.6	70317.1	74475.8	73318.2
ACT74_RS00765	WP_005572885.1	2111	837	1270	1280	10185.8	10069.8	10539.6	10695.3
ACT74_RS00770	WP_014167629.1	4560	1878	2957	3161	73394	72747.4	75293.6	76505.6
ACT74_RS00775	WP_005538986.1	1804	812	1082	1252	54060.1	52988.9	54355.4	54971
ACT74_RS00785	WP_041915475.1	2669	920	1777	1804	254.1	230.9	243.3	205.1
ACT74_RS00800	WP_005589953.1	917	339	545	559	735.1	750.8	761.2	771.6
ACT74_RS00810	WP_014167632.1	967	333	599	634	881.8	825.8	870.2	864.9
ACT74_RS00815	WP_005538945.1	759	309	460	548	54866.6	55026.8	52847.1	54244.3
ACT74_RS00820	WP_005566692.1	265	88	122	157	2172.9	2204.1	2371.9	2350.6
ACT74_RS00825	WP_005571494.1	197	61	102	138	26092.4	27538.9	29271.5	27523.8
ACT74_RS00830	WP_061869798.1	512	203	211	333	373.2	382.4	396	368.7
ACT74_RS00840	WP_005566702.1	1367	577	896	1097	7676.1	7694.9	7387	7813.9
ACT74_RS00845	WP_005589475.1	4053	1555	2453	2407	2716.5	2780.5	2665.1	2579.2
ACT74_RS00850	WP_005546795.1	2914	1197	1651	1790	3242.9	3171.1	3184	3226.9
ACT74_RS00855	WP_005546793.1	335	187	210	248	85.3	71.6	89.4	86.3
ACT74_RS00860	WP_005566708.1	4695	1821	2821	2818	1666.1	1599.8	1530	1569.2
ACT74_RS00865	WP_005546788.1	1191	463	629	669	4566.7	4592	4642.8	4441.1
ACT74_RS00870	WP_005566710.1	1471	486	876	889	2662.5	2726.7	2768	2675.9
ACT74_RS00875	WP_005539053.1	831	365	502	692	382.7	355.4	373.7	386.9
ACT74_RS00880	WP_061869799.1	725	275	474	530	4959.9	4987.4	5078.1	5032.9
ACT74_RS00890	WP_005566714.1	478	132	280	272	1428.9	1455.8	1498.3	1477.8
ACT74_RS00895	WP_005546777.1	658	233	351	385	2438.6	2440.3	2528.5	2413.7
ACT74_RS00900	WP_005588014.1	865	342	462	526	13193.7	13524.9	13371.3	13880.2
ACT74_RS00905	WP_005546773.1	767	323	571	512	2448	2433.7	2492.3	2416.7
ACT74_RS00910	WP_005546770.1	3132	1368	1904	1910	8055.4	8155.5	8261.3	8047.6
ACT74_RS00915	WP_005570039.1	9034	3191	5987	4869	22120.5	21776.9	22020.2	21668.7
ACT74_RS00920	WP_005539072.1	3557	1472	2564	2356	293.8	291.7	304.4	318.2
ACT74_RS00925	WP_005566028.1	107	47	94	102	3785.2	3838.5	3975.2	3849.4
ACT74_RS00930	WP_014167635.1	747	532	385	482	153488	150658	145636	146573
ACT74_RS00935	WP_033000918.1	134	72	80	123	4362.9	4385.1	4374.4	4493.5
ACT74_RS00940	WP_005546757.1	467	180	233	303	5201.1	5238.3	5239.1	5138.2
ACT74_RS00945	WP_005568841.1	210	86	133	139	535.5	542.9	527.5	536.9
ACT74_RS00950	WP_005592875.1	593	278	393	717	1617.4	1580.4	1621.6	1616.9
ACT74_RS00955	WP_005567898.1	584	241	288	375	306.2	330.8	314.3	303.2
ACT74_RS00960	WP_005571304.1	461	142	220	161	821.2	856.5	867.5	794.4
ACT74_RS00970	WP_061869800.1	320	143	172	160	2916.6	2841.4	2873	2899.7
ACT74_RS00975	WP_005546745.1	1097	423	545	524	1113.8	1095.5	1121.6	1147.7
ACT74_RS00980	WP_005546742.1	1251	513	656	667	1494	1404.5	1395.2	1352.6
ACT74_RS00985	WP_005546739.1	534	195	296	336	4007.6	3870.1	3931.1	3797.8
ACT74_RS00990	WP_061869801.1	19	9	14	14	226.4	242.8	257.5	218.7
ACT74_RS00995	WP_005570869.1	63	18	38	34	305.3	288.8	280.4	261.2
ACT74_RS01000	WP_005546732.1	140	46	84	65	595.5	628.6	630.2	601.6
ACT74_RS01005	WP_005570863.1	226	89	88	91	9751.3	10176.4	10094	10220.5
ACT74_RS01010	WP_005546728.1	333	145	207	187	444	432.7	447.3	435.2
ACT74_RS01020	WP_005590448.1	200	50	124	101	44.2	55	53.8	42.2
ACT74_RS01030	WP_005567885.1	306	134	193	191	17926.1	18047.8	18588.4	18654.4
ACT74_RS01035	WP_014167641.1	332	169	212	236	1944	1973.6	1955.2	2025.1
ACT74_RS01040	WP_005546714.1	1361	545	1332	1174	7660.4	8020.2	7557.4	7664.2
ACT74_RS01045	WP_005567882.1	790	302	520	452	1366.4	1379.3	1398.1	1347.1
ACT74_RS01050	WP_061869802.1	1007	399	634	537	283.7	273	307.7	296.3
ACT74_RS01055	WP_005567879.1	1218	536	679	763	909.8	871.4	848.8	903.9
ACT74_RS01065	WP_005567878.1	168	47	96	106	2908.8	3100.8	3214.2	3088.7
ACT74_RS01070	WP_014167644.1	128	65	76	98	52.7	47.2	53.7	42.9
ACT74_RS01075	WP_005546559.1	801	333	466	441	703.1	730.9	675.5	662
ACT74_RS01080	WP_014167645.1	757	309	444	424	8521.5	8524.9	8859.1	8595.1
ACT74_RS01085	WP_061869803.1	57	34	61	63	572.9	575.6	530.9	595.7
ACT74_RS01090	WP_005564070.1	279	87	215	146	1017.3	1004.1	1038.1	984.8
ACT74_RS01095	WP_005564069.1	165	53	98	95	290.5	315.3	317.8	309
ACT74_RS01100	WP_005542670.1	380	147	246	189	62.3	152.8	50.9	49.8
ACT74_RS01105	WP_005564066.1	291	125	145	156	3716.5	3906.5	4042.4	4201.4
ACT74_RS01110	WP_014167648.1	1382	536	711	733	231	194.9	206.4	197
ACT74_RS01115	WP_005567872.1	363	177	213	222	1254	1199.3	1207.9	1206.9
ACT74_RS01120	WP_014167649.1	892	513	498	513	47090.7	47310.1	46757.9	46527.6
ACT74_RS01125	WP_061869804.1	914	364	603	568	558.4	535.5	578.8	581.9
ACT74_RS01130	WP_061869805.1	293	114	203	156	769.5	795.6	809.1	771.1
ACT74_RS01135	WP_005551205.1	2403	1026	1315	1598	42150.3	44499.9	42922.4	43157.5
ACT74_RS01140	WP_014167652.1	899	326	503	570	2519.3	2644.3	2552.9	2474.6
ACT74_RS01155	WP_005587985.1	1131	506	725	939	54546	56473	52785.4	53756.8
ACT74_RS01160	WP_061869806.1	1153	442	569	549	897.2	901.2	889	882.8
ACT74_RS01165	WP_005591999.1	250	114	108	179	1661.7	1696.8	1635.7	1591.4
ACT74_RS01170	WP_061869807.1	433	147	189	294	2592.8	2577	2594.6	2462
ACT74_RS01175	WP_061869808.1	226	86	132	155	1246	1221.7	1261.5	1252.3
ACT74_RS01185	WP_005542626.1	704	302	442	301	12435.7	12468.4	13070	13114
ACT74_RS01190	WP_005567839.1	252	103	188	133	227.1	249.4	236.1	195.4
ACT74_RS01195	WP_061869809.1	216	71	119	147	200.8	189.3	192	195.9
ACT74_RS01200	WP_005567834.1	285	94	179	147	18132.4	18000.1	19088.4	18868.6
ACT74_RS01205	WP_005567832.1	109	29	103	43	13878.5	13933.7	14486.9	14233.8
ACT74_RS01210	WP_005541883.1	12	2	6	11	4714	4828.3	4851.1	4915.6
ACT74_RS01215	WP_005572311.1	746	277	405	427	59.7	55	60.5	59.5
ACT74_RS01220	WP_005567825.1	724	187	344	290	2057.1	2067.8	2157.7	2273.5
ACT74_RS01225	WP_005567823.1	449	165	201	206	483.4	525.2	505	486.8
ACT74_RS01230	WP_005541870.1	390	174	240	253	2853.6	2875	2902.5	2938.2
ACT74_RS01235	WP_005567820.1	251	111	124	188	13381.9	13357.7	13537.8	13408.3
ACT74_RS01240	WP_005567819.1	56	22	46	38	8648.6	8895.6	9120.5	10000.1
ACT74_RS01245	WP_041915477.1	272	101	163	227	8952	9190.9	10016	9859.3
ACT74_RS01250	WP_005574220.1	267	110	170	160	3139	3051.7	3037.7	3088.3
ACT74_RS01255	WP_061869810.1	1419	614	765	942	27045.8	27223.3	26905	27238.6
ACT74_RS01260	WP_005546623.1	512	165	278	275	331	323.7	375.7	352.1
ACT74_RS01265	WP_005542241.1	236	112	159	207	417.7	388.8	424.6	463.1
ACT74_RS01270	WP_061869811.1	1741	567	951	886	10532	10452.6	10838	10570
ACT74_RS01275	WP_005567814.1	216	91	113	160	3933.8	4002.6	3966.2	4136
ACT74_RS01280	WP_005546629.1	203	65	94	89	3670.7	3692.4	3740.6	3857.2
ACT74_RS01285	WP_005542252.1	539	255	324	404	12678.7	13327.9	13158.9	15414.7
ACT74_RS01290	WP_005546631.1	1356	537	780	888	37926.1	37886.4	38015.5	36259.8
ACT74_RS01295	WP_005542255.1	1194	482	608	674	432.8	416.3	412.4	424
ACT74_RS01300	WP_014167662.1	1345	443	674	652	1207.3	1192.7	1206.7	1198.2
ACT74_RS01305	WP_061869812.1	1471	551	808	830	41521.7	40945	40626.9	40039.4
ACT74_RS01310	WP_061869813.1	866	300	512	457	10769.7	10811.2	10960.6	10999.5
ACT74_RS01315	WP_005567806.1	152	65	87	103	15059.4	14380.2	14576.4	14171.3
ACT74_RS01320	WP_005546639.1	634	283	325	443	6904	6956.2	6841.2	6727.7
ACT74_RS01325	WP_005567805.1	283	112	169	158	5665.7	5689.1	5553.5	5602
ACT74_RS01330	WP_005546642.1	557	215	333	418	35155.4	34542.9	34426.3	33885.8
ACT74_RS01335	WP_005546644.1	861	313	555	515	8811.4	8652.5	8565.8	8754.3
ACT74_RS01340	WP_005546646.1	387	143	196	211	942	916.9	886.4	853.2
ACT74_RS01345	WP_005589822.1	734	296	457	406	376.8	374.3	381.3	371.2
ACT74_RS01355	WP_061869814.1	1368	515	765	741	9016.1	8843.9	9038.6	8747.4
ACT74_RS01360	WP_005546653.1	308	193	160	207	21610.9	21626.9	20998.4	21604.4
ACT74_RS01365	WP_005546655.1	257	140	124	115	936.5	919	940.6	946.4
ACT74_RS01370	WP_014167665.1	2128	913	1218	1003	18896	18621.5	18833.5	18417.9
ACT74_RS01375	WP_061869815.1	139	62	106	81	35.9	36.3	41.7	44.1
ACT74_RS01380	WP_014167666.1	602	220	385	362	1234.8	1292.3	1551.4	1216.7
ACT74_RS01385	WP_005541111.1	647	235	380	371	5889.7	5887.9	5873	5882
ACT74_RS01390	WP_014167667.1	166	62	108	72	17649.7	17476.3	17832.7	17909.5
ACT74_RS01395	WP_061869816.1	156	59	71	100	1063.9	1029.8	1066.8	1097.6
ACT74_RS01415	WP_005540915.1	153	78	86	146	1312.3	1310.4	1391.1	1253.7
ACT74_RS01420	WP_005540916.1	502	190	289	390	6010.6	6041.9	6176.3	5933.2
ACT74_RS01430	WP_005540922.1	1137	492	695	759	557.9	569.3	566.1	605.5
ACT74_RS01435	WP_005546678.1	1715	710	1106	1035	3278.7	3254	3334.4	3146.5
ACT74_RS01445	WP_005540930.1	1754	783	1204	989	1245.1	1260	1230.5	1201
ACT74_RS01450	WP_005589325.1	1033	410	577	558	3367.7	3326.9	3433.4	3369.9
ACT74_RS01455	WP_005540933.1	494	216	316	293	2847.2	2921.1	2971.9	2966.3
ACT74_RS01490	WP_005541115.1	756	284	408	405	3615.1	3496.1	3649.6	3607.4
ACT74_RS01495	WP_005546694.1	409	197	270	292	109.8	106.3	112.4	103.3
ACT74_RS01500	WP_005541120.1	5138	1993	2990	3779	188036	183451	178960	174601
ACT74_RS01515	WP_005546699.1	2819	1301	1608	1284	7430.9	7360.4	7457.1	7522.9
ACT74_RS01520	WP_061869819.1	2404	1688	1416	1748	263988	264910	260091	266342
ACT74_RS01525	WP_014167677.1	1369	560	865	1008	70018.1	70653.8	69047.2	70628.2
ACT74_RS01530	WP_061869820.1	1774	630	995	898	26659.3	26781.3	26730.2	26666.4
ACT74_RS01535	WP_005567779.1	1568	550	953	715	103.2	111.1	115.1	116.6
ACT74_RS01540	WP_005542443.1	1801	755	1065	1220	36837.3	35878.8	37178.8	34107.9
ACT74_RS01545	WP_005544683.1	1018	479	649	769	6816.3	6731.9	7046	6626
ACT74_RS01550	WP_005544681.1	633	315	430	483	24.7	22.1	22.6	25.3
ACT74_RS01555	WP_005544680.1	1648	609	896	822	22942.7	23520	22967.9	23583.6
ACT74_RS01565	WP_005544676.1	329	139	128	161	143.4	128.3	142.3	135.1
ACT74_RS01570	WP_005567773.1	3466	1351	1587	1858	3049.6	3168.4	3163.8	3279
ACT74_RS01575	WP_061869821.1	1265	580	672	794	84962.7	89199.6	88217	96141
ACT74_RS01580	WP_005544669.1	245	109	121	147	2029.8	1974.4	1986.6	1965.1
ACT74_RS01585	WP_061869822.1	1092	328	622	596	11614.4	11617.4	11597.9	11729.7
ACT74_RS01590	WP_005567771.1	643	218	345	337	3004.9	2951	2941.9	3110.4
ACT74_RS01605	WP_041915480.1	3409	1372	2499	1989	7644.2	7798.2	8259.1	9003.7
ACT74_RS01620	WP_005548590.1	2480	923	1091	1182	13771.4	13864.6	14305.5	14352.7
ACT74_RS01625	WP_005567768.1	560	233	335	308	820.3	808.8	844.4	806.5
ACT74_RS01655	WP_005545405.1	258	66	137	116	1523.7	1465.3	1531.8	1438.7
ACT74_RS01660	WP_005550711.1	274	115	112	123	173	163.5	184.6	174
ACT74_RS01670	WP_005568222.1	576	230	335	343	70	69	73	68.2
ACT74_RS01675	WP_014167687.1	1495	628	862	976	502.1	479.8	492.7	488.4
ACT74_RS01680	WP_025298286.1	522	206	272	260	269.3	283.5	274.1	275.3
ACT74_RS01685	WP_005568215.1	288	111	163	153	30.7	28.1	28.1	25.9
ACT74_RS01690	WP_005545394.1	1299	397	630	544	294	271	295.3	277.6
ACT74_RS01695	WP_005542348.1	1770	683	1071	828	11607.3	12039.8	11612.3	11494
ACT74_RS01700	WP_014167689.1	523	185	217	300	970	986.9	1009	964
ACT74_RS01705	WP_005568210.1	590	205	359	466	542.1	532.8	627.1	540
ACT74_RS01710	WP_061869823.1	579	235	308	391	3609.1	3827.2	3653.2	3775.8
ACT74_RS01715	WP_005545380.1	410	165	215	266	622.7	619.3	634.5	576.7
ACT74_RS01720	WP_005545377.1	186	62	138	120	325	324.9	337.2	294.6
ACT74_RS01735	WP_005545374.1	184	72	197	131	1510.3	1441.7	1553.8	1509.2
ACT74_RS01745	WP_061869825.1	27490	8656	16395	23039	741.4	687.5	748.8	713
ACT74_RS01755	WP_005545363.1	448	143	237	239	3592.3	3572.9	3585	3395.4
ACT74_RS01760	WP_005568194.1	745	301	332	360	1002.8	1024.6	1038.7	1020.2
ACT74_RS01765	WP_005540961.1	153	89	111	124	11637.7	11552.2	11759.8	11922
ACT74_RS01770	WP_005545359.1	1276	513	714	734	38391.4	39350.2	39547.9	39892.8
ACT74_RS01775	WP_005540965.1	1044	492	722	698	18980.3	19384.1	19093.9	19106.5
ACT74_RS01780	WP_014167695.1	1582	791	786	958	93474.6	92663.9	92884.4	94029.8
ACT74_RS01785	WP_061869826.1	265	116	173	158	164.4	169	162.9	162.6
ACT74_RS01790	WP_005545353.1	779	302	383	513	122.9	107.5	127.6	114.4
ACT74_RS01795	WP_005545351.1	42	25	17	23	396.6	398.4	418.5	411.5
ACT74_RS01800	WP_061869827.1	120	42	64	71	111.1	93.5	103.7	99.4
ACT74_RS01810	WP_005568190.1	498	219	311	342	25418.2	25308.8	25001.6	24446.7
ACT74_RS01815	WP_005545341.1	719	203	372	431	885	880.6	894.9	876.2
ACT74_RS01820	WP_061869828.1	224	83	160	196	1701.8	1723.3	1762.2	1753.9
ACT74_RS01825	WP_014167698.1	427	145	276	285	425	380.2	407.8	368.1
ACT74_RS01835	WP_014167699.1	657	263	404	512	1430.3	1422.4	1490.3	1422.9
ACT74_RS01840	WP_005544553.1	767	293	424	484	4359.4	4238.5	4257.3	4221.4
ACT74_RS01845	WP_005545329.1	931	434	614	735	44668.8	44813.3	44611.1	44772.7
ACT74_RS01850	WP_005537755.1	778	308	500	457	15192.9	14973.1	15280.1	14349.1
ACT74_RS01855	WP_005545327.1	354	184	188	260	6348.8	6433.8	6457	6398.1
ACT74_RS01860	WP_005571510.1	597	212	344	312	404.8	405.3	402.9	397.6
ACT74_RS01875	WP_005590834.1	1310	478	912	630	20599.6	21176	21486.8	21242.4
ACT74_RS01880	WP_005537767.1	114	51	66	77	269.5	257.6	262.9	255.5
ACT74_RS01890	WP_005545312.1	590	150	473	409	37645.5	37715	36627.7	36039.5
ACT74_RS01900	WP_005545205.1	2614	843	1762	1556	33310.6	33322.4	34227.9	32333.4
ACT74_RS01910	WP_005568172.1	819	396	446	575	42599	44189.9	43169.9	42854.6
ACT74_RS01920	WP_005570241.1	307	89	188	181	192.6	188.1	205.6	193.4
ACT74_RS01940	WP_005545224.1	141	64	70	105	3697.5	3732.6	3920.9	3850.4
ACT74_RS01950	WP_061869830.1	53	21	35	28	582.9	553.2	631.3	584.5
ACT74_RS01955	WP_005545230.1	63	29	34	57	15.6	17.5	23.1	21.7
ACT74_RS01960	WP_061869831.1	140	59	99	88	39.7	37.2	35.2	33.4
ACT74_RS01965	WP_061869832.1	276	101	143	167	1079.6	1073.1	1090.4	1075.4
ACT74_RS01970	WP_005568155.1	1355	556	661	640	7672.5	7864.7	8109.9	7795.7
ACT74_RS01975	WP_050846335.1	371	145	224	273	1996.1	2014.2	2114.2	1992.5
ACT74_RS01980	WP_005572298.1	1061	462	596	547	9151.1	9575	9036.6	9857.1
ACT74_RS01990	WP_014167707.1	220	97	98	123	171.8	163.3	181.3	176.1
ACT74_RS02000	WP_005568146.1	877	348	456	515	7038.1	7074.5	7194.1	6944.5
ACT74_RS02010	WP_005545251.1	242	87	147	133	2788.7	2737.5	2632.2	2722
ACT74_RS02040	WP_005545302.1	1148	426	721	703	4967.7	4942.3	4940.4	4978.9
ACT74_RS02045	WP_005545300.1	2912	1174	1792	1716	36338.7	36525.2	35878.3	36192.2
ACT74_RS02050	WP_005585930.1	893	374	551	496	155.6	169.2	169.1	173.3
ACT74_RS02060	WP_005541897.1	150	50	53	75	7534.5	7656.7	7288.3	7474.1
ACT74_RS02065	WP_005572227.1	48	16	21	28	421.6	429.1	412.1	460.5
ACT74_RS02070	WP_014167709.1	137	75	82	98	821.2	840.6	829.6	818.4
ACT74_RS02075	WP_005541905.1	263	122	165	165	3730.3	3656.7	3841.6	3813
ACT74_RS02080	WP_005567397.1	225	98	147	132	580	601.6	583.3	571.5
ACT74_RS02085	WP_005573669.1	309	107	150	130	3381.7	3390.2	3466.3	3359.3
ACT74_RS02090	WP_005567401.1	128	64	85	85	3846.1	3802.4	3968	3816.9
ACT74_RS02105	WP_005545275.1	91	39	64	49	334.6	325.1	318.5	336.4
ACT74_RS02110	WP_005590173.1	489	196	300	295	5854	5740.2	5781	5884.7
ACT74_RS02115	WP_005545271.1	759	309	524	450	958	964.5	977.3	875.9
ACT74_RS02120	WP_005567405.1	993	420	554	562	1004.5	960.4	996	1022.5
ACT74_RS02125	WP_014167712.1	632	205	284	273	24115	24035.1	24385.6	23949
ACT74_RS02145	WP_053330372.1	2687	1118	1728	1544	28892.4	29033.9	28712.6	28658.6
ACT74_RS02150	WP_005545804.1	235	85	143	151	22.4	23.2	24.9	23.7
ACT74_RS02165	WP_014167717.1	358	134	135	162	543.3	414.6	520.7	502.4
ACT74_RS02175	WP_005545814.1	512	212	306	265	615.6	603.4	591.3	609.9
ACT74_RS02180	WP_005544145.1	355	170	220	261	57926.3	57539.8	56731.1	56607.1
ACT74_RS02185	WP_061869837.1	789	243	463	412	1564.9	1569.5	1637	1612.8
ACT74_RS02190	WP_005545817.1	2163	935	1237	1278	35259.5	35195.5	34731.3	35717
ACT74_RS02195	WP_005566757.1	257	101	136	180	1630.8	1643.7	1590.8	1616.1
ACT74_RS02205	WP_005545823.1	80	47	37	53	49.8	57.1	50.2	43.4
ACT74_RS02210	WP_005566753.1	1310	451	821	705	26027.3	25990.1	26129.9	25968.9
ACT74_RS02215	WP_181893445.1	1268	427	814	705	6876.6	6880.4	6807.9	6856.6
ACT74_RS02220	WP_061869838.1	358	144	180	258	30320	30344.1	30418.2	30470
ACT74_RS02225	WP_061869839.1	2831	1173	1610	1617	3131	3076.1	3166.9	3091.8
ACT74_RS02230	WP_005570091.1	1135	515	658	613	869.3	901.7	918.3	882.4
ACT74_RS02235	WP_005545834.1	1714	667	755	884	19570.8	19219.5	19278.6	19155
ACT74_RS02240	WP_005538320.1	422	229	319	285	41018.5	40619.4	39705.9	40983.1
ACT74_RS02245	WP_005566749.1	488	217	360	323	1745.4	1657.4	1764.7	1777.2
ACT74_RS02265	WP_005545839.1	134	56	75	81	205.7	201.3	220.3	195.9
ACT74_RS02275	WP_005573702.1	108	47	58	48	557.2	534.5	531.6	510.8
ACT74_RS02290	WP_005570878.1	235	102	188	116	13005.1	13105.1	14473.8	13762.3
ACT74_RS02295	WP_005566736.1	1046	427	602	492	14641	14926.3	15760.4	15691.8
ACT74_RS02300	WP_061869840.1	592	246	393	365	1425.6	1370.9	1412.9	1547.1
ACT74_RS02305	WP_206380225.1	861	361	470	544	798.4	752.5	785.3	820.1
ACT74_RS02310	WP_014167722.1	1492	474	849	752	37503.5	37397.6	38075.3	37649.1
ACT74_RS02315	WP_061869841.1	573	223	318	226	142.2	144	150.5	129.9
ACT74_RS02325	WP_005566733.1	56	52	64	33	2450.4	2477.7	2411.1	2483.5
ACT74_RS02330	WP_005538269.1	740	309	352	384	6058.8	6066.1	6097.5	5780.2
ACT74_RS02345	WP_014167723.1	905	338	487	503	4179.1	4096.3	4281.1	4155
ACT74_RS02350	WP_061869842.1	886	392	449	522	909.2	856.6	893.2	919.2
ACT74_RS02355	WP_005538258.1	547	259	283	380	2842.2	2836.5	2833	2884.2
ACT74_RS02360	WP_041915482.1	1197	448	587	669	83	78.7	73	62.1
ACT74_RS02365	WP_005538253.1	797	361	381	452	939.7	971.2	1025.3	978.4
ACT74_RS02370	WP_005570313.1	1364	524	671	637	8118.3	7996.6	8412.3	8133.8
ACT74_RS02375	WP_061869843.1	1912	869	926	1081	1949.6	1907.1	1926.5	1836
ACT74_RS02380	WP_005566727.1	984	372	532	528	55860.4	56455.5	56755.5	55995
ACT74_RS02385	WP_005545859.1	217	69	102	74	2121.8	2087.4	2171.8	2103.1
ACT74_RS02390	WP_005566725.1	895	422	620	700	162.9	148.6	154.5	158.4
ACT74_RS02405	WP_061869845.1	513	189	329	329	445.5	428.2	432.2	411.4
ACT74_RS02415	WP_061869846.1	137	47	69	107	324.4	336.9	345.5	317.9
ACT74_RS02425	WP_005544001.1	316	161	193	254	808.5	758.4	807.3	740.2
ACT74_RS02440	WP_005545878.1	264	107	131	161	30.5	32	27.4	35.2
ACT74_RS02445	WP_014167728.1	1556	576	975	906	245.2	202.8	252.4	249.5
ACT74_RS02450	WP_005567524.1	61	16	43	50	494.3	510.1	520.2	546.4
ACT74_RS02465	WP_005545889.1	371	165	331	377	30030	30031.5	30238.6	30002.6
ACT74_RS02470	WP_005567518.1	414	181	272	260	1189.2	1227.6	1178.7	1215.9
ACT74_RS02475	WP_005589316.1	194	75	96	120	1318	1344	1354.7	1293.9
ACT74_RS02520	WP_005567413.1	580	220	267	318	15198	16077	16338.5	16454.2
ACT74_RS02525	WP_005540815.1	656	239	414	374	145	145.2	134.3	146
ACT74_RS02530	WP_005567415.1	484	145	252	267	11304.4	11143.5	11330.7	10964.2
ACT74_RS02540	WP_005567417.1	893	383	482	567	6561.4	6430.4	6633.8	6529.3
ACT74_RS02550	WP_061869849.1	515	203	316	297	214.9	240.8	211.5	197
ACT74_RS02555	WP_014167733.1	2143	694	922	1044	153.3	145	160.3	136.8
ACT74_RS02580	WP_053330385.1	233	92	111	134	1396	1357.1	1383.5	1343.8
ACT74_RS02600	WP_005567441.1	1081	397	577	659	14955.1	14840.9	13264.3	13638.9
ACT74_RS02610	WP_005567444.1	489	167	256	285	177.2	172.6	178.9	163.6
ACT74_RS02615	WP_005540274.1	2198	835	1098	1094	1028.9	1190.2	1076.6	1040.9
ACT74_RS02620	WP_005545932.1	2039	860	904	977	27613.2	28472.7	27961.8	28022.8
ACT74_RS02625	WP_005540203.1	299	125	208	210	4267.9	4289.9	4308.6	4342.8
ACT74_RS02630	WP_053330386.1	749	200	454	375	6486.2	6528.7	6706.8	6552.3
ACT74_RS02635	WP_005545939.1	364	117	207	194	2237.3	2200.9	2242.2	2176.1
ACT74_RS02640	WP_005540212.1	619	305	360	527	4490.8	4900.3	4807.1	4967.6
ACT74_RS02645	WP_005590003.1	1320	480	602	677	40.2	39	40.4	42.1
ACT74_RS02655	WP_014167740.1	459	240	213	256	1110.8	1115.1	1113.3	1057.4
ACT74_RS02660	WP_005567451.1	609	289	352	351	185.8	197.1	191.6	190.7
ACT74_RS02665	WP_005545949.1	1149	518	786	680	8613.8	8574	8666.9	8558.9
ACT74_RS02690	WP_005567452.1	2723	1049	1279	1228	27501.1	28387.4	27170.9	27311.2
ACT74_RS02695	WP_005590942.1	963	375	557	509	133.3	134.9	158.9	124.6
ACT74_RS02705	WP_005567454.1	1452	562	820	762	22423.3	22148.4	22639.7	22071.2
ACT74_RS02710	WP_061869852.1	244	123	173	167	1032.9	1049.4	979.4	1067.9
ACT74_RS02715	WP_005567457.1	501	184	270	247	448.6	420.9	421.5	410.9
ACT74_RS02720	WP_014167741.1	620	216	359	415	348.6	338.5	346.4	336
ACT74_RS02725	WP_005539240.1	1232	499	750	877	34809.8	33750.5	34079.5	32563.8
ACT74_RS02730	WP_005545962.1	1882	821	1164	1133	12446.2	12430.1	12337.4	12720.1
ACT74_RS02735	WP_005539234.1	3232	1469	1955	1972	52758.3	53966.5	52307.1	54418.1
ACT74_RS02740	WP_005545964.1	4228	1686	2485	2426	13850.1	14355.4	14473.2	14231.3
ACT74_RS02760	WP_005545968.1	1480	519	827	835	2723	2881.4	2807.7	2757.6
ACT74_RS02765	WP_005572272.1	91	41	55	62	4345.2	4593.2	4357.8	4314.2
ACT74_RS02770	WP_060828814.1	427	186	214	235	84.2	86	92	96.4
ACT74_RS02795	WP_014167744.1	856	417	531	611	2676.2	2563.3	2614.5	2626.8
ACT74_RS02800	WP_005578509.1	586	267	242	318	3301.7	3415.4	3247.1	3307.8
ACT74_RS02810	WP_005590093.1	506	208	307	283	517.2	521	529.3	537.1
ACT74_RS02815	WP_081107544.1	2819	1084	1593	1375	99.8	93	93.6	90.1
ACT74_RS02820	WP_005590096.1	1954	870	1141	1055	6647.5	6599.8	6658.2	6549.4
ACT74_RS02830	WP_005539223.1	436	179	206	262	845.6	898	794.7	861
ACT74_RS02835	WP_005545994.1	174	84	113	107	435.7	447.1	432.7	443.9
ACT74_RS02845	WP_005569409.1	324	109	199	191	3489.8	3523.6	3589.6	3475.2
ACT74_RS02850	WP_005569410.1	724	280	484	426	33668.3	33821.2	33812.5	32918.2
ACT74_RS02855	WP_014167747.1	2146	841	1782	1076	31237.7	31391.9	31920.6	31348.5
ACT74_RS02875	WP_005567153.1	214	69	117	116	3168.1	3165.1	3174.8	3036.2
ACT74_RS02880	WP_061869856.1	636	230	408	348	145	132.2	157.1	149.3
ACT74_RS02885	WP_005567156.1	127	45	94	81	95.8	103.3	99.3	85
ACT74_RS02890	WP_005567158.1	2688	976	1540	1307	21369.6	21379.1	21602.8	21418.8
ACT74_RS02895	WP_061869857.1	179	82	94	100	2972.8	2986.8	2968.9	3017.1
ACT74_RS02900	WP_032997444.1	2375	758	1317	946	54811.2	53668.8	55193.6	54098.3
ACT74_RS02905	WP_005592768.1	4350	1471	2065	1845	35001	34028.8	35302.6	35568.2
ACT74_RS02910	WP_005567170.1	215	89	113	142	10180	10204.1	10050.7	9806.6
ACT74_RS02915	WP_014167752.1	770	254	350	467	3316.4	3371.9	3541.4	3604.1
ACT74_RS02925	WP_005567173.1	28	8	12	23	44.3	45.5	43.6	45.7
ACT74_RS02935	WP_050846362.1	42	8	13	19	1194.6	1131.8	1143.4	1164.6
ACT74_RS02945	WP_005570275.1	159	58	121	101	2299.9	2311.9	2291.9	2281.6
ACT74_RS02955	WP_005589925.1	320	131	226	176	593.5	573.9	599.2	551.1
ACT74_RS02960	WP_061869859.1	984	348	641	581	9011.6	8805.7	8882.4	8563.6
ACT74_RS02970	WP_061869861.1	1108	532	753	753	5848.7	5982.4	5835.2	5843.6
ACT74_RS02975	WP_050846365.1	741	239	373	346	2763.8	2722.1	2828.2	2835
ACT74_RS02980	WP_005570294.1	304	114	168	157	42.6	38.6	35.1	32.7
ACT74_RS02990	WP_005589933.1	669	208	543	386	59745.9	59858.4	60824.5	62447.4
ACT74_RS02995	WP_005542371.1	1008	379	613	626	86142.3	85568	85636.7	86735.5
ACT74_RS03000	WP_005567195.1	103	58	61	95	472.9	505.3	515	496.7
ACT74_RS03005	WP_005542375.1	2108	786	1324	1258	174.2	207.3	191.8	201.4
ACT74_RS03015	WP_061869863.1	95	26	56	44	325.7	314.2	346.8	343.9
ACT74_RS03020	WP_014167758.1	1471	484	690	668	1040.5	1044.5	1079.3	1011.5
ACT74_RS03025	WP_061870033.1	2377	929	1257	1250	1241.5	1266.5	1291.8	1265.4
ACT74_RS03030	WP_061869864.1	5046	1998	3164	2879	326849	325219	323991	326800
ACT74_RS03035	WP_061870034.1	2128	858	1256	1786	96480.2	94850.5	94558.4	93939.1
ACT74_RS03040	WP_033000536.1	2230	896	1453	1243	126494	126151	124176	124434
ACT74_RS03045	WP_005567208.1	611	257	389	355	14888.8	14214.1	14695.6	14166.1
ACT74_RS03050	WP_005590045.1	1421	550	966	942	11227.7	11133.4	11088.6	11266
ACT74_RS03065	WP_005569592.1	3231	1170	2706	2286	332.7	341.2	349	339.2
ACT74_RS03070	WP_005567219.1	1388	546	892	834	3987.6	3991	4026.6	3986
ACT74_RS03075	WP_014167762.1	1338	511	726	807	1041.3	1039.3	1050.4	1054.4
ACT74_RS03080	WP_005546477.1	1816	639	813	919	19001.2	19143.5	19058.7	18778.9
ACT74_RS03085	WP_005567220.1	768	318	345	372	286.3	280.5	295.5	301.3
ACT74_RS03090	WP_005567221.1	986	381	545	464	1143.7	1094.1	1161.3	1122
ACT74_RS03095	WP_005567222.1	6518	2373	2962	3426	52.4	62	57.6	54.2
ACT74_RS03100	WP_005542400.1	1799	620	891	1044	466.5	493.9	462.8	440
ACT74_RS03105	WP_005546465.1	2114	725	954	1010	2077.3	1976.8	2042	1897.7
ACT74_RS03120	WP_005546459.1	442	176	185	266	24290.3	25467.2	24957.5	24721.4
ACT74_RS03125	WP_005546457.1	613	282	417	367	1326.6	1307.6	1330.6	1402
ACT74_RS03130	WP_005546455.1	937	321	452	440	33706.3	34028.1	34428.6	34908.1
ACT74_RS03135	WP_005567500.1	707	268	400	323	216.4	198.3	222.4	203.2
ACT74_RS03140	WP_014167765.1	478	215	201	301	25737.4	25858.3	26160.6	26563.3
ACT74_RS03145	WP_005546449.1	698	314	323	380	2509.9	2610.9	2478.2	2469.8
ACT74_RS03150	WP_005540160.1	440	183	249	289	62.3	67.6	77.6	72
ACT74_RS03155	WP_014167766.1	2023	781	1184	1170	39342.6	39192.2	40286.7	40662
ACT74_RS03160	WP_005546443.1	281	113	153	175	231.9	220.4	238.2	226.1
ACT74_RS03165	WP_005589337.1	2011	726	1110	1514	58972.5	57760.1	55782.7	55251.3
ACT74_RS03170	WP_005546438.1	2003	782	1428	1433	32979	33321.6	32982.9	34036.2
ACT74_RS03175	WP_005546436.1	254	139	132	174	5314.2	5228.6	5258.5	5012.8
ACT74_RS03180	WP_005546434.1	493	220	276	297	8068.6	7973.9	8193.9	8263.3
ACT74_RS03185	WP_005546431.1	688	291	459	375	11915.9	12013	12106	11912.9
ACT74_RS03190	WP_005546428.1	126	34	39	92	798.7	823.3	783.8	791
ACT74_RS03195	WP_005546427.1	2515	1015	1670	1278	14999	15228.2	15323.2	15532
ACT74_RS03215	WP_005546417.1	271	85	133	136	2415.5	2465	2526.6	2508.9
ACT74_RS03220	WP_081107546.1	1868	740	1188	992	6647	6789.6	6942.3	7068.2
ACT74_RS03225	WP_005546410.1	267	121	184	180	29355.9	28442.6	27979.4	26988.8
ACT74_RS03245	WP_005568327.1	39	22	12	22	4064.7	4167.3	4150.9	4425
ACT74_RS03260	WP_005546397.1	454	180	245	228	3899.8	3898.6	3829.7	3745.3
ACT74_RS03265	WP_005546395.1	1998	708	1145	1011	2447.9	2457.8	2462	2523.6
ACT74_RS03270	WP_005568332.1	553	201	314	337	2439.6	2481.4	2483.5	2506.5
ACT74_RS03275	WP_005546390.1	325	115	178	207	1200.4	1270.2	1325.1	1419.4
ACT74_RS03280	WP_005588913.1	793	253	554	457	22315	22094.3	22053.8	22127.6
ACT74_RS03285	WP_005568334.1	679	248	376	412	738.5	753.5	747.7	728
ACT74_RS03290	WP_005546384.1	210	84	129	130	1280.3	1290.6	1341.5	1317.6
ACT74_RS03295	WP_061869867.1	627	261	388	312	361.6	342.2	363.4	334.7
ACT74_RS03315	WP_005568342.1	490	148	258	207	165.7	175	172.9	159.4
ACT74_RS03320	WP_231098022.1	1636	771	805	919	1274.7	1288.3	1370.4	1319.2
ACT74_RS03325	WP_005590791.1	382	129	203	197	311.1	298	334.9	316.1
ACT74_RS03345	WP_005545419.1	2633	985	1311	1433	17224.7	17290	17157.2	18138.8
ACT74_RS03350	WP_005545422.1	1035	336	519	455	2130.2	2105.6	2197.5	2212.2
ACT74_RS03355	WP_005545424.1	1292	475	619	663	7351.7	7389.5	7501.1	7508.2
ACT74_RS03360	WP_005568919.1	1310	462	674	665	16737	16587.9	16855.2	16631
ACT74_RS03375	WP_005569481.1	155	76	84	87	269.2	261.5	300.4	267.4
ACT74_RS03390	WP_053330323.1	653	235	317	301	3191.6	3177.4	3212.9	3025.7
ACT74_RS03395	WP_014167785.1	2062	752	1203	1093	23005.2	23068.7	22844.7	22607.6
ACT74_RS03400	WP_005538859.1	1039	396	580	546	7067.1	6941.4	6999.2	6889.7
ACT74_RS03405	WP_005538860.1	2589	964	1687	2121	16409	16591	16520.9	16346.2
ACT74_RS03410	WP_005538861.1	4033	1254	3053	1652	29036.6	30544.7	30811.7	31560.3
ACT74_RS03420	WP_005566302.1	950	361	466	499	3374.9	3278.5	3677.6	3259.5
ACT74_RS03425	WP_053330322.1	738	274	493	485	10521.2	10414.5	10663.8	10592
ACT74_RS03430	WP_005538866.1	165	59	101	121	2512.2	2423.1	2496.8	2432.9
ACT74_RS03435	WP_061869871.1	929	327	545	599	16566.6	15908.6	17673.9	17520.3
ACT74_RS03445	WP_187370360.1	195	90	152	131	1235.5	1189.3	1234.2	1209.4
ACT74_RS03470	WP_005544704.1	470	299	366	268	14190.2	13915.5	14239.1	14277.4
ACT74_RS03475	WP_005544705.1	1869	737	1167	908	13140.2	13798.8	13347.6	14711.4
ACT74_RS03480	WP_005544709.1	1918	895	1088	1186	5121.5	4992.9	5215.5	5083.8
ACT74_RS03485	WP_005568754.1	1524	630	873	1008	16085.4	16006.6	16641.8	16379.7
ACT74_RS03490	WP_005568752.1	874	325	455	561	37252.7	37412.5	37535.5	36387
ACT74_RS03495	WP_005544715.1	1745	614	1013	1036	24708.7	24743.6	24695.2	25046.5
ACT74_RS03500	WP_005570367.1	396	152	199	219	793.6	823	814.8	852.4
ACT74_RS03505	WP_061869872.1	180	83	83	112	103.8	105.7	103.1	99.7
ACT74_RS03510	WP_005568744.1	1493	630	1056	984	41036.9	40520.1	41001.6	40610.4
ACT74_RS03515	WP_014167794.1	401	181	254	253	12383.3	12442.7	12747.7	12550.4
ACT74_RS03520	WP_005568741.1	239	88	115	109	115.3	102.5	112.5	97.2
ACT74_RS03525	WP_005590683.1	342	149	188	205	523.4	509.2	552.8	505.8
ACT74_RS03540	WP_061869874.1	76	22	68	49	1591.6	1649.8	1688.3	1632.3
ACT74_RS03590	WP_005544757.1	1773	796	1137	1037	10128.6	10483	10773.4	11683.4
ACT74_RS03600	WP_005572361.1	872	342	417	444	636	664.5	647.2	603.1
ACT74_RS03605	WP_005543400.1	1397	613	881	797	14070.8	14292.8	13919.2	14048.5
ACT74_RS03610	WP_005589978.1	1504	587	844	864	14832.6	14784.7	14887.4	14496.1
ACT74_RS03615	WP_005543396.1	385	142	246	232	17146.9	17329.3	16830.4	17280.6
ACT74_RS03620	WP_005548951.1	666	480	292	453	15280	14902.3	15092.9	14646.2
ACT74_RS03630	WP_005543430.1	478	192	270	273	4312.7	4374.7	4301.8	4229.4
ACT74_RS03635	WP_005543432.1	269	154	161	242	1627.3	1595.9	1630.1	1640.5
ACT74_RS03640	WP_005572118.1	133	59	74	100	65.5	57.4	64.7	67.1
ACT74_RS03650	WP_005543439.1	27	11	8	15	237.5	224.3	255.9	218.8
ACT74_RS03655	WP_061869877.1	198	77	102	106	148.7	140.3	144.8	132.7
ACT74_RS03665	WP_005543446.1	273	90	152	153	665.9	657.9	609.9	622.4
ACT74_RS03670	WP_061869878.1	2615	1055	1387	1549	6051.9	6028.4	6059.1	5945.4
ACT74_RS03680	WP_005543455.1	2203	719	1110	868	543.1	551.7	566.6	552.3
ACT74_RS03690	WP_005567376.1	104	55	49	69	1363	1347.7	1361.8	1416.5
ACT74_RS03715	WP_061869880.1	111	35	66	62	3455.4	3257.1	3478.6	3281.4
ACT74_RS03725	WP_005567649.1	1606	511	1351	1177	26022.1	26276.7	26103.1	25171.9
ACT74_RS03730	WP_014167806.1	554	182	461	395	8945.9	9284.8	9110.8	8771.3
ACT74_RS03735	WP_071805295.1	4137	1517	2462	1946	109582	109234	107483	108585
ACT74_RS03745	WP_005572053.1	260	86	93	96	1487.7	1470.2	1489.4	1536.7
ACT74_RS03770	WP_005570782.1	379	153	181	203	140.5	142.7	131.6	146.1
ACT74_RS03785	WP_014167808.1	1587	660	806	952	3540.3	3350.2	3665.8	3491.4
ACT74_RS03790	WP_005546085.1	16990	3941	13245	6202	43932.4	43727.1	43464.5	43150.9
ACT74_RS03795	WP_005546088.1	616	223	371	345	1470.2	1462.8	1536.1	1468.9
ACT74_RS03800	WP_005546091.1	1358	544	925	806	30306.9	29821.3	29908	30137.1
ACT74_RS03805	WP_005546093.1	389	140	222	227	305	308.5	306.5	316
ACT74_RS03815	WP_033000664.1	125	51	58	63	447.6	466.5	456.3	444.6
ACT74_RS03825	WP_005568127.1	805	349	498	448	140.2	165	153.5	168.6
ACT74_RS03835	WP_005542137.1	49	21	41	42	58.6	54	45.7	55.6
ACT74_RS03840	WP_061869883.1	386	153	229	249	509.6	526.1	549	530.2
ACT74_RS03845	WP_025298411.1	38	14	8	8	17.2	9.9	11.6	14.5
ACT74_RS03855	WP_005565228.1	193	75	146	119	52.9	56.7	52.5	51
ACT74_RS03875	WP_005565224.1	864	366	487	534	326.5	319.6	327.8	307.3
ACT74_RS03880	WP_005542159.1	750	320	451	463	35410.2	35811.9	35256	33724.7
ACT74_RS03885	WP_005542161.1	920	384	666	557	35236	35691.8	35395.8	35031.8
ACT74_RS03890	WP_005551622.1	211	99	121	109	1029.9	1005.2	1057.4	999.3
ACT74_RS03895	WP_061869886.1	598	239	359	326	2957.8	2997.6	3056.5	3047.4
ACT74_RS03900	WP_061869887.1	3437	1281	1735	1708	2441.6	2412.3	2392.4	2315.6
ACT74_RS03905	WP_005568104.1	729	408	425	721	514.5	512.9	540.8	491.7
ACT74_RS03915	WP_005548745.1	1596	667	1063	918	14793	14809.6	14787.8	16007
ACT74_RS03920	WP_005548743.1	462	160	275	292	528	496.9	524.1	510.2
ACT74_RS03925	WP_005548741.1	648	306	383	308	3967.9	4019.4	3988	4071.8
ACT74_RS03930	WP_005551608.1	374	164	213	343	6153.7	6176.7	6273.6	6751
ACT74_RS03940	WP_005568099.1	162	65	76	112	52.5	48.9	61.8	55
ACT74_RS03945	WP_005585732.1	36	17	26	30	146.3	155	147.5	158.8
ACT74_RS03950	WP_005568095.1	316	137	181	158	223.9	206.2	208.1	207.2
ACT74_RS03955	WP_005548728.1	695	260	363	336	211.6	205.4	225.8	210.5
ACT74_RS03990	WP_025298421.1	3757	1775	1990	2305	58859.3	59193	58610.9	60057.8
ACT74_RS03995	WP_005568080.1	898	518	472	470	2883.4	2923.1	2857.6	2822
ACT74_RS04000	WP_061870036.1	659	219	369	335	59.8	48.4	51.8	57.9
ACT74_RS04005	WP_041915497.1	1167	575	764	749	50747	53053.5	51465.3	53330.8
ACT74_RS04010	WP_014167826.1	1817	652	834	701	780.1	774.4	872.6	881.6
ACT74_RS04040	WP_005548345.1	701	295	466	319	502.2	484.7	505.8	463.7
ACT74_RS04050	WP_005572394.1	529	205	387	341	394.1	381.2	398.7	398.4
ACT74_RS04055	WP_005590232.1	2173	833	1213	1154	2516.6	2526.6	2581.6	2521.7
ACT74_RS04060	WP_005538631.1	759	252	333	448	17132.6	17986.7	16889	16937.6
ACT74_RS04065	WP_005548354.1	693	264	407	314	920.3	912.4	974.6	884.1
ACT74_RS04070	WP_061869890.1	2543	1132	1621	1611	104091	105804	107034	108678
ACT74_RS04085	WP_005568472.1	366	164	205	167	500.7	542.8	544.8	553
ACT74_RS04090	WP_050846412.1	1124	474	694	571	15614.2	15331.3	15107.5	15044.1
ACT74_RS04095	WP_014167831.1	679	195	328	282	838.6	845.1	822	816.8
ACT74_RS04100	WP_005548367.1	593	233	324	347	1948.4	1865	1958.9	1859.3
ACT74_RS04105	WP_005548368.1	603	204	388	387	2027.5	2077.3	2156.4	2125
ACT74_RS04110	WP_005568465.1	1748	716	1048	905	3427.5	3442.5	3535.3	3379.9
ACT74_RS04115	WP_005568463.1	433	206	248	264	1296	1313.1	1304.5	1291.2
ACT74_RS04120	WP_005548373.1	1383	546	944	812	2318.2	2254.4	2297.5	2290.7
ACT74_RS04125	WP_005568461.1	3462	1091	1781	1605	5993.3	5928.2	5925	6137.2
ACT74_RS04130	WP_005548377.1	2548	861	1482	1485	3792.7	3841	3861.5	3908.2
ACT74_RS04135	WP_005548379.1	1602	717	1015	897	3927.8	3913.1	4029.3	3981.1
ACT74_RS04140	WP_005541032.1	1220	534	784	833	43979.8	45466.5	45000.3	47552.3
ACT74_RS04145	WP_061869891.1	668	270	423	562	569.1	572.9	589.9	593.2
ACT74_RS04150	WP_005569303.1	290	94	125	155	543.9	536.9	595	672.8
ACT74_RS04155	WP_025298431.1	1575	518	903	805	21812	21765.5	22373.6	22420.7
ACT74_RS04180	WP_005572021.1	661	506	806	1092	1654.2	1663.9	1797.1	1988.3
ACT74_RS04185	WP_005572017.1	2239	819	1510	1365	8787	8960.8	8853.6	8401.5
ACT74_RS04190	WP_005568806.1	208	80	132	122	559.6	572	592.8	558.3
ACT74_RS04195	WP_005568804.1	219	80	126	127	98.8	95.7	100.8	95.4
ACT74_RS04215	WP_025298438.1	1848	761	1034	1028	23605.1	24086.9	25205.8	25825.5
ACT74_RS04220	WP_014167841.1	1816	710	1005	1072	8823.2	8925.7	8887.5	8997.4
ACT74_RS04230	WP_005568446.1	317	200	164	265	2188.1	2086.2	2064	2221.3
ACT74_RS04235	WP_005568444.1	982	468	544	587	22373.3	22994.7	23135.6	23336.4
ACT74_RS04245	WP_014167845.1	924	332	511	522	164.3	159.2	158.1	192.7
ACT74_RS04250	WP_005568437.1	419	180	220	201	22.4	22.9	17.3	20.3
ACT74_RS04255	WP_005568436.1	701	296	325	366	4299.8	4380.2	4295.5	4417.8
ACT74_RS04260	WP_005568434.1	558	215	273	309	1663.9	1749.7	1708.7	1686.1
ACT74_RS04265	WP_005568432.1	851	323	573	532	20625.7	20535.8	21918.7	21376.1
ACT74_RS04270	WP_005568430.1	556	294	363	412	1679.6	1690.6	1731.8	1729.8
ACT74_RS04280	WP_005568426.1	418	184	190	226	9869.6	9816.1	10067.1	10021.2
ACT74_RS04285	WP_025298444.1	71	25	46	23	1400.2	1394.2	1323.8	1422.8
ACT74_RS04290	WP_005589874.1	884	365	552	576	21984.1	22346.5	22182.5	22066.9
ACT74_RS04295	WP_005548417.1	949	410	608	609	35612.8	35466.1	35088.8	35245.4
ACT74_RS04305	WP_005571888.1	240	93	158	162	1574.3	1600.8	1602.1	1545.3
ACT74_RS04315	WP_014167851.1	185	96	112	139	129	142.2	133.6	133.5
ACT74_RS04320	WP_005539288.1	582	178	391	293	2912.9	3049.9	2869.3	2972.4
ACT74_RS04325	WP_005568413.1	398	175	229	231	13998.9	14166.5	14267	13894.4
ACT74_RS04330	WP_005568412.1	76	39	55	49	397.3	344.5	365.9	399.6
ACT74_RS04335	WP_005568411.1	206	98	75	113	1344.9	1393.7	1291.2	1366.8
ACT74_RS04340	WP_061869894.1	190	106	109	107	1027.5	980.3	1066.5	1054.4
ACT74_RS04345	WP_005568408.1	104	49	61	59	3033.5	3139.8	2977.5	3377.9
ACT74_RS04355	WP_061869895.1	180	82	114	112	2303.6	2282.5	2113.1	2182.5
ACT74_RS04370	WP_053330331.1	266	118	147	146	1356.5	1380.5	1418.8	1515.9
ACT74_RS04375	WP_005539311.1	124	74	86	64	646.4	656.5	661.1	599.4
ACT74_RS04380	WP_005568398.1	226	100	88	143	2475.8	2425.9	2495.5	2685
ACT74_RS04395	WP_005548445.1	314	162	163	167	360.8	334	364.9	347.7
ACT74_RS04405	WP_061870037.1	8308	3636	4434	4016	45557.8	45499.9	46128	47055.5
ACT74_RS04410	WP_005569269.1	4994	2232	3076	2695	19846.2	19972.4	20262.7	20312.4
ACT74_RS04415	WP_005588315.1	1553	620	941	826	1940.4	1951	1956.7	1883
ACT74_RS04420	WP_005537983.1	569	223	401	387	18925.8	18449.5	18612.6	18496.5
ACT74_RS04425	WP_005568391.1	532	194	301	361	780.4	785.2	826.2	701.4
ACT74_RS04435	WP_005548462.1	543	208	310	311	621.7	630.2	655	638.7
ACT74_RS04440	WP_005548464.1	814	315	437	444	4770	4877.4	4835.1	4869
ACT74_RS04445	WP_005568387.1	1023	332	449	571	1456.5	1478.6	1522.1	1519.2
ACT74_RS04450	WP_005548469.1	809	267	408	457	137.1	128.2	127.8	146.5
ACT74_RS04455	WP_005538010.1	4064	1423	2263	1922	43016.7	43165.1	42995	43375.2
ACT74_RS04460	WP_005548476.1	1552	550	696	645	2747.9	2763.8	2738.9	2823.1
ACT74_RS04465	WP_005548478.1	4602	1563	2153	2002	10305.3	10324.4	10359	10208.8
ACT74_RS04470	WP_061869896.1	1152	467	659	665	767.9	740.7	746.5	757.5
ACT74_RS04530	WP_005547173.1	973	356	617	564	401.1	431	449.8	435.1
ACT74_RS04535	WP_005547170.1	1357	532	623	663	7459.9	7530.4	7308.9	7799.2
ACT74_RS04540	WP_061869897.1	1240	445	741	663	141.6	153	144.7	142.5
ACT74_RS04545	WP_005571341.1	823	311	574	680	7778.7	7819.8	7944.1	7960
ACT74_RS04550	WP_005538694.1	726	273	423	373	39.5	28.6	34.6	44.5
ACT74_RS04560	WP_061869898.1	705	225	442	458	630.1	629.4	642.1	620.8
ACT74_RS04565	WP_005566577.1	696	311	507	533	2929.7	2834.8	2898.6	2810.9
ACT74_RS04570	WP_005538703.1	74	36	53	60	8008.7	8331.8	8304.2	8738.3
ACT74_RS04580	WP_005547153.1	98	34	61	93	134.3	119.7	133.3	133
ACT74_RS04585	WP_019518223.1	47	11	33	31	223	227.4	223.7	202.2
ACT74_RS04590	WP_005571834.1	35	22	21	47	849.6	831.7	883.2	850.3
ACT74_RS04595	WP_019518224.1	13	7	5	8	95.4	92.3	99.7	90.4
ACT74_RS04610	WP_050846426.1	196	79	90	131	341.5	305.1	323.6	284.5
ACT74_RS04625	WP_053330476.1	734	261	524	498	2052.4	2056.4	2307.6	2133.5
ACT74_RS04630	WP_005570597.1	129	64	97	92	587.7	578.7	572.1	552.2
ACT74_RS04640	WP_005538743.1	344	135	158	199	3147.8	3150.3	3102.6	3336.4
ACT74_RS04645	WP_005566558.1	21315	7515	14193	9364	104837	104350	103081	93769.2
ACT74_RS04650	WP_080996230.1	1733	639	935	985	668.6	656.6	685	668.6
ACT74_RS04660	WP_005566551.1	1680	662	898	925	1599.3	1547	1661.8	1566.4
ACT74_RS04665	WP_005566550.1	665	314	343	495	22997.3	23337.5	23155.8	24211.2
ACT74_RS04670	WP_005566548.1	774	292	398	382	5620	5658.2	5663.3	5832.9
ACT74_RS04675	WP_005566546.1	207	120	139	270	2158.3	2124	2145.5	2200.4
ACT74_RS04680	WP_005589859.1	380	168	261	253	8188.4	8141.4	8075.8	8194.7
ACT74_RS04685	WP_005570074.1	442	201	309	289	193.9	192.9	171.5	202.4
ACT74_RS04690	WP_005566540.1	313	113	176	209	173.8	163.8	163.6	164.7
ACT74_RS04695	WP_061869900.1	311	176	223	249	1289.1	1345.1	1289	1331.8
ACT74_RS04700	WP_005566536.1	150	67	118	164	8969.3	8944.8	9069.1	8977.6
ACT74_RS04705	WP_005592763.1	426	143	201	271	619.2	631.4	641.5	659.2
ACT74_RS04710	WP_005570066.1	59	26	33	58	107.5	107.5	113.3	106.4
ACT74_RS04715	WP_005566531.1	269	142	153	189	3072.7	3106.2	3088.5	3088
ACT74_RS04720	WP_005566529.1	6575	2438	3910	2585	262790	262883	272222	268851
ACT74_RS04725	WP_014167870.1	615	251	367	383	1985.4	2007.3	2008.3	1933.3
ACT74_RS04735	WP_061870038.1	2344	872	1229	1185	163.9	162.4	176.4	189.9
ACT74_RS04745	WP_005566523.1	1466	528	974	952	14987.6	14972	15175.5	14872.3
ACT74_RS04750	WP_005544639.1	140	65	63	92	22739.3	22260.5	22948.4	22502.5
ACT74_RS04755	WP_061869901.1	1336	512	783	800	4104.8	4071.2	4149.6	4100.7
ACT74_RS04760	WP_005544645.1	547	180	343	330	6315	6211.6	6324.1	6303.7
[truncated: 783 more rows]

## Sheet: Pg
The raw abundance values of paired datasets with both gene and protein detected for Porphyromonas gingivalis
[truncated: 1,200 more rows]

[truncated: 4 more sheets: Sg, Sa, Si, Pa]
